# Supplementary material for: High-quality genome assembly of Metaphire vulgaris
Source: PeerJ. 2020 Nov 12;8:e10313. doi: 10.7717/peerj.10313 (PMC7666815; doi:10.7717/peerj.10313)
Supplement: Supplemental Information 7 [file peerj-08-10313-s012.gz › mv_v1_genome.gff3]

MV001	EVM	gene	2827	17183	.	-	.	ID=evm.TU.MV001000010;Name=EVM%20prediction%20MV001000010
MV001	EVM	mRNA	2827	17183	.	-	.	ID=evm.model.MV001000010;Parent=evm.TU.MV001000010;Name=EVM%20prediction%20MV001000010
MV001	EVM	exon	16820	17183	.	-	.	ID=evm.model.MV001000010.exon1;Parent=evm.model.MV001000010
MV001	EVM	CDS	16820	17183	.	-	0	ID=cds.evm.model.MV001000010;Parent=evm.model.MV001000010
MV001	EVM	exon	16147	16259	.	-	.	ID=evm.model.MV001000010.exon2;Parent=evm.model.MV001000010
MV001	EVM	CDS	16147	16259	.	-	2	ID=cds.evm.model.MV001000010;Parent=evm.model.MV001000010
MV001	EVM	exon	7290	7378	.	-	.	ID=evm.model.MV001000010.exon3;Parent=evm.model.MV001000010
MV001	EVM	CDS	7290	7378	.	-	0	ID=cds.evm.model.MV001000010;Parent=evm.model.MV001000010
MV001	EVM	exon	6409	6521	.	-	.	ID=evm.model.MV001000010.exon4;Parent=evm.model.MV001000010
MV001	EVM	CDS	6409	6521	.	-	1	ID=cds.evm.model.MV001000010;Parent=evm.model.MV001000010
MV001	EVM	exon	5648	5737	.	-	.	ID=evm.model.MV001000010.exon5;Parent=evm.model.MV001000010
MV001	EVM	CDS	5648	5737	.	-	2	ID=cds.evm.model.MV001000010;Parent=evm.model.MV001000010
MV001	EVM	exon	4210	4275	.	-	.	ID=evm.model.MV001000010.exon6;Parent=evm.model.MV001000010
MV001	EVM	CDS	4210	4275	.	-	2	ID=cds.evm.model.MV001000010;Parent=evm.model.MV001000010
MV001	EVM	exon	3696	3796	.	-	.	ID=evm.model.MV001000010.exon7;Parent=evm.model.MV001000010
MV001	EVM	CDS	3696	3796	.	-	2	ID=cds.evm.model.MV001000010;Parent=evm.model.MV001000010
MV001	EVM	exon	2955	3040	.	-	.	ID=evm.model.MV001000010.exon8;Parent=evm.model.MV001000010
MV001	EVM	CDS	2955	3040	.	-	0	ID=cds.evm.model.MV001000010;Parent=evm.model.MV001000010
MV001	EVM	exon	2827	2905	.	-	.	ID=evm.model.MV001000010.exon9;Parent=evm.model.MV001000010
MV001	EVM	CDS	2827	2905	.	-	1	ID=cds.evm.model.MV001000010;Parent=evm.model.MV001000010
MV001	EVM	gene	17764	22392	.	-	.	ID=evm.TU.MV001000020;Name=EVM%20prediction%20MV001000020
MV001	EVM	mRNA	17764	22392	.	-	.	ID=evm.model.MV001000020;Parent=evm.TU.MV001000020;Name=EVM%20prediction%20MV001000020
MV001	EVM	exon	18582	22392	.	-	.	ID=evm.model.MV001000020.exon1;Parent=evm.model.MV001000020
MV001	EVM	CDS	18582	22392	.	-	0	ID=cds.evm.model.MV001000020;Parent=evm.model.MV001000020
MV001	EVM	exon	17764	18191	.	-	.	ID=evm.model.MV001000020.exon2;Parent=evm.model.MV001000020
MV001	EVM	CDS	17764	18191	.	-	2	ID=cds.evm.model.MV001000020;Parent=evm.model.MV001000020
MV001	EVM	gene	38416	38652	.	-	.	ID=evm.TU.MV001000030;Name=EVM%20prediction%20MV001000030
MV001	EVM	mRNA	38416	38652	.	-	.	ID=evm.model.MV001000030;Parent=evm.TU.MV001000030;Name=EVM%20prediction%20MV001000030
MV001	EVM	exon	38416	38652	.	-	.	ID=evm.model.MV001000030.exon1;Parent=evm.model.MV001000030
MV001	EVM	CDS	38416	38652	.	-	0	ID=cds.evm.model.MV001000030;Parent=evm.model.MV001000030
MV001	EVM	gene	49127	51238	.	-	.	ID=evm.TU.MV001000040;Name=EVM%20prediction%20MV001000040
MV001	EVM	mRNA	49127	51238	.	-	.	ID=evm.model.MV001000040;Parent=evm.TU.MV001000040;Name=EVM%20prediction%20MV001000040
MV001	EVM	exon	49127	51238	.	-	.	ID=evm.model.MV001000040.exon1;Parent=evm.model.MV001000040
MV001	EVM	CDS	49127	51238	.	-	0	ID=cds.evm.model.MV001000040;Parent=evm.model.MV001000040
MV001	EVM	gene	60006	60251	.	-	.	ID=evm.TU.MV001000050;Name=EVM%20prediction%20MV001000050
MV001	EVM	mRNA	60006	60251	.	-	.	ID=evm.model.MV001000050;Parent=evm.TU.MV001000050;Name=EVM%20prediction%20MV001000050
MV001	EVM	exon	60006	60251	.	-	.	ID=evm.model.MV001000050.exon1;Parent=evm.model.MV001000050
MV001	EVM	CDS	60006	60251	.	-	0	ID=cds.evm.model.MV001000050;Parent=evm.model.MV001000050
MV001	EVM	gene	60986	61401	.	-	.	ID=evm.TU.MV001000060;Name=EVM%20prediction%20MV001000060
MV001	EVM	mRNA	60986	61401	.	-	.	ID=evm.model.MV001000060;Parent=evm.TU.MV001000060;Name=EVM%20prediction%20MV001000060
MV001	EVM	exon	61312	61401	.	-	.	ID=evm.model.MV001000060.exon1;Parent=evm.model.MV001000060
MV001	EVM	CDS	61312	61401	.	-	0	ID=cds.evm.model.MV001000060;Parent=evm.model.MV001000060
MV001	EVM	exon	60986	61117	.	-	.	ID=evm.model.MV001000060.exon2;Parent=evm.model.MV001000060
MV001	EVM	CDS	60986	61117	.	-	0	ID=cds.evm.model.MV001000060;Parent=evm.model.MV001000060
MV001	EVM	gene	63803	69661	.	-	.	ID=evm.TU.MV001000070;Name=EVM%20prediction%20MV001000070
MV001	EVM	mRNA	63803	69661	.	-	.	ID=evm.model.MV001000070;Parent=evm.TU.MV001000070;Name=EVM%20prediction%20MV001000070
MV001	EVM	exon	69485	69661	.	-	.	ID=evm.model.MV001000070.exon1;Parent=evm.model.MV001000070
MV001	EVM	CDS	69485	69661	.	-	0	ID=cds.evm.model.MV001000070;Parent=evm.model.MV001000070
MV001	EVM	exon	68392	68863	.	-	.	ID=evm.model.MV001000070.exon2;Parent=evm.model.MV001000070
MV001	EVM	CDS	68392	68863	.	-	0	ID=cds.evm.model.MV001000070;Parent=evm.model.MV001000070
MV001	EVM	exon	67246	67374	.	-	.	ID=evm.model.MV001000070.exon3;Parent=evm.model.MV001000070
MV001	EVM	CDS	67246	67374	.	-	2	ID=cds.evm.model.MV001000070;Parent=evm.model.MV001000070
MV001	EVM	exon	66595	66699	.	-	.	ID=evm.model.MV001000070.exon4;Parent=evm.model.MV001000070
MV001	EVM	CDS	66595	66699	.	-	2	ID=cds.evm.model.MV001000070;Parent=evm.model.MV001000070
MV001	EVM	exon	65793	65984	.	-	.	ID=evm.model.MV001000070.exon5;Parent=evm.model.MV001000070
MV001	EVM	CDS	65793	65984	.	-	2	ID=cds.evm.model.MV001000070;Parent=evm.model.MV001000070
MV001	EVM	exon	65168	65330	.	-	.	ID=evm.model.MV001000070.exon6;Parent=evm.model.MV001000070
MV001	EVM	CDS	65168	65330	.	-	2	ID=cds.evm.model.MV001000070;Parent=evm.model.MV001000070
MV001	EVM	exon	64111	64167	.	-	.	ID=evm.model.MV001000070.exon7;Parent=evm.model.MV001000070
MV001	EVM	CDS	64111	64167	.	-	1	ID=cds.evm.model.MV001000070;Parent=evm.model.MV001000070
MV001	EVM	exon	63803	63887	.	-	.	ID=evm.model.MV001000070.exon8;Parent=evm.model.MV001000070
MV001	EVM	CDS	63803	63887	.	-	1	ID=cds.evm.model.MV001000070;Parent=evm.model.MV001000070
MV001	EVM	gene	70693	70938	.	-	.	ID=evm.TU.MV001000080;Name=EVM%20prediction%20MV001000080
MV001	EVM	mRNA	70693	70938	.	-	.	ID=evm.model.MV001000080;Parent=evm.TU.MV001000080;Name=EVM%20prediction%20MV001000080
MV001	EVM	exon	70693	70938	.	-	.	ID=evm.model.MV001000080.exon1;Parent=evm.model.MV001000080
MV001	EVM	CDS	70693	70938	.	-	0	ID=cds.evm.model.MV001000080;Parent=evm.model.MV001000080
MV001	EVM	gene	72278	94577	.	+	.	ID=evm.TU.MV001000090;Name=EVM%20prediction%20MV001000090
MV001	EVM	mRNA	72278	94577	.	+	.	ID=evm.model.MV001000090;Parent=evm.TU.MV001000090;Name=EVM%20prediction%20MV001000090
MV001	EVM	exon	72278	72971	.	+	.	ID=evm.model.MV001000090.exon1;Parent=evm.model.MV001000090
MV001	EVM	CDS	72278	72971	.	+	0	ID=cds.evm.model.MV001000090;Parent=evm.model.MV001000090
MV001	EVM	exon	75294	75407	.	+	.	ID=evm.model.MV001000090.exon2;Parent=evm.model.MV001000090
MV001	EVM	CDS	75294	75407	.	+	2	ID=cds.evm.model.MV001000090;Parent=evm.model.MV001000090
MV001	EVM	exon	75988	76211	.	+	.	ID=evm.model.MV001000090.exon3;Parent=evm.model.MV001000090
MV001	EVM	CDS	75988	76211	.	+	2	ID=cds.evm.model.MV001000090;Parent=evm.model.MV001000090
MV001	EVM	exon	79508	79676	.	+	.	ID=evm.model.MV001000090.exon4;Parent=evm.model.MV001000090
MV001	EVM	CDS	79508	79676	.	+	0	ID=cds.evm.model.MV001000090;Parent=evm.model.MV001000090
MV001	EVM	exon	80241	80507	.	+	.	ID=evm.model.MV001000090.exon5;Parent=evm.model.MV001000090
MV001	EVM	CDS	80241	80507	.	+	2	ID=cds.evm.model.MV001000090;Parent=evm.model.MV001000090
MV001	EVM	exon	81189	81267	.	+	.	ID=evm.model.MV001000090.exon6;Parent=evm.model.MV001000090
MV001	EVM	CDS	81189	81267	.	+	2	ID=cds.evm.model.MV001000090;Parent=evm.model.MV001000090
MV001	EVM	exon	82792	82918	.	+	.	ID=evm.model.MV001000090.exon7;Parent=evm.model.MV001000090
MV001	EVM	CDS	82792	82918	.	+	1	ID=cds.evm.model.MV001000090;Parent=evm.model.MV001000090
MV001	EVM	exon	83140	83253	.	+	.	ID=evm.model.MV001000090.exon8;Parent=evm.model.MV001000090
MV001	EVM	CDS	83140	83253	.	+	0	ID=cds.evm.model.MV001000090;Parent=evm.model.MV001000090
MV001	EVM	exon	84779	84859	.	+	.	ID=evm.model.MV001000090.exon9;Parent=evm.model.MV001000090
MV001	EVM	CDS	84779	84859	.	+	0	ID=cds.evm.model.MV001000090;Parent=evm.model.MV001000090
MV001	EVM	exon	85695	85871	.	+	.	ID=evm.model.MV001000090.exon10;Parent=evm.model.MV001000090
MV001	EVM	CDS	85695	85871	.	+	0	ID=cds.evm.model.MV001000090;Parent=evm.model.MV001000090
MV001	EVM	exon	87519	87717	.	+	.	ID=evm.model.MV001000090.exon11;Parent=evm.model.MV001000090
MV001	EVM	CDS	87519	87717	.	+	0	ID=cds.evm.model.MV001000090;Parent=evm.model.MV001000090
MV001	EVM	exon	87842	88003	.	+	.	ID=evm.model.MV001000090.exon12;Parent=evm.model.MV001000090
MV001	EVM	CDS	87842	88003	.	+	2	ID=cds.evm.model.MV001000090;Parent=evm.model.MV001000090
MV001	EVM	exon	88625	88799	.	+	.	ID=evm.model.MV001000090.exon13;Parent=evm.model.MV001000090
MV001	EVM	CDS	88625	88799	.	+	2	ID=cds.evm.model.MV001000090;Parent=evm.model.MV001000090
MV001	EVM	exon	89515	89655	.	+	.	ID=evm.model.MV001000090.exon14;Parent=evm.model.MV001000090
MV001	EVM	CDS	89515	89655	.	+	1	ID=cds.evm.model.MV001000090;Parent=evm.model.MV001000090
MV001	EVM	exon	91438	91561	.	+	.	ID=evm.model.MV001000090.exon15;Parent=evm.model.MV001000090
MV001	EVM	CDS	91438	91561	.	+	1	ID=cds.evm.model.MV001000090;Parent=evm.model.MV001000090
MV001	EVM	exon	91994	92062	.	+	.	ID=evm.model.MV001000090.exon16;Parent=evm.model.MV001000090
MV001	EVM	CDS	91994	92062	.	+	0	ID=cds.evm.model.MV001000090;Parent=evm.model.MV001000090
MV001	EVM	exon	92391	92565	.	+	.	ID=evm.model.MV001000090.exon17;Parent=evm.model.MV001000090
MV001	EVM	CDS	92391	92565	.	+	0	ID=cds.evm.model.MV001000090;Parent=evm.model.MV001000090
MV001	EVM	exon	93338	93436	.	+	.	ID=evm.model.MV001000090.exon18;Parent=evm.model.MV001000090
MV001	EVM	CDS	93338	93436	.	+	2	ID=cds.evm.model.MV001000090;Parent=evm.model.MV001000090
MV001	EVM	exon	93871	93962	.	+	.	ID=evm.model.MV001000090.exon19;Parent=evm.model.MV001000090
MV001	EVM	CDS	93871	93962	.	+	2	ID=cds.evm.model.MV001000090;Parent=evm.model.MV001000090
MV001	EVM	exon	94470	94577	.	+	.	ID=evm.model.MV001000090.exon20;Parent=evm.model.MV001000090
MV001	EVM	CDS	94470	94577	.	+	0	ID=cds.evm.model.MV001000090;Parent=evm.model.MV001000090
MV001	EVM	gene	101640	102446	.	-	.	ID=evm.TU.MV001000100;Name=EVM%20prediction%20MV001000100
MV001	EVM	mRNA	101640	102446	.	-	.	ID=evm.model.MV001000100;Parent=evm.TU.MV001000100;Name=EVM%20prediction%20MV001000100
MV001	EVM	exon	102216	102446	.	-	.	ID=evm.model.MV001000100.exon1;Parent=evm.model.MV001000100
MV001	EVM	CDS	102216	102446	.	-	0	ID=cds.evm.model.MV001000100;Parent=evm.model.MV001000100
MV001	EVM	exon	101640	101846	.	-	.	ID=evm.model.MV001000100.exon2;Parent=evm.model.MV001000100
MV001	EVM	CDS	101640	101846	.	-	0	ID=cds.evm.model.MV001000100;Parent=evm.model.MV001000100
MV001	EVM	gene	103079	103346	.	-	.	ID=evm.TU.MV001000110;Name=EVM%20prediction%20MV001000110
MV001	EVM	mRNA	103079	103346	.	-	.	ID=evm.model.MV001000110;Parent=evm.TU.MV001000110;Name=EVM%20prediction%20MV001000110
MV001	EVM	exon	103267	103346	.	-	.	ID=evm.model.MV001000110.exon1;Parent=evm.model.MV001000110
MV001	EVM	CDS	103267	103346	.	-	0	ID=cds.evm.model.MV001000110;Parent=evm.model.MV001000110
MV001	EVM	exon	103079	103220	.	-	.	ID=evm.model.MV001000110.exon2;Parent=evm.model.MV001000110
MV001	EVM	CDS	103079	103220	.	-	1	ID=cds.evm.model.MV001000110;Parent=evm.model.MV001000110
MV001	EVM	gene	105225	108091	.	+	.	ID=evm.TU.MV001000120;Name=EVM%20prediction%20MV001000120
MV001	EVM	mRNA	105225	108091	.	+	.	ID=evm.model.MV001000120;Parent=evm.TU.MV001000120;Name=EVM%20prediction%20MV001000120
MV001	EVM	exon	105225	105275	.	+	.	ID=evm.model.MV001000120.exon1;Parent=evm.model.MV001000120
MV001	EVM	CDS	105225	105275	.	+	0	ID=cds.evm.model.MV001000120;Parent=evm.model.MV001000120
MV001	EVM	exon	105843	105909	.	+	.	ID=evm.model.MV001000120.exon2;Parent=evm.model.MV001000120
MV001	EVM	CDS	105843	105909	.	+	0	ID=cds.evm.model.MV001000120;Parent=evm.model.MV001000120
MV001	EVM	exon	105947	106336	.	+	.	ID=evm.model.MV001000120.exon3;Parent=evm.model.MV001000120
MV001	EVM	CDS	105947	106336	.	+	2	ID=cds.evm.model.MV001000120;Parent=evm.model.MV001000120
MV001	EVM	exon	107880	108091	.	+	.	ID=evm.model.MV001000120.exon4;Parent=evm.model.MV001000120
MV001	EVM	CDS	107880	108091	.	+	2	ID=cds.evm.model.MV001000120;Parent=evm.model.MV001000120
MV001	EVM	gene	108899	109108	.	-	.	ID=evm.TU.MV001000130;Name=EVM%20prediction%20MV001000130
MV001	EVM	mRNA	108899	109108	.	-	.	ID=evm.model.MV001000130;Parent=evm.TU.MV001000130;Name=EVM%20prediction%20MV001000130
MV001	EVM	exon	108899	109108	.	-	.	ID=evm.model.MV001000130.exon1;Parent=evm.model.MV001000130
MV001	EVM	CDS	108899	109108	.	-	0	ID=cds.evm.model.MV001000130;Parent=evm.model.MV001000130
MV001	EVM	gene	112524	114030	.	+	.	ID=evm.TU.MV001000140;Name=EVM%20prediction%20MV001000140
MV001	EVM	mRNA	112524	114030	.	+	.	ID=evm.model.MV001000140;Parent=evm.TU.MV001000140;Name=EVM%20prediction%20MV001000140
MV001	EVM	exon	112524	112594	.	+	.	ID=evm.model.MV001000140.exon1;Parent=evm.model.MV001000140
MV001	EVM	CDS	112524	112594	.	+	0	ID=cds.evm.model.MV001000140;Parent=evm.model.MV001000140
MV001	EVM	exon	113610	114030	.	+	.	ID=evm.model.MV001000140.exon2;Parent=evm.model.MV001000140
MV001	EVM	CDS	113610	114030	.	+	1	ID=cds.evm.model.MV001000140;Parent=evm.model.MV001000140
MV001	EVM	gene	114679	118149	.	-	.	ID=evm.TU.MV001000150;Name=EVM%20prediction%20MV001000150
MV001	EVM	mRNA	114679	118149	.	-	.	ID=evm.model.MV001000150;Parent=evm.TU.MV001000150;Name=EVM%20prediction%20MV001000150
MV001	EVM	exon	117947	118149	.	-	.	ID=evm.model.MV001000150.exon1;Parent=evm.model.MV001000150
MV001	EVM	CDS	117947	118149	.	-	0	ID=cds.evm.model.MV001000150;Parent=evm.model.MV001000150
MV001	EVM	exon	117337	117651	.	-	.	ID=evm.model.MV001000150.exon2;Parent=evm.model.MV001000150
MV001	EVM	CDS	117337	117651	.	-	1	ID=cds.evm.model.MV001000150;Parent=evm.model.MV001000150
MV001	EVM	exon	116089	116722	.	-	.	ID=evm.model.MV001000150.exon3;Parent=evm.model.MV001000150
MV001	EVM	CDS	116089	116722	.	-	1	ID=cds.evm.model.MV001000150;Parent=evm.model.MV001000150
MV001	EVM	exon	114679	114816	.	-	.	ID=evm.model.MV001000150.exon4;Parent=evm.model.MV001000150
MV001	EVM	CDS	114679	114816	.	-	0	ID=cds.evm.model.MV001000150;Parent=evm.model.MV001000150
MV001	EVM	gene	118207	120835	.	-	.	ID=evm.TU.MV001000160;Name=EVM%20prediction%20MV001000160
MV001	EVM	mRNA	118207	120835	.	-	.	ID=evm.model.MV001000160;Parent=evm.TU.MV001000160;Name=EVM%20prediction%20MV001000160
MV001	EVM	exon	120646	120835	.	-	.	ID=evm.model.MV001000160.exon1;Parent=evm.model.MV001000160
MV001	EVM	CDS	120646	120835	.	-	0	ID=cds.evm.model.MV001000160;Parent=evm.model.MV001000160
MV001	EVM	exon	119757	119946	.	-	.	ID=evm.model.MV001000160.exon2;Parent=evm.model.MV001000160
MV001	EVM	CDS	119757	119946	.	-	2	ID=cds.evm.model.MV001000160;Parent=evm.model.MV001000160
MV001	EVM	exon	118207	118381	.	-	.	ID=evm.model.MV001000160.exon3;Parent=evm.model.MV001000160
MV001	EVM	CDS	118207	118381	.	-	1	ID=cds.evm.model.MV001000160;Parent=evm.model.MV001000160
MV001	EVM	gene	124851	125703	.	+	.	ID=evm.TU.MV001000170;Name=EVM%20prediction%20MV001000170
MV001	EVM	mRNA	124851	125703	.	+	.	ID=evm.model.MV001000170;Parent=evm.TU.MV001000170;Name=EVM%20prediction%20MV001000170
MV001	EVM	exon	124851	124968	.	+	.	ID=evm.model.MV001000170.exon1;Parent=evm.model.MV001000170
MV001	EVM	CDS	124851	124968	.	+	0	ID=cds.evm.model.MV001000170;Parent=evm.model.MV001000170
MV001	EVM	exon	125483	125703	.	+	.	ID=evm.model.MV001000170.exon2;Parent=evm.model.MV001000170
MV001	EVM	CDS	125483	125703	.	+	2	ID=cds.evm.model.MV001000170;Parent=evm.model.MV001000170
MV001	EVM	gene	130146	134213	.	+	.	ID=evm.TU.MV001000180;Name=EVM%20prediction%20MV001000180
MV001	EVM	mRNA	130146	134213	.	+	.	ID=evm.model.MV001000180;Parent=evm.TU.MV001000180;Name=EVM%20prediction%20MV001000180
MV001	EVM	exon	130146	130399	.	+	.	ID=evm.model.MV001000180.exon1;Parent=evm.model.MV001000180
MV001	EVM	CDS	130146	130399	.	+	0	ID=cds.evm.model.MV001000180;Parent=evm.model.MV001000180
MV001	EVM	exon	131011	131146	.	+	.	ID=evm.model.MV001000180.exon2;Parent=evm.model.MV001000180
MV001	EVM	CDS	131011	131146	.	+	1	ID=cds.evm.model.MV001000180;Parent=evm.model.MV001000180
MV001	EVM	exon	131354	131521	.	+	.	ID=evm.model.MV001000180.exon3;Parent=evm.model.MV001000180
MV001	EVM	CDS	131354	131521	.	+	0	ID=cds.evm.model.MV001000180;Parent=evm.model.MV001000180
MV001	EVM	exon	132214	132323	.	+	.	ID=evm.model.MV001000180.exon4;Parent=evm.model.MV001000180
MV001	EVM	CDS	132214	132323	.	+	0	ID=cds.evm.model.MV001000180;Parent=evm.model.MV001000180
MV001	EVM	exon	132995	133045	.	+	.	ID=evm.model.MV001000180.exon5;Parent=evm.model.MV001000180
MV001	EVM	CDS	132995	133045	.	+	1	ID=cds.evm.model.MV001000180;Parent=evm.model.MV001000180
MV001	EVM	exon	133525	133660	.	+	.	ID=evm.model.MV001000180.exon6;Parent=evm.model.MV001000180
MV001	EVM	CDS	133525	133660	.	+	1	ID=cds.evm.model.MV001000180;Parent=evm.model.MV001000180
MV001	EVM	exon	133992	134213	.	+	.	ID=evm.model.MV001000180.exon7;Parent=evm.model.MV001000180
MV001	EVM	CDS	133992	134213	.	+	0	ID=cds.evm.model.MV001000180;Parent=evm.model.MV001000180
MV001	EVM	gene	138577	139365	.	+	.	ID=evm.TU.MV001000190;Name=EVM%20prediction%20MV001000190
MV001	EVM	mRNA	138577	139365	.	+	.	ID=evm.model.MV001000190;Parent=evm.TU.MV001000190;Name=EVM%20prediction%20MV001000190
MV001	EVM	exon	138577	138583	.	+	.	ID=evm.model.MV001000190.exon1;Parent=evm.model.MV001000190
MV001	EVM	CDS	138577	138583	.	+	0	ID=cds.evm.model.MV001000190;Parent=evm.model.MV001000190
MV001	EVM	exon	139103	139365	.	+	.	ID=evm.model.MV001000190.exon2;Parent=evm.model.MV001000190
MV001	EVM	CDS	139103	139365	.	+	2	ID=cds.evm.model.MV001000190;Parent=evm.model.MV001000190
MV001	EVM	gene	141601	149107	.	+	.	ID=evm.TU.MV001000200;Name=EVM%20prediction%20MV001000200
MV001	EVM	mRNA	141601	149107	.	+	.	ID=evm.model.MV001000200;Parent=evm.TU.MV001000200;Name=EVM%20prediction%20MV001000200
MV001	EVM	exon	141601	141782	.	+	.	ID=evm.model.MV001000200.exon1;Parent=evm.model.MV001000200
MV001	EVM	CDS	141601	141782	.	+	0	ID=cds.evm.model.MV001000200;Parent=evm.model.MV001000200
MV001	EVM	exon	142229	142361	.	+	.	ID=evm.model.MV001000200.exon2;Parent=evm.model.MV001000200
MV001	EVM	CDS	142229	142361	.	+	1	ID=cds.evm.model.MV001000200;Parent=evm.model.MV001000200
MV001	EVM	exon	145162	145268	.	+	.	ID=evm.model.MV001000200.exon3;Parent=evm.model.MV001000200
MV001	EVM	CDS	145162	145268	.	+	0	ID=cds.evm.model.MV001000200;Parent=evm.model.MV001000200
MV001	EVM	exon	146024	146081	.	+	.	ID=evm.model.MV001000200.exon4;Parent=evm.model.MV001000200
MV001	EVM	CDS	146024	146081	.	+	1	ID=cds.evm.model.MV001000200;Parent=evm.model.MV001000200
MV001	EVM	exon	146489	146539	.	+	.	ID=evm.model.MV001000200.exon5;Parent=evm.model.MV001000200
MV001	EVM	CDS	146489	146539	.	+	0	ID=cds.evm.model.MV001000200;Parent=evm.model.MV001000200
MV001	EVM	exon	146812	146904	.	+	.	ID=evm.model.MV001000200.exon6;Parent=evm.model.MV001000200
MV001	EVM	CDS	146812	146904	.	+	0	ID=cds.evm.model.MV001000200;Parent=evm.model.MV001000200
MV001	EVM	exon	147190	147266	.	+	.	ID=evm.model.MV001000200.exon7;Parent=evm.model.MV001000200
MV001	EVM	CDS	147190	147266	.	+	0	ID=cds.evm.model.MV001000200;Parent=evm.model.MV001000200
MV001	EVM	exon	148517	148546	.	+	.	ID=evm.model.MV001000200.exon8;Parent=evm.model.MV001000200
MV001	EVM	CDS	148517	148546	.	+	1	ID=cds.evm.model.MV001000200;Parent=evm.model.MV001000200
MV001	EVM	exon	148606	148762	.	+	.	ID=evm.model.MV001000200.exon9;Parent=evm.model.MV001000200
MV001	EVM	CDS	148606	148762	.	+	1	ID=cds.evm.model.MV001000200;Parent=evm.model.MV001000200
MV001	EVM	exon	148943	149107	.	+	.	ID=evm.model.MV001000200.exon10;Parent=evm.model.MV001000200
MV001	EVM	CDS	148943	149107	.	+	0	ID=cds.evm.model.MV001000200;Parent=evm.model.MV001000200
MV001	EVM	gene	151426	159950	.	-	.	ID=evm.TU.MV001000210;Name=EVM%20prediction%20MV001000210
MV001	EVM	mRNA	151426	159950	.	-	.	ID=evm.model.MV001000210;Parent=evm.TU.MV001000210;Name=EVM%20prediction%20MV001000210
MV001	EVM	exon	159917	159950	.	-	.	ID=evm.model.MV001000210.exon1;Parent=evm.model.MV001000210
MV001	EVM	CDS	159917	159950	.	-	0	ID=cds.evm.model.MV001000210;Parent=evm.model.MV001000210
MV001	EVM	exon	159052	159153	.	-	.	ID=evm.model.MV001000210.exon2;Parent=evm.model.MV001000210
MV001	EVM	CDS	159052	159153	.	-	2	ID=cds.evm.model.MV001000210;Parent=evm.model.MV001000210
MV001	EVM	exon	158660	158779	.	-	.	ID=evm.model.MV001000210.exon3;Parent=evm.model.MV001000210
MV001	EVM	CDS	158660	158779	.	-	2	ID=cds.evm.model.MV001000210;Parent=evm.model.MV001000210
MV001	EVM	exon	158298	158396	.	-	.	ID=evm.model.MV001000210.exon4;Parent=evm.model.MV001000210
MV001	EVM	CDS	158298	158396	.	-	2	ID=cds.evm.model.MV001000210;Parent=evm.model.MV001000210
MV001	EVM	exon	158036	158142	.	-	.	ID=evm.model.MV001000210.exon5;Parent=evm.model.MV001000210
MV001	EVM	CDS	158036	158142	.	-	2	ID=cds.evm.model.MV001000210;Parent=evm.model.MV001000210
MV001	EVM	exon	157765	157890	.	-	.	ID=evm.model.MV001000210.exon6;Parent=evm.model.MV001000210
MV001	EVM	CDS	157765	157890	.	-	0	ID=cds.evm.model.MV001000210;Parent=evm.model.MV001000210
MV001	EVM	exon	157372	157500	.	-	.	ID=evm.model.MV001000210.exon7;Parent=evm.model.MV001000210
MV001	EVM	CDS	157372	157500	.	-	0	ID=cds.evm.model.MV001000210;Parent=evm.model.MV001000210
MV001	EVM	exon	156874	157087	.	-	.	ID=evm.model.MV001000210.exon8;Parent=evm.model.MV001000210
MV001	EVM	CDS	156874	157087	.	-	0	ID=cds.evm.model.MV001000210;Parent=evm.model.MV001000210
MV001	EVM	exon	156533	156715	.	-	.	ID=evm.model.MV001000210.exon9;Parent=evm.model.MV001000210
MV001	EVM	CDS	156533	156715	.	-	2	ID=cds.evm.model.MV001000210;Parent=evm.model.MV001000210
MV001	EVM	exon	155978	156105	.	-	.	ID=evm.model.MV001000210.exon10;Parent=evm.model.MV001000210
MV001	EVM	CDS	155978	156105	.	-	2	ID=cds.evm.model.MV001000210;Parent=evm.model.MV001000210
MV001	EVM	exon	155268	155384	.	-	.	ID=evm.model.MV001000210.exon11;Parent=evm.model.MV001000210
MV001	EVM	CDS	155268	155384	.	-	0	ID=cds.evm.model.MV001000210;Parent=evm.model.MV001000210
MV001	EVM	exon	154643	154757	.	-	.	ID=evm.model.MV001000210.exon12;Parent=evm.model.MV001000210
MV001	EVM	CDS	154643	154757	.	-	0	ID=cds.evm.model.MV001000210;Parent=evm.model.MV001000210
MV001	EVM	exon	154284	154391	.	-	.	ID=evm.model.MV001000210.exon13;Parent=evm.model.MV001000210
MV001	EVM	CDS	154284	154391	.	-	2	ID=cds.evm.model.MV001000210;Parent=evm.model.MV001000210
MV001	EVM	exon	153809	153960	.	-	.	ID=evm.model.MV001000210.exon14;Parent=evm.model.MV001000210
MV001	EVM	CDS	153809	153960	.	-	2	ID=cds.evm.model.MV001000210;Parent=evm.model.MV001000210
MV001	EVM	exon	153166	153441	.	-	.	ID=evm.model.MV001000210.exon15;Parent=evm.model.MV001000210
MV001	EVM	CDS	153166	153441	.	-	0	ID=cds.evm.model.MV001000210;Parent=evm.model.MV001000210
MV001	EVM	exon	152460	152562	.	-	.	ID=evm.model.MV001000210.exon16;Parent=evm.model.MV001000210
MV001	EVM	CDS	152460	152562	.	-	0	ID=cds.evm.model.MV001000210;Parent=evm.model.MV001000210
MV001	EVM	exon	152161	152338	.	-	.	ID=evm.model.MV001000210.exon17;Parent=evm.model.MV001000210
MV001	EVM	CDS	152161	152338	.	-	2	ID=cds.evm.model.MV001000210;Parent=evm.model.MV001000210
MV001	EVM	exon	151426	151561	.	-	.	ID=evm.model.MV001000210.exon18;Parent=evm.model.MV001000210
MV001	EVM	CDS	151426	151561	.	-	1	ID=cds.evm.model.MV001000210;Parent=evm.model.MV001000210
MV001	EVM	gene	161031	173472	.	+	.	ID=evm.TU.MV001000220;Name=EVM%20prediction%20MV001000220
MV001	EVM	mRNA	161031	173472	.	+	.	ID=evm.model.MV001000220;Parent=evm.TU.MV001000220;Name=EVM%20prediction%20MV001000220
MV001	EVM	exon	161031	161265	.	+	.	ID=evm.model.MV001000220.exon1;Parent=evm.model.MV001000220
MV001	EVM	CDS	161031	161265	.	+	0	ID=cds.evm.model.MV001000220;Parent=evm.model.MV001000220
MV001	EVM	exon	161659	162854	.	+	.	ID=evm.model.MV001000220.exon2;Parent=evm.model.MV001000220
MV001	EVM	CDS	161659	162854	.	+	2	ID=cds.evm.model.MV001000220;Parent=evm.model.MV001000220
MV001	EVM	exon	163219	163348	.	+	.	ID=evm.model.MV001000220.exon3;Parent=evm.model.MV001000220
MV001	EVM	CDS	163219	163348	.	+	0	ID=cds.evm.model.MV001000220;Parent=evm.model.MV001000220
MV001	EVM	exon	163641	163743	.	+	.	ID=evm.model.MV001000220.exon4;Parent=evm.model.MV001000220
MV001	EVM	CDS	163641	163743	.	+	2	ID=cds.evm.model.MV001000220;Parent=evm.model.MV001000220
MV001	EVM	exon	164022	164118	.	+	.	ID=evm.model.MV001000220.exon5;Parent=evm.model.MV001000220
MV001	EVM	CDS	164022	164118	.	+	1	ID=cds.evm.model.MV001000220;Parent=evm.model.MV001000220
MV001	EVM	exon	164319	164396	.	+	.	ID=evm.model.MV001000220.exon6;Parent=evm.model.MV001000220
MV001	EVM	CDS	164319	164396	.	+	0	ID=cds.evm.model.MV001000220;Parent=evm.model.MV001000220
MV001	EVM	exon	164736	164848	.	+	.	ID=evm.model.MV001000220.exon7;Parent=evm.model.MV001000220
MV001	EVM	CDS	164736	164848	.	+	0	ID=cds.evm.model.MV001000220;Parent=evm.model.MV001000220
MV001	EVM	exon	164953	165013	.	+	.	ID=evm.model.MV001000220.exon8;Parent=evm.model.MV001000220
MV001	EVM	CDS	164953	165013	.	+	1	ID=cds.evm.model.MV001000220;Parent=evm.model.MV001000220
MV001	EVM	exon	165142	165322	.	+	.	ID=evm.model.MV001000220.exon9;Parent=evm.model.MV001000220
MV001	EVM	CDS	165142	165322	.	+	0	ID=cds.evm.model.MV001000220;Parent=evm.model.MV001000220
MV001	EVM	exon	165625	165874	.	+	.	ID=evm.model.MV001000220.exon10;Parent=evm.model.MV001000220
MV001	EVM	CDS	165625	165874	.	+	2	ID=cds.evm.model.MV001000220;Parent=evm.model.MV001000220
MV001	EVM	exon	165976	166141	.	+	.	ID=evm.model.MV001000220.exon11;Parent=evm.model.MV001000220
MV001	EVM	CDS	165976	166141	.	+	1	ID=cds.evm.model.MV001000220;Parent=evm.model.MV001000220
MV001	EVM	exon	166423	166554	.	+	.	ID=evm.model.MV001000220.exon12;Parent=evm.model.MV001000220
MV001	EVM	CDS	166423	166554	.	+	0	ID=cds.evm.model.MV001000220;Parent=evm.model.MV001000220
MV001	EVM	exon	166685	166813	.	+	.	ID=evm.model.MV001000220.exon13;Parent=evm.model.MV001000220
MV001	EVM	CDS	166685	166813	.	+	0	ID=cds.evm.model.MV001000220;Parent=evm.model.MV001000220
MV001	EVM	exon	166974	167044	.	+	.	ID=evm.model.MV001000220.exon14;Parent=evm.model.MV001000220
MV001	EVM	CDS	166974	167044	.	+	0	ID=cds.evm.model.MV001000220;Parent=evm.model.MV001000220
MV001	EVM	exon	167263	167329	.	+	.	ID=evm.model.MV001000220.exon15;Parent=evm.model.MV001000220
MV001	EVM	CDS	167263	167329	.	+	1	ID=cds.evm.model.MV001000220;Parent=evm.model.MV001000220
MV001	EVM	exon	167592	167785	.	+	.	ID=evm.model.MV001000220.exon16;Parent=evm.model.MV001000220
MV001	EVM	CDS	167592	167785	.	+	0	ID=cds.evm.model.MV001000220;Parent=evm.model.MV001000220
MV001	EVM	exon	168033	168194	.	+	.	ID=evm.model.MV001000220.exon17;Parent=evm.model.MV001000220
MV001	EVM	CDS	168033	168194	.	+	1	ID=cds.evm.model.MV001000220;Parent=evm.model.MV001000220
MV001	EVM	exon	168570	168736	.	+	.	ID=evm.model.MV001000220.exon18;Parent=evm.model.MV001000220
MV001	EVM	CDS	168570	168736	.	+	1	ID=cds.evm.model.MV001000220;Parent=evm.model.MV001000220
MV001	EVM	exon	168910	169019	.	+	.	ID=evm.model.MV001000220.exon19;Parent=evm.model.MV001000220
MV001	EVM	CDS	168910	169019	.	+	2	ID=cds.evm.model.MV001000220;Parent=evm.model.MV001000220
MV001	EVM	exon	169306	169383	.	+	.	ID=evm.model.MV001000220.exon20;Parent=evm.model.MV001000220
MV001	EVM	CDS	169306	169383	.	+	0	ID=cds.evm.model.MV001000220;Parent=evm.model.MV001000220
MV001	EVM	exon	169518	169669	.	+	.	ID=evm.model.MV001000220.exon21;Parent=evm.model.MV001000220
MV001	EVM	CDS	169518	169669	.	+	0	ID=cds.evm.model.MV001000220;Parent=evm.model.MV001000220
MV001	EVM	exon	169797	169961	.	+	.	ID=evm.model.MV001000220.exon22;Parent=evm.model.MV001000220
MV001	EVM	CDS	169797	169961	.	+	1	ID=cds.evm.model.MV001000220;Parent=evm.model.MV001000220
MV001	EVM	exon	170095	170212	.	+	.	ID=evm.model.MV001000220.exon23;Parent=evm.model.MV001000220
MV001	EVM	CDS	170095	170212	.	+	1	ID=cds.evm.model.MV001000220;Parent=evm.model.MV001000220
MV001	EVM	exon	170411	170568	.	+	.	ID=evm.model.MV001000220.exon24;Parent=evm.model.MV001000220
MV001	EVM	CDS	170411	170568	.	+	0	ID=cds.evm.model.MV001000220;Parent=evm.model.MV001000220
MV001	EVM	exon	170927	171064	.	+	.	ID=evm.model.MV001000220.exon25;Parent=evm.model.MV001000220
MV001	EVM	CDS	170927	171064	.	+	1	ID=cds.evm.model.MV001000220;Parent=evm.model.MV001000220
MV001	EVM	exon	171448	171633	.	+	.	ID=evm.model.MV001000220.exon26;Parent=evm.model.MV001000220
MV001	EVM	CDS	171448	171633	.	+	1	ID=cds.evm.model.MV001000220;Parent=evm.model.MV001000220
MV001	EVM	exon	171805	171853	.	+	.	ID=evm.model.MV001000220.exon27;Parent=evm.model.MV001000220
MV001	EVM	CDS	171805	171853	.	+	1	ID=cds.evm.model.MV001000220;Parent=evm.model.MV001000220
MV001	EVM	exon	172023	172084	.	+	.	ID=evm.model.MV001000220.exon28;Parent=evm.model.MV001000220
MV001	EVM	CDS	172023	172084	.	+	0	ID=cds.evm.model.MV001000220;Parent=evm.model.MV001000220
MV001	EVM	exon	172333	172396	.	+	.	ID=evm.model.MV001000220.exon29;Parent=evm.model.MV001000220
MV001	EVM	CDS	172333	172396	.	+	1	ID=cds.evm.model.MV001000220;Parent=evm.model.MV001000220
MV001	EVM	exon	172880	173062	.	+	.	ID=evm.model.MV001000220.exon30;Parent=evm.model.MV001000220
MV001	EVM	CDS	172880	173062	.	+	0	ID=cds.evm.model.MV001000220;Parent=evm.model.MV001000220
MV001	EVM	exon	173434	173472	.	+	.	ID=evm.model.MV001000220.exon31;Parent=evm.model.MV001000220
MV001	EVM	CDS	173434	173472	.	+	0	ID=cds.evm.model.MV001000220;Parent=evm.model.MV001000220
MV001	EVM	gene	177922	178149	.	+	.	ID=evm.TU.MV001000230;Name=EVM%20prediction%20MV001000230
MV001	EVM	mRNA	177922	178149	.	+	.	ID=evm.model.MV001000230;Parent=evm.TU.MV001000230;Name=EVM%20prediction%20MV001000230
MV001	EVM	exon	177922	178149	.	+	.	ID=evm.model.MV001000230.exon1;Parent=evm.model.MV001000230
MV001	EVM	CDS	177922	178149	.	+	0	ID=cds.evm.model.MV001000230;Parent=evm.model.MV001000230
MV001	EVM	gene	179232	180984	.	+	.	ID=evm.TU.MV001000240;Name=EVM%20prediction%20MV001000240
MV001	EVM	mRNA	179232	180984	.	+	.	ID=evm.model.MV001000240;Parent=evm.TU.MV001000240;Name=EVM%20prediction%20MV001000240
MV001	EVM	exon	179232	179405	.	+	.	ID=evm.model.MV001000240.exon1;Parent=evm.model.MV001000240
MV001	EVM	CDS	179232	179405	.	+	0	ID=cds.evm.model.MV001000240;Parent=evm.model.MV001000240
MV001	EVM	exon	179931	180026	.	+	.	ID=evm.model.MV001000240.exon2;Parent=evm.model.MV001000240
MV001	EVM	CDS	179931	180026	.	+	0	ID=cds.evm.model.MV001000240;Parent=evm.model.MV001000240
MV001	EVM	exon	180151	180223	.	+	.	ID=evm.model.MV001000240.exon3;Parent=evm.model.MV001000240
MV001	EVM	CDS	180151	180223	.	+	0	ID=cds.evm.model.MV001000240;Parent=evm.model.MV001000240
MV001	EVM	exon	180803	180984	.	+	.	ID=evm.model.MV001000240.exon4;Parent=evm.model.MV001000240
MV001	EVM	CDS	180803	180984	.	+	2	ID=cds.evm.model.MV001000240;Parent=evm.model.MV001000240
MV001	EVM	gene	182877	189637	.	-	.	ID=evm.TU.MV001000250;Name=EVM%20prediction%20MV001000250
MV001	EVM	mRNA	182877	189637	.	-	.	ID=evm.model.MV001000250;Parent=evm.TU.MV001000250;Name=EVM%20prediction%20MV001000250
MV001	EVM	exon	189578	189637	.	-	.	ID=evm.model.MV001000250.exon1;Parent=evm.model.MV001000250
MV001	EVM	CDS	189578	189637	.	-	0	ID=cds.evm.model.MV001000250;Parent=evm.model.MV001000250
MV001	EVM	exon	189373	189420	.	-	.	ID=evm.model.MV001000250.exon2;Parent=evm.model.MV001000250
MV001	EVM	CDS	189373	189420	.	-	0	ID=cds.evm.model.MV001000250;Parent=evm.model.MV001000250
MV001	EVM	exon	188797	188880	.	-	.	ID=evm.model.MV001000250.exon3;Parent=evm.model.MV001000250
MV001	EVM	CDS	188797	188880	.	-	0	ID=cds.evm.model.MV001000250;Parent=evm.model.MV001000250
MV001	EVM	exon	188050	188104	.	-	.	ID=evm.model.MV001000250.exon4;Parent=evm.model.MV001000250
MV001	EVM	CDS	188050	188104	.	-	0	ID=cds.evm.model.MV001000250;Parent=evm.model.MV001000250
MV001	EVM	exon	187820	187883	.	-	.	ID=evm.model.MV001000250.exon5;Parent=evm.model.MV001000250
MV001	EVM	CDS	187820	187883	.	-	2	ID=cds.evm.model.MV001000250;Parent=evm.model.MV001000250
MV001	EVM	exon	187581	187686	.	-	.	ID=evm.model.MV001000250.exon6;Parent=evm.model.MV001000250
MV001	EVM	CDS	187581	187686	.	-	1	ID=cds.evm.model.MV001000250;Parent=evm.model.MV001000250
MV001	EVM	exon	186966	187013	.	-	.	ID=evm.model.MV001000250.exon7;Parent=evm.model.MV001000250
MV001	EVM	CDS	186966	187013	.	-	0	ID=cds.evm.model.MV001000250;Parent=evm.model.MV001000250
MV001	EVM	exon	186046	186154	.	-	.	ID=evm.model.MV001000250.exon8;Parent=evm.model.MV001000250
MV001	EVM	CDS	186046	186154	.	-	0	ID=cds.evm.model.MV001000250;Parent=evm.model.MV001000250
MV001	EVM	exon	185636	185681	.	-	.	ID=evm.model.MV001000250.exon9;Parent=evm.model.MV001000250
MV001	EVM	CDS	185636	185681	.	-	2	ID=cds.evm.model.MV001000250;Parent=evm.model.MV001000250
MV001	EVM	exon	185359	185446	.	-	.	ID=evm.model.MV001000250.exon10;Parent=evm.model.MV001000250
MV001	EVM	CDS	185359	185446	.	-	1	ID=cds.evm.model.MV001000250;Parent=evm.model.MV001000250
MV001	EVM	exon	185143	185255	.	-	.	ID=evm.model.MV001000250.exon11;Parent=evm.model.MV001000250
MV001	EVM	CDS	185143	185255	.	-	0	ID=cds.evm.model.MV001000250;Parent=evm.model.MV001000250
MV001	EVM	exon	184722	184815	.	-	.	ID=evm.model.MV001000250.exon12;Parent=evm.model.MV001000250
MV001	EVM	CDS	184722	184815	.	-	1	ID=cds.evm.model.MV001000250;Parent=evm.model.MV001000250
MV001	EVM	exon	183990	184082	.	-	.	ID=evm.model.MV001000250.exon13;Parent=evm.model.MV001000250
MV001	EVM	CDS	183990	184082	.	-	0	ID=cds.evm.model.MV001000250;Parent=evm.model.MV001000250
MV001	EVM	exon	183356	183421	.	-	.	ID=evm.model.MV001000250.exon14;Parent=evm.model.MV001000250
MV001	EVM	CDS	183356	183421	.	-	0	ID=cds.evm.model.MV001000250;Parent=evm.model.MV001000250
MV001	EVM	exon	182877	182999	.	-	.	ID=evm.model.MV001000250.exon15;Parent=evm.model.MV001000250
MV001	EVM	CDS	182877	182999	.	-	0	ID=cds.evm.model.MV001000250;Parent=evm.model.MV001000250
MV001	EVM	gene	194359	202575	.	+	.	ID=evm.TU.MV001000260;Name=EVM%20prediction%20MV001000260
MV001	EVM	mRNA	194359	202575	.	+	.	ID=evm.model.MV001000260;Parent=evm.TU.MV001000260;Name=EVM%20prediction%20MV001000260
MV001	EVM	exon	194359	194523	.	+	.	ID=evm.model.MV001000260.exon1;Parent=evm.model.MV001000260
MV001	EVM	CDS	194359	194523	.	+	0	ID=cds.evm.model.MV001000260;Parent=evm.model.MV001000260
MV001	EVM	exon	194714	194875	.	+	.	ID=evm.model.MV001000260.exon2;Parent=evm.model.MV001000260
MV001	EVM	CDS	194714	194875	.	+	0	ID=cds.evm.model.MV001000260;Parent=evm.model.MV001000260
MV001	EVM	exon	195259	195383	.	+	.	ID=evm.model.MV001000260.exon3;Parent=evm.model.MV001000260
MV001	EVM	CDS	195259	195383	.	+	0	ID=cds.evm.model.MV001000260;Parent=evm.model.MV001000260
MV001	EVM	exon	195742	195847	.	+	.	ID=evm.model.MV001000260.exon4;Parent=evm.model.MV001000260
MV001	EVM	CDS	195742	195847	.	+	1	ID=cds.evm.model.MV001000260;Parent=evm.model.MV001000260
MV001	EVM	exon	196084	196266	.	+	.	ID=evm.model.MV001000260.exon5;Parent=evm.model.MV001000260
MV001	EVM	CDS	196084	196266	.	+	0	ID=cds.evm.model.MV001000260;Parent=evm.model.MV001000260
MV001	EVM	exon	197256	197371	.	+	.	ID=evm.model.MV001000260.exon6;Parent=evm.model.MV001000260
MV001	EVM	CDS	197256	197371	.	+	0	ID=cds.evm.model.MV001000260;Parent=evm.model.MV001000260
MV001	EVM	exon	197870	198049	.	+	.	ID=evm.model.MV001000260.exon7;Parent=evm.model.MV001000260
MV001	EVM	CDS	197870	198049	.	+	1	ID=cds.evm.model.MV001000260;Parent=evm.model.MV001000260
MV001	EVM	exon	198322	198457	.	+	.	ID=evm.model.MV001000260.exon8;Parent=evm.model.MV001000260
MV001	EVM	CDS	198322	198457	.	+	1	ID=cds.evm.model.MV001000260;Parent=evm.model.MV001000260
MV001	EVM	exon	199597	199707	.	+	.	ID=evm.model.MV001000260.exon9;Parent=evm.model.MV001000260
MV001	EVM	CDS	199597	199707	.	+	0	ID=cds.evm.model.MV001000260;Parent=evm.model.MV001000260
MV001	EVM	exon	200090	200110	.	+	.	ID=evm.model.MV001000260.exon10;Parent=evm.model.MV001000260
MV001	EVM	CDS	200090	200110	.	+	0	ID=cds.evm.model.MV001000260;Parent=evm.model.MV001000260
MV001	EVM	exon	200697	200855	.	+	.	ID=evm.model.MV001000260.exon11;Parent=evm.model.MV001000260
MV001	EVM	CDS	200697	200855	.	+	0	ID=cds.evm.model.MV001000260;Parent=evm.model.MV001000260
MV001	EVM	exon	201136	201222	.	+	.	ID=evm.model.MV001000260.exon12;Parent=evm.model.MV001000260
MV001	EVM	CDS	201136	201222	.	+	0	ID=cds.evm.model.MV001000260;Parent=evm.model.MV001000260
MV001	EVM	exon	201377	201490	.	+	.	ID=evm.model.MV001000260.exon13;Parent=evm.model.MV001000260
MV001	EVM	CDS	201377	201490	.	+	0	ID=cds.evm.model.MV001000260;Parent=evm.model.MV001000260
MV001	EVM	exon	201798	201890	.	+	.	ID=evm.model.MV001000260.exon14;Parent=evm.model.MV001000260
MV001	EVM	CDS	201798	201890	.	+	0	ID=cds.evm.model.MV001000260;Parent=evm.model.MV001000260
MV001	EVM	exon	202372	202575	.	+	.	ID=evm.model.MV001000260.exon15;Parent=evm.model.MV001000260
MV001	EVM	CDS	202372	202575	.	+	0	ID=cds.evm.model.MV001000260;Parent=evm.model.MV001000260
MV001	EVM	gene	203937	207859	.	-	.	ID=evm.TU.MV001000270;Name=EVM%20prediction%20MV001000270
MV001	EVM	mRNA	203937	207859	.	-	.	ID=evm.model.MV001000270;Parent=evm.TU.MV001000270;Name=EVM%20prediction%20MV001000270
MV001	EVM	exon	207479	207859	.	-	.	ID=evm.model.MV001000270.exon1;Parent=evm.model.MV001000270
MV001	EVM	CDS	207479	207859	.	-	0	ID=cds.evm.model.MV001000270;Parent=evm.model.MV001000270
MV001	EVM	exon	206161	206483	.	-	.	ID=evm.model.MV001000270.exon2;Parent=evm.model.MV001000270
MV001	EVM	CDS	206161	206483	.	-	0	ID=cds.evm.model.MV001000270;Parent=evm.model.MV001000270
MV001	EVM	exon	205726	205817	.	-	.	ID=evm.model.MV001000270.exon3;Parent=evm.model.MV001000270
MV001	EVM	CDS	205726	205817	.	-	1	ID=cds.evm.model.MV001000270;Parent=evm.model.MV001000270
MV001	EVM	exon	203937	205573	.	-	.	ID=evm.model.MV001000270.exon4;Parent=evm.model.MV001000270
MV001	EVM	CDS	203937	205573	.	-	2	ID=cds.evm.model.MV001000270;Parent=evm.model.MV001000270
MV001	EVM	gene	209611	214267	.	-	.	ID=evm.TU.MV001000280;Name=EVM%20prediction%20MV001000280
MV001	EVM	mRNA	209611	214267	.	-	.	ID=evm.model.MV001000280;Parent=evm.TU.MV001000280;Name=EVM%20prediction%20MV001000280
MV001	EVM	exon	214213	214267	.	-	.	ID=evm.model.MV001000280.exon1;Parent=evm.model.MV001000280
MV001	EVM	CDS	214213	214267	.	-	0	ID=cds.evm.model.MV001000280;Parent=evm.model.MV001000280
MV001	EVM	exon	212413	212679	.	-	.	ID=evm.model.MV001000280.exon2;Parent=evm.model.MV001000280
MV001	EVM	CDS	212413	212679	.	-	2	ID=cds.evm.model.MV001000280;Parent=evm.model.MV001000280
MV001	EVM	exon	212164	212250	.	-	.	ID=evm.model.MV001000280.exon3;Parent=evm.model.MV001000280
MV001	EVM	CDS	212164	212250	.	-	2	ID=cds.evm.model.MV001000280;Parent=evm.model.MV001000280
MV001	EVM	exon	211630	212010	.	-	.	ID=evm.model.MV001000280.exon4;Parent=evm.model.MV001000280
MV001	EVM	CDS	211630	212010	.	-	2	ID=cds.evm.model.MV001000280;Parent=evm.model.MV001000280
MV001	EVM	exon	211086	211240	.	-	.	ID=evm.model.MV001000280.exon5;Parent=evm.model.MV001000280
MV001	EVM	CDS	211086	211240	.	-	2	ID=cds.evm.model.MV001000280;Parent=evm.model.MV001000280
MV001	EVM	exon	210456	210750	.	-	.	ID=evm.model.MV001000280.exon6;Parent=evm.model.MV001000280
MV001	EVM	CDS	210456	210750	.	-	0	ID=cds.evm.model.MV001000280;Parent=evm.model.MV001000280
MV001	EVM	exon	209611	209729	.	-	.	ID=evm.model.MV001000280.exon7;Parent=evm.model.MV001000280
MV001	EVM	CDS	209611	209729	.	-	2	ID=cds.evm.model.MV001000280;Parent=evm.model.MV001000280
MV001	EVM	gene	217464	222869	.	-	.	ID=evm.TU.MV001000290;Name=EVM%20prediction%20MV001000290
MV001	EVM	mRNA	217464	222869	.	-	.	ID=evm.model.MV001000290;Parent=evm.TU.MV001000290;Name=EVM%20prediction%20MV001000290
MV001	EVM	exon	222706	222869	.	-	.	ID=evm.model.MV001000290.exon1;Parent=evm.model.MV001000290
MV001	EVM	CDS	222706	222869	.	-	0	ID=cds.evm.model.MV001000290;Parent=evm.model.MV001000290
MV001	EVM	exon	222004	222395	.	-	.	ID=evm.model.MV001000290.exon2;Parent=evm.model.MV001000290
MV001	EVM	CDS	222004	222395	.	-	1	ID=cds.evm.model.MV001000290;Parent=evm.model.MV001000290
MV001	EVM	exon	221397	221552	.	-	.	ID=evm.model.MV001000290.exon3;Parent=evm.model.MV001000290
MV001	EVM	CDS	221397	221552	.	-	2	ID=cds.evm.model.MV001000290;Parent=evm.model.MV001000290
MV001	EVM	exon	220859	220928	.	-	.	ID=evm.model.MV001000290.exon4;Parent=evm.model.MV001000290
MV001	EVM	CDS	220859	220928	.	-	2	ID=cds.evm.model.MV001000290;Parent=evm.model.MV001000290
MV001	EVM	exon	220309	220510	.	-	.	ID=evm.model.MV001000290.exon5;Parent=evm.model.MV001000290
MV001	EVM	CDS	220309	220510	.	-	1	ID=cds.evm.model.MV001000290;Parent=evm.model.MV001000290
MV001	EVM	exon	219993	220185	.	-	.	ID=evm.model.MV001000290.exon6;Parent=evm.model.MV001000290
MV001	EVM	CDS	219993	220185	.	-	0	ID=cds.evm.model.MV001000290;Parent=evm.model.MV001000290
MV001	EVM	exon	219708	219851	.	-	.	ID=evm.model.MV001000290.exon7;Parent=evm.model.MV001000290
MV001	EVM	CDS	219708	219851	.	-	2	ID=cds.evm.model.MV001000290;Parent=evm.model.MV001000290
MV001	EVM	exon	219326	219463	.	-	.	ID=evm.model.MV001000290.exon8;Parent=evm.model.MV001000290
MV001	EVM	CDS	219326	219463	.	-	2	ID=cds.evm.model.MV001000290;Parent=evm.model.MV001000290
MV001	EVM	exon	218865	219029	.	-	.	ID=evm.model.MV001000290.exon9;Parent=evm.model.MV001000290
MV001	EVM	CDS	218865	219029	.	-	2	ID=cds.evm.model.MV001000290;Parent=evm.model.MV001000290
MV001	EVM	exon	218178	218324	.	-	.	ID=evm.model.MV001000290.exon10;Parent=evm.model.MV001000290
MV001	EVM	CDS	218178	218324	.	-	2	ID=cds.evm.model.MV001000290;Parent=evm.model.MV001000290
MV001	EVM	exon	217464	217621	.	-	.	ID=evm.model.MV001000290.exon11;Parent=evm.model.MV001000290
MV001	EVM	CDS	217464	217621	.	-	2	ID=cds.evm.model.MV001000290;Parent=evm.model.MV001000290
MV001	EVM	gene	227873	229507	.	-	.	ID=evm.TU.MV001000300;Name=EVM%20prediction%20MV001000300
MV001	EVM	mRNA	227873	229507	.	-	.	ID=evm.model.MV001000300;Parent=evm.TU.MV001000300;Name=EVM%20prediction%20MV001000300
MV001	EVM	exon	227873	229507	.	-	.	ID=evm.model.MV001000300.exon1;Parent=evm.model.MV001000300
MV001	EVM	CDS	227873	229507	.	-	0	ID=cds.evm.model.MV001000300;Parent=evm.model.MV001000300
MV001	EVM	gene	233192	237215	.	-	.	ID=evm.TU.MV001000310;Name=EVM%20prediction%20MV001000310
MV001	EVM	mRNA	233192	237215	.	-	.	ID=evm.model.MV001000310;Parent=evm.TU.MV001000310;Name=EVM%20prediction%20MV001000310
MV001	EVM	exon	235064	237215	.	-	.	ID=evm.model.MV001000310.exon1;Parent=evm.model.MV001000310
MV001	EVM	CDS	235064	237215	.	-	0	ID=cds.evm.model.MV001000310;Parent=evm.model.MV001000310
MV001	EVM	exon	233192	233538	.	-	.	ID=evm.model.MV001000310.exon2;Parent=evm.model.MV001000310
MV001	EVM	CDS	233192	233538	.	-	2	ID=cds.evm.model.MV001000310;Parent=evm.model.MV001000310
MV001	EVM	gene	246990	251299	.	-	.	ID=evm.TU.MV001000320;Name=EVM%20prediction%20MV001000320
MV001	EVM	mRNA	246990	251299	.	-	.	ID=evm.model.MV001000320;Parent=evm.TU.MV001000320;Name=EVM%20prediction%20MV001000320
MV001	EVM	exon	250843	251299	.	-	.	ID=evm.model.MV001000320.exon1;Parent=evm.model.MV001000320
MV001	EVM	CDS	250843	251299	.	-	0	ID=cds.evm.model.MV001000320;Parent=evm.model.MV001000320
MV001	EVM	exon	248820	249066	.	-	.	ID=evm.model.MV001000320.exon2;Parent=evm.model.MV001000320
MV001	EVM	CDS	248820	249066	.	-	2	ID=cds.evm.model.MV001000320;Parent=evm.model.MV001000320
MV001	EVM	exon	247159	247483	.	-	.	ID=evm.model.MV001000320.exon3;Parent=evm.model.MV001000320
MV001	EVM	CDS	247159	247483	.	-	1	ID=cds.evm.model.MV001000320;Parent=evm.model.MV001000320
MV001	EVM	exon	246990	247070	.	-	.	ID=evm.model.MV001000320.exon4;Parent=evm.model.MV001000320
MV001	EVM	CDS	246990	247070	.	-	0	ID=cds.evm.model.MV001000320;Parent=evm.model.MV001000320
MV001	EVM	gene	256859	274374	.	+	.	ID=evm.TU.MV001000330;Name=EVM%20prediction%20MV001000330
MV001	EVM	mRNA	256859	274374	.	+	.	ID=evm.model.MV001000330;Parent=evm.TU.MV001000330;Name=EVM%20prediction%20MV001000330
MV001	EVM	exon	256859	257005	.	+	.	ID=evm.model.MV001000330.exon1;Parent=evm.model.MV001000330
MV001	EVM	CDS	256859	257005	.	+	0	ID=cds.evm.model.MV001000330;Parent=evm.model.MV001000330
MV001	EVM	exon	258010	258073	.	+	.	ID=evm.model.MV001000330.exon2;Parent=evm.model.MV001000330
MV001	EVM	CDS	258010	258073	.	+	0	ID=cds.evm.model.MV001000330;Parent=evm.model.MV001000330
MV001	EVM	exon	258188	258336	.	+	.	ID=evm.model.MV001000330.exon3;Parent=evm.model.MV001000330
MV001	EVM	CDS	258188	258336	.	+	2	ID=cds.evm.model.MV001000330;Parent=evm.model.MV001000330
MV001	EVM	exon	264690	264738	.	+	.	ID=evm.model.MV001000330.exon4;Parent=evm.model.MV001000330
MV001	EVM	CDS	264690	264738	.	+	0	ID=cds.evm.model.MV001000330;Parent=evm.model.MV001000330
MV001	EVM	exon	266561	266878	.	+	.	ID=evm.model.MV001000330.exon5;Parent=evm.model.MV001000330
MV001	EVM	CDS	266561	266878	.	+	2	ID=cds.evm.model.MV001000330;Parent=evm.model.MV001000330
MV001	EVM	exon	267342	267500	.	+	.	ID=evm.model.MV001000330.exon6;Parent=evm.model.MV001000330
MV001	EVM	CDS	267342	267500	.	+	2	ID=cds.evm.model.MV001000330;Parent=evm.model.MV001000330
MV001	EVM	exon	267959	268084	.	+	.	ID=evm.model.MV001000330.exon7;Parent=evm.model.MV001000330
MV001	EVM	CDS	267959	268084	.	+	2	ID=cds.evm.model.MV001000330;Parent=evm.model.MV001000330
MV001	EVM	exon	268880	269005	.	+	.	ID=evm.model.MV001000330.exon8;Parent=evm.model.MV001000330
MV001	EVM	CDS	268880	269005	.	+	2	ID=cds.evm.model.MV001000330;Parent=evm.model.MV001000330
MV001	EVM	exon	269163	269413	.	+	.	ID=evm.model.MV001000330.exon9;Parent=evm.model.MV001000330
MV001	EVM	CDS	269163	269413	.	+	2	ID=cds.evm.model.MV001000330;Parent=evm.model.MV001000330
MV001	EVM	exon	269698	269785	.	+	.	ID=evm.model.MV001000330.exon10;Parent=evm.model.MV001000330
MV001	EVM	CDS	269698	269785	.	+	0	ID=cds.evm.model.MV001000330;Parent=evm.model.MV001000330
MV001	EVM	exon	269999	270136	.	+	.	ID=evm.model.MV001000330.exon11;Parent=evm.model.MV001000330
MV001	EVM	CDS	269999	270136	.	+	2	ID=cds.evm.model.MV001000330;Parent=evm.model.MV001000330
MV001	EVM	exon	270466	270740	.	+	.	ID=evm.model.MV001000330.exon12;Parent=evm.model.MV001000330
MV001	EVM	CDS	270466	270740	.	+	2	ID=cds.evm.model.MV001000330;Parent=evm.model.MV001000330
MV001	EVM	exon	270904	271000	.	+	.	ID=evm.model.MV001000330.exon13;Parent=evm.model.MV001000330
MV001	EVM	CDS	270904	271000	.	+	0	ID=cds.evm.model.MV001000330;Parent=evm.model.MV001000330
MV001	EVM	exon	271688	271858	.	+	.	ID=evm.model.MV001000330.exon14;Parent=evm.model.MV001000330
MV001	EVM	CDS	271688	271858	.	+	2	ID=cds.evm.model.MV001000330;Parent=evm.model.MV001000330
MV001	EVM	exon	272345	272806	.	+	.	ID=evm.model.MV001000330.exon15;Parent=evm.model.MV001000330
MV001	EVM	CDS	272345	272806	.	+	2	ID=cds.evm.model.MV001000330;Parent=evm.model.MV001000330
MV001	EVM	exon	274055	274374	.	+	.	ID=evm.model.MV001000330.exon16;Parent=evm.model.MV001000330
MV001	EVM	CDS	274055	274374	.	+	2	ID=cds.evm.model.MV001000330;Parent=evm.model.MV001000330
MV001	EVM	gene	277727	286994	.	+	.	ID=evm.TU.MV001000340;Name=EVM%20prediction%20MV001000340
MV001	EVM	mRNA	277727	286994	.	+	.	ID=evm.model.MV001000340;Parent=evm.TU.MV001000340;Name=EVM%20prediction%20MV001000340
MV001	EVM	exon	277727	277793	.	+	.	ID=evm.model.MV001000340.exon1;Parent=evm.model.MV001000340
MV001	EVM	CDS	277727	277793	.	+	0	ID=cds.evm.model.MV001000340;Parent=evm.model.MV001000340
MV001	EVM	exon	278214	278323	.	+	.	ID=evm.model.MV001000340.exon2;Parent=evm.model.MV001000340
MV001	EVM	CDS	278214	278323	.	+	2	ID=cds.evm.model.MV001000340;Parent=evm.model.MV001000340
MV001	EVM	exon	279336	279408	.	+	.	ID=evm.model.MV001000340.exon3;Parent=evm.model.MV001000340
MV001	EVM	CDS	279336	279408	.	+	0	ID=cds.evm.model.MV001000340;Parent=evm.model.MV001000340
MV001	EVM	exon	280302	280384	.	+	.	ID=evm.model.MV001000340.exon4;Parent=evm.model.MV001000340
MV001	EVM	CDS	280302	280384	.	+	2	ID=cds.evm.model.MV001000340;Parent=evm.model.MV001000340
MV001	EVM	exon	282727	282930	.	+	.	ID=evm.model.MV001000340.exon5;Parent=evm.model.MV001000340
MV001	EVM	CDS	282727	282930	.	+	0	ID=cds.evm.model.MV001000340;Parent=evm.model.MV001000340
MV001	EVM	exon	283762	283817	.	+	.	ID=evm.model.MV001000340.exon6;Parent=evm.model.MV001000340
MV001	EVM	CDS	283762	283817	.	+	0	ID=cds.evm.model.MV001000340;Parent=evm.model.MV001000340
MV001	EVM	exon	284326	284404	.	+	.	ID=evm.model.MV001000340.exon7;Parent=evm.model.MV001000340
MV001	EVM	CDS	284326	284404	.	+	1	ID=cds.evm.model.MV001000340;Parent=evm.model.MV001000340
MV001	EVM	exon	285827	286007	.	+	.	ID=evm.model.MV001000340.exon8;Parent=evm.model.MV001000340
MV001	EVM	CDS	285827	286007	.	+	0	ID=cds.evm.model.MV001000340;Parent=evm.model.MV001000340
MV001	EVM	exon	286888	286994	.	+	.	ID=evm.model.MV001000340.exon9;Parent=evm.model.MV001000340
MV001	EVM	CDS	286888	286994	.	+	2	ID=cds.evm.model.MV001000340;Parent=evm.model.MV001000340
MV001	EVM	gene	289218	292076	.	-	.	ID=evm.TU.MV001000350;Name=EVM%20prediction%20MV001000350
MV001	EVM	mRNA	289218	292076	.	-	.	ID=evm.model.MV001000350;Parent=evm.TU.MV001000350;Name=EVM%20prediction%20MV001000350
MV001	EVM	exon	292046	292076	.	-	.	ID=evm.model.MV001000350.exon1;Parent=evm.model.MV001000350
MV001	EVM	CDS	292046	292076	.	-	0	ID=cds.evm.model.MV001000350;Parent=evm.model.MV001000350
MV001	EVM	exon	291155	291474	.	-	.	ID=evm.model.MV001000350.exon2;Parent=evm.model.MV001000350
MV001	EVM	CDS	291155	291474	.	-	2	ID=cds.evm.model.MV001000350;Parent=evm.model.MV001000350
MV001	EVM	exon	290463	290576	.	-	.	ID=evm.model.MV001000350.exon3;Parent=evm.model.MV001000350
MV001	EVM	CDS	290463	290576	.	-	0	ID=cds.evm.model.MV001000350;Parent=evm.model.MV001000350
MV001	EVM	exon	290184	290348	.	-	.	ID=evm.model.MV001000350.exon4;Parent=evm.model.MV001000350
MV001	EVM	CDS	290184	290348	.	-	0	ID=cds.evm.model.MV001000350;Parent=evm.model.MV001000350
MV001	EVM	exon	289218	289244	.	-	.	ID=evm.model.MV001000350.exon5;Parent=evm.model.MV001000350
MV001	EVM	CDS	289218	289244	.	-	0	ID=cds.evm.model.MV001000350;Parent=evm.model.MV001000350
MV001	EVM	gene	296682	302091	.	+	.	ID=evm.TU.MV001000360;Name=EVM%20prediction%20MV001000360
MV001	EVM	mRNA	296682	302091	.	+	.	ID=evm.model.MV001000360;Parent=evm.TU.MV001000360;Name=EVM%20prediction%20MV001000360
MV001	EVM	exon	296682	296712	.	+	.	ID=evm.model.MV001000360.exon1;Parent=evm.model.MV001000360
MV001	EVM	CDS	296682	296712	.	+	0	ID=cds.evm.model.MV001000360;Parent=evm.model.MV001000360
MV001	EVM	exon	296999	297532	.	+	.	ID=evm.model.MV001000360.exon2;Parent=evm.model.MV001000360
MV001	EVM	CDS	296999	297532	.	+	2	ID=cds.evm.model.MV001000360;Parent=evm.model.MV001000360
MV001	EVM	exon	297805	297921	.	+	.	ID=evm.model.MV001000360.exon3;Parent=evm.model.MV001000360
MV001	EVM	CDS	297805	297921	.	+	2	ID=cds.evm.model.MV001000360;Parent=evm.model.MV001000360
MV001	EVM	exon	301042	301167	.	+	.	ID=evm.model.MV001000360.exon4;Parent=evm.model.MV001000360
MV001	EVM	CDS	301042	301167	.	+	2	ID=cds.evm.model.MV001000360;Parent=evm.model.MV001000360
MV001	EVM	exon	301358	302091	.	+	.	ID=evm.model.MV001000360.exon5;Parent=evm.model.MV001000360
MV001	EVM	CDS	301358	302091	.	+	2	ID=cds.evm.model.MV001000360;Parent=evm.model.MV001000360
MV001	EVM	gene	304499	305269	.	-	.	ID=evm.TU.MV001000370;Name=EVM%20prediction%20MV001000370
MV001	EVM	mRNA	304499	305269	.	-	.	ID=evm.model.MV001000370;Parent=evm.TU.MV001000370;Name=EVM%20prediction%20MV001000370
MV001	EVM	exon	305093	305269	.	-	.	ID=evm.model.MV001000370.exon1;Parent=evm.model.MV001000370
MV001	EVM	CDS	305093	305269	.	-	0	ID=cds.evm.model.MV001000370;Parent=evm.model.MV001000370
MV001	EVM	exon	304499	304936	.	-	.	ID=evm.model.MV001000370.exon2;Parent=evm.model.MV001000370
MV001	EVM	CDS	304499	304936	.	-	0	ID=cds.evm.model.MV001000370;Parent=evm.model.MV001000370
MV001	EVM	gene	307292	317624	.	-	.	ID=evm.TU.MV001000380;Name=EVM%20prediction%20MV001000380
MV001	EVM	mRNA	307292	317624	.	-	.	ID=evm.model.MV001000380;Parent=evm.TU.MV001000380;Name=EVM%20prediction%20MV001000380
MV001	EVM	exon	317604	317624	.	-	.	ID=evm.model.MV001000380.exon1;Parent=evm.model.MV001000380
MV001	EVM	CDS	317604	317624	.	-	0	ID=cds.evm.model.MV001000380;Parent=evm.model.MV001000380
MV001	EVM	exon	317339	317463	.	-	.	ID=evm.model.MV001000380.exon2;Parent=evm.model.MV001000380
MV001	EVM	CDS	317339	317463	.	-	0	ID=cds.evm.model.MV001000380;Parent=evm.model.MV001000380
MV001	EVM	exon	315477	315541	.	-	.	ID=evm.model.MV001000380.exon3;Parent=evm.model.MV001000380
MV001	EVM	CDS	315477	315541	.	-	1	ID=cds.evm.model.MV001000380;Parent=evm.model.MV001000380
MV001	EVM	exon	315160	315296	.	-	.	ID=evm.model.MV001000380.exon4;Parent=evm.model.MV001000380
MV001	EVM	CDS	315160	315296	.	-	2	ID=cds.evm.model.MV001000380;Parent=evm.model.MV001000380
MV001	EVM	exon	314780	314822	.	-	.	ID=evm.model.MV001000380.exon5;Parent=evm.model.MV001000380
MV001	EVM	CDS	314780	314822	.	-	0	ID=cds.evm.model.MV001000380;Parent=evm.model.MV001000380
MV001	EVM	exon	314024	314116	.	-	.	ID=evm.model.MV001000380.exon6;Parent=evm.model.MV001000380
MV001	EVM	CDS	314024	314116	.	-	2	ID=cds.evm.model.MV001000380;Parent=evm.model.MV001000380
MV001	EVM	exon	313615	313729	.	-	.	ID=evm.model.MV001000380.exon7;Parent=evm.model.MV001000380
MV001	EVM	CDS	313615	313729	.	-	2	ID=cds.evm.model.MV001000380;Parent=evm.model.MV001000380
MV001	EVM	exon	313091	313214	.	-	.	ID=evm.model.MV001000380.exon8;Parent=evm.model.MV001000380
MV001	EVM	CDS	313091	313214	.	-	1	ID=cds.evm.model.MV001000380;Parent=evm.model.MV001000380
MV001	EVM	exon	312805	312914	.	-	.	ID=evm.model.MV001000380.exon9;Parent=evm.model.MV001000380
MV001	EVM	CDS	312805	312914	.	-	0	ID=cds.evm.model.MV001000380;Parent=evm.model.MV001000380
MV001	EVM	exon	312281	312511	.	-	.	ID=evm.model.MV001000380.exon10;Parent=evm.model.MV001000380
MV001	EVM	CDS	312281	312511	.	-	1	ID=cds.evm.model.MV001000380;Parent=evm.model.MV001000380
MV001	EVM	exon	311878	312137	.	-	.	ID=evm.model.MV001000380.exon11;Parent=evm.model.MV001000380
MV001	EVM	CDS	311878	312137	.	-	1	ID=cds.evm.model.MV001000380;Parent=evm.model.MV001000380
MV001	EVM	exon	311361	311406	.	-	.	ID=evm.model.MV001000380.exon12;Parent=evm.model.MV001000380
MV001	EVM	CDS	311361	311406	.	-	2	ID=cds.evm.model.MV001000380;Parent=evm.model.MV001000380
MV001	EVM	exon	310971	311045	.	-	.	ID=evm.model.MV001000380.exon13;Parent=evm.model.MV001000380
MV001	EVM	CDS	310971	311045	.	-	1	ID=cds.evm.model.MV001000380;Parent=evm.model.MV001000380
MV001	EVM	exon	310561	310639	.	-	.	ID=evm.model.MV001000380.exon14;Parent=evm.model.MV001000380
MV001	EVM	CDS	310561	310639	.	-	1	ID=cds.evm.model.MV001000380;Parent=evm.model.MV001000380
MV001	EVM	exon	310216	310248	.	-	.	ID=evm.model.MV001000380.exon15;Parent=evm.model.MV001000380
MV001	EVM	CDS	310216	310248	.	-	0	ID=cds.evm.model.MV001000380;Parent=evm.model.MV001000380
MV001	EVM	exon	309712	309871	.	-	.	ID=evm.model.MV001000380.exon16;Parent=evm.model.MV001000380
MV001	EVM	CDS	309712	309871	.	-	0	ID=cds.evm.model.MV001000380;Parent=evm.model.MV001000380
MV001	EVM	exon	309259	309401	.	-	.	ID=evm.model.MV001000380.exon17;Parent=evm.model.MV001000380
MV001	EVM	CDS	309259	309401	.	-	2	ID=cds.evm.model.MV001000380;Parent=evm.model.MV001000380
MV001	EVM	exon	308608	308811	.	-	.	ID=evm.model.MV001000380.exon18;Parent=evm.model.MV001000380
MV001	EVM	CDS	308608	308811	.	-	0	ID=cds.evm.model.MV001000380;Parent=evm.model.MV001000380
MV001	EVM	exon	308387	308466	.	-	.	ID=evm.model.MV001000380.exon19;Parent=evm.model.MV001000380
MV001	EVM	CDS	308387	308466	.	-	0	ID=cds.evm.model.MV001000380;Parent=evm.model.MV001000380
MV001	EVM	exon	308136	308214	.	-	.	ID=evm.model.MV001000380.exon20;Parent=evm.model.MV001000380
MV001	EVM	CDS	308136	308214	.	-	1	ID=cds.evm.model.MV001000380;Parent=evm.model.MV001000380
MV001	EVM	exon	307758	307853	.	-	.	ID=evm.model.MV001000380.exon21;Parent=evm.model.MV001000380
MV001	EVM	CDS	307758	307853	.	-	0	ID=cds.evm.model.MV001000380;Parent=evm.model.MV001000380
MV001	EVM	exon	307292	307354	.	-	.	ID=evm.model.MV001000380.exon22;Parent=evm.model.MV001000380
MV001	EVM	CDS	307292	307354	.	-	0	ID=cds.evm.model.MV001000380;Parent=evm.model.MV001000380
MV001	EVM	gene	318440	321735	.	+	.	ID=evm.TU.MV001000390;Name=EVM%20prediction%20MV001000390
MV001	EVM	mRNA	318440	321735	.	+	.	ID=evm.model.MV001000390;Parent=evm.TU.MV001000390;Name=EVM%20prediction%20MV001000390
MV001	EVM	exon	318440	318595	.	+	.	ID=evm.model.MV001000390.exon1;Parent=evm.model.MV001000390
MV001	EVM	CDS	318440	318595	.	+	0	ID=cds.evm.model.MV001000390;Parent=evm.model.MV001000390
MV001	EVM	exon	319175	319500	.	+	.	ID=evm.model.MV001000390.exon2;Parent=evm.model.MV001000390
MV001	EVM	CDS	319175	319500	.	+	0	ID=cds.evm.model.MV001000390;Parent=evm.model.MV001000390
MV001	EVM	exon	320622	321735	.	+	.	ID=evm.model.MV001000390.exon3;Parent=evm.model.MV001000390
MV001	EVM	CDS	320622	321735	.	+	1	ID=cds.evm.model.MV001000390;Parent=evm.model.MV001000390
MV001	EVM	gene	322880	325214	.	-	.	ID=evm.TU.MV001000400;Name=EVM%20prediction%20MV001000400
MV001	EVM	mRNA	322880	325214	.	-	.	ID=evm.model.MV001000400;Parent=evm.TU.MV001000400;Name=EVM%20prediction%20MV001000400
MV001	EVM	exon	325155	325214	.	-	.	ID=evm.model.MV001000400.exon1;Parent=evm.model.MV001000400
MV001	EVM	CDS	325155	325214	.	-	0	ID=cds.evm.model.MV001000400;Parent=evm.model.MV001000400
MV001	EVM	exon	322880	323626	.	-	.	ID=evm.model.MV001000400.exon2;Parent=evm.model.MV001000400
MV001	EVM	CDS	322880	323626	.	-	0	ID=cds.evm.model.MV001000400;Parent=evm.model.MV001000400
MV001	EVM	gene	328853	332077	.	+	.	ID=evm.TU.MV001000410;Name=EVM%20prediction%20MV001000410
MV001	EVM	mRNA	328853	332077	.	+	.	ID=evm.model.MV001000410;Parent=evm.TU.MV001000410;Name=EVM%20prediction%20MV001000410
MV001	EVM	exon	328853	329194	.	+	.	ID=evm.model.MV001000410.exon1;Parent=evm.model.MV001000410
MV001	EVM	CDS	328853	329194	.	+	0	ID=cds.evm.model.MV001000410;Parent=evm.model.MV001000410
MV001	EVM	exon	329541	329828	.	+	.	ID=evm.model.MV001000410.exon2;Parent=evm.model.MV001000410
MV001	EVM	CDS	329541	329828	.	+	0	ID=cds.evm.model.MV001000410;Parent=evm.model.MV001000410
MV001	EVM	exon	330031	330286	.	+	.	ID=evm.model.MV001000410.exon3;Parent=evm.model.MV001000410
MV001	EVM	CDS	330031	330286	.	+	0	ID=cds.evm.model.MV001000410;Parent=evm.model.MV001000410
MV001	EVM	exon	330869	330949	.	+	.	ID=evm.model.MV001000410.exon4;Parent=evm.model.MV001000410
MV001	EVM	CDS	330869	330949	.	+	2	ID=cds.evm.model.MV001000410;Parent=evm.model.MV001000410
MV001	EVM	exon	331235	331381	.	+	.	ID=evm.model.MV001000410.exon5;Parent=evm.model.MV001000410
MV001	EVM	CDS	331235	331381	.	+	2	ID=cds.evm.model.MV001000410;Parent=evm.model.MV001000410
MV001	EVM	exon	332013	332077	.	+	.	ID=evm.model.MV001000410.exon6;Parent=evm.model.MV001000410
MV001	EVM	CDS	332013	332077	.	+	2	ID=cds.evm.model.MV001000410;Parent=evm.model.MV001000410
MV001	EVM	gene	334841	335260	.	-	.	ID=evm.TU.MV001000420;Name=EVM%20prediction%20MV001000420
MV001	EVM	mRNA	334841	335260	.	-	.	ID=evm.model.MV001000420;Parent=evm.TU.MV001000420;Name=EVM%20prediction%20MV001000420
MV001	EVM	exon	334841	335260	.	-	.	ID=evm.model.MV001000420.exon1;Parent=evm.model.MV001000420
MV001	EVM	CDS	334841	335260	.	-	0	ID=cds.evm.model.MV001000420;Parent=evm.model.MV001000420
MV001	EVM	gene	338621	343848	.	-	.	ID=evm.TU.MV001000430;Name=EVM%20prediction%20MV001000430
MV001	EVM	mRNA	338621	343848	.	-	.	ID=evm.model.MV001000430;Parent=evm.TU.MV001000430;Name=EVM%20prediction%20MV001000430
MV001	EVM	exon	343704	343848	.	-	.	ID=evm.model.MV001000430.exon1;Parent=evm.model.MV001000430
MV001	EVM	CDS	343704	343848	.	-	0	ID=cds.evm.model.MV001000430;Parent=evm.model.MV001000430
MV001	EVM	exon	343323	343370	.	-	.	ID=evm.model.MV001000430.exon2;Parent=evm.model.MV001000430
MV001	EVM	CDS	343323	343370	.	-	2	ID=cds.evm.model.MV001000430;Parent=evm.model.MV001000430
MV001	EVM	exon	342766	343133	.	-	.	ID=evm.model.MV001000430.exon3;Parent=evm.model.MV001000430
MV001	EVM	CDS	342766	343133	.	-	2	ID=cds.evm.model.MV001000430;Parent=evm.model.MV001000430
MV001	EVM	exon	338621	342475	.	-	.	ID=evm.model.MV001000430.exon4;Parent=evm.model.MV001000430
MV001	EVM	CDS	338621	342475	.	-	0	ID=cds.evm.model.MV001000430;Parent=evm.model.MV001000430
MV001	EVM	gene	350320	352034	.	-	.	ID=evm.TU.MV001000440;Name=EVM%20prediction%20MV001000440
MV001	EVM	mRNA	350320	352034	.	-	.	ID=evm.model.MV001000440;Parent=evm.TU.MV001000440;Name=EVM%20prediction%20MV001000440
MV001	EVM	exon	351909	352034	.	-	.	ID=evm.model.MV001000440.exon1;Parent=evm.model.MV001000440
MV001	EVM	CDS	351909	352034	.	-	0	ID=cds.evm.model.MV001000440;Parent=evm.model.MV001000440
MV001	EVM	exon	350320	351324	.	-	.	ID=evm.model.MV001000440.exon2;Parent=evm.model.MV001000440
MV001	EVM	CDS	350320	351324	.	-	0	ID=cds.evm.model.MV001000440;Parent=evm.model.MV001000440
MV001	EVM	gene	356497	367282	.	+	.	ID=evm.TU.MV001000450;Name=EVM%20prediction%20MV001000450
MV001	EVM	mRNA	356497	367282	.	+	.	ID=evm.model.MV001000450;Parent=evm.TU.MV001000450;Name=EVM%20prediction%20MV001000450
MV001	EVM	exon	356497	356675	.	+	.	ID=evm.model.MV001000450.exon1;Parent=evm.model.MV001000450
MV001	EVM	CDS	356497	356675	.	+	0	ID=cds.evm.model.MV001000450;Parent=evm.model.MV001000450
MV001	EVM	exon	357473	357541	.	+	.	ID=evm.model.MV001000450.exon2;Parent=evm.model.MV001000450
MV001	EVM	CDS	357473	357541	.	+	1	ID=cds.evm.model.MV001000450;Parent=evm.model.MV001000450
MV001	EVM	exon	357841	357873	.	+	.	ID=evm.model.MV001000450.exon3;Parent=evm.model.MV001000450
MV001	EVM	CDS	357841	357873	.	+	1	ID=cds.evm.model.MV001000450;Parent=evm.model.MV001000450
MV001	EVM	exon	358025	358140	.	+	.	ID=evm.model.MV001000450.exon4;Parent=evm.model.MV001000450
MV001	EVM	CDS	358025	358140	.	+	1	ID=cds.evm.model.MV001000450;Parent=evm.model.MV001000450
MV001	EVM	exon	358354	358539	.	+	.	ID=evm.model.MV001000450.exon5;Parent=evm.model.MV001000450
MV001	EVM	CDS	358354	358539	.	+	2	ID=cds.evm.model.MV001000450;Parent=evm.model.MV001000450
MV001	EVM	exon	359107	359262	.	+	.	ID=evm.model.MV001000450.exon6;Parent=evm.model.MV001000450
MV001	EVM	CDS	359107	359262	.	+	2	ID=cds.evm.model.MV001000450;Parent=evm.model.MV001000450
MV001	EVM	exon	359617	359709	.	+	.	ID=evm.model.MV001000450.exon7;Parent=evm.model.MV001000450
MV001	EVM	CDS	359617	359709	.	+	2	ID=cds.evm.model.MV001000450;Parent=evm.model.MV001000450
MV001	EVM	exon	359851	360033	.	+	.	ID=evm.model.MV001000450.exon8;Parent=evm.model.MV001000450
MV001	EVM	CDS	359851	360033	.	+	2	ID=cds.evm.model.MV001000450;Parent=evm.model.MV001000450
MV001	EVM	exon	360669	360719	.	+	.	ID=evm.model.MV001000450.exon9;Parent=evm.model.MV001000450
MV001	EVM	CDS	360669	360719	.	+	2	ID=cds.evm.model.MV001000450;Parent=evm.model.MV001000450
MV001	EVM	exon	360884	360980	.	+	.	ID=evm.model.MV001000450.exon10;Parent=evm.model.MV001000450
MV001	EVM	CDS	360884	360980	.	+	2	ID=cds.evm.model.MV001000450;Parent=evm.model.MV001000450
MV001	EVM	exon	361129	361208	.	+	.	ID=evm.model.MV001000450.exon11;Parent=evm.model.MV001000450
MV001	EVM	CDS	361129	361208	.	+	1	ID=cds.evm.model.MV001000450;Parent=evm.model.MV001000450
MV001	EVM	exon	361386	361480	.	+	.	ID=evm.model.MV001000450.exon12;Parent=evm.model.MV001000450
MV001	EVM	CDS	361386	361480	.	+	2	ID=cds.evm.model.MV001000450;Parent=evm.model.MV001000450
MV001	EVM	exon	361833	362162	.	+	.	ID=evm.model.MV001000450.exon13;Parent=evm.model.MV001000450
MV001	EVM	CDS	361833	362162	.	+	0	ID=cds.evm.model.MV001000450;Parent=evm.model.MV001000450
MV001	EVM	exon	362326	362403	.	+	.	ID=evm.model.MV001000450.exon14;Parent=evm.model.MV001000450
MV001	EVM	CDS	362326	362403	.	+	0	ID=cds.evm.model.MV001000450;Parent=evm.model.MV001000450
MV001	EVM	exon	362681	362724	.	+	.	ID=evm.model.MV001000450.exon15;Parent=evm.model.MV001000450
MV001	EVM	CDS	362681	362724	.	+	0	ID=cds.evm.model.MV001000450;Parent=evm.model.MV001000450
MV001	EVM	exon	363024	363225	.	+	.	ID=evm.model.MV001000450.exon16;Parent=evm.model.MV001000450
MV001	EVM	CDS	363024	363225	.	+	1	ID=cds.evm.model.MV001000450;Parent=evm.model.MV001000450
MV001	EVM	exon	363912	364155	.	+	.	ID=evm.model.MV001000450.exon17;Parent=evm.model.MV001000450
MV001	EVM	CDS	363912	364155	.	+	0	ID=cds.evm.model.MV001000450;Parent=evm.model.MV001000450
MV001	EVM	exon	365511	365644	.	+	.	ID=evm.model.MV001000450.exon18;Parent=evm.model.MV001000450
MV001	EVM	CDS	365511	365644	.	+	2	ID=cds.evm.model.MV001000450;Parent=evm.model.MV001000450
MV001	EVM	exon	365858	365942	.	+	.	ID=evm.model.MV001000450.exon19;Parent=evm.model.MV001000450
MV001	EVM	CDS	365858	365942	.	+	0	ID=cds.evm.model.MV001000450;Parent=evm.model.MV001000450
MV001	EVM	exon	366296	366411	.	+	.	ID=evm.model.MV001000450.exon20;Parent=evm.model.MV001000450
MV001	EVM	CDS	366296	366411	.	+	2	ID=cds.evm.model.MV001000450;Parent=evm.model.MV001000450
MV001	EVM	exon	366561	366728	.	+	.	ID=evm.model.MV001000450.exon21;Parent=evm.model.MV001000450
MV001	EVM	CDS	366561	366728	.	+	0	ID=cds.evm.model.MV001000450;Parent=evm.model.MV001000450
MV001	EVM	exon	366851	366943	.	+	.	ID=evm.model.MV001000450.exon22;Parent=evm.model.MV001000450
MV001	EVM	CDS	366851	366943	.	+	0	ID=cds.evm.model.MV001000450;Parent=evm.model.MV001000450
MV001	EVM	exon	367151	367282	.	+	.	ID=evm.model.MV001000450.exon23;Parent=evm.model.MV001000450
MV001	EVM	CDS	367151	367282	.	+	0	ID=cds.evm.model.MV001000450;Parent=evm.model.MV001000450
MV001	EVM	gene	371364	371991	.	+	.	ID=evm.TU.MV001000460;Name=EVM%20prediction%20MV001000460
MV001	EVM	mRNA	371364	371991	.	+	.	ID=evm.model.MV001000460;Parent=evm.TU.MV001000460;Name=EVM%20prediction%20MV001000460
MV001	EVM	exon	371364	371759	.	+	.	ID=evm.model.MV001000460.exon1;Parent=evm.model.MV001000460
MV001	EVM	CDS	371364	371759	.	+	0	ID=cds.evm.model.MV001000460;Parent=evm.model.MV001000460
MV001	EVM	exon	371803	371991	.	+	.	ID=evm.model.MV001000460.exon2;Parent=evm.model.MV001000460
MV001	EVM	CDS	371803	371991	.	+	0	ID=cds.evm.model.MV001000460;Parent=evm.model.MV001000460
MV001	EVM	gene	376845	381130	.	+	.	ID=evm.TU.MV001000470;Name=EVM%20prediction%20MV001000470
MV001	EVM	mRNA	376845	381130	.	+	.	ID=evm.model.MV001000470;Parent=evm.TU.MV001000470;Name=EVM%20prediction%20MV001000470
MV001	EVM	exon	376845	376884	.	+	.	ID=evm.model.MV001000470.exon1;Parent=evm.model.MV001000470
MV001	EVM	CDS	376845	376884	.	+	0	ID=cds.evm.model.MV001000470;Parent=evm.model.MV001000470
MV001	EVM	exon	377220	377395	.	+	.	ID=evm.model.MV001000470.exon2;Parent=evm.model.MV001000470
MV001	EVM	CDS	377220	377395	.	+	2	ID=cds.evm.model.MV001000470;Parent=evm.model.MV001000470
MV001	EVM	exon	377564	377684	.	+	.	ID=evm.model.MV001000470.exon3;Parent=evm.model.MV001000470
MV001	EVM	CDS	377564	377684	.	+	0	ID=cds.evm.model.MV001000470;Parent=evm.model.MV001000470
MV001	EVM	exon	377987	378095	.	+	.	ID=evm.model.MV001000470.exon4;Parent=evm.model.MV001000470
MV001	EVM	CDS	377987	378095	.	+	2	ID=cds.evm.model.MV001000470;Parent=evm.model.MV001000470
MV001	EVM	exon	378300	378441	.	+	.	ID=evm.model.MV001000470.exon5;Parent=evm.model.MV001000470
MV001	EVM	CDS	378300	378441	.	+	1	ID=cds.evm.model.MV001000470;Parent=evm.model.MV001000470
MV001	EVM	exon	378691	378883	.	+	.	ID=evm.model.MV001000470.exon6;Parent=evm.model.MV001000470
MV001	EVM	CDS	378691	378883	.	+	0	ID=cds.evm.model.MV001000470;Parent=evm.model.MV001000470
MV001	EVM	exon	379248	379439	.	+	.	ID=evm.model.MV001000470.exon7;Parent=evm.model.MV001000470
MV001	EVM	CDS	379248	379439	.	+	2	ID=cds.evm.model.MV001000470;Parent=evm.model.MV001000470
MV001	EVM	exon	379719	379824	.	+	.	ID=evm.model.MV001000470.exon8;Parent=evm.model.MV001000470
MV001	EVM	CDS	379719	379824	.	+	2	ID=cds.evm.model.MV001000470;Parent=evm.model.MV001000470
MV001	EVM	exon	380121	380296	.	+	.	ID=evm.model.MV001000470.exon9;Parent=evm.model.MV001000470
MV001	EVM	CDS	380121	380296	.	+	1	ID=cds.evm.model.MV001000470;Parent=evm.model.MV001000470
MV001	EVM	exon	380640	380770	.	+	.	ID=evm.model.MV001000470.exon10;Parent=evm.model.MV001000470
MV001	EVM	CDS	380640	380770	.	+	2	ID=cds.evm.model.MV001000470;Parent=evm.model.MV001000470
MV001	EVM	exon	380996	381130	.	+	.	ID=evm.model.MV001000470.exon11;Parent=evm.model.MV001000470
MV001	EVM	CDS	380996	381130	.	+	0	ID=cds.evm.model.MV001000470;Parent=evm.model.MV001000470
MV001	EVM	gene	385918	395323	.	-	.	ID=evm.TU.MV001000480;Name=EVM%20prediction%20MV001000480
MV001	EVM	mRNA	385918	395323	.	-	.	ID=evm.model.MV001000480;Parent=evm.TU.MV001000480;Name=EVM%20prediction%20MV001000480
MV001	EVM	exon	395131	395323	.	-	.	ID=evm.model.MV001000480.exon1;Parent=evm.model.MV001000480
MV001	EVM	CDS	395131	395323	.	-	0	ID=cds.evm.model.MV001000480;Parent=evm.model.MV001000480
MV001	EVM	exon	394451	394660	.	-	.	ID=evm.model.MV001000480.exon2;Parent=evm.model.MV001000480
MV001	EVM	CDS	394451	394660	.	-	2	ID=cds.evm.model.MV001000480;Parent=evm.model.MV001000480
MV001	EVM	exon	393760	393943	.	-	.	ID=evm.model.MV001000480.exon3;Parent=evm.model.MV001000480
MV001	EVM	CDS	393760	393943	.	-	2	ID=cds.evm.model.MV001000480;Parent=evm.model.MV001000480
MV001	EVM	exon	393301	393433	.	-	.	ID=evm.model.MV001000480.exon4;Parent=evm.model.MV001000480
MV001	EVM	CDS	393301	393433	.	-	1	ID=cds.evm.model.MV001000480;Parent=evm.model.MV001000480
MV001	EVM	exon	392771	392928	.	-	.	ID=evm.model.MV001000480.exon5;Parent=evm.model.MV001000480
MV001	EVM	CDS	392771	392928	.	-	0	ID=cds.evm.model.MV001000480;Parent=evm.model.MV001000480
MV001	EVM	exon	392090	392140	.	-	.	ID=evm.model.MV001000480.exon6;Parent=evm.model.MV001000480
MV001	EVM	CDS	392090	392140	.	-	1	ID=cds.evm.model.MV001000480;Parent=evm.model.MV001000480
MV001	EVM	exon	391798	391874	.	-	.	ID=evm.model.MV001000480.exon7;Parent=evm.model.MV001000480
MV001	EVM	CDS	391798	391874	.	-	1	ID=cds.evm.model.MV001000480;Parent=evm.model.MV001000480
MV001	EVM	exon	391496	391559	.	-	.	ID=evm.model.MV001000480.exon8;Parent=evm.model.MV001000480
MV001	EVM	CDS	391496	391559	.	-	2	ID=cds.evm.model.MV001000480;Parent=evm.model.MV001000480
MV001	EVM	exon	391192	391347	.	-	.	ID=evm.model.MV001000480.exon9;Parent=evm.model.MV001000480
MV001	EVM	CDS	391192	391347	.	-	1	ID=cds.evm.model.MV001000480;Parent=evm.model.MV001000480
MV001	EVM	exon	390673	390745	.	-	.	ID=evm.model.MV001000480.exon10;Parent=evm.model.MV001000480
MV001	EVM	CDS	390673	390745	.	-	1	ID=cds.evm.model.MV001000480;Parent=evm.model.MV001000480
MV001	EVM	exon	390178	390472	.	-	.	ID=evm.model.MV001000480.exon11;Parent=evm.model.MV001000480
MV001	EVM	CDS	390178	390472	.	-	0	ID=cds.evm.model.MV001000480;Parent=evm.model.MV001000480
MV001	EVM	exon	389989	390046	.	-	.	ID=evm.model.MV001000480.exon12;Parent=evm.model.MV001000480
MV001	EVM	CDS	389989	390046	.	-	2	ID=cds.evm.model.MV001000480;Parent=evm.model.MV001000480
MV001	EVM	exon	389764	389825	.	-	.	ID=evm.model.MV001000480.exon13;Parent=evm.model.MV001000480
MV001	EVM	CDS	389764	389825	.	-	1	ID=cds.evm.model.MV001000480;Parent=evm.model.MV001000480
MV001	EVM	exon	389223	389281	.	-	.	ID=evm.model.MV001000480.exon14;Parent=evm.model.MV001000480
MV001	EVM	CDS	389223	389281	.	-	2	ID=cds.evm.model.MV001000480;Parent=evm.model.MV001000480
MV001	EVM	exon	388916	388997	.	-	.	ID=evm.model.MV001000480.exon15;Parent=evm.model.MV001000480
MV001	EVM	CDS	388916	388997	.	-	0	ID=cds.evm.model.MV001000480;Parent=evm.model.MV001000480
MV001	EVM	exon	388220	388392	.	-	.	ID=evm.model.MV001000480.exon16;Parent=evm.model.MV001000480
MV001	EVM	CDS	388220	388392	.	-	2	ID=cds.evm.model.MV001000480;Parent=evm.model.MV001000480
MV001	EVM	exon	388007	388090	.	-	.	ID=evm.model.MV001000480.exon17;Parent=evm.model.MV001000480
MV001	EVM	CDS	388007	388090	.	-	0	ID=cds.evm.model.MV001000480;Parent=evm.model.MV001000480
MV001	EVM	exon	387726	387806	.	-	.	ID=evm.model.MV001000480.exon18;Parent=evm.model.MV001000480
MV001	EVM	CDS	387726	387806	.	-	0	ID=cds.evm.model.MV001000480;Parent=evm.model.MV001000480
MV001	EVM	exon	386937	387053	.	-	.	ID=evm.model.MV001000480.exon19;Parent=evm.model.MV001000480
MV001	EVM	CDS	386937	387053	.	-	0	ID=cds.evm.model.MV001000480;Parent=evm.model.MV001000480
MV001	EVM	exon	386574	386761	.	-	.	ID=evm.model.MV001000480.exon20;Parent=evm.model.MV001000480
MV001	EVM	CDS	386574	386761	.	-	0	ID=cds.evm.model.MV001000480;Parent=evm.model.MV001000480
MV001	EVM	exon	386303	386404	.	-	.	ID=evm.model.MV001000480.exon21;Parent=evm.model.MV001000480
MV001	EVM	CDS	386303	386404	.	-	1	ID=cds.evm.model.MV001000480;Parent=evm.model.MV001000480
MV001	EVM	exon	385918	386029	.	-	.	ID=evm.model.MV001000480.exon22;Parent=evm.model.MV001000480
MV001	EVM	CDS	385918	386029	.	-	1	ID=cds.evm.model.MV001000480;Parent=evm.model.MV001000480
MV001	EVM	gene	396289	396634	.	-	.	ID=evm.TU.MV001000490;Name=EVM%20prediction%20MV001000490
MV001	EVM	mRNA	396289	396634	.	-	.	ID=evm.model.MV001000490;Parent=evm.TU.MV001000490;Name=EVM%20prediction%20MV001000490
MV001	EVM	exon	396530	396634	.	-	.	ID=evm.model.MV001000490.exon1;Parent=evm.model.MV001000490
MV001	EVM	CDS	396530	396634	.	-	0	ID=cds.evm.model.MV001000490;Parent=evm.model.MV001000490
MV001	EVM	exon	396289	396402	.	-	.	ID=evm.model.MV001000490.exon2;Parent=evm.model.MV001000490
MV001	EVM	CDS	396289	396402	.	-	0	ID=cds.evm.model.MV001000490;Parent=evm.model.MV001000490
MV001	EVM	gene	397432	404221	.	-	.	ID=evm.TU.MV001000500;Name=EVM%20prediction%20MV001000500
MV001	EVM	mRNA	397432	404221	.	-	.	ID=evm.model.MV001000500;Parent=evm.TU.MV001000500;Name=EVM%20prediction%20MV001000500
MV001	EVM	exon	404183	404221	.	-	.	ID=evm.model.MV001000500.exon1;Parent=evm.model.MV001000500
MV001	EVM	CDS	404183	404221	.	-	0	ID=cds.evm.model.MV001000500;Parent=evm.model.MV001000500
MV001	EVM	exon	403347	403634	.	-	.	ID=evm.model.MV001000500.exon2;Parent=evm.model.MV001000500
MV001	EVM	CDS	403347	403634	.	-	0	ID=cds.evm.model.MV001000500;Parent=evm.model.MV001000500
MV001	EVM	exon	402906	403004	.	-	.	ID=evm.model.MV001000500.exon3;Parent=evm.model.MV001000500
MV001	EVM	CDS	402906	403004	.	-	0	ID=cds.evm.model.MV001000500;Parent=evm.model.MV001000500
MV001	EVM	exon	402337	402494	.	-	.	ID=evm.model.MV001000500.exon4;Parent=evm.model.MV001000500
MV001	EVM	CDS	402337	402494	.	-	0	ID=cds.evm.model.MV001000500;Parent=evm.model.MV001000500
MV001	EVM	exon	401221	401345	.	-	.	ID=evm.model.MV001000500.exon5;Parent=evm.model.MV001000500
MV001	EVM	CDS	401221	401345	.	-	1	ID=cds.evm.model.MV001000500;Parent=evm.model.MV001000500
MV001	EVM	exon	400751	400891	.	-	.	ID=evm.model.MV001000500.exon6;Parent=evm.model.MV001000500
MV001	EVM	CDS	400751	400891	.	-	2	ID=cds.evm.model.MV001000500;Parent=evm.model.MV001000500
MV001	EVM	exon	400412	400549	.	-	.	ID=evm.model.MV001000500.exon7;Parent=evm.model.MV001000500
MV001	EVM	CDS	400412	400549	.	-	2	ID=cds.evm.model.MV001000500;Parent=evm.model.MV001000500
MV001	EVM	exon	400122	400318	.	-	.	ID=evm.model.MV001000500.exon8;Parent=evm.model.MV001000500
MV001	EVM	CDS	400122	400318	.	-	2	ID=cds.evm.model.MV001000500;Parent=evm.model.MV001000500
MV001	EVM	exon	399814	399924	.	-	.	ID=evm.model.MV001000500.exon9;Parent=evm.model.MV001000500
MV001	EVM	CDS	399814	399924	.	-	0	ID=cds.evm.model.MV001000500;Parent=evm.model.MV001000500
MV001	EVM	exon	399354	399455	.	-	.	ID=evm.model.MV001000500.exon10;Parent=evm.model.MV001000500
MV001	EVM	CDS	399354	399455	.	-	0	ID=cds.evm.model.MV001000500;Parent=evm.model.MV001000500
MV001	EVM	exon	398981	399065	.	-	.	ID=evm.model.MV001000500.exon11;Parent=evm.model.MV001000500
MV001	EVM	CDS	398981	399065	.	-	0	ID=cds.evm.model.MV001000500;Parent=evm.model.MV001000500
MV001	EVM	exon	398626	398753	.	-	.	ID=evm.model.MV001000500.exon12;Parent=evm.model.MV001000500
MV001	EVM	CDS	398626	398753	.	-	2	ID=cds.evm.model.MV001000500;Parent=evm.model.MV001000500
MV001	EVM	exon	397610	397915	.	-	.	ID=evm.model.MV001000500.exon13;Parent=evm.model.MV001000500
MV001	EVM	CDS	397610	397915	.	-	0	ID=cds.evm.model.MV001000500;Parent=evm.model.MV001000500
MV001	EVM	exon	397432	397518	.	-	.	ID=evm.model.MV001000500.exon14;Parent=evm.model.MV001000500
MV001	EVM	CDS	397432	397518	.	-	0	ID=cds.evm.model.MV001000500;Parent=evm.model.MV001000500
MV001	EVM	gene	405746	410972	.	+	.	ID=evm.TU.MV001000510;Name=EVM%20prediction%20MV001000510
MV001	EVM	mRNA	405746	410972	.	+	.	ID=evm.model.MV001000510;Parent=evm.TU.MV001000510;Name=EVM%20prediction%20MV001000510
MV001	EVM	exon	405746	405871	.	+	.	ID=evm.model.MV001000510.exon1;Parent=evm.model.MV001000510
MV001	EVM	CDS	405746	405871	.	+	0	ID=cds.evm.model.MV001000510;Parent=evm.model.MV001000510
MV001	EVM	exon	408179	408375	.	+	.	ID=evm.model.MV001000510.exon2;Parent=evm.model.MV001000510
MV001	EVM	CDS	408179	408375	.	+	0	ID=cds.evm.model.MV001000510;Parent=evm.model.MV001000510
MV001	EVM	exon	408958	409023	.	+	.	ID=evm.model.MV001000510.exon3;Parent=evm.model.MV001000510
MV001	EVM	CDS	408958	409023	.	+	1	ID=cds.evm.model.MV001000510;Parent=evm.model.MV001000510
MV001	EVM	exon	409466	409538	.	+	.	ID=evm.model.MV001000510.exon4;Parent=evm.model.MV001000510
MV001	EVM	CDS	409466	409538	.	+	1	ID=cds.evm.model.MV001000510;Parent=evm.model.MV001000510
MV001	EVM	exon	409690	409783	.	+	.	ID=evm.model.MV001000510.exon5;Parent=evm.model.MV001000510
MV001	EVM	CDS	409690	409783	.	+	0	ID=cds.evm.model.MV001000510;Parent=evm.model.MV001000510
MV001	EVM	exon	409994	410109	.	+	.	ID=evm.model.MV001000510.exon6;Parent=evm.model.MV001000510
MV001	EVM	CDS	409994	410109	.	+	2	ID=cds.evm.model.MV001000510;Parent=evm.model.MV001000510
MV001	EVM	exon	410458	410766	.	+	.	ID=evm.model.MV001000510.exon7;Parent=evm.model.MV001000510
MV001	EVM	CDS	410458	410766	.	+	0	ID=cds.evm.model.MV001000510;Parent=evm.model.MV001000510
MV001	EVM	exon	410883	410972	.	+	.	ID=evm.model.MV001000510.exon8;Parent=evm.model.MV001000510
MV001	EVM	CDS	410883	410972	.	+	0	ID=cds.evm.model.MV001000510;Parent=evm.model.MV001000510
MV001	EVM	gene	413630	415612	.	-	.	ID=evm.TU.MV001000520;Name=EVM%20prediction%20MV001000520
MV001	EVM	mRNA	413630	415612	.	-	.	ID=evm.model.MV001000520;Parent=evm.TU.MV001000520;Name=EVM%20prediction%20MV001000520
MV001	EVM	exon	414651	415612	.	-	.	ID=evm.model.MV001000520.exon1;Parent=evm.model.MV001000520
MV001	EVM	CDS	414651	415612	.	-	0	ID=cds.evm.model.MV001000520;Parent=evm.model.MV001000520
MV001	EVM	exon	413630	414608	.	-	.	ID=evm.model.MV001000520.exon2;Parent=evm.model.MV001000520
MV001	EVM	CDS	413630	414608	.	-	1	ID=cds.evm.model.MV001000520;Parent=evm.model.MV001000520
MV001	EVM	gene	419375	419725	.	-	.	ID=evm.TU.MV001000530;Name=EVM%20prediction%20MV001000530
MV001	EVM	mRNA	419375	419725	.	-	.	ID=evm.model.MV001000530;Parent=evm.TU.MV001000530;Name=EVM%20prediction%20MV001000530
MV001	EVM	exon	419375	419725	.	-	.	ID=evm.model.MV001000530.exon1;Parent=evm.model.MV001000530
MV001	EVM	CDS	419375	419725	.	-	0	ID=cds.evm.model.MV001000530;Parent=evm.model.MV001000530
MV001	EVM	gene	428205	480536	.	+	.	ID=evm.TU.MV001000540;Name=EVM%20prediction%20MV001000540
MV001	EVM	mRNA	428205	480536	.	+	.	ID=evm.model.MV001000540;Parent=evm.TU.MV001000540;Name=EVM%20prediction%20MV001000540
MV001	EVM	exon	428205	428243	.	+	.	ID=evm.model.MV001000540.exon1;Parent=evm.model.MV001000540
MV001	EVM	CDS	428205	428243	.	+	0	ID=cds.evm.model.MV001000540;Parent=evm.model.MV001000540
MV001	EVM	exon	429543	429789	.	+	.	ID=evm.model.MV001000540.exon2;Parent=evm.model.MV001000540
MV001	EVM	CDS	429543	429789	.	+	0	ID=cds.evm.model.MV001000540;Parent=evm.model.MV001000540
MV001	EVM	exon	434384	434552	.	+	.	ID=evm.model.MV001000540.exon3;Parent=evm.model.MV001000540
MV001	EVM	CDS	434384	434552	.	+	2	ID=cds.evm.model.MV001000540;Parent=evm.model.MV001000540
MV001	EVM	exon	435843	436018	.	+	.	ID=evm.model.MV001000540.exon4;Parent=evm.model.MV001000540
MV001	EVM	CDS	435843	436018	.	+	1	ID=cds.evm.model.MV001000540;Parent=evm.model.MV001000540
MV001	EVM	exon	437239	437742	.	+	.	ID=evm.model.MV001000540.exon5;Parent=evm.model.MV001000540
MV001	EVM	CDS	437239	437742	.	+	2	ID=cds.evm.model.MV001000540;Parent=evm.model.MV001000540
MV001	EVM	exon	440067	440174	.	+	.	ID=evm.model.MV001000540.exon6;Parent=evm.model.MV001000540
MV001	EVM	CDS	440067	440174	.	+	2	ID=cds.evm.model.MV001000540;Parent=evm.model.MV001000540
MV001	EVM	exon	441041	441160	.	+	.	ID=evm.model.MV001000540.exon7;Parent=evm.model.MV001000540
MV001	EVM	CDS	441041	441160	.	+	2	ID=cds.evm.model.MV001000540;Parent=evm.model.MV001000540
MV001	EVM	exon	441512	441646	.	+	.	ID=evm.model.MV001000540.exon8;Parent=evm.model.MV001000540
MV001	EVM	CDS	441512	441646	.	+	2	ID=cds.evm.model.MV001000540;Parent=evm.model.MV001000540
MV001	EVM	exon	442020	442154	.	+	.	ID=evm.model.MV001000540.exon9;Parent=evm.model.MV001000540
MV001	EVM	CDS	442020	442154	.	+	2	ID=cds.evm.model.MV001000540;Parent=evm.model.MV001000540
MV001	EVM	exon	443273	443395	.	+	.	ID=evm.model.MV001000540.exon10;Parent=evm.model.MV001000540
MV001	EVM	CDS	443273	443395	.	+	2	ID=cds.evm.model.MV001000540;Parent=evm.model.MV001000540
MV001	EVM	exon	443671	443784	.	+	.	ID=evm.model.MV001000540.exon11;Parent=evm.model.MV001000540
MV001	EVM	CDS	443671	443784	.	+	2	ID=cds.evm.model.MV001000540;Parent=evm.model.MV001000540
MV001	EVM	exon	443945	444076	.	+	.	ID=evm.model.MV001000540.exon12;Parent=evm.model.MV001000540
MV001	EVM	CDS	443945	444076	.	+	2	ID=cds.evm.model.MV001000540;Parent=evm.model.MV001000540
MV001	EVM	exon	444304	444441	.	+	.	ID=evm.model.MV001000540.exon13;Parent=evm.model.MV001000540
MV001	EVM	CDS	444304	444441	.	+	2	ID=cds.evm.model.MV001000540;Parent=evm.model.MV001000540
MV001	EVM	exon	444622	444738	.	+	.	ID=evm.model.MV001000540.exon14;Parent=evm.model.MV001000540
MV001	EVM	CDS	444622	444738	.	+	2	ID=cds.evm.model.MV001000540;Parent=evm.model.MV001000540
MV001	EVM	exon	444987	445118	.	+	.	ID=evm.model.MV001000540.exon15;Parent=evm.model.MV001000540
MV001	EVM	CDS	444987	445118	.	+	2	ID=cds.evm.model.MV001000540;Parent=evm.model.MV001000540
MV001	EVM	exon	455076	455213	.	+	.	ID=evm.model.MV001000540.exon16;Parent=evm.model.MV001000540
MV001	EVM	CDS	455076	455213	.	+	2	ID=cds.evm.model.MV001000540;Parent=evm.model.MV001000540
MV001	EVM	exon	455452	455565	.	+	.	ID=evm.model.MV001000540.exon17;Parent=evm.model.MV001000540
MV001	EVM	CDS	455452	455565	.	+	2	ID=cds.evm.model.MV001000540;Parent=evm.model.MV001000540
MV001	EVM	exon	455841	455948	.	+	.	ID=evm.model.MV001000540.exon18;Parent=evm.model.MV001000540
MV001	EVM	CDS	455841	455948	.	+	2	ID=cds.evm.model.MV001000540;Parent=evm.model.MV001000540
MV001	EVM	exon	456340	456464	.	+	.	ID=evm.model.MV001000540.exon19;Parent=evm.model.MV001000540
MV001	EVM	CDS	456340	456464	.	+	2	ID=cds.evm.model.MV001000540;Parent=evm.model.MV001000540
MV001	EVM	exon	457228	457384	.	+	.	ID=evm.model.MV001000540.exon20;Parent=evm.model.MV001000540
MV001	EVM	CDS	457228	457384	.	+	0	ID=cds.evm.model.MV001000540;Parent=evm.model.MV001000540
MV001	EVM	exon	458077	458217	.	+	.	ID=evm.model.MV001000540.exon21;Parent=evm.model.MV001000540
MV001	EVM	CDS	458077	458217	.	+	2	ID=cds.evm.model.MV001000540;Parent=evm.model.MV001000540
MV001	EVM	exon	459130	459249	.	+	.	ID=evm.model.MV001000540.exon22;Parent=evm.model.MV001000540
MV001	EVM	CDS	459130	459249	.	+	2	ID=cds.evm.model.MV001000540;Parent=evm.model.MV001000540
MV001	EVM	exon	459395	459529	.	+	.	ID=evm.model.MV001000540.exon23;Parent=evm.model.MV001000540
MV001	EVM	CDS	459395	459529	.	+	2	ID=cds.evm.model.MV001000540;Parent=evm.model.MV001000540
MV001	EVM	exon	459815	460135	.	+	.	ID=evm.model.MV001000540.exon24;Parent=evm.model.MV001000540
MV001	EVM	CDS	459815	460135	.	+	2	ID=cds.evm.model.MV001000540;Parent=evm.model.MV001000540
MV001	EVM	exon	460580	460704	.	+	.	ID=evm.model.MV001000540.exon25;Parent=evm.model.MV001000540
MV001	EVM	CDS	460580	460704	.	+	2	ID=cds.evm.model.MV001000540;Parent=evm.model.MV001000540
MV001	EVM	exon	460981	461160	.	+	.	ID=evm.model.MV001000540.exon26;Parent=evm.model.MV001000540
MV001	EVM	CDS	460981	461160	.	+	0	ID=cds.evm.model.MV001000540;Parent=evm.model.MV001000540
MV001	EVM	exon	461299	461394	.	+	.	ID=evm.model.MV001000540.exon27;Parent=evm.model.MV001000540
MV001	EVM	CDS	461299	461394	.	+	0	ID=cds.evm.model.MV001000540;Parent=evm.model.MV001000540
MV001	EVM	exon	461615	461698	.	+	.	ID=evm.model.MV001000540.exon28;Parent=evm.model.MV001000540
MV001	EVM	CDS	461615	461698	.	+	0	ID=cds.evm.model.MV001000540;Parent=evm.model.MV001000540
MV001	EVM	exon	462518	462642	.	+	.	ID=evm.model.MV001000540.exon29;Parent=evm.model.MV001000540
MV001	EVM	CDS	462518	462642	.	+	0	ID=cds.evm.model.MV001000540;Parent=evm.model.MV001000540
MV001	EVM	exon	463049	463163	.	+	.	ID=evm.model.MV001000540.exon30;Parent=evm.model.MV001000540
MV001	EVM	CDS	463049	463163	.	+	1	ID=cds.evm.model.MV001000540;Parent=evm.model.MV001000540
MV001	EVM	exon	463568	463675	.	+	.	ID=evm.model.MV001000540.exon31;Parent=evm.model.MV001000540
MV001	EVM	CDS	463568	463675	.	+	0	ID=cds.evm.model.MV001000540;Parent=evm.model.MV001000540
MV001	EVM	exon	464311	464435	.	+	.	ID=evm.model.MV001000540.exon32;Parent=evm.model.MV001000540
MV001	EVM	CDS	464311	464435	.	+	0	ID=cds.evm.model.MV001000540;Parent=evm.model.MV001000540
MV001	EVM	exon	464650	464780	.	+	.	ID=evm.model.MV001000540.exon33;Parent=evm.model.MV001000540
MV001	EVM	CDS	464650	464780	.	+	1	ID=cds.evm.model.MV001000540;Parent=evm.model.MV001000540
MV001	EVM	exon	465014	465093	.	+	.	ID=evm.model.MV001000540.exon34;Parent=evm.model.MV001000540
MV001	EVM	CDS	465014	465093	.	+	2	ID=cds.evm.model.MV001000540;Parent=evm.model.MV001000540
MV001	EVM	exon	465334	465474	.	+	.	ID=evm.model.MV001000540.exon35;Parent=evm.model.MV001000540
MV001	EVM	CDS	465334	465474	.	+	0	ID=cds.evm.model.MV001000540;Parent=evm.model.MV001000540
MV001	EVM	exon	465990	466175	.	+	.	ID=evm.model.MV001000540.exon36;Parent=evm.model.MV001000540
MV001	EVM	CDS	465990	466175	.	+	0	ID=cds.evm.model.MV001000540;Parent=evm.model.MV001000540
MV001	EVM	exon	466468	466545	.	+	.	ID=evm.model.MV001000540.exon37;Parent=evm.model.MV001000540
MV001	EVM	CDS	466468	466545	.	+	0	ID=cds.evm.model.MV001000540;Parent=evm.model.MV001000540
MV001	EVM	exon	466948	467028	.	+	.	ID=evm.model.MV001000540.exon38;Parent=evm.model.MV001000540
MV001	EVM	CDS	466948	467028	.	+	0	ID=cds.evm.model.MV001000540;Parent=evm.model.MV001000540
MV001	EVM	exon	467399	467508	.	+	.	ID=evm.model.MV001000540.exon39;Parent=evm.model.MV001000540
MV001	EVM	CDS	467399	467508	.	+	0	ID=cds.evm.model.MV001000540;Parent=evm.model.MV001000540
MV001	EVM	exon	471266	471377	.	+	.	ID=evm.model.MV001000540.exon40;Parent=evm.model.MV001000540
MV001	EVM	CDS	471266	471377	.	+	1	ID=cds.evm.model.MV001000540;Parent=evm.model.MV001000540
MV001	EVM	exon	471859	471972	.	+	.	ID=evm.model.MV001000540.exon41;Parent=evm.model.MV001000540
MV001	EVM	CDS	471859	471972	.	+	0	ID=cds.evm.model.MV001000540;Parent=evm.model.MV001000540
MV001	EVM	exon	472278	472405	.	+	.	ID=evm.model.MV001000540.exon42;Parent=evm.model.MV001000540
MV001	EVM	CDS	472278	472405	.	+	0	ID=cds.evm.model.MV001000540;Parent=evm.model.MV001000540
MV001	EVM	exon	472849	472935	.	+	.	ID=evm.model.MV001000540.exon43;Parent=evm.model.MV001000540
MV001	EVM	CDS	472849	472935	.	+	1	ID=cds.evm.model.MV001000540;Parent=evm.model.MV001000540
MV001	EVM	exon	473580	473659	.	+	.	ID=evm.model.MV001000540.exon44;Parent=evm.model.MV001000540
MV001	EVM	CDS	473580	473659	.	+	1	ID=cds.evm.model.MV001000540;Parent=evm.model.MV001000540
MV001	EVM	exon	474553	474626	.	+	.	ID=evm.model.MV001000540.exon45;Parent=evm.model.MV001000540
MV001	EVM	CDS	474553	474626	.	+	2	ID=cds.evm.model.MV001000540;Parent=evm.model.MV001000540
MV001	EVM	exon	474859	474999	.	+	.	ID=evm.model.MV001000540.exon46;Parent=evm.model.MV001000540
MV001	EVM	CDS	474859	474999	.	+	0	ID=cds.evm.model.MV001000540;Parent=evm.model.MV001000540
MV001	EVM	exon	475919	476104	.	+	.	ID=evm.model.MV001000540.exon47;Parent=evm.model.MV001000540
MV001	EVM	CDS	475919	476104	.	+	0	ID=cds.evm.model.MV001000540;Parent=evm.model.MV001000540
MV001	EVM	exon	476477	476572	.	+	.	ID=evm.model.MV001000540.exon48;Parent=evm.model.MV001000540
MV001	EVM	CDS	476477	476572	.	+	0	ID=cds.evm.model.MV001000540;Parent=evm.model.MV001000540
MV001	EVM	exon	476756	476839	.	+	.	ID=evm.model.MV001000540.exon49;Parent=evm.model.MV001000540
MV001	EVM	CDS	476756	476839	.	+	0	ID=cds.evm.model.MV001000540;Parent=evm.model.MV001000540
MV001	EVM	exon	476964	477194	.	+	.	ID=evm.model.MV001000540.exon50;Parent=evm.model.MV001000540
MV001	EVM	CDS	476964	477194	.	+	0	ID=cds.evm.model.MV001000540;Parent=evm.model.MV001000540
MV001	EVM	exon	477414	477530	.	+	.	ID=evm.model.MV001000540.exon51;Parent=evm.model.MV001000540
MV001	EVM	CDS	477414	477530	.	+	0	ID=cds.evm.model.MV001000540;Parent=evm.model.MV001000540
MV001	EVM	exon	477652	477779	.	+	.	ID=evm.model.MV001000540.exon52;Parent=evm.model.MV001000540
MV001	EVM	CDS	477652	477779	.	+	0	ID=cds.evm.model.MV001000540;Parent=evm.model.MV001000540
MV001	EVM	exon	478090	478176	.	+	.	ID=evm.model.MV001000540.exon53;Parent=evm.model.MV001000540
MV001	EVM	CDS	478090	478176	.	+	1	ID=cds.evm.model.MV001000540;Parent=evm.model.MV001000540
MV001	EVM	exon	478319	478380	.	+	.	ID=evm.model.MV001000540.exon54;Parent=evm.model.MV001000540
MV001	EVM	CDS	478319	478380	.	+	1	ID=cds.evm.model.MV001000540;Parent=evm.model.MV001000540
MV001	EVM	exon	478657	478932	.	+	.	ID=evm.model.MV001000540.exon55;Parent=evm.model.MV001000540
MV001	EVM	CDS	478657	478932	.	+	2	ID=cds.evm.model.MV001000540;Parent=evm.model.MV001000540
MV001	EVM	exon	479409	479503	.	+	.	ID=evm.model.MV001000540.exon56;Parent=evm.model.MV001000540
MV001	EVM	CDS	479409	479503	.	+	2	ID=cds.evm.model.MV001000540;Parent=evm.model.MV001000540
MV001	EVM	exon	479999	480179	.	+	.	ID=evm.model.MV001000540.exon57;Parent=evm.model.MV001000540
MV001	EVM	CDS	479999	480179	.	+	0	ID=cds.evm.model.MV001000540;Parent=evm.model.MV001000540
MV001	EVM	exon	480427	480536	.	+	.	ID=evm.model.MV001000540.exon58;Parent=evm.model.MV001000540
MV001	EVM	CDS	480427	480536	.	+	2	ID=cds.evm.model.MV001000540;Parent=evm.model.MV001000540
MV001	EVM	gene	480731	491994	.	+	.	ID=evm.TU.MV001000550;Name=EVM%20prediction%20MV001000550
MV001	EVM	mRNA	480731	491994	.	+	.	ID=evm.model.MV001000550;Parent=evm.TU.MV001000550;Name=EVM%20prediction%20MV001000550
MV001	EVM	exon	480731	480746	.	+	.	ID=evm.model.MV001000550.exon1;Parent=evm.model.MV001000550
MV001	EVM	CDS	480731	480746	.	+	0	ID=cds.evm.model.MV001000550;Parent=evm.model.MV001000550
MV001	EVM	exon	480838	480978	.	+	.	ID=evm.model.MV001000550.exon2;Parent=evm.model.MV001000550
MV001	EVM	CDS	480838	480978	.	+	2	ID=cds.evm.model.MV001000550;Parent=evm.model.MV001000550
MV001	EVM	exon	481213	481355	.	+	.	ID=evm.model.MV001000550.exon3;Parent=evm.model.MV001000550
MV001	EVM	CDS	481213	481355	.	+	2	ID=cds.evm.model.MV001000550;Parent=evm.model.MV001000550
MV001	EVM	exon	481476	481593	.	+	.	ID=evm.model.MV001000550.exon4;Parent=evm.model.MV001000550
MV001	EVM	CDS	481476	481593	.	+	0	ID=cds.evm.model.MV001000550;Parent=evm.model.MV001000550
MV001	EVM	exon	482035	482304	.	+	.	ID=evm.model.MV001000550.exon5;Parent=evm.model.MV001000550
MV001	EVM	CDS	482035	482304	.	+	2	ID=cds.evm.model.MV001000550;Parent=evm.model.MV001000550
MV001	EVM	exon	482559	482721	.	+	.	ID=evm.model.MV001000550.exon6;Parent=evm.model.MV001000550
MV001	EVM	CDS	482559	482721	.	+	2	ID=cds.evm.model.MV001000550;Parent=evm.model.MV001000550
MV001	EVM	exon	483467	483567	.	+	.	ID=evm.model.MV001000550.exon7;Parent=evm.model.MV001000550
MV001	EVM	CDS	483467	483567	.	+	1	ID=cds.evm.model.MV001000550;Parent=evm.model.MV001000550
MV001	EVM	exon	483713	483796	.	+	.	ID=evm.model.MV001000550.exon8;Parent=evm.model.MV001000550
MV001	EVM	CDS	483713	483796	.	+	2	ID=cds.evm.model.MV001000550;Parent=evm.model.MV001000550
MV001	EVM	exon	484094	484273	.	+	.	ID=evm.model.MV001000550.exon9;Parent=evm.model.MV001000550
MV001	EVM	CDS	484094	484273	.	+	2	ID=cds.evm.model.MV001000550;Parent=evm.model.MV001000550
MV001	EVM	exon	484451	484582	.	+	.	ID=evm.model.MV001000550.exon10;Parent=evm.model.MV001000550
MV001	EVM	CDS	484451	484582	.	+	2	ID=cds.evm.model.MV001000550;Parent=evm.model.MV001000550
MV001	EVM	exon	484837	484914	.	+	.	ID=evm.model.MV001000550.exon11;Parent=evm.model.MV001000550
MV001	EVM	CDS	484837	484914	.	+	2	ID=cds.evm.model.MV001000550;Parent=evm.model.MV001000550
MV001	EVM	exon	485478	485591	.	+	.	ID=evm.model.MV001000550.exon12;Parent=evm.model.MV001000550
MV001	EVM	CDS	485478	485591	.	+	2	ID=cds.evm.model.MV001000550;Parent=evm.model.MV001000550
MV001	EVM	exon	486156	486332	.	+	.	ID=evm.model.MV001000550.exon13;Parent=evm.model.MV001000550
MV001	EVM	CDS	486156	486332	.	+	2	ID=cds.evm.model.MV001000550;Parent=evm.model.MV001000550
MV001	EVM	exon	486518	486664	.	+	.	ID=evm.model.MV001000550.exon14;Parent=evm.model.MV001000550
MV001	EVM	CDS	486518	486664	.	+	2	ID=cds.evm.model.MV001000550;Parent=evm.model.MV001000550
MV001	EVM	exon	486835	487053	.	+	.	ID=evm.model.MV001000550.exon15;Parent=evm.model.MV001000550
MV001	EVM	CDS	486835	487053	.	+	2	ID=cds.evm.model.MV001000550;Parent=evm.model.MV001000550
MV001	EVM	exon	487421	487519	.	+	.	ID=evm.model.MV001000550.exon16;Parent=evm.model.MV001000550
MV001	EVM	CDS	487421	487519	.	+	2	ID=cds.evm.model.MV001000550;Parent=evm.model.MV001000550
MV001	EVM	exon	487985	488206	.	+	.	ID=evm.model.MV001000550.exon17;Parent=evm.model.MV001000550
MV001	EVM	CDS	487985	488206	.	+	2	ID=cds.evm.model.MV001000550;Parent=evm.model.MV001000550
MV001	EVM	exon	488561	488677	.	+	.	ID=evm.model.MV001000550.exon18;Parent=evm.model.MV001000550
MV001	EVM	CDS	488561	488677	.	+	2	ID=cds.evm.model.MV001000550;Parent=evm.model.MV001000550
MV001	EVM	exon	489332	489462	.	+	.	ID=evm.model.MV001000550.exon19;Parent=evm.model.MV001000550
MV001	EVM	CDS	489332	489462	.	+	2	ID=cds.evm.model.MV001000550;Parent=evm.model.MV001000550
MV001	EVM	exon	489603	489801	.	+	.	ID=evm.model.MV001000550.exon20;Parent=evm.model.MV001000550
MV001	EVM	CDS	489603	489801	.	+	0	ID=cds.evm.model.MV001000550;Parent=evm.model.MV001000550
MV001	EVM	exon	490061	490304	.	+	.	ID=evm.model.MV001000550.exon21;Parent=evm.model.MV001000550
MV001	EVM	CDS	490061	490304	.	+	2	ID=cds.evm.model.MV001000550;Parent=evm.model.MV001000550
MV001	EVM	exon	491005	491088	.	+	.	ID=evm.model.MV001000550.exon22;Parent=evm.model.MV001000550
MV001	EVM	CDS	491005	491088	.	+	1	ID=cds.evm.model.MV001000550;Parent=evm.model.MV001000550
MV001	EVM	exon	491395	491498	.	+	.	ID=evm.model.MV001000550.exon23;Parent=evm.model.MV001000550
MV001	EVM	CDS	491395	491498	.	+	1	ID=cds.evm.model.MV001000550;Parent=evm.model.MV001000550
MV001	EVM	exon	491840	491994	.	+	.	ID=evm.model.MV001000550.exon24;Parent=evm.model.MV001000550
MV001	EVM	CDS	491840	491994	.	+	2	ID=cds.evm.model.MV001000550;Parent=evm.model.MV001000550
MV001	EVM	gene	494592	499413	.	+	.	ID=evm.TU.MV001000560;Name=EVM%20prediction%20MV001000560
MV001	EVM	mRNA	494592	499413	.	+	.	ID=evm.model.MV001000560;Parent=evm.TU.MV001000560;Name=EVM%20prediction%20MV001000560
MV001	EVM	exon	494592	494746	.	+	.	ID=evm.model.MV001000560.exon1;Parent=evm.model.MV001000560
MV001	EVM	CDS	494592	494746	.	+	0	ID=cds.evm.model.MV001000560;Parent=evm.model.MV001000560
MV001	EVM	exon	495183	495271	.	+	.	ID=evm.model.MV001000560.exon2;Parent=evm.model.MV001000560
MV001	EVM	CDS	495183	495271	.	+	1	ID=cds.evm.model.MV001000560;Parent=evm.model.MV001000560
MV001	EVM	exon	495460	495591	.	+	.	ID=evm.model.MV001000560.exon3;Parent=evm.model.MV001000560
MV001	EVM	CDS	495460	495591	.	+	2	ID=cds.evm.model.MV001000560;Parent=evm.model.MV001000560
MV001	EVM	exon	495834	495921	.	+	.	ID=evm.model.MV001000560.exon4;Parent=evm.model.MV001000560
MV001	EVM	CDS	495834	495921	.	+	2	ID=cds.evm.model.MV001000560;Parent=evm.model.MV001000560
MV001	EVM	exon	496432	496561	.	+	.	ID=evm.model.MV001000560.exon5;Parent=evm.model.MV001000560
MV001	EVM	CDS	496432	496561	.	+	1	ID=cds.evm.model.MV001000560;Parent=evm.model.MV001000560
MV001	EVM	exon	496681	496815	.	+	.	ID=evm.model.MV001000560.exon6;Parent=evm.model.MV001000560
MV001	EVM	CDS	496681	496815	.	+	0	ID=cds.evm.model.MV001000560;Parent=evm.model.MV001000560
MV001	EVM	exon	497018	497123	.	+	.	ID=evm.model.MV001000560.exon7;Parent=evm.model.MV001000560
MV001	EVM	CDS	497018	497123	.	+	0	ID=cds.evm.model.MV001000560;Parent=evm.model.MV001000560
MV001	EVM	exon	497414	497487	.	+	.	ID=evm.model.MV001000560.exon8;Parent=evm.model.MV001000560
MV001	EVM	CDS	497414	497487	.	+	2	ID=cds.evm.model.MV001000560;Parent=evm.model.MV001000560
MV001	EVM	exon	497804	497964	.	+	.	ID=evm.model.MV001000560.exon9;Parent=evm.model.MV001000560
MV001	EVM	CDS	497804	497964	.	+	0	ID=cds.evm.model.MV001000560;Parent=evm.model.MV001000560
MV001	EVM	exon	498282	498424	.	+	.	ID=evm.model.MV001000560.exon10;Parent=evm.model.MV001000560
MV001	EVM	CDS	498282	498424	.	+	1	ID=cds.evm.model.MV001000560;Parent=evm.model.MV001000560
MV001	EVM	exon	498920	499413	.	+	.	ID=evm.model.MV001000560.exon11;Parent=evm.model.MV001000560
MV001	EVM	CDS	498920	499413	.	+	2	ID=cds.evm.model.MV001000560;Parent=evm.model.MV001000560
MV001	EVM	gene	500557	511659	.	-	.	ID=evm.TU.MV001000570;Name=EVM%20prediction%20MV001000570
MV001	EVM	mRNA	500557	511659	.	-	.	ID=evm.model.MV001000570;Parent=evm.TU.MV001000570;Name=EVM%20prediction%20MV001000570
MV001	EVM	exon	511633	511659	.	-	.	ID=evm.model.MV001000570.exon1;Parent=evm.model.MV001000570
MV001	EVM	CDS	511633	511659	.	-	0	ID=cds.evm.model.MV001000570;Parent=evm.model.MV001000570
MV001	EVM	exon	510663	510937	.	-	.	ID=evm.model.MV001000570.exon2;Parent=evm.model.MV001000570
MV001	EVM	CDS	510663	510937	.	-	0	ID=cds.evm.model.MV001000570;Parent=evm.model.MV001000570
MV001	EVM	exon	510281	510344	.	-	.	ID=evm.model.MV001000570.exon3;Parent=evm.model.MV001000570
MV001	EVM	CDS	510281	510344	.	-	1	ID=cds.evm.model.MV001000570;Parent=evm.model.MV001000570
MV001	EVM	exon	509545	509739	.	-	.	ID=evm.model.MV001000570.exon4;Parent=evm.model.MV001000570
MV001	EVM	CDS	509545	509739	.	-	0	ID=cds.evm.model.MV001000570;Parent=evm.model.MV001000570
MV001	EVM	exon	509151	509230	.	-	.	ID=evm.model.MV001000570.exon5;Parent=evm.model.MV001000570
MV001	EVM	CDS	509151	509230	.	-	0	ID=cds.evm.model.MV001000570;Parent=evm.model.MV001000570
MV001	EVM	exon	508799	508913	.	-	.	ID=evm.model.MV001000570.exon6;Parent=evm.model.MV001000570
MV001	EVM	CDS	508799	508913	.	-	1	ID=cds.evm.model.MV001000570;Parent=evm.model.MV001000570
MV001	EVM	exon	508513	508634	.	-	.	ID=evm.model.MV001000570.exon7;Parent=evm.model.MV001000570
MV001	EVM	CDS	508513	508634	.	-	0	ID=cds.evm.model.MV001000570;Parent=evm.model.MV001000570
MV001	EVM	exon	508038	508149	.	-	.	ID=evm.model.MV001000570.exon8;Parent=evm.model.MV001000570
MV001	EVM	CDS	508038	508149	.	-	1	ID=cds.evm.model.MV001000570;Parent=evm.model.MV001000570
MV001	EVM	exon	507624	507771	.	-	.	ID=evm.model.MV001000570.exon9;Parent=evm.model.MV001000570
MV001	EVM	CDS	507624	507771	.	-	0	ID=cds.evm.model.MV001000570;Parent=evm.model.MV001000570
MV001	EVM	exon	506753	506976	.	-	.	ID=evm.model.MV001000570.exon10;Parent=evm.model.MV001000570
MV001	EVM	CDS	506753	506976	.	-	2	ID=cds.evm.model.MV001000570;Parent=evm.model.MV001000570
MV001	EVM	exon	506287	506394	.	-	.	ID=evm.model.MV001000570.exon11;Parent=evm.model.MV001000570
MV001	EVM	CDS	506287	506394	.	-	0	ID=cds.evm.model.MV001000570;Parent=evm.model.MV001000570
MV001	EVM	exon	505822	506082	.	-	.	ID=evm.model.MV001000570.exon12;Parent=evm.model.MV001000570
MV001	EVM	CDS	505822	506082	.	-	0	ID=cds.evm.model.MV001000570;Parent=evm.model.MV001000570
MV001	EVM	exon	504873	505272	.	-	.	ID=evm.model.MV001000570.exon13;Parent=evm.model.MV001000570
MV001	EVM	CDS	504873	505272	.	-	0	ID=cds.evm.model.MV001000570;Parent=evm.model.MV001000570
MV001	EVM	exon	504250	504456	.	-	.	ID=evm.model.MV001000570.exon14;Parent=evm.model.MV001000570
MV001	EVM	CDS	504250	504456	.	-	2	ID=cds.evm.model.MV001000570;Parent=evm.model.MV001000570
MV001	EVM	exon	503449	503655	.	-	.	ID=evm.model.MV001000570.exon15;Parent=evm.model.MV001000570
MV001	EVM	CDS	503449	503655	.	-	2	ID=cds.evm.model.MV001000570;Parent=evm.model.MV001000570
MV001	EVM	exon	503060	503286	.	-	.	ID=evm.model.MV001000570.exon16;Parent=evm.model.MV001000570
MV001	EVM	CDS	503060	503286	.	-	2	ID=cds.evm.model.MV001000570;Parent=evm.model.MV001000570
MV001	EVM	exon	502773	502931	.	-	.	ID=evm.model.MV001000570.exon17;Parent=evm.model.MV001000570
MV001	EVM	CDS	502773	502931	.	-	0	ID=cds.evm.model.MV001000570;Parent=evm.model.MV001000570
MV001	EVM	exon	502026	502181	.	-	.	ID=evm.model.MV001000570.exon18;Parent=evm.model.MV001000570
MV001	EVM	CDS	502026	502181	.	-	0	ID=cds.evm.model.MV001000570;Parent=evm.model.MV001000570
MV001	EVM	exon	501625	501772	.	-	.	ID=evm.model.MV001000570.exon19;Parent=evm.model.MV001000570
MV001	EVM	CDS	501625	501772	.	-	0	ID=cds.evm.model.MV001000570;Parent=evm.model.MV001000570
MV001	EVM	exon	500900	501137	.	-	.	ID=evm.model.MV001000570.exon20;Parent=evm.model.MV001000570
MV001	EVM	CDS	500900	501137	.	-	2	ID=cds.evm.model.MV001000570;Parent=evm.model.MV001000570
MV001	EVM	exon	500557	500722	.	-	.	ID=evm.model.MV001000570.exon21;Parent=evm.model.MV001000570
MV001	EVM	CDS	500557	500722	.	-	1	ID=cds.evm.model.MV001000570;Parent=evm.model.MV001000570
MV001	EVM	gene	512771	515421	.	-	.	ID=evm.TU.MV001000580;Name=EVM%20prediction%20MV001000580
MV001	EVM	mRNA	512771	515421	.	-	.	ID=evm.model.MV001000580;Parent=evm.TU.MV001000580;Name=EVM%20prediction%20MV001000580
MV001	EVM	exon	515268	515421	.	-	.	ID=evm.model.MV001000580.exon1;Parent=evm.model.MV001000580
MV001	EVM	CDS	515268	515421	.	-	0	ID=cds.evm.model.MV001000580;Parent=evm.model.MV001000580
MV001	EVM	exon	514712	514779	.	-	.	ID=evm.model.MV001000580.exon2;Parent=evm.model.MV001000580
MV001	EVM	CDS	514712	514779	.	-	2	ID=cds.evm.model.MV001000580;Parent=evm.model.MV001000580
MV001	EVM	exon	514386	514484	.	-	.	ID=evm.model.MV001000580.exon3;Parent=evm.model.MV001000580
MV001	EVM	CDS	514386	514484	.	-	0	ID=cds.evm.model.MV001000580;Parent=evm.model.MV001000580
MV001	EVM	exon	513958	514101	.	-	.	ID=evm.model.MV001000580.exon4;Parent=evm.model.MV001000580
MV001	EVM	CDS	513958	514101	.	-	0	ID=cds.evm.model.MV001000580;Parent=evm.model.MV001000580
MV001	EVM	exon	513683	513812	.	-	.	ID=evm.model.MV001000580.exon5;Parent=evm.model.MV001000580
MV001	EVM	CDS	513683	513812	.	-	0	ID=cds.evm.model.MV001000580;Parent=evm.model.MV001000580
MV001	EVM	exon	513338	513440	.	-	.	ID=evm.model.MV001000580.exon6;Parent=evm.model.MV001000580
MV001	EVM	CDS	513338	513440	.	-	2	ID=cds.evm.model.MV001000580;Parent=evm.model.MV001000580
MV001	EVM	exon	512771	512828	.	-	.	ID=evm.model.MV001000580.exon7;Parent=evm.model.MV001000580
MV001	EVM	CDS	512771	512828	.	-	1	ID=cds.evm.model.MV001000580;Parent=evm.model.MV001000580
MV001	EVM	gene	517629	521159	.	+	.	ID=evm.TU.MV001000590;Name=EVM%20prediction%20MV001000590
MV001	EVM	mRNA	517629	521159	.	+	.	ID=evm.model.MV001000590;Parent=evm.TU.MV001000590;Name=EVM%20prediction%20MV001000590
MV001	EVM	exon	517629	517701	.	+	.	ID=evm.model.MV001000590.exon1;Parent=evm.model.MV001000590
MV001	EVM	CDS	517629	517701	.	+	0	ID=cds.evm.model.MV001000590;Parent=evm.model.MV001000590
MV001	EVM	exon	517959	518027	.	+	.	ID=evm.model.MV001000590.exon2;Parent=evm.model.MV001000590
MV001	EVM	CDS	517959	518027	.	+	2	ID=cds.evm.model.MV001000590;Parent=evm.model.MV001000590
MV001	EVM	exon	518387	518478	.	+	.	ID=evm.model.MV001000590.exon3;Parent=evm.model.MV001000590
MV001	EVM	CDS	518387	518478	.	+	2	ID=cds.evm.model.MV001000590;Parent=evm.model.MV001000590
MV001	EVM	exon	518685	518844	.	+	.	ID=evm.model.MV001000590.exon4;Parent=evm.model.MV001000590
MV001	EVM	CDS	518685	518844	.	+	0	ID=cds.evm.model.MV001000590;Parent=evm.model.MV001000590
MV001	EVM	exon	519428	519495	.	+	.	ID=evm.model.MV001000590.exon5;Parent=evm.model.MV001000590
MV001	EVM	CDS	519428	519495	.	+	2	ID=cds.evm.model.MV001000590;Parent=evm.model.MV001000590
MV001	EVM	exon	519794	519957	.	+	.	ID=evm.model.MV001000590.exon6;Parent=evm.model.MV001000590
MV001	EVM	CDS	519794	519957	.	+	0	ID=cds.evm.model.MV001000590;Parent=evm.model.MV001000590
MV001	EVM	exon	520167	520294	.	+	.	ID=evm.model.MV001000590.exon7;Parent=evm.model.MV001000590
MV001	EVM	CDS	520167	520294	.	+	1	ID=cds.evm.model.MV001000590;Parent=evm.model.MV001000590
MV001	EVM	exon	521008	521159	.	+	.	ID=evm.model.MV001000590.exon8;Parent=evm.model.MV001000590
MV001	EVM	CDS	521008	521159	.	+	2	ID=cds.evm.model.MV001000590;Parent=evm.model.MV001000590
MV001	EVM	gene	521980	522578	.	+	.	ID=evm.TU.MV001000600;Name=EVM%20prediction%20MV001000600
MV001	EVM	mRNA	521980	522578	.	+	.	ID=evm.model.MV001000600;Parent=evm.TU.MV001000600;Name=EVM%20prediction%20MV001000600
MV001	EVM	exon	521980	522012	.	+	.	ID=evm.model.MV001000600.exon1;Parent=evm.model.MV001000600
MV001	EVM	CDS	521980	522012	.	+	0	ID=cds.evm.model.MV001000600;Parent=evm.model.MV001000600
MV001	EVM	exon	522055	522206	.	+	.	ID=evm.model.MV001000600.exon2;Parent=evm.model.MV001000600
MV001	EVM	CDS	522055	522206	.	+	0	ID=cds.evm.model.MV001000600;Parent=evm.model.MV001000600
MV001	EVM	exon	522476	522578	.	+	.	ID=evm.model.MV001000600.exon3;Parent=evm.model.MV001000600
MV001	EVM	CDS	522476	522578	.	+	1	ID=cds.evm.model.MV001000600;Parent=evm.model.MV001000600
MV001	EVM	gene	523691	524974	.	+	.	ID=evm.TU.MV001000610;Name=EVM%20prediction%20MV001000610
MV001	EVM	mRNA	523691	524974	.	+	.	ID=evm.model.MV001000610;Parent=evm.TU.MV001000610;Name=EVM%20prediction%20MV001000610
MV001	EVM	exon	523691	523777	.	+	.	ID=evm.model.MV001000610.exon1;Parent=evm.model.MV001000610
MV001	EVM	CDS	523691	523777	.	+	0	ID=cds.evm.model.MV001000610;Parent=evm.model.MV001000610
MV001	EVM	exon	524268	524387	.	+	.	ID=evm.model.MV001000610.exon2;Parent=evm.model.MV001000610
MV001	EVM	CDS	524268	524387	.	+	0	ID=cds.evm.model.MV001000610;Parent=evm.model.MV001000610
MV001	EVM	exon	524858	524974	.	+	.	ID=evm.model.MV001000610.exon3;Parent=evm.model.MV001000610
MV001	EVM	CDS	524858	524974	.	+	0	ID=cds.evm.model.MV001000610;Parent=evm.model.MV001000610
MV001	EVM	gene	527083	527387	.	-	.	ID=evm.TU.MV001000620;Name=EVM%20prediction%20MV001000620
MV001	EVM	mRNA	527083	527387	.	-	.	ID=evm.model.MV001000620;Parent=evm.TU.MV001000620;Name=EVM%20prediction%20MV001000620
MV001	EVM	exon	527318	527387	.	-	.	ID=evm.model.MV001000620.exon1;Parent=evm.model.MV001000620
MV001	EVM	CDS	527318	527387	.	-	0	ID=cds.evm.model.MV001000620;Parent=evm.model.MV001000620
MV001	EVM	exon	527083	527270	.	-	.	ID=evm.model.MV001000620.exon2;Parent=evm.model.MV001000620
MV001	EVM	CDS	527083	527270	.	-	2	ID=cds.evm.model.MV001000620;Parent=evm.model.MV001000620
MV001	EVM	gene	534214	534450	.	-	.	ID=evm.TU.MV001000630;Name=EVM%20prediction%20MV001000630
MV001	EVM	mRNA	534214	534450	.	-	.	ID=evm.model.MV001000630;Parent=evm.TU.MV001000630;Name=EVM%20prediction%20MV001000630
MV001	EVM	exon	534214	534450	.	-	.	ID=evm.model.MV001000630.exon1;Parent=evm.model.MV001000630
MV001	EVM	CDS	534214	534450	.	-	0	ID=cds.evm.model.MV001000630;Parent=evm.model.MV001000630
MV001	EVM	gene	536630	547342	.	-	.	ID=evm.TU.MV001000640;Name=EVM%20prediction%20MV001000640
MV001	EVM	mRNA	536630	547342	.	-	.	ID=evm.model.MV001000640;Parent=evm.TU.MV001000640;Name=EVM%20prediction%20MV001000640
MV001	EVM	exon	544865	547342	.	-	.	ID=evm.model.MV001000640.exon1;Parent=evm.model.MV001000640
MV001	EVM	CDS	544865	547342	.	-	0	ID=cds.evm.model.MV001000640;Parent=evm.model.MV001000640
MV001	EVM	exon	543722	544794	.	-	.	ID=evm.model.MV001000640.exon2;Parent=evm.model.MV001000640
MV001	EVM	CDS	543722	544794	.	-	0	ID=cds.evm.model.MV001000640;Parent=evm.model.MV001000640
MV001	EVM	exon	543615	543669	.	-	.	ID=evm.model.MV001000640.exon3;Parent=evm.model.MV001000640
MV001	EVM	CDS	543615	543669	.	-	1	ID=cds.evm.model.MV001000640;Parent=evm.model.MV001000640
MV001	EVM	exon	543466	543573	.	-	.	ID=evm.model.MV001000640.exon4;Parent=evm.model.MV001000640
MV001	EVM	CDS	543466	543573	.	-	0	ID=cds.evm.model.MV001000640;Parent=evm.model.MV001000640
MV001	EVM	exon	543144	543441	.	-	.	ID=evm.model.MV001000640.exon5;Parent=evm.model.MV001000640
MV001	EVM	CDS	543144	543441	.	-	0	ID=cds.evm.model.MV001000640;Parent=evm.model.MV001000640
MV001	EVM	exon	541872	542050	.	-	.	ID=evm.model.MV001000640.exon6;Parent=evm.model.MV001000640
MV001	EVM	CDS	541872	542050	.	-	2	ID=cds.evm.model.MV001000640;Parent=evm.model.MV001000640
MV001	EVM	exon	541634	541826	.	-	.	ID=evm.model.MV001000640.exon7;Parent=evm.model.MV001000640
MV001	EVM	CDS	541634	541826	.	-	0	ID=cds.evm.model.MV001000640;Parent=evm.model.MV001000640
MV001	EVM	exon	541184	541366	.	-	.	ID=evm.model.MV001000640.exon8;Parent=evm.model.MV001000640
MV001	EVM	CDS	541184	541366	.	-	2	ID=cds.evm.model.MV001000640;Parent=evm.model.MV001000640
MV001	EVM	exon	539549	541012	.	-	.	ID=evm.model.MV001000640.exon9;Parent=evm.model.MV001000640
MV001	EVM	CDS	539549	541012	.	-	2	ID=cds.evm.model.MV001000640;Parent=evm.model.MV001000640
MV001	EVM	exon	536630	538563	.	-	.	ID=evm.model.MV001000640.exon10;Parent=evm.model.MV001000640
MV001	EVM	CDS	536630	538563	.	-	2	ID=cds.evm.model.MV001000640;Parent=evm.model.MV001000640
MV001	EVM	gene	552942	553385	.	-	.	ID=evm.TU.MV001000650;Name=EVM%20prediction%20MV001000650
MV001	EVM	mRNA	552942	553385	.	-	.	ID=evm.model.MV001000650;Parent=evm.TU.MV001000650;Name=EVM%20prediction%20MV001000650
MV001	EVM	exon	552942	553385	.	-	.	ID=evm.model.MV001000650.exon1;Parent=evm.model.MV001000650
MV001	EVM	CDS	552942	553385	.	-	0	ID=cds.evm.model.MV001000650;Parent=evm.model.MV001000650
MV001	EVM	gene	555242	556375	.	+	.	ID=evm.TU.MV001000660;Name=EVM%20prediction%20MV001000660
MV001	EVM	mRNA	555242	556375	.	+	.	ID=evm.model.MV001000660;Parent=evm.TU.MV001000660;Name=EVM%20prediction%20MV001000660
MV001	EVM	exon	555242	555655	.	+	.	ID=evm.model.MV001000660.exon1;Parent=evm.model.MV001000660
MV001	EVM	CDS	555242	555655	.	+	0	ID=cds.evm.model.MV001000660;Parent=evm.model.MV001000660
MV001	EVM	exon	556349	556375	.	+	.	ID=evm.model.MV001000660.exon2;Parent=evm.model.MV001000660
MV001	EVM	CDS	556349	556375	.	+	0	ID=cds.evm.model.MV001000660;Parent=evm.model.MV001000660
MV001	EVM	gene	567891	571224	.	+	.	ID=evm.TU.MV001000670;Name=EVM%20prediction%20MV001000670
MV001	EVM	mRNA	567891	571224	.	+	.	ID=evm.model.MV001000670;Parent=evm.TU.MV001000670;Name=EVM%20prediction%20MV001000670
MV001	EVM	exon	567891	568056	.	+	.	ID=evm.model.MV001000670.exon1;Parent=evm.model.MV001000670
MV001	EVM	CDS	567891	568056	.	+	0	ID=cds.evm.model.MV001000670;Parent=evm.model.MV001000670
MV001	EVM	exon	570608	571224	.	+	.	ID=evm.model.MV001000670.exon2;Parent=evm.model.MV001000670
MV001	EVM	CDS	570608	571224	.	+	2	ID=cds.evm.model.MV001000670;Parent=evm.model.MV001000670
MV001	EVM	gene	573974	580815	.	+	.	ID=evm.TU.MV001000680;Name=EVM%20prediction%20MV001000680
MV001	EVM	mRNA	573974	580815	.	+	.	ID=evm.model.MV001000680;Parent=evm.TU.MV001000680;Name=EVM%20prediction%20MV001000680
MV001	EVM	exon	573974	574040	.	+	.	ID=evm.model.MV001000680.exon1;Parent=evm.model.MV001000680
MV001	EVM	CDS	573974	574040	.	+	0	ID=cds.evm.model.MV001000680;Parent=evm.model.MV001000680
MV001	EVM	exon	574990	575048	.	+	.	ID=evm.model.MV001000680.exon2;Parent=evm.model.MV001000680
MV001	EVM	CDS	574990	575048	.	+	2	ID=cds.evm.model.MV001000680;Parent=evm.model.MV001000680
MV001	EVM	exon	575410	575463	.	+	.	ID=evm.model.MV001000680.exon3;Parent=evm.model.MV001000680
MV001	EVM	CDS	575410	575463	.	+	0	ID=cds.evm.model.MV001000680;Parent=evm.model.MV001000680
MV001	EVM	exon	578274	578379	.	+	.	ID=evm.model.MV001000680.exon4;Parent=evm.model.MV001000680
MV001	EVM	CDS	578274	578379	.	+	0	ID=cds.evm.model.MV001000680;Parent=evm.model.MV001000680
MV001	EVM	exon	579342	579453	.	+	.	ID=evm.model.MV001000680.exon5;Parent=evm.model.MV001000680
MV001	EVM	CDS	579342	579453	.	+	2	ID=cds.evm.model.MV001000680;Parent=evm.model.MV001000680
MV001	EVM	exon	579598	579691	.	+	.	ID=evm.model.MV001000680.exon6;Parent=evm.model.MV001000680
MV001	EVM	CDS	579598	579691	.	+	1	ID=cds.evm.model.MV001000680;Parent=evm.model.MV001000680
MV001	EVM	exon	580273	580336	.	+	.	ID=evm.model.MV001000680.exon7;Parent=evm.model.MV001000680
MV001	EVM	CDS	580273	580336	.	+	0	ID=cds.evm.model.MV001000680;Parent=evm.model.MV001000680
MV001	EVM	exon	580748	580815	.	+	.	ID=evm.model.MV001000680.exon8;Parent=evm.model.MV001000680
MV001	EVM	CDS	580748	580815	.	+	2	ID=cds.evm.model.MV001000680;Parent=evm.model.MV001000680
MV001	EVM	gene	595924	607114	.	+	.	ID=evm.TU.MV001000690;Name=EVM%20prediction%20MV001000690
MV001	EVM	mRNA	595924	607114	.	+	.	ID=evm.model.MV001000690;Parent=evm.TU.MV001000690;Name=EVM%20prediction%20MV001000690
MV001	EVM	exon	595924	596000	.	+	.	ID=evm.model.MV001000690.exon1;Parent=evm.model.MV001000690
MV001	EVM	CDS	595924	596000	.	+	0	ID=cds.evm.model.MV001000690;Parent=evm.model.MV001000690
MV001	EVM	exon	596601	596776	.	+	.	ID=evm.model.MV001000690.exon2;Parent=evm.model.MV001000690
MV001	EVM	CDS	596601	596776	.	+	1	ID=cds.evm.model.MV001000690;Parent=evm.model.MV001000690
MV001	EVM	exon	596905	597080	.	+	.	ID=evm.model.MV001000690.exon3;Parent=evm.model.MV001000690
MV001	EVM	CDS	596905	597080	.	+	2	ID=cds.evm.model.MV001000690;Parent=evm.model.MV001000690
MV001	EVM	exon	597319	597441	.	+	.	ID=evm.model.MV001000690.exon4;Parent=evm.model.MV001000690
MV001	EVM	CDS	597319	597441	.	+	0	ID=cds.evm.model.MV001000690;Parent=evm.model.MV001000690
MV001	EVM	exon	597696	597776	.	+	.	ID=evm.model.MV001000690.exon5;Parent=evm.model.MV001000690
MV001	EVM	CDS	597696	597776	.	+	0	ID=cds.evm.model.MV001000690;Parent=evm.model.MV001000690
MV001	EVM	exon	598224	598347	.	+	.	ID=evm.model.MV001000690.exon6;Parent=evm.model.MV001000690
MV001	EVM	CDS	598224	598347	.	+	0	ID=cds.evm.model.MV001000690;Parent=evm.model.MV001000690
MV001	EVM	exon	598793	598911	.	+	.	ID=evm.model.MV001000690.exon7;Parent=evm.model.MV001000690
MV001	EVM	CDS	598793	598911	.	+	2	ID=cds.evm.model.MV001000690;Parent=evm.model.MV001000690
MV001	EVM	exon	601629	601709	.	+	.	ID=evm.model.MV001000690.exon8;Parent=evm.model.MV001000690
MV001	EVM	CDS	601629	601709	.	+	0	ID=cds.evm.model.MV001000690;Parent=evm.model.MV001000690
MV001	EVM	exon	601909	601995	.	+	.	ID=evm.model.MV001000690.exon9;Parent=evm.model.MV001000690
MV001	EVM	CDS	601909	601995	.	+	0	ID=cds.evm.model.MV001000690;Parent=evm.model.MV001000690
MV001	EVM	exon	602695	602886	.	+	.	ID=evm.model.MV001000690.exon10;Parent=evm.model.MV001000690
MV001	EVM	CDS	602695	602886	.	+	0	ID=cds.evm.model.MV001000690;Parent=evm.model.MV001000690
MV001	EVM	exon	603222	603300	.	+	.	ID=evm.model.MV001000690.exon11;Parent=evm.model.MV001000690
MV001	EVM	CDS	603222	603300	.	+	0	ID=cds.evm.model.MV001000690;Parent=evm.model.MV001000690
MV001	EVM	exon	603585	603670	.	+	.	ID=evm.model.MV001000690.exon12;Parent=evm.model.MV001000690
MV001	EVM	CDS	603585	603670	.	+	2	ID=cds.evm.model.MV001000690;Parent=evm.model.MV001000690
MV001	EVM	exon	604020	604088	.	+	.	ID=evm.model.MV001000690.exon13;Parent=evm.model.MV001000690
MV001	EVM	CDS	604020	604088	.	+	0	ID=cds.evm.model.MV001000690;Parent=evm.model.MV001000690
MV001	EVM	exon	604414	604660	.	+	.	ID=evm.model.MV001000690.exon14;Parent=evm.model.MV001000690
MV001	EVM	CDS	604414	604660	.	+	0	ID=cds.evm.model.MV001000690;Parent=evm.model.MV001000690
MV001	EVM	exon	604947	605096	.	+	.	ID=evm.model.MV001000690.exon15;Parent=evm.model.MV001000690
MV001	EVM	CDS	604947	605096	.	+	2	ID=cds.evm.model.MV001000690;Parent=evm.model.MV001000690
MV001	EVM	exon	605465	605545	.	+	.	ID=evm.model.MV001000690.exon16;Parent=evm.model.MV001000690
MV001	EVM	CDS	605465	605545	.	+	2	ID=cds.evm.model.MV001000690;Parent=evm.model.MV001000690
MV001	EVM	exon	605732	605931	.	+	.	ID=evm.model.MV001000690.exon17;Parent=evm.model.MV001000690
MV001	EVM	CDS	605732	605931	.	+	2	ID=cds.evm.model.MV001000690;Parent=evm.model.MV001000690
MV001	EVM	exon	606284	606364	.	+	.	ID=evm.model.MV001000690.exon18;Parent=evm.model.MV001000690
MV001	EVM	CDS	606284	606364	.	+	0	ID=cds.evm.model.MV001000690;Parent=evm.model.MV001000690
MV001	EVM	exon	606938	607114	.	+	.	ID=evm.model.MV001000690.exon19;Parent=evm.model.MV001000690
MV001	EVM	CDS	606938	607114	.	+	0	ID=cds.evm.model.MV001000690;Parent=evm.model.MV001000690
MV001	EVM	gene	611303	613943	.	-	.	ID=evm.TU.MV001000700;Name=EVM%20prediction%20MV001000700
MV001	EVM	mRNA	611303	613943	.	-	.	ID=evm.model.MV001000700;Parent=evm.TU.MV001000700;Name=EVM%20prediction%20MV001000700
MV001	EVM	exon	613912	613943	.	-	.	ID=evm.model.MV001000700.exon1;Parent=evm.model.MV001000700
MV001	EVM	CDS	613912	613943	.	-	0	ID=cds.evm.model.MV001000700;Parent=evm.model.MV001000700
MV001	EVM	exon	611640	613131	.	-	.	ID=evm.model.MV001000700.exon2;Parent=evm.model.MV001000700
MV001	EVM	CDS	611640	613131	.	-	1	ID=cds.evm.model.MV001000700;Parent=evm.model.MV001000700
MV001	EVM	exon	611303	611548	.	-	.	ID=evm.model.MV001000700.exon3;Parent=evm.model.MV001000700
MV001	EVM	CDS	611303	611548	.	-	0	ID=cds.evm.model.MV001000700;Parent=evm.model.MV001000700
MV001	EVM	gene	615413	615754	.	-	.	ID=evm.TU.MV001000710;Name=EVM%20prediction%20MV001000710
MV001	EVM	mRNA	615413	615754	.	-	.	ID=evm.model.MV001000710;Parent=evm.TU.MV001000710;Name=EVM%20prediction%20MV001000710
MV001	EVM	exon	615413	615754	.	-	.	ID=evm.model.MV001000710.exon1;Parent=evm.model.MV001000710
MV001	EVM	CDS	615413	615754	.	-	0	ID=cds.evm.model.MV001000710;Parent=evm.model.MV001000710
MV001	EVM	gene	616180	616528	.	-	.	ID=evm.TU.MV001000720;Name=EVM%20prediction%20MV001000720
MV001	EVM	mRNA	616180	616528	.	-	.	ID=evm.model.MV001000720;Parent=evm.TU.MV001000720;Name=EVM%20prediction%20MV001000720
MV001	EVM	exon	616435	616528	.	-	.	ID=evm.model.MV001000720.exon1;Parent=evm.model.MV001000720
MV001	EVM	CDS	616435	616528	.	-	0	ID=cds.evm.model.MV001000720;Parent=evm.model.MV001000720
MV001	EVM	exon	616180	616412	.	-	.	ID=evm.model.MV001000720.exon2;Parent=evm.model.MV001000720
MV001	EVM	CDS	616180	616412	.	-	2	ID=cds.evm.model.MV001000720;Parent=evm.model.MV001000720
MV001	EVM	gene	632182	632889	.	-	.	ID=evm.TU.MV001000730;Name=EVM%20prediction%20MV001000730
MV001	EVM	mRNA	632182	632889	.	-	.	ID=evm.model.MV001000730;Parent=evm.TU.MV001000730;Name=EVM%20prediction%20MV001000730
MV001	EVM	exon	632182	632889	.	-	.	ID=evm.model.MV001000730.exon1;Parent=evm.model.MV001000730
MV001	EVM	CDS	632182	632889	.	-	0	ID=cds.evm.model.MV001000730;Parent=evm.model.MV001000730
MV001	EVM	gene	633039	634375	.	-	.	ID=evm.TU.MV001000740;Name=EVM%20prediction%20MV001000740
MV001	EVM	mRNA	633039	634375	.	-	.	ID=evm.model.MV001000740;Parent=evm.TU.MV001000740;Name=EVM%20prediction%20MV001000740
MV001	EVM	exon	634206	634375	.	-	.	ID=evm.model.MV001000740.exon1;Parent=evm.model.MV001000740
MV001	EVM	CDS	634206	634375	.	-	0	ID=cds.evm.model.MV001000740;Parent=evm.model.MV001000740
MV001	EVM	exon	633039	633741	.	-	.	ID=evm.model.MV001000740.exon2;Parent=evm.model.MV001000740
MV001	EVM	CDS	633039	633741	.	-	1	ID=cds.evm.model.MV001000740;Parent=evm.model.MV001000740
MV001	EVM	gene	639345	640637	.	-	.	ID=evm.TU.MV001000750;Name=EVM%20prediction%20MV001000750
MV001	EVM	mRNA	639345	640637	.	-	.	ID=evm.model.MV001000750;Parent=evm.TU.MV001000750;Name=EVM%20prediction%20MV001000750
MV001	EVM	exon	639345	640637	.	-	.	ID=evm.model.MV001000750.exon1;Parent=evm.model.MV001000750
MV001	EVM	CDS	639345	640637	.	-	0	ID=cds.evm.model.MV001000750;Parent=evm.model.MV001000750
MV001	EVM	gene	641808	642185	.	+	.	ID=evm.TU.MV001000760;Name=EVM%20prediction%20MV001000760
MV001	EVM	mRNA	641808	642185	.	+	.	ID=evm.model.MV001000760;Parent=evm.TU.MV001000760;Name=EVM%20prediction%20MV001000760
MV001	EVM	exon	641808	642185	.	+	.	ID=evm.model.MV001000760.exon1;Parent=evm.model.MV001000760
MV001	EVM	CDS	641808	642185	.	+	0	ID=cds.evm.model.MV001000760;Parent=evm.model.MV001000760
MV001	EVM	gene	657310	657522	.	+	.	ID=evm.TU.MV001000770;Name=EVM%20prediction%20MV001000770
MV001	EVM	mRNA	657310	657522	.	+	.	ID=evm.model.MV001000770;Parent=evm.TU.MV001000770;Name=EVM%20prediction%20MV001000770
MV001	EVM	exon	657310	657522	.	+	.	ID=evm.model.MV001000770.exon1;Parent=evm.model.MV001000770
MV001	EVM	CDS	657310	657522	.	+	0	ID=cds.evm.model.MV001000770;Parent=evm.model.MV001000770
MV001	EVM	gene	662076	663752	.	+	.	ID=evm.TU.MV001000780;Name=EVM%20prediction%20MV001000780
MV001	EVM	mRNA	662076	663752	.	+	.	ID=evm.model.MV001000780;Parent=evm.TU.MV001000780;Name=EVM%20prediction%20MV001000780
MV001	EVM	exon	662076	663752	.	+	.	ID=evm.model.MV001000780.exon1;Parent=evm.model.MV001000780
MV001	EVM	CDS	662076	663752	.	+	0	ID=cds.evm.model.MV001000780;Parent=evm.model.MV001000780
MV001	EVM	gene	666740	675348	.	+	.	ID=evm.TU.MV001000790;Name=EVM%20prediction%20MV001000790
MV001	EVM	mRNA	666740	675348	.	+	.	ID=evm.model.MV001000790;Parent=evm.TU.MV001000790;Name=EVM%20prediction%20MV001000790
MV001	EVM	exon	666740	666810	.	+	.	ID=evm.model.MV001000790.exon1;Parent=evm.model.MV001000790
MV001	EVM	CDS	666740	666810	.	+	0	ID=cds.evm.model.MV001000790;Parent=evm.model.MV001000790
MV001	EVM	exon	667140	667239	.	+	.	ID=evm.model.MV001000790.exon2;Parent=evm.model.MV001000790
MV001	EVM	CDS	667140	667239	.	+	1	ID=cds.evm.model.MV001000790;Parent=evm.model.MV001000790
MV001	EVM	exon	667383	667565	.	+	.	ID=evm.model.MV001000790.exon3;Parent=evm.model.MV001000790
MV001	EVM	CDS	667383	667565	.	+	0	ID=cds.evm.model.MV001000790;Parent=evm.model.MV001000790
MV001	EVM	exon	667801	667942	.	+	.	ID=evm.model.MV001000790.exon4;Parent=evm.model.MV001000790
MV001	EVM	CDS	667801	667942	.	+	0	ID=cds.evm.model.MV001000790;Parent=evm.model.MV001000790
MV001	EVM	exon	668398	668624	.	+	.	ID=evm.model.MV001000790.exon5;Parent=evm.model.MV001000790
MV001	EVM	CDS	668398	668624	.	+	2	ID=cds.evm.model.MV001000790;Parent=evm.model.MV001000790
MV001	EVM	exon	669098	669191	.	+	.	ID=evm.model.MV001000790.exon6;Parent=evm.model.MV001000790
MV001	EVM	CDS	669098	669191	.	+	0	ID=cds.evm.model.MV001000790;Parent=evm.model.MV001000790
MV001	EVM	exon	669590	669720	.	+	.	ID=evm.model.MV001000790.exon7;Parent=evm.model.MV001000790
MV001	EVM	CDS	669590	669720	.	+	2	ID=cds.evm.model.MV001000790;Parent=evm.model.MV001000790
MV001	EVM	exon	670152	670259	.	+	.	ID=evm.model.MV001000790.exon8;Parent=evm.model.MV001000790
MV001	EVM	CDS	670152	670259	.	+	0	ID=cds.evm.model.MV001000790;Parent=evm.model.MV001000790
MV001	EVM	exon	670560	670624	.	+	.	ID=evm.model.MV001000790.exon9;Parent=evm.model.MV001000790
MV001	EVM	CDS	670560	670624	.	+	0	ID=cds.evm.model.MV001000790;Parent=evm.model.MV001000790
MV001	EVM	exon	671213	671345	.	+	.	ID=evm.model.MV001000790.exon10;Parent=evm.model.MV001000790
MV001	EVM	CDS	671213	671345	.	+	1	ID=cds.evm.model.MV001000790;Parent=evm.model.MV001000790
MV001	EVM	exon	671530	671661	.	+	.	ID=evm.model.MV001000790.exon11;Parent=evm.model.MV001000790
MV001	EVM	CDS	671530	671661	.	+	0	ID=cds.evm.model.MV001000790;Parent=evm.model.MV001000790
MV001	EVM	exon	671979	672102	.	+	.	ID=evm.model.MV001000790.exon12;Parent=evm.model.MV001000790
MV001	EVM	CDS	671979	672102	.	+	0	ID=cds.evm.model.MV001000790;Parent=evm.model.MV001000790
MV001	EVM	exon	672833	673005	.	+	.	ID=evm.model.MV001000790.exon13;Parent=evm.model.MV001000790
MV001	EVM	CDS	672833	673005	.	+	2	ID=cds.evm.model.MV001000790;Parent=evm.model.MV001000790
MV001	EVM	exon	673320	673481	.	+	.	ID=evm.model.MV001000790.exon14;Parent=evm.model.MV001000790
MV001	EVM	CDS	673320	673481	.	+	0	ID=cds.evm.model.MV001000790;Parent=evm.model.MV001000790
MV001	EVM	exon	673725	673843	.	+	.	ID=evm.model.MV001000790.exon15;Parent=evm.model.MV001000790
MV001	EVM	CDS	673725	673843	.	+	0	ID=cds.evm.model.MV001000790;Parent=evm.model.MV001000790
MV001	EVM	exon	674070	674193	.	+	.	ID=evm.model.MV001000790.exon16;Parent=evm.model.MV001000790
MV001	EVM	CDS	674070	674193	.	+	1	ID=cds.evm.model.MV001000790;Parent=evm.model.MV001000790
MV001	EVM	exon	675154	675348	.	+	.	ID=evm.model.MV001000790.exon17;Parent=evm.model.MV001000790
MV001	EVM	CDS	675154	675348	.	+	0	ID=cds.evm.model.MV001000790;Parent=evm.model.MV001000790
MV001	EVM	gene	676675	686858	.	+	.	ID=evm.TU.MV001000800;Name=EVM%20prediction%20MV001000800
MV001	EVM	mRNA	676675	686858	.	+	.	ID=evm.model.MV001000800;Parent=evm.TU.MV001000800;Name=EVM%20prediction%20MV001000800
MV001	EVM	exon	676675	676836	.	+	.	ID=evm.model.MV001000800.exon1;Parent=evm.model.MV001000800
MV001	EVM	CDS	676675	676836	.	+	0	ID=cds.evm.model.MV001000800;Parent=evm.model.MV001000800
MV001	EVM	exon	677256	677394	.	+	.	ID=evm.model.MV001000800.exon2;Parent=evm.model.MV001000800
MV001	EVM	CDS	677256	677394	.	+	0	ID=cds.evm.model.MV001000800;Parent=evm.model.MV001000800
MV001	EVM	exon	677519	677650	.	+	.	ID=evm.model.MV001000800.exon3;Parent=evm.model.MV001000800
MV001	EVM	CDS	677519	677650	.	+	2	ID=cds.evm.model.MV001000800;Parent=evm.model.MV001000800
MV001	EVM	exon	677847	677971	.	+	.	ID=evm.model.MV001000800.exon4;Parent=evm.model.MV001000800
MV001	EVM	CDS	677847	677971	.	+	2	ID=cds.evm.model.MV001000800;Parent=evm.model.MV001000800
MV001	EVM	exon	678500	678722	.	+	.	ID=evm.model.MV001000800.exon5;Parent=evm.model.MV001000800
MV001	EVM	CDS	678500	678722	.	+	0	ID=cds.evm.model.MV001000800;Parent=evm.model.MV001000800
MV001	EVM	exon	679155	679235	.	+	.	ID=evm.model.MV001000800.exon6;Parent=evm.model.MV001000800
MV001	EVM	CDS	679155	679235	.	+	2	ID=cds.evm.model.MV001000800;Parent=evm.model.MV001000800
MV001	EVM	exon	680037	680166	.	+	.	ID=evm.model.MV001000800.exon7;Parent=evm.model.MV001000800
MV001	EVM	CDS	680037	680166	.	+	2	ID=cds.evm.model.MV001000800;Parent=evm.model.MV001000800
MV001	EVM	exon	680529	680652	.	+	.	ID=evm.model.MV001000800.exon8;Parent=evm.model.MV001000800
MV001	EVM	CDS	680529	680652	.	+	1	ID=cds.evm.model.MV001000800;Parent=evm.model.MV001000800
MV001	EVM	exon	680795	680872	.	+	.	ID=evm.model.MV001000800.exon9;Parent=evm.model.MV001000800
MV001	EVM	CDS	680795	680872	.	+	0	ID=cds.evm.model.MV001000800;Parent=evm.model.MV001000800
MV001	EVM	exon	681184	681451	.	+	.	ID=evm.model.MV001000800.exon10;Parent=evm.model.MV001000800
MV001	EVM	CDS	681184	681451	.	+	0	ID=cds.evm.model.MV001000800;Parent=evm.model.MV001000800
MV001	EVM	exon	681779	681822	.	+	.	ID=evm.model.MV001000800.exon11;Parent=evm.model.MV001000800
MV001	EVM	CDS	681779	681822	.	+	2	ID=cds.evm.model.MV001000800;Parent=evm.model.MV001000800
MV001	EVM	exon	682318	682390	.	+	.	ID=evm.model.MV001000800.exon12;Parent=evm.model.MV001000800
MV001	EVM	CDS	682318	682390	.	+	0	ID=cds.evm.model.MV001000800;Parent=evm.model.MV001000800
MV001	EVM	exon	682720	682826	.	+	.	ID=evm.model.MV001000800.exon13;Parent=evm.model.MV001000800
MV001	EVM	CDS	682720	682826	.	+	2	ID=cds.evm.model.MV001000800;Parent=evm.model.MV001000800
MV001	EVM	exon	683179	683235	.	+	.	ID=evm.model.MV001000800.exon14;Parent=evm.model.MV001000800
MV001	EVM	CDS	683179	683235	.	+	0	ID=cds.evm.model.MV001000800;Parent=evm.model.MV001000800
MV001	EVM	exon	683788	683892	.	+	.	ID=evm.model.MV001000800.exon15;Parent=evm.model.MV001000800
MV001	EVM	CDS	683788	683892	.	+	0	ID=cds.evm.model.MV001000800;Parent=evm.model.MV001000800
MV001	EVM	exon	684428	684526	.	+	.	ID=evm.model.MV001000800.exon16;Parent=evm.model.MV001000800
MV001	EVM	CDS	684428	684526	.	+	0	ID=cds.evm.model.MV001000800;Parent=evm.model.MV001000800
MV001	EVM	exon	684997	685081	.	+	.	ID=evm.model.MV001000800.exon17;Parent=evm.model.MV001000800
MV001	EVM	CDS	684997	685081	.	+	0	ID=cds.evm.model.MV001000800;Parent=evm.model.MV001000800
MV001	EVM	exon	685619	685694	.	+	.	ID=evm.model.MV001000800.exon18;Parent=evm.model.MV001000800
MV001	EVM	CDS	685619	685694	.	+	2	ID=cds.evm.model.MV001000800;Parent=evm.model.MV001000800
MV001	EVM	exon	685908	686014	.	+	.	ID=evm.model.MV001000800.exon19;Parent=evm.model.MV001000800
MV001	EVM	CDS	685908	686014	.	+	1	ID=cds.evm.model.MV001000800;Parent=evm.model.MV001000800
MV001	EVM	exon	686385	686470	.	+	.	ID=evm.model.MV001000800.exon20;Parent=evm.model.MV001000800
MV001	EVM	CDS	686385	686470	.	+	2	ID=cds.evm.model.MV001000800;Parent=evm.model.MV001000800
MV001	EVM	exon	686655	686858	.	+	.	ID=evm.model.MV001000800.exon21;Parent=evm.model.MV001000800
MV001	EVM	CDS	686655	686858	.	+	0	ID=cds.evm.model.MV001000800;Parent=evm.model.MV001000800
MV001	EVM	gene	693205	693675	.	+	.	ID=evm.TU.MV001000810;Name=EVM%20prediction%20MV001000810
MV001	EVM	mRNA	693205	693675	.	+	.	ID=evm.model.MV001000810;Parent=evm.TU.MV001000810;Name=EVM%20prediction%20MV001000810
MV001	EVM	exon	693205	693675	.	+	.	ID=evm.model.MV001000810.exon1;Parent=evm.model.MV001000810
MV001	EVM	CDS	693205	693675	.	+	0	ID=cds.evm.model.MV001000810;Parent=evm.model.MV001000810
MV001	EVM	gene	694399	702529	.	+	.	ID=evm.TU.MV001000820;Name=EVM%20prediction%20MV001000820
MV001	EVM	mRNA	694399	702529	.	+	.	ID=evm.model.MV001000820;Parent=evm.TU.MV001000820;Name=EVM%20prediction%20MV001000820
MV001	EVM	exon	694399	694509	.	+	.	ID=evm.model.MV001000820.exon1;Parent=evm.model.MV001000820
MV001	EVM	CDS	694399	694509	.	+	0	ID=cds.evm.model.MV001000820;Parent=evm.model.MV001000820
MV001	EVM	exon	696062	696259	.	+	.	ID=evm.model.MV001000820.exon2;Parent=evm.model.MV001000820
MV001	EVM	CDS	696062	696259	.	+	0	ID=cds.evm.model.MV001000820;Parent=evm.model.MV001000820
MV001	EVM	exon	696877	696939	.	+	.	ID=evm.model.MV001000820.exon3;Parent=evm.model.MV001000820
MV001	EVM	CDS	696877	696939	.	+	0	ID=cds.evm.model.MV001000820;Parent=evm.model.MV001000820
MV001	EVM	exon	697597	697722	.	+	.	ID=evm.model.MV001000820.exon4;Parent=evm.model.MV001000820
MV001	EVM	CDS	697597	697722	.	+	0	ID=cds.evm.model.MV001000820;Parent=evm.model.MV001000820
MV001	EVM	exon	698163	698293	.	+	.	ID=evm.model.MV001000820.exon5;Parent=evm.model.MV001000820
MV001	EVM	CDS	698163	698293	.	+	0	ID=cds.evm.model.MV001000820;Parent=evm.model.MV001000820
MV001	EVM	exon	698638	698809	.	+	.	ID=evm.model.MV001000820.exon6;Parent=evm.model.MV001000820
MV001	EVM	CDS	698638	698809	.	+	1	ID=cds.evm.model.MV001000820;Parent=evm.model.MV001000820
MV001	EVM	exon	699544	699702	.	+	.	ID=evm.model.MV001000820.exon7;Parent=evm.model.MV001000820
MV001	EVM	CDS	699544	699702	.	+	0	ID=cds.evm.model.MV001000820;Parent=evm.model.MV001000820
MV001	EVM	exon	701002	701299	.	+	.	ID=evm.model.MV001000820.exon8;Parent=evm.model.MV001000820
MV001	EVM	CDS	701002	701299	.	+	0	ID=cds.evm.model.MV001000820;Parent=evm.model.MV001000820
MV001	EVM	exon	702501	702529	.	+	.	ID=evm.model.MV001000820.exon9;Parent=evm.model.MV001000820
MV001	EVM	CDS	702501	702529	.	+	2	ID=cds.evm.model.MV001000820;Parent=evm.model.MV001000820
MV001	EVM	gene	705375	708935	.	+	.	ID=evm.TU.MV001000830;Name=EVM%20prediction%20MV001000830
MV001	EVM	mRNA	705375	708935	.	+	.	ID=evm.model.MV001000830;Parent=evm.TU.MV001000830;Name=EVM%20prediction%20MV001000830
MV001	EVM	exon	705375	706214	.	+	.	ID=evm.model.MV001000830.exon1;Parent=evm.model.MV001000830
MV001	EVM	CDS	705375	706214	.	+	0	ID=cds.evm.model.MV001000830;Parent=evm.model.MV001000830
MV001	EVM	exon	706914	707031	.	+	.	ID=evm.model.MV001000830.exon2;Parent=evm.model.MV001000830
MV001	EVM	CDS	706914	707031	.	+	0	ID=cds.evm.model.MV001000830;Parent=evm.model.MV001000830
MV001	EVM	exon	707233	707341	.	+	.	ID=evm.model.MV001000830.exon3;Parent=evm.model.MV001000830
MV001	EVM	CDS	707233	707341	.	+	2	ID=cds.evm.model.MV001000830;Parent=evm.model.MV001000830
MV001	EVM	exon	708408	708444	.	+	.	ID=evm.model.MV001000830.exon4;Parent=evm.model.MV001000830
MV001	EVM	CDS	708408	708444	.	+	1	ID=cds.evm.model.MV001000830;Parent=evm.model.MV001000830
MV001	EVM	exon	708903	708935	.	+	.	ID=evm.model.MV001000830.exon5;Parent=evm.model.MV001000830
MV001	EVM	CDS	708903	708935	.	+	0	ID=cds.evm.model.MV001000830;Parent=evm.model.MV001000830
MV001	EVM	gene	710398	715229	.	+	.	ID=evm.TU.MV001000840;Name=EVM%20prediction%20MV001000840
MV001	EVM	mRNA	710398	715229	.	+	.	ID=evm.model.MV001000840;Parent=evm.TU.MV001000840;Name=EVM%20prediction%20MV001000840
MV001	EVM	exon	710398	710489	.	+	.	ID=evm.model.MV001000840.exon1;Parent=evm.model.MV001000840
MV001	EVM	CDS	710398	710489	.	+	0	ID=cds.evm.model.MV001000840;Parent=evm.model.MV001000840
MV001	EVM	exon	711066	711145	.	+	.	ID=evm.model.MV001000840.exon2;Parent=evm.model.MV001000840
MV001	EVM	CDS	711066	711145	.	+	1	ID=cds.evm.model.MV001000840;Parent=evm.model.MV001000840
MV001	EVM	exon	711676	711792	.	+	.	ID=evm.model.MV001000840.exon3;Parent=evm.model.MV001000840
MV001	EVM	CDS	711676	711792	.	+	2	ID=cds.evm.model.MV001000840;Parent=evm.model.MV001000840
MV001	EVM	exon	712336	712382	.	+	.	ID=evm.model.MV001000840.exon4;Parent=evm.model.MV001000840
MV001	EVM	CDS	712336	712382	.	+	2	ID=cds.evm.model.MV001000840;Parent=evm.model.MV001000840
MV001	EVM	exon	712721	712798	.	+	.	ID=evm.model.MV001000840.exon5;Parent=evm.model.MV001000840
MV001	EVM	CDS	712721	712798	.	+	0	ID=cds.evm.model.MV001000840;Parent=evm.model.MV001000840
MV001	EVM	exon	713285	713340	.	+	.	ID=evm.model.MV001000840.exon6;Parent=evm.model.MV001000840
MV001	EVM	CDS	713285	713340	.	+	0	ID=cds.evm.model.MV001000840;Parent=evm.model.MV001000840
MV001	EVM	exon	713878	713962	.	+	.	ID=evm.model.MV001000840.exon7;Parent=evm.model.MV001000840
MV001	EVM	CDS	713878	713962	.	+	1	ID=cds.evm.model.MV001000840;Parent=evm.model.MV001000840
MV001	EVM	exon	714312	714485	.	+	.	ID=evm.model.MV001000840.exon8;Parent=evm.model.MV001000840
MV001	EVM	CDS	714312	714485	.	+	0	ID=cds.evm.model.MV001000840;Parent=evm.model.MV001000840
MV001	EVM	exon	715080	715229	.	+	.	ID=evm.model.MV001000840.exon9;Parent=evm.model.MV001000840
MV001	EVM	CDS	715080	715229	.	+	0	ID=cds.evm.model.MV001000840;Parent=evm.model.MV001000840
MV001	EVM	gene	718618	719566	.	-	.	ID=evm.TU.MV001000850;Name=EVM%20prediction%20MV001000850
MV001	EVM	mRNA	718618	719566	.	-	.	ID=evm.model.MV001000850;Parent=evm.TU.MV001000850;Name=EVM%20prediction%20MV001000850
MV001	EVM	exon	719498	719566	.	-	.	ID=evm.model.MV001000850.exon1;Parent=evm.model.MV001000850
MV001	EVM	CDS	719498	719566	.	-	0	ID=cds.evm.model.MV001000850;Parent=evm.model.MV001000850
MV001	EVM	exon	719130	719238	.	-	.	ID=evm.model.MV001000850.exon2;Parent=evm.model.MV001000850
MV001	EVM	CDS	719130	719238	.	-	0	ID=cds.evm.model.MV001000850;Parent=evm.model.MV001000850
MV001	EVM	exon	718618	718772	.	-	.	ID=evm.model.MV001000850.exon3;Parent=evm.model.MV001000850
MV001	EVM	CDS	718618	718772	.	-	2	ID=cds.evm.model.MV001000850;Parent=evm.model.MV001000850
MV001	EVM	gene	720052	721189	.	-	.	ID=evm.TU.MV001000860;Name=EVM%20prediction%20MV001000860
MV001	EVM	mRNA	720052	721189	.	-	.	ID=evm.model.MV001000860;Parent=evm.TU.MV001000860;Name=EVM%20prediction%20MV001000860
MV001	EVM	exon	720694	721189	.	-	.	ID=evm.model.MV001000860.exon1;Parent=evm.model.MV001000860
MV001	EVM	CDS	720694	721189	.	-	0	ID=cds.evm.model.MV001000860;Parent=evm.model.MV001000860
MV001	EVM	exon	720052	720230	.	-	.	ID=evm.model.MV001000860.exon2;Parent=evm.model.MV001000860
MV001	EVM	CDS	720052	720230	.	-	2	ID=cds.evm.model.MV001000860;Parent=evm.model.MV001000860
MV001	EVM	gene	724672	724917	.	+	.	ID=evm.TU.MV001000870;Name=EVM%20prediction%20MV001000870
MV001	EVM	mRNA	724672	724917	.	+	.	ID=evm.model.MV001000870;Parent=evm.TU.MV001000870;Name=EVM%20prediction%20MV001000870
MV001	EVM	exon	724672	724917	.	+	.	ID=evm.model.MV001000870.exon1;Parent=evm.model.MV001000870
MV001	EVM	CDS	724672	724917	.	+	0	ID=cds.evm.model.MV001000870;Parent=evm.model.MV001000870
MV001	EVM	gene	725796	727687	.	-	.	ID=evm.TU.MV001000880;Name=EVM%20prediction%20MV001000880
MV001	EVM	mRNA	725796	727687	.	-	.	ID=evm.model.MV001000880;Parent=evm.TU.MV001000880;Name=EVM%20prediction%20MV001000880
MV001	EVM	exon	727588	727687	.	-	.	ID=evm.model.MV001000880.exon1;Parent=evm.model.MV001000880
MV001	EVM	CDS	727588	727687	.	-	0	ID=cds.evm.model.MV001000880;Parent=evm.model.MV001000880
MV001	EVM	exon	726873	727043	.	-	.	ID=evm.model.MV001000880.exon2;Parent=evm.model.MV001000880
MV001	EVM	CDS	726873	727043	.	-	2	ID=cds.evm.model.MV001000880;Parent=evm.model.MV001000880
MV001	EVM	exon	726412	726452	.	-	.	ID=evm.model.MV001000880.exon3;Parent=evm.model.MV001000880
MV001	EVM	CDS	726412	726452	.	-	2	ID=cds.evm.model.MV001000880;Parent=evm.model.MV001000880
MV001	EVM	exon	725973	726117	.	-	.	ID=evm.model.MV001000880.exon4;Parent=evm.model.MV001000880
MV001	EVM	CDS	725973	726117	.	-	0	ID=cds.evm.model.MV001000880;Parent=evm.model.MV001000880
MV001	EVM	exon	725796	725923	.	-	.	ID=evm.model.MV001000880.exon5;Parent=evm.model.MV001000880
MV001	EVM	CDS	725796	725923	.	-	2	ID=cds.evm.model.MV001000880;Parent=evm.model.MV001000880
MV001	EVM	gene	736486	736791	.	+	.	ID=evm.TU.MV001000890;Name=EVM%20prediction%20MV001000890
MV001	EVM	mRNA	736486	736791	.	+	.	ID=evm.model.MV001000890;Parent=evm.TU.MV001000890;Name=EVM%20prediction%20MV001000890
MV001	EVM	exon	736486	736791	.	+	.	ID=evm.model.MV001000890.exon1;Parent=evm.model.MV001000890
MV001	EVM	CDS	736486	736791	.	+	0	ID=cds.evm.model.MV001000890;Parent=evm.model.MV001000890
MV001	EVM	gene	739838	741203	.	-	.	ID=evm.TU.MV001000900;Name=EVM%20prediction%20MV001000900
MV001	EVM	mRNA	739838	741203	.	-	.	ID=evm.model.MV001000900;Parent=evm.TU.MV001000900;Name=EVM%20prediction%20MV001000900
MV001	EVM	exon	740323	741203	.	-	.	ID=evm.model.MV001000900.exon1;Parent=evm.model.MV001000900
MV001	EVM	CDS	740323	741203	.	-	0	ID=cds.evm.model.MV001000900;Parent=evm.model.MV001000900
MV001	EVM	exon	739838	739853	.	-	.	ID=evm.model.MV001000900.exon2;Parent=evm.model.MV001000900
MV001	EVM	CDS	739838	739853	.	-	1	ID=cds.evm.model.MV001000900;Parent=evm.model.MV001000900
MV001	EVM	gene	746193	746420	.	+	.	ID=evm.TU.MV001000910;Name=EVM%20prediction%20MV001000910
MV001	EVM	mRNA	746193	746420	.	+	.	ID=evm.model.MV001000910;Parent=evm.TU.MV001000910;Name=EVM%20prediction%20MV001000910
MV001	EVM	exon	746193	746420	.	+	.	ID=evm.model.MV001000910.exon1;Parent=evm.model.MV001000910
MV001	EVM	CDS	746193	746420	.	+	0	ID=cds.evm.model.MV001000910;Parent=evm.model.MV001000910
MV001	EVM	gene	748295	748555	.	+	.	ID=evm.TU.MV001000920;Name=EVM%20prediction%20MV001000920
MV001	EVM	mRNA	748295	748555	.	+	.	ID=evm.model.MV001000920;Parent=evm.TU.MV001000920;Name=EVM%20prediction%20MV001000920
MV001	EVM	exon	748295	748555	.	+	.	ID=evm.model.MV001000920.exon1;Parent=evm.model.MV001000920
MV001	EVM	CDS	748295	748555	.	+	0	ID=cds.evm.model.MV001000920;Parent=evm.model.MV001000920
MV001	EVM	gene	749260	750547	.	-	.	ID=evm.TU.MV001000930;Name=EVM%20prediction%20MV001000930
MV001	EVM	mRNA	749260	750547	.	-	.	ID=evm.model.MV001000930;Parent=evm.TU.MV001000930;Name=EVM%20prediction%20MV001000930
MV001	EVM	exon	750475	750547	.	-	.	ID=evm.model.MV001000930.exon1;Parent=evm.model.MV001000930
MV001	EVM	CDS	750475	750547	.	-	0	ID=cds.evm.model.MV001000930;Parent=evm.model.MV001000930
MV001	EVM	exon	749260	749528	.	-	.	ID=evm.model.MV001000930.exon2;Parent=evm.model.MV001000930
MV001	EVM	CDS	749260	749528	.	-	2	ID=cds.evm.model.MV001000930;Parent=evm.model.MV001000930
MV001	EVM	gene	751682	752507	.	+	.	ID=evm.TU.MV001000940;Name=EVM%20prediction%20MV001000940
MV001	EVM	mRNA	751682	752507	.	+	.	ID=evm.model.MV001000940;Parent=evm.TU.MV001000940;Name=EVM%20prediction%20MV001000940
MV001	EVM	exon	751682	751815	.	+	.	ID=evm.model.MV001000940.exon1;Parent=evm.model.MV001000940
MV001	EVM	CDS	751682	751815	.	+	0	ID=cds.evm.model.MV001000940;Parent=evm.model.MV001000940
MV001	EVM	exon	752333	752507	.	+	.	ID=evm.model.MV001000940.exon2;Parent=evm.model.MV001000940
MV001	EVM	CDS	752333	752507	.	+	1	ID=cds.evm.model.MV001000940;Parent=evm.model.MV001000940
MV001	EVM	gene	762272	770708	.	+	.	ID=evm.TU.MV001000950;Name=EVM%20prediction%20MV001000950
MV001	EVM	mRNA	762272	770708	.	+	.	ID=evm.model.MV001000950;Parent=evm.TU.MV001000950;Name=EVM%20prediction%20MV001000950
MV001	EVM	exon	762272	762318	.	+	.	ID=evm.model.MV001000950.exon1;Parent=evm.model.MV001000950
MV001	EVM	CDS	762272	762318	.	+	0	ID=cds.evm.model.MV001000950;Parent=evm.model.MV001000950
MV001	EVM	exon	763427	763513	.	+	.	ID=evm.model.MV001000950.exon2;Parent=evm.model.MV001000950
MV001	EVM	CDS	763427	763513	.	+	1	ID=cds.evm.model.MV001000950;Parent=evm.model.MV001000950
MV001	EVM	exon	764179	764302	.	+	.	ID=evm.model.MV001000950.exon3;Parent=evm.model.MV001000950
MV001	EVM	CDS	764179	764302	.	+	1	ID=cds.evm.model.MV001000950;Parent=evm.model.MV001000950
MV001	EVM	exon	764442	764531	.	+	.	ID=evm.model.MV001000950.exon4;Parent=evm.model.MV001000950
MV001	EVM	CDS	764442	764531	.	+	0	ID=cds.evm.model.MV001000950;Parent=evm.model.MV001000950
MV001	EVM	exon	764905	764949	.	+	.	ID=evm.model.MV001000950.exon5;Parent=evm.model.MV001000950
MV001	EVM	CDS	764905	764949	.	+	0	ID=cds.evm.model.MV001000950;Parent=evm.model.MV001000950
MV001	EVM	exon	765320	765431	.	+	.	ID=evm.model.MV001000950.exon6;Parent=evm.model.MV001000950
MV001	EVM	CDS	765320	765431	.	+	0	ID=cds.evm.model.MV001000950;Parent=evm.model.MV001000950
MV001	EVM	exon	765852	766032	.	+	.	ID=evm.model.MV001000950.exon7;Parent=evm.model.MV001000950
MV001	EVM	CDS	765852	766032	.	+	2	ID=cds.evm.model.MV001000950;Parent=evm.model.MV001000950
MV001	EVM	exon	766433	766493	.	+	.	ID=evm.model.MV001000950.exon8;Parent=evm.model.MV001000950
MV001	EVM	CDS	766433	766493	.	+	1	ID=cds.evm.model.MV001000950;Parent=evm.model.MV001000950
MV001	EVM	exon	766846	766888	.	+	.	ID=evm.model.MV001000950.exon9;Parent=evm.model.MV001000950
MV001	EVM	CDS	766846	766888	.	+	0	ID=cds.evm.model.MV001000950;Parent=evm.model.MV001000950
MV001	EVM	exon	767221	767349	.	+	.	ID=evm.model.MV001000950.exon10;Parent=evm.model.MV001000950
MV001	EVM	CDS	767221	767349	.	+	2	ID=cds.evm.model.MV001000950;Parent=evm.model.MV001000950
MV001	EVM	exon	767616	767671	.	+	.	ID=evm.model.MV001000950.exon11;Parent=evm.model.MV001000950
MV001	EVM	CDS	767616	767671	.	+	2	ID=cds.evm.model.MV001000950;Parent=evm.model.MV001000950
MV001	EVM	exon	768094	768243	.	+	.	ID=evm.model.MV001000950.exon12;Parent=evm.model.MV001000950
MV001	EVM	CDS	768094	768243	.	+	0	ID=cds.evm.model.MV001000950;Parent=evm.model.MV001000950
MV001	EVM	exon	768624	768710	.	+	.	ID=evm.model.MV001000950.exon13;Parent=evm.model.MV001000950
MV001	EVM	CDS	768624	768710	.	+	0	ID=cds.evm.model.MV001000950;Parent=evm.model.MV001000950
MV001	EVM	exon	769077	769175	.	+	.	ID=evm.model.MV001000950.exon14;Parent=evm.model.MV001000950
MV001	EVM	CDS	769077	769175	.	+	0	ID=cds.evm.model.MV001000950;Parent=evm.model.MV001000950
MV001	EVM	exon	769328	769429	.	+	.	ID=evm.model.MV001000950.exon15;Parent=evm.model.MV001000950
MV001	EVM	CDS	769328	769429	.	+	0	ID=cds.evm.model.MV001000950;Parent=evm.model.MV001000950
MV001	EVM	exon	769626	769682	.	+	.	ID=evm.model.MV001000950.exon16;Parent=evm.model.MV001000950
MV001	EVM	CDS	769626	769682	.	+	0	ID=cds.evm.model.MV001000950;Parent=evm.model.MV001000950
MV001	EVM	exon	770586	770708	.	+	.	ID=evm.model.MV001000950.exon17;Parent=evm.model.MV001000950
MV001	EVM	CDS	770586	770708	.	+	0	ID=cds.evm.model.MV001000950;Parent=evm.model.MV001000950
MV001	EVM	gene	772491	772703	.	+	.	ID=evm.TU.MV001000960;Name=EVM%20prediction%20MV001000960
MV001	EVM	mRNA	772491	772703	.	+	.	ID=evm.model.MV001000960;Parent=evm.TU.MV001000960;Name=EVM%20prediction%20MV001000960
MV001	EVM	exon	772491	772703	.	+	.	ID=evm.model.MV001000960.exon1;Parent=evm.model.MV001000960
MV001	EVM	CDS	772491	772703	.	+	0	ID=cds.evm.model.MV001000960;Parent=evm.model.MV001000960
MV001	EVM	gene	774632	774820	.	-	.	ID=evm.TU.MV001000970;Name=EVM%20prediction%20MV001000970
MV001	EVM	mRNA	774632	774820	.	-	.	ID=evm.model.MV001000970;Parent=evm.TU.MV001000970;Name=EVM%20prediction%20MV001000970
MV001	EVM	exon	774632	774820	.	-	.	ID=evm.model.MV001000970.exon1;Parent=evm.model.MV001000970
MV001	EVM	CDS	774632	774820	.	-	0	ID=cds.evm.model.MV001000970;Parent=evm.model.MV001000970
MV001	EVM	gene	775624	778171	.	-	.	ID=evm.TU.MV001000980;Name=EVM%20prediction%20MV001000980
MV001	EVM	mRNA	775624	778171	.	-	.	ID=evm.model.MV001000980;Parent=evm.TU.MV001000980;Name=EVM%20prediction%20MV001000980
MV001	EVM	exon	777890	778171	.	-	.	ID=evm.model.MV001000980.exon1;Parent=evm.model.MV001000980
MV001	EVM	CDS	777890	778171	.	-	0	ID=cds.evm.model.MV001000980;Parent=evm.model.MV001000980
MV001	EVM	exon	777138	777200	.	-	.	ID=evm.model.MV001000980.exon2;Parent=evm.model.MV001000980
MV001	EVM	CDS	777138	777200	.	-	0	ID=cds.evm.model.MV001000980;Parent=evm.model.MV001000980
MV001	EVM	exon	776404	776779	.	-	.	ID=evm.model.MV001000980.exon3;Parent=evm.model.MV001000980
MV001	EVM	CDS	776404	776779	.	-	0	ID=cds.evm.model.MV001000980;Parent=evm.model.MV001000980
MV001	EVM	exon	775624	776258	.	-	.	ID=evm.model.MV001000980.exon4;Parent=evm.model.MV001000980
MV001	EVM	CDS	775624	776258	.	-	2	ID=cds.evm.model.MV001000980;Parent=evm.model.MV001000980
MV001	EVM	gene	782054	785062	.	-	.	ID=evm.TU.MV001000990;Name=EVM%20prediction%20MV001000990
MV001	EVM	mRNA	782054	785062	.	-	.	ID=evm.model.MV001000990;Parent=evm.TU.MV001000990;Name=EVM%20prediction%20MV001000990
MV001	EVM	exon	782054	785062	.	-	.	ID=evm.model.MV001000990.exon1;Parent=evm.model.MV001000990
MV001	EVM	CDS	782054	785062	.	-	0	ID=cds.evm.model.MV001000990;Parent=evm.model.MV001000990
MV001	EVM	gene	786625	797980	.	+	.	ID=evm.TU.MV001001000;Name=EVM%20prediction%20MV001001000
MV001	EVM	mRNA	786625	797980	.	+	.	ID=evm.model.MV001001000;Parent=evm.TU.MV001001000;Name=EVM%20prediction%20MV001001000
MV001	EVM	exon	786625	786657	.	+	.	ID=evm.model.MV001001000.exon1;Parent=evm.model.MV001001000
MV001	EVM	CDS	786625	786657	.	+	0	ID=cds.evm.model.MV001001000;Parent=evm.model.MV001001000
MV001	EVM	exon	788817	788957	.	+	.	ID=evm.model.MV001001000.exon2;Parent=evm.model.MV001001000
MV001	EVM	CDS	788817	788957	.	+	0	ID=cds.evm.model.MV001001000;Parent=evm.model.MV001001000
MV001	EVM	exon	789666	789768	.	+	.	ID=evm.model.MV001001000.exon3;Parent=evm.model.MV001001000
MV001	EVM	CDS	789666	789768	.	+	0	ID=cds.evm.model.MV001001000;Parent=evm.model.MV001001000
MV001	EVM	exon	790566	790730	.	+	.	ID=evm.model.MV001001000.exon4;Parent=evm.model.MV001001000
MV001	EVM	CDS	790566	790730	.	+	2	ID=cds.evm.model.MV001001000;Parent=evm.model.MV001001000
MV001	EVM	exon	791080	791210	.	+	.	ID=evm.model.MV001001000.exon5;Parent=evm.model.MV001001000
MV001	EVM	CDS	791080	791210	.	+	2	ID=cds.evm.model.MV001001000;Parent=evm.model.MV001001000
MV001	EVM	exon	791593	791705	.	+	.	ID=evm.model.MV001001000.exon6;Parent=evm.model.MV001001000
MV001	EVM	CDS	791593	791705	.	+	0	ID=cds.evm.model.MV001001000;Parent=evm.model.MV001001000
MV001	EVM	exon	791962	792031	.	+	.	ID=evm.model.MV001001000.exon7;Parent=evm.model.MV001001000
MV001	EVM	CDS	791962	792031	.	+	1	ID=cds.evm.model.MV001001000;Parent=evm.model.MV001001000
MV001	EVM	exon	792406	792519	.	+	.	ID=evm.model.MV001001000.exon8;Parent=evm.model.MV001001000
MV001	EVM	CDS	792406	792519	.	+	0	ID=cds.evm.model.MV001001000;Parent=evm.model.MV001001000
MV001	EVM	exon	792936	793031	.	+	.	ID=evm.model.MV001001000.exon9;Parent=evm.model.MV001001000
MV001	EVM	CDS	792936	793031	.	+	0	ID=cds.evm.model.MV001001000;Parent=evm.model.MV001001000
MV001	EVM	exon	793162	793284	.	+	.	ID=evm.model.MV001001000.exon10;Parent=evm.model.MV001001000
MV001	EVM	CDS	793162	793284	.	+	0	ID=cds.evm.model.MV001001000;Parent=evm.model.MV001001000
MV001	EVM	exon	793759	793932	.	+	.	ID=evm.model.MV001001000.exon11;Parent=evm.model.MV001001000
MV001	EVM	CDS	793759	793932	.	+	0	ID=cds.evm.model.MV001001000;Parent=evm.model.MV001001000
MV001	EVM	exon	794314	794367	.	+	.	ID=evm.model.MV001001000.exon12;Parent=evm.model.MV001001000
MV001	EVM	CDS	794314	794367	.	+	0	ID=cds.evm.model.MV001001000;Parent=evm.model.MV001001000
MV001	EVM	exon	794823	794875	.	+	.	ID=evm.model.MV001001000.exon13;Parent=evm.model.MV001001000
MV001	EVM	CDS	794823	794875	.	+	0	ID=cds.evm.model.MV001001000;Parent=evm.model.MV001001000
MV001	EVM	exon	795097	795175	.	+	.	ID=evm.model.MV001001000.exon14;Parent=evm.model.MV001001000
MV001	EVM	CDS	795097	795175	.	+	1	ID=cds.evm.model.MV001001000;Parent=evm.model.MV001001000
MV001	EVM	exon	795520	795606	.	+	.	ID=evm.model.MV001001000.exon15;Parent=evm.model.MV001001000
MV001	EVM	CDS	795520	795606	.	+	0	ID=cds.evm.model.MV001001000;Parent=evm.model.MV001001000
MV001	EVM	exon	795728	795841	.	+	.	ID=evm.model.MV001001000.exon16;Parent=evm.model.MV001001000
MV001	EVM	CDS	795728	795841	.	+	0	ID=cds.evm.model.MV001001000;Parent=evm.model.MV001001000
MV001	EVM	exon	796434	796523	.	+	.	ID=evm.model.MV001001000.exon17;Parent=evm.model.MV001001000
MV001	EVM	CDS	796434	796523	.	+	0	ID=cds.evm.model.MV001001000;Parent=evm.model.MV001001000
MV001	EVM	exon	796990	797101	.	+	.	ID=evm.model.MV001001000.exon18;Parent=evm.model.MV001001000
MV001	EVM	CDS	796990	797101	.	+	0	ID=cds.evm.model.MV001001000;Parent=evm.model.MV001001000
MV001	EVM	exon	797502	797602	.	+	.	ID=evm.model.MV001001000.exon19;Parent=evm.model.MV001001000
MV001	EVM	CDS	797502	797602	.	+	2	ID=cds.evm.model.MV001001000;Parent=evm.model.MV001001000
MV001	EVM	exon	797876	797980	.	+	.	ID=evm.model.MV001001000.exon20;Parent=evm.model.MV001001000
MV001	EVM	CDS	797876	797980	.	+	0	ID=cds.evm.model.MV001001000;Parent=evm.model.MV001001000
MV001	EVM	gene	801096	802034	.	+	.	ID=evm.TU.MV001001010;Name=EVM%20prediction%20MV001001010
MV001	EVM	mRNA	801096	802034	.	+	.	ID=evm.model.MV001001010;Parent=evm.TU.MV001001010;Name=EVM%20prediction%20MV001001010
MV001	EVM	exon	801096	802034	.	+	.	ID=evm.model.MV001001010.exon1;Parent=evm.model.MV001001010
MV001	EVM	CDS	801096	802034	.	+	0	ID=cds.evm.model.MV001001010;Parent=evm.model.MV001001010
MV001	EVM	gene	803450	805907	.	+	.	ID=evm.TU.MV001001020;Name=EVM%20prediction%20MV001001020
MV001	EVM	mRNA	803450	805907	.	+	.	ID=evm.model.MV001001020;Parent=evm.TU.MV001001020;Name=EVM%20prediction%20MV001001020
MV001	EVM	exon	803450	803564	.	+	.	ID=evm.model.MV001001020.exon1;Parent=evm.model.MV001001020
MV001	EVM	CDS	803450	803564	.	+	0	ID=cds.evm.model.MV001001020;Parent=evm.model.MV001001020
MV001	EVM	exon	804025	804965	.	+	.	ID=evm.model.MV001001020.exon2;Parent=evm.model.MV001001020
MV001	EVM	CDS	804025	804965	.	+	2	ID=cds.evm.model.MV001001020;Parent=evm.model.MV001001020
MV001	EVM	exon	805319	805394	.	+	.	ID=evm.model.MV001001020.exon3;Parent=evm.model.MV001001020
MV001	EVM	CDS	805319	805394	.	+	0	ID=cds.evm.model.MV001001020;Parent=evm.model.MV001001020
MV001	EVM	exon	805744	805907	.	+	.	ID=evm.model.MV001001020.exon4;Parent=evm.model.MV001001020
MV001	EVM	CDS	805744	805907	.	+	2	ID=cds.evm.model.MV001001020;Parent=evm.model.MV001001020
MV001	EVM	gene	816138	817788	.	+	.	ID=evm.TU.MV001001030;Name=EVM%20prediction%20MV001001030
MV001	EVM	mRNA	816138	817788	.	+	.	ID=evm.model.MV001001030;Parent=evm.TU.MV001001030;Name=EVM%20prediction%20MV001001030
MV001	EVM	exon	816138	816346	.	+	.	ID=evm.model.MV001001030.exon1;Parent=evm.model.MV001001030
MV001	EVM	CDS	816138	816346	.	+	0	ID=cds.evm.model.MV001001030;Parent=evm.model.MV001001030
MV001	EVM	exon	817101	817146	.	+	.	ID=evm.model.MV001001030.exon2;Parent=evm.model.MV001001030
MV001	EVM	CDS	817101	817146	.	+	1	ID=cds.evm.model.MV001001030;Parent=evm.model.MV001001030
MV001	EVM	exon	817430	817521	.	+	.	ID=evm.model.MV001001030.exon3;Parent=evm.model.MV001001030
MV001	EVM	CDS	817430	817521	.	+	0	ID=cds.evm.model.MV001001030;Parent=evm.model.MV001001030
MV001	EVM	exon	817596	817788	.	+	.	ID=evm.model.MV001001030.exon4;Parent=evm.model.MV001001030
MV001	EVM	CDS	817596	817788	.	+	1	ID=cds.evm.model.MV001001030;Parent=evm.model.MV001001030
MV001	EVM	gene	823350	828515	.	-	.	ID=evm.TU.MV001001040;Name=EVM%20prediction%20MV001001040
MV001	EVM	mRNA	823350	828515	.	-	.	ID=evm.model.MV001001040;Parent=evm.TU.MV001001040;Name=EVM%20prediction%20MV001001040
MV001	EVM	exon	828461	828515	.	-	.	ID=evm.model.MV001001040.exon1;Parent=evm.model.MV001001040
MV001	EVM	CDS	828461	828515	.	-	0	ID=cds.evm.model.MV001001040;Parent=evm.model.MV001001040
MV001	EVM	exon	827888	828056	.	-	.	ID=evm.model.MV001001040.exon2;Parent=evm.model.MV001001040
MV001	EVM	CDS	827888	828056	.	-	2	ID=cds.evm.model.MV001001040;Parent=evm.model.MV001001040
MV001	EVM	exon	827016	827279	.	-	.	ID=evm.model.MV001001040.exon3;Parent=evm.model.MV001001040
MV001	EVM	CDS	827016	827279	.	-	1	ID=cds.evm.model.MV001001040;Parent=evm.model.MV001001040
MV001	EVM	exon	826297	826416	.	-	.	ID=evm.model.MV001001040.exon4;Parent=evm.model.MV001001040
MV001	EVM	CDS	826297	826416	.	-	1	ID=cds.evm.model.MV001001040;Parent=evm.model.MV001001040
MV001	EVM	exon	825465	825560	.	-	.	ID=evm.model.MV001001040.exon5;Parent=evm.model.MV001001040
MV001	EVM	CDS	825465	825560	.	-	1	ID=cds.evm.model.MV001001040;Parent=evm.model.MV001001040
MV001	EVM	exon	824475	824532	.	-	.	ID=evm.model.MV001001040.exon6;Parent=evm.model.MV001001040
MV001	EVM	CDS	824475	824532	.	-	1	ID=cds.evm.model.MV001001040;Parent=evm.model.MV001001040
MV001	EVM	exon	824131	824208	.	-	.	ID=evm.model.MV001001040.exon7;Parent=evm.model.MV001001040
MV001	EVM	CDS	824131	824208	.	-	0	ID=cds.evm.model.MV001001040;Parent=evm.model.MV001001040
MV001	EVM	exon	823350	823481	.	-	.	ID=evm.model.MV001001040.exon8;Parent=evm.model.MV001001040
MV001	EVM	CDS	823350	823481	.	-	0	ID=cds.evm.model.MV001001040;Parent=evm.model.MV001001040
MV001	EVM	gene	828547	841509	.	-	.	ID=evm.TU.MV001001050;Name=EVM%20prediction%20MV001001050
MV001	EVM	mRNA	828547	841509	.	-	.	ID=evm.model.MV001001050;Parent=evm.TU.MV001001050;Name=EVM%20prediction%20MV001001050
MV001	EVM	exon	841453	841509	.	-	.	ID=evm.model.MV001001050.exon1;Parent=evm.model.MV001001050
MV001	EVM	CDS	841453	841509	.	-	0	ID=cds.evm.model.MV001001050;Parent=evm.model.MV001001050
MV001	EVM	exon	840400	840597	.	-	.	ID=evm.model.MV001001050.exon2;Parent=evm.model.MV001001050
MV001	EVM	CDS	840400	840597	.	-	0	ID=cds.evm.model.MV001001050;Parent=evm.model.MV001001050
MV001	EVM	exon	839342	839455	.	-	.	ID=evm.model.MV001001050.exon3;Parent=evm.model.MV001001050
MV001	EVM	CDS	839342	839455	.	-	0	ID=cds.evm.model.MV001001050;Parent=evm.model.MV001001050
MV001	EVM	exon	838585	838745	.	-	.	ID=evm.model.MV001001050.exon4;Parent=evm.model.MV001001050
MV001	EVM	CDS	838585	838745	.	-	0	ID=cds.evm.model.MV001001050;Parent=evm.model.MV001001050
MV001	EVM	exon	838066	838180	.	-	.	ID=evm.model.MV001001050.exon5;Parent=evm.model.MV001001050
MV001	EVM	CDS	838066	838180	.	-	1	ID=cds.evm.model.MV001001050;Parent=evm.model.MV001001050
MV001	EVM	exon	837362	837493	.	-	.	ID=evm.model.MV001001050.exon6;Parent=evm.model.MV001001050
MV001	EVM	CDS	837362	837493	.	-	0	ID=cds.evm.model.MV001001050;Parent=evm.model.MV001001050
MV001	EVM	exon	837051	837098	.	-	.	ID=evm.model.MV001001050.exon7;Parent=evm.model.MV001001050
MV001	EVM	CDS	837051	837098	.	-	0	ID=cds.evm.model.MV001001050;Parent=evm.model.MV001001050
MV001	EVM	exon	836670	836718	.	-	.	ID=evm.model.MV001001050.exon8;Parent=evm.model.MV001001050
MV001	EVM	CDS	836670	836718	.	-	0	ID=cds.evm.model.MV001001050;Parent=evm.model.MV001001050
MV001	EVM	exon	835941	836086	.	-	.	ID=evm.model.MV001001050.exon9;Parent=evm.model.MV001001050
MV001	EVM	CDS	835941	836086	.	-	2	ID=cds.evm.model.MV001001050;Parent=evm.model.MV001001050
MV001	EVM	exon	835388	835564	.	-	.	ID=evm.model.MV001001050.exon10;Parent=evm.model.MV001001050
MV001	EVM	CDS	835388	835564	.	-	0	ID=cds.evm.model.MV001001050;Parent=evm.model.MV001001050
MV001	EVM	exon	834703	834873	.	-	.	ID=evm.model.MV001001050.exon11;Parent=evm.model.MV001001050
MV001	EVM	CDS	834703	834873	.	-	0	ID=cds.evm.model.MV001001050;Parent=evm.model.MV001001050
MV001	EVM	exon	834500	834607	.	-	.	ID=evm.model.MV001001050.exon12;Parent=evm.model.MV001001050
MV001	EVM	CDS	834500	834607	.	-	0	ID=cds.evm.model.MV001001050;Parent=evm.model.MV001001050
MV001	EVM	exon	834097	834221	.	-	.	ID=evm.model.MV001001050.exon13;Parent=evm.model.MV001001050
MV001	EVM	CDS	834097	834221	.	-	0	ID=cds.evm.model.MV001001050;Parent=evm.model.MV001001050
MV001	EVM	exon	833455	833692	.	-	.	ID=evm.model.MV001001050.exon14;Parent=evm.model.MV001001050
MV001	EVM	CDS	833455	833692	.	-	1	ID=cds.evm.model.MV001001050;Parent=evm.model.MV001001050
MV001	EVM	exon	833076	833160	.	-	.	ID=evm.model.MV001001050.exon15;Parent=evm.model.MV001001050
MV001	EVM	CDS	833076	833160	.	-	0	ID=cds.evm.model.MV001001050;Parent=evm.model.MV001001050
MV001	EVM	exon	832587	832702	.	-	.	ID=evm.model.MV001001050.exon16;Parent=evm.model.MV001001050
MV001	EVM	CDS	832587	832702	.	-	2	ID=cds.evm.model.MV001001050;Parent=evm.model.MV001001050
MV001	EVM	exon	832070	832132	.	-	.	ID=evm.model.MV001001050.exon17;Parent=evm.model.MV001001050
MV001	EVM	CDS	832070	832132	.	-	0	ID=cds.evm.model.MV001001050;Parent=evm.model.MV001001050
MV001	EVM	exon	831661	831767	.	-	.	ID=evm.model.MV001001050.exon18;Parent=evm.model.MV001001050
MV001	EVM	CDS	831661	831767	.	-	0	ID=cds.evm.model.MV001001050;Parent=evm.model.MV001001050
MV001	EVM	exon	828547	828688	.	-	.	ID=evm.model.MV001001050.exon19;Parent=evm.model.MV001001050
MV001	EVM	CDS	828547	828688	.	-	1	ID=cds.evm.model.MV001001050;Parent=evm.model.MV001001050
MV001	EVM	gene	857714	859706	.	+	.	ID=evm.TU.MV001001060;Name=EVM%20prediction%20MV001001060
MV001	EVM	mRNA	857714	859706	.	+	.	ID=evm.model.MV001001060;Parent=evm.TU.MV001001060;Name=EVM%20prediction%20MV001001060
MV001	EVM	exon	857714	857768	.	+	.	ID=evm.model.MV001001060.exon1;Parent=evm.model.MV001001060
MV001	EVM	CDS	857714	857768	.	+	0	ID=cds.evm.model.MV001001060;Parent=evm.model.MV001001060
MV001	EVM	exon	858310	858431	.	+	.	ID=evm.model.MV001001060.exon2;Parent=evm.model.MV001001060
MV001	EVM	CDS	858310	858431	.	+	2	ID=cds.evm.model.MV001001060;Parent=evm.model.MV001001060
MV001	EVM	exon	859292	859354	.	+	.	ID=evm.model.MV001001060.exon3;Parent=evm.model.MV001001060
MV001	EVM	CDS	859292	859354	.	+	0	ID=cds.evm.model.MV001001060;Parent=evm.model.MV001001060
MV001	EVM	exon	859563	859706	.	+	.	ID=evm.model.MV001001060.exon4;Parent=evm.model.MV001001060
MV001	EVM	CDS	859563	859706	.	+	0	ID=cds.evm.model.MV001001060;Parent=evm.model.MV001001060
MV001	EVM	gene	865063	873102	.	+	.	ID=evm.TU.MV001001070;Name=EVM%20prediction%20MV001001070
MV001	EVM	mRNA	865063	873102	.	+	.	ID=evm.model.MV001001070;Parent=evm.TU.MV001001070;Name=EVM%20prediction%20MV001001070
MV001	EVM	exon	865063	865125	.	+	.	ID=evm.model.MV001001070.exon1;Parent=evm.model.MV001001070
MV001	EVM	CDS	865063	865125	.	+	0	ID=cds.evm.model.MV001001070;Parent=evm.model.MV001001070
MV001	EVM	exon	865379	865474	.	+	.	ID=evm.model.MV001001070.exon2;Parent=evm.model.MV001001070
MV001	EVM	CDS	865379	865474	.	+	0	ID=cds.evm.model.MV001001070;Parent=evm.model.MV001001070
MV001	EVM	exon	865874	865984	.	+	.	ID=evm.model.MV001001070.exon3;Parent=evm.model.MV001001070
MV001	EVM	CDS	865874	865984	.	+	0	ID=cds.evm.model.MV001001070;Parent=evm.model.MV001001070
MV001	EVM	exon	867768	867852	.	+	.	ID=evm.model.MV001001070.exon4;Parent=evm.model.MV001001070
MV001	EVM	CDS	867768	867852	.	+	0	ID=cds.evm.model.MV001001070;Parent=evm.model.MV001001070
MV001	EVM	exon	868331	868482	.	+	.	ID=evm.model.MV001001070.exon5;Parent=evm.model.MV001001070
MV001	EVM	CDS	868331	868482	.	+	2	ID=cds.evm.model.MV001001070;Parent=evm.model.MV001001070
MV001	EVM	exon	868666	868766	.	+	.	ID=evm.model.MV001001070.exon6;Parent=evm.model.MV001001070
MV001	EVM	CDS	868666	868766	.	+	0	ID=cds.evm.model.MV001001070;Parent=evm.model.MV001001070
MV001	EVM	exon	869401	869481	.	+	.	ID=evm.model.MV001001070.exon7;Parent=evm.model.MV001001070
MV001	EVM	CDS	869401	869481	.	+	1	ID=cds.evm.model.MV001001070;Parent=evm.model.MV001001070
MV001	EVM	exon	869684	869807	.	+	.	ID=evm.model.MV001001070.exon8;Parent=evm.model.MV001001070
MV001	EVM	CDS	869684	869807	.	+	1	ID=cds.evm.model.MV001001070;Parent=evm.model.MV001001070
MV001	EVM	exon	870165	870257	.	+	.	ID=evm.model.MV001001070.exon9;Parent=evm.model.MV001001070
MV001	EVM	CDS	870165	870257	.	+	0	ID=cds.evm.model.MV001001070;Parent=evm.model.MV001001070
MV001	EVM	exon	870738	870872	.	+	.	ID=evm.model.MV001001070.exon10;Parent=evm.model.MV001001070
MV001	EVM	CDS	870738	870872	.	+	0	ID=cds.evm.model.MV001001070;Parent=evm.model.MV001001070
MV001	EVM	exon	871191	871309	.	+	.	ID=evm.model.MV001001070.exon11;Parent=evm.model.MV001001070
MV001	EVM	CDS	871191	871309	.	+	0	ID=cds.evm.model.MV001001070;Parent=evm.model.MV001001070
MV001	EVM	exon	871457	871493	.	+	.	ID=evm.model.MV001001070.exon12;Parent=evm.model.MV001001070
MV001	EVM	CDS	871457	871493	.	+	1	ID=cds.evm.model.MV001001070;Parent=evm.model.MV001001070
MV001	EVM	exon	871720	871802	.	+	.	ID=evm.model.MV001001070.exon13;Parent=evm.model.MV001001070
MV001	EVM	CDS	871720	871802	.	+	0	ID=cds.evm.model.MV001001070;Parent=evm.model.MV001001070
MV001	EVM	exon	872454	872643	.	+	.	ID=evm.model.MV001001070.exon14;Parent=evm.model.MV001001070
MV001	EVM	CDS	872454	872643	.	+	1	ID=cds.evm.model.MV001001070;Parent=evm.model.MV001001070
MV001	EVM	exon	872974	873102	.	+	.	ID=evm.model.MV001001070.exon15;Parent=evm.model.MV001001070
MV001	EVM	CDS	872974	873102	.	+	0	ID=cds.evm.model.MV001001070;Parent=evm.model.MV001001070
MV001	EVM	gene	873560	873772	.	+	.	ID=evm.TU.MV001001080;Name=EVM%20prediction%20MV001001080
MV001	EVM	mRNA	873560	873772	.	+	.	ID=evm.model.MV001001080;Parent=evm.TU.MV001001080;Name=EVM%20prediction%20MV001001080
MV001	EVM	exon	873560	873772	.	+	.	ID=evm.model.MV001001080.exon1;Parent=evm.model.MV001001080
MV001	EVM	CDS	873560	873772	.	+	0	ID=cds.evm.model.MV001001080;Parent=evm.model.MV001001080
MV001	EVM	gene	874855	878489	.	-	.	ID=evm.TU.MV001001090;Name=EVM%20prediction%20MV001001090
MV001	EVM	mRNA	874855	878489	.	-	.	ID=evm.model.MV001001090;Parent=evm.TU.MV001001090;Name=EVM%20prediction%20MV001001090
MV001	EVM	exon	878423	878489	.	-	.	ID=evm.model.MV001001090.exon1;Parent=evm.model.MV001001090
MV001	EVM	CDS	878423	878489	.	-	0	ID=cds.evm.model.MV001001090;Parent=evm.model.MV001001090
MV001	EVM	exon	877074	877634	.	-	.	ID=evm.model.MV001001090.exon2;Parent=evm.model.MV001001090
MV001	EVM	CDS	877074	877634	.	-	2	ID=cds.evm.model.MV001001090;Parent=evm.model.MV001001090
MV001	EVM	exon	875956	876358	.	-	.	ID=evm.model.MV001001090.exon3;Parent=evm.model.MV001001090
MV001	EVM	CDS	875956	876358	.	-	2	ID=cds.evm.model.MV001001090;Parent=evm.model.MV001001090
MV001	EVM	exon	875720	875917	.	-	.	ID=evm.model.MV001001090.exon4;Parent=evm.model.MV001001090
MV001	EVM	CDS	875720	875917	.	-	1	ID=cds.evm.model.MV001001090;Parent=evm.model.MV001001090
MV001	EVM	exon	874855	875659	.	-	.	ID=evm.model.MV001001090.exon5;Parent=evm.model.MV001001090
MV001	EVM	CDS	874855	875659	.	-	1	ID=cds.evm.model.MV001001090;Parent=evm.model.MV001001090
MV001	EVM	gene	880485	880703	.	-	.	ID=evm.TU.MV001001100;Name=EVM%20prediction%20MV001001100
MV001	EVM	mRNA	880485	880703	.	-	.	ID=evm.model.MV001001100;Parent=evm.TU.MV001001100;Name=EVM%20prediction%20MV001001100
MV001	EVM	exon	880485	880703	.	-	.	ID=evm.model.MV001001100.exon1;Parent=evm.model.MV001001100
MV001	EVM	CDS	880485	880703	.	-	0	ID=cds.evm.model.MV001001100;Parent=evm.model.MV001001100
MV001	EVM	gene	884338	891402	.	-	.	ID=evm.TU.MV001001110;Name=EVM%20prediction%20MV001001110
MV001	EVM	mRNA	884338	891402	.	-	.	ID=evm.model.MV001001110;Parent=evm.TU.MV001001110;Name=EVM%20prediction%20MV001001110
MV001	EVM	exon	891306	891402	.	-	.	ID=evm.model.MV001001110.exon1;Parent=evm.model.MV001001110
MV001	EVM	CDS	891306	891402	.	-	0	ID=cds.evm.model.MV001001110;Parent=evm.model.MV001001110
MV001	EVM	exon	890927	891057	.	-	.	ID=evm.model.MV001001110.exon2;Parent=evm.model.MV001001110
MV001	EVM	CDS	890927	891057	.	-	2	ID=cds.evm.model.MV001001110;Parent=evm.model.MV001001110
MV001	EVM	exon	890399	890479	.	-	.	ID=evm.model.MV001001110.exon3;Parent=evm.model.MV001001110
MV001	EVM	CDS	890399	890479	.	-	0	ID=cds.evm.model.MV001001110;Parent=evm.model.MV001001110
MV001	EVM	exon	890105	890179	.	-	.	ID=evm.model.MV001001110.exon4;Parent=evm.model.MV001001110
MV001	EVM	CDS	890105	890179	.	-	0	ID=cds.evm.model.MV001001110;Parent=evm.model.MV001001110
MV001	EVM	exon	889683	889823	.	-	.	ID=evm.model.MV001001110.exon5;Parent=evm.model.MV001001110
MV001	EVM	CDS	889683	889823	.	-	0	ID=cds.evm.model.MV001001110;Parent=evm.model.MV001001110
MV001	EVM	exon	888951	889253	.	-	.	ID=evm.model.MV001001110.exon6;Parent=evm.model.MV001001110
MV001	EVM	CDS	888951	889253	.	-	0	ID=cds.evm.model.MV001001110;Parent=evm.model.MV001001110
MV001	EVM	exon	888541	888685	.	-	.	ID=evm.model.MV001001110.exon7;Parent=evm.model.MV001001110
MV001	EVM	CDS	888541	888685	.	-	0	ID=cds.evm.model.MV001001110;Parent=evm.model.MV001001110
MV001	EVM	exon	888056	888187	.	-	.	ID=evm.model.MV001001110.exon8;Parent=evm.model.MV001001110
MV001	EVM	CDS	888056	888187	.	-	2	ID=cds.evm.model.MV001001110;Parent=evm.model.MV001001110
MV001	EVM	exon	887861	887930	.	-	.	ID=evm.model.MV001001110.exon9;Parent=evm.model.MV001001110
MV001	EVM	CDS	887861	887930	.	-	2	ID=cds.evm.model.MV001001110;Parent=evm.model.MV001001110
MV001	EVM	exon	887424	887712	.	-	.	ID=evm.model.MV001001110.exon10;Parent=evm.model.MV001001110
MV001	EVM	CDS	887424	887712	.	-	1	ID=cds.evm.model.MV001001110;Parent=evm.model.MV001001110
MV001	EVM	exon	887077	887212	.	-	.	ID=evm.model.MV001001110.exon11;Parent=evm.model.MV001001110
MV001	EVM	CDS	887077	887212	.	-	0	ID=cds.evm.model.MV001001110;Parent=evm.model.MV001001110
MV001	EVM	exon	886606	886760	.	-	.	ID=evm.model.MV001001110.exon12;Parent=evm.model.MV001001110
MV001	EVM	CDS	886606	886760	.	-	2	ID=cds.evm.model.MV001001110;Parent=evm.model.MV001001110
MV001	EVM	exon	886160	886227	.	-	.	ID=evm.model.MV001001110.exon13;Parent=evm.model.MV001001110
MV001	EVM	CDS	886160	886227	.	-	0	ID=cds.evm.model.MV001001110;Parent=evm.model.MV001001110
MV001	EVM	exon	885860	886031	.	-	.	ID=evm.model.MV001001110.exon14;Parent=evm.model.MV001001110
MV001	EVM	CDS	885860	886031	.	-	1	ID=cds.evm.model.MV001001110;Parent=evm.model.MV001001110
MV001	EVM	exon	885353	885427	.	-	.	ID=evm.model.MV001001110.exon15;Parent=evm.model.MV001001110
MV001	EVM	CDS	885353	885427	.	-	0	ID=cds.evm.model.MV001001110;Parent=evm.model.MV001001110
MV001	EVM	exon	884972	885115	.	-	.	ID=evm.model.MV001001110.exon16;Parent=evm.model.MV001001110
MV001	EVM	CDS	884972	885115	.	-	0	ID=cds.evm.model.MV001001110;Parent=evm.model.MV001001110
MV001	EVM	exon	884713	884810	.	-	.	ID=evm.model.MV001001110.exon17;Parent=evm.model.MV001001110
MV001	EVM	CDS	884713	884810	.	-	0	ID=cds.evm.model.MV001001110;Parent=evm.model.MV001001110
MV001	EVM	exon	884338	884515	.	-	.	ID=evm.model.MV001001110.exon18;Parent=evm.model.MV001001110
MV001	EVM	CDS	884338	884515	.	-	1	ID=cds.evm.model.MV001001110;Parent=evm.model.MV001001110
MV001	EVM	gene	897944	905532	.	+	.	ID=evm.TU.MV001001120;Name=EVM%20prediction%20MV001001120
MV001	EVM	mRNA	897944	905532	.	+	.	ID=evm.model.MV001001120;Parent=evm.TU.MV001001120;Name=EVM%20prediction%20MV001001120
MV001	EVM	exon	897944	898356	.	+	.	ID=evm.model.MV001001120.exon1;Parent=evm.model.MV001001120
MV001	EVM	CDS	897944	898356	.	+	0	ID=cds.evm.model.MV001001120;Parent=evm.model.MV001001120
MV001	EVM	exon	898894	899035	.	+	.	ID=evm.model.MV001001120.exon2;Parent=evm.model.MV001001120
MV001	EVM	CDS	898894	899035	.	+	1	ID=cds.evm.model.MV001001120;Parent=evm.model.MV001001120
MV001	EVM	exon	900079	900205	.	+	.	ID=evm.model.MV001001120.exon3;Parent=evm.model.MV001001120
MV001	EVM	CDS	900079	900205	.	+	0	ID=cds.evm.model.MV001001120;Parent=evm.model.MV001001120
MV001	EVM	exon	901525	901802	.	+	.	ID=evm.model.MV001001120.exon4;Parent=evm.model.MV001001120
MV001	EVM	CDS	901525	901802	.	+	2	ID=cds.evm.model.MV001001120;Parent=evm.model.MV001001120
MV001	EVM	exon	904227	905205	.	+	.	ID=evm.model.MV001001120.exon5;Parent=evm.model.MV001001120
MV001	EVM	CDS	904227	905205	.	+	0	ID=cds.evm.model.MV001001120;Parent=evm.model.MV001001120
MV001	EVM	exon	905336	905532	.	+	.	ID=evm.model.MV001001120.exon6;Parent=evm.model.MV001001120
MV001	EVM	CDS	905336	905532	.	+	2	ID=cds.evm.model.MV001001120;Parent=evm.model.MV001001120
MV001	EVM	gene	909136	919872	.	-	.	ID=evm.TU.MV001001130;Name=EVM%20prediction%20MV001001130
MV001	EVM	mRNA	909136	919872	.	-	.	ID=evm.model.MV001001130;Parent=evm.TU.MV001001130;Name=EVM%20prediction%20MV001001130
MV001	EVM	exon	919589	919872	.	-	.	ID=evm.model.MV001001130.exon1;Parent=evm.model.MV001001130
MV001	EVM	CDS	919589	919872	.	-	0	ID=cds.evm.model.MV001001130;Parent=evm.model.MV001001130
MV001	EVM	exon	912661	912804	.	-	.	ID=evm.model.MV001001130.exon2;Parent=evm.model.MV001001130
MV001	EVM	CDS	912661	912804	.	-	1	ID=cds.evm.model.MV001001130;Parent=evm.model.MV001001130
MV001	EVM	exon	911615	911801	.	-	.	ID=evm.model.MV001001130.exon3;Parent=evm.model.MV001001130
MV001	EVM	CDS	911615	911801	.	-	1	ID=cds.evm.model.MV001001130;Parent=evm.model.MV001001130
MV001	EVM	exon	909136	909255	.	-	.	ID=evm.model.MV001001130.exon4;Parent=evm.model.MV001001130
MV001	EVM	CDS	909136	909255	.	-	0	ID=cds.evm.model.MV001001130;Parent=evm.model.MV001001130
MV001	EVM	gene	921908	936350	.	-	.	ID=evm.TU.MV001001140;Name=EVM%20prediction%20MV001001140
MV001	EVM	mRNA	921908	936350	.	-	.	ID=evm.model.MV001001140;Parent=evm.TU.MV001001140;Name=EVM%20prediction%20MV001001140
MV001	EVM	exon	936290	936350	.	-	.	ID=evm.model.MV001001140.exon1;Parent=evm.model.MV001001140
MV001	EVM	CDS	936290	936350	.	-	0	ID=cds.evm.model.MV001001140;Parent=evm.model.MV001001140
MV001	EVM	exon	936123	936212	.	-	.	ID=evm.model.MV001001140.exon2;Parent=evm.model.MV001001140
MV001	EVM	CDS	936123	936212	.	-	2	ID=cds.evm.model.MV001001140;Parent=evm.model.MV001001140
MV001	EVM	exon	931187	931464	.	-	.	ID=evm.model.MV001001140.exon3;Parent=evm.model.MV001001140
MV001	EVM	CDS	931187	931464	.	-	2	ID=cds.evm.model.MV001001140;Parent=evm.model.MV001001140
MV001	EVM	exon	928610	928886	.	-	.	ID=evm.model.MV001001140.exon4;Parent=evm.model.MV001001140
MV001	EVM	CDS	928610	928886	.	-	0	ID=cds.evm.model.MV001001140;Parent=evm.model.MV001001140
MV001	EVM	exon	928215	928388	.	-	.	ID=evm.model.MV001001140.exon5;Parent=evm.model.MV001001140
MV001	EVM	CDS	928215	928388	.	-	2	ID=cds.evm.model.MV001001140;Parent=evm.model.MV001001140
MV001	EVM	exon	927886	927993	.	-	.	ID=evm.model.MV001001140.exon6;Parent=evm.model.MV001001140
MV001	EVM	CDS	927886	927993	.	-	2	ID=cds.evm.model.MV001001140;Parent=evm.model.MV001001140
MV001	EVM	exon	926396	926636	.	-	.	ID=evm.model.MV001001140.exon7;Parent=evm.model.MV001001140
MV001	EVM	CDS	926396	926636	.	-	2	ID=cds.evm.model.MV001001140;Parent=evm.model.MV001001140
MV001	EVM	exon	925924	926111	.	-	.	ID=evm.model.MV001001140.exon8;Parent=evm.model.MV001001140
MV001	EVM	CDS	925924	926111	.	-	1	ID=cds.evm.model.MV001001140;Parent=evm.model.MV001001140
MV001	EVM	exon	925411	925524	.	-	.	ID=evm.model.MV001001140.exon9;Parent=evm.model.MV001001140
MV001	EVM	CDS	925411	925524	.	-	2	ID=cds.evm.model.MV001001140;Parent=evm.model.MV001001140
MV001	EVM	exon	924737	924941	.	-	.	ID=evm.model.MV001001140.exon10;Parent=evm.model.MV001001140
MV001	EVM	CDS	924737	924941	.	-	2	ID=cds.evm.model.MV001001140;Parent=evm.model.MV001001140
MV001	EVM	exon	921908	922043	.	-	.	ID=evm.model.MV001001140.exon11;Parent=evm.model.MV001001140
MV001	EVM	CDS	921908	922043	.	-	1	ID=cds.evm.model.MV001001140;Parent=evm.model.MV001001140
MV001	EVM	gene	945899	946711	.	-	.	ID=evm.TU.MV001001150;Name=EVM%20prediction%20MV001001150
MV001	EVM	mRNA	945899	946711	.	-	.	ID=evm.model.MV001001150;Parent=evm.TU.MV001001150;Name=EVM%20prediction%20MV001001150
MV001	EVM	exon	946619	946711	.	-	.	ID=evm.model.MV001001150.exon1;Parent=evm.model.MV001001150
MV001	EVM	CDS	946619	946711	.	-	0	ID=cds.evm.model.MV001001150;Parent=evm.model.MV001001150
MV001	EVM	exon	946292	946330	.	-	.	ID=evm.model.MV001001150.exon2;Parent=evm.model.MV001001150
MV001	EVM	CDS	946292	946330	.	-	0	ID=cds.evm.model.MV001001150;Parent=evm.model.MV001001150
MV001	EVM	exon	945899	945964	.	-	.	ID=evm.model.MV001001150.exon3;Parent=evm.model.MV001001150
MV001	EVM	CDS	945899	945964	.	-	0	ID=cds.evm.model.MV001001150;Parent=evm.model.MV001001150
MV001	EVM	gene	946961	949035	.	-	.	ID=evm.TU.MV001001160;Name=EVM%20prediction%20MV001001160
MV001	EVM	mRNA	946961	949035	.	-	.	ID=evm.model.MV001001160;Parent=evm.TU.MV001001160;Name=EVM%20prediction%20MV001001160
MV001	EVM	exon	949016	949035	.	-	.	ID=evm.model.MV001001160.exon1;Parent=evm.model.MV001001160
MV001	EVM	CDS	949016	949035	.	-	0	ID=cds.evm.model.MV001001160;Parent=evm.model.MV001001160
MV001	EVM	exon	948145	948232	.	-	.	ID=evm.model.MV001001160.exon2;Parent=evm.model.MV001001160
MV001	EVM	CDS	948145	948232	.	-	1	ID=cds.evm.model.MV001001160;Parent=evm.model.MV001001160
MV001	EVM	exon	946961	947092	.	-	.	ID=evm.model.MV001001160.exon3;Parent=evm.model.MV001001160
MV001	EVM	CDS	946961	947092	.	-	0	ID=cds.evm.model.MV001001160;Parent=evm.model.MV001001160
MV001	EVM	gene	949157	951036	.	-	.	ID=evm.TU.MV001001170;Name=EVM%20prediction%20MV001001170
MV001	EVM	mRNA	949157	951036	.	-	.	ID=evm.model.MV001001170;Parent=evm.TU.MV001001170;Name=EVM%20prediction%20MV001001170
MV001	EVM	exon	951022	951036	.	-	.	ID=evm.model.MV001001170.exon1;Parent=evm.model.MV001001170
MV001	EVM	CDS	951022	951036	.	-	0	ID=cds.evm.model.MV001001170;Parent=evm.model.MV001001170
MV001	EVM	exon	950547	950725	.	-	.	ID=evm.model.MV001001170.exon2;Parent=evm.model.MV001001170
MV001	EVM	CDS	950547	950725	.	-	0	ID=cds.evm.model.MV001001170;Parent=evm.model.MV001001170
MV001	EVM	exon	949755	950289	.	-	.	ID=evm.model.MV001001170.exon3;Parent=evm.model.MV001001170
MV001	EVM	CDS	949755	950289	.	-	1	ID=cds.evm.model.MV001001170;Parent=evm.model.MV001001170
MV001	EVM	exon	949157	949690	.	-	.	ID=evm.model.MV001001170.exon4;Parent=evm.model.MV001001170
MV001	EVM	CDS	949157	949690	.	-	0	ID=cds.evm.model.MV001001170;Parent=evm.model.MV001001170
MV001	EVM	gene	955233	955963	.	+	.	ID=evm.TU.MV001001180;Name=EVM%20prediction%20MV001001180
MV001	EVM	mRNA	955233	955963	.	+	.	ID=evm.model.MV001001180;Parent=evm.TU.MV001001180;Name=EVM%20prediction%20MV001001180
MV001	EVM	exon	955233	955289	.	+	.	ID=evm.model.MV001001180.exon1;Parent=evm.model.MV001001180
MV001	EVM	CDS	955233	955289	.	+	0	ID=cds.evm.model.MV001001180;Parent=evm.model.MV001001180
MV001	EVM	exon	955370	955608	.	+	.	ID=evm.model.MV001001180.exon2;Parent=evm.model.MV001001180
MV001	EVM	CDS	955370	955608	.	+	0	ID=cds.evm.model.MV001001180;Parent=evm.model.MV001001180
MV001	EVM	exon	955705	955818	.	+	.	ID=evm.model.MV001001180.exon3;Parent=evm.model.MV001001180
MV001	EVM	CDS	955705	955818	.	+	1	ID=cds.evm.model.MV001001180;Parent=evm.model.MV001001180
MV001	EVM	exon	955843	955963	.	+	.	ID=evm.model.MV001001180.exon4;Parent=evm.model.MV001001180
MV001	EVM	CDS	955843	955963	.	+	1	ID=cds.evm.model.MV001001180;Parent=evm.model.MV001001180
MV001	EVM	gene	959213	962941	.	+	.	ID=evm.TU.MV001001190;Name=EVM%20prediction%20MV001001190
MV001	EVM	mRNA	959213	962941	.	+	.	ID=evm.model.MV001001190;Parent=evm.TU.MV001001190;Name=EVM%20prediction%20MV001001190
MV001	EVM	exon	959213	959225	.	+	.	ID=evm.model.MV001001190.exon1;Parent=evm.model.MV001001190
MV001	EVM	CDS	959213	959225	.	+	0	ID=cds.evm.model.MV001001190;Parent=evm.model.MV001001190
MV001	EVM	exon	960054	960127	.	+	.	ID=evm.model.MV001001190.exon2;Parent=evm.model.MV001001190
MV001	EVM	CDS	960054	960127	.	+	2	ID=cds.evm.model.MV001001190;Parent=evm.model.MV001001190
MV001	EVM	exon	960415	960646	.	+	.	ID=evm.model.MV001001190.exon3;Parent=evm.model.MV001001190
MV001	EVM	CDS	960415	960646	.	+	0	ID=cds.evm.model.MV001001190;Parent=evm.model.MV001001190
MV001	EVM	exon	961818	961920	.	+	.	ID=evm.model.MV001001190.exon4;Parent=evm.model.MV001001190
MV001	EVM	CDS	961818	961920	.	+	2	ID=cds.evm.model.MV001001190;Parent=evm.model.MV001001190
MV001	EVM	exon	962244	962310	.	+	.	ID=evm.model.MV001001190.exon5;Parent=evm.model.MV001001190
MV001	EVM	CDS	962244	962310	.	+	1	ID=cds.evm.model.MV001001190;Parent=evm.model.MV001001190
MV001	EVM	exon	962906	962941	.	+	.	ID=evm.model.MV001001190.exon6;Parent=evm.model.MV001001190
MV001	EVM	CDS	962906	962941	.	+	0	ID=cds.evm.model.MV001001190;Parent=evm.model.MV001001190
MV001	EVM	gene	965009	969538	.	-	.	ID=evm.TU.MV001001200;Name=EVM%20prediction%20MV001001200
MV001	EVM	mRNA	965009	969538	.	-	.	ID=evm.model.MV001001200;Parent=evm.TU.MV001001200;Name=EVM%20prediction%20MV001001200
MV001	EVM	exon	969343	969538	.	-	.	ID=evm.model.MV001001200.exon1;Parent=evm.model.MV001001200
MV001	EVM	CDS	969343	969538	.	-	0	ID=cds.evm.model.MV001001200;Parent=evm.model.MV001001200
MV001	EVM	exon	968583	968689	.	-	.	ID=evm.model.MV001001200.exon2;Parent=evm.model.MV001001200
MV001	EVM	CDS	968583	968689	.	-	2	ID=cds.evm.model.MV001001200;Parent=evm.model.MV001001200
MV001	EVM	exon	967526	967648	.	-	.	ID=evm.model.MV001001200.exon3;Parent=evm.model.MV001001200
MV001	EVM	CDS	967526	967648	.	-	0	ID=cds.evm.model.MV001001200;Parent=evm.model.MV001001200
MV001	EVM	exon	966626	966716	.	-	.	ID=evm.model.MV001001200.exon4;Parent=evm.model.MV001001200
MV001	EVM	CDS	966626	966716	.	-	0	ID=cds.evm.model.MV001001200;Parent=evm.model.MV001001200
MV001	EVM	exon	966122	966291	.	-	.	ID=evm.model.MV001001200.exon5;Parent=evm.model.MV001001200
MV001	EVM	CDS	966122	966291	.	-	2	ID=cds.evm.model.MV001001200;Parent=evm.model.MV001001200
MV001	EVM	exon	965820	965872	.	-	.	ID=evm.model.MV001001200.exon6;Parent=evm.model.MV001001200
MV001	EVM	CDS	965820	965872	.	-	0	ID=cds.evm.model.MV001001200;Parent=evm.model.MV001001200
MV001	EVM	exon	965327	965369	.	-	.	ID=evm.model.MV001001200.exon7;Parent=evm.model.MV001001200
MV001	EVM	CDS	965327	965369	.	-	1	ID=cds.evm.model.MV001001200;Parent=evm.model.MV001001200
MV001	EVM	exon	965009	965065	.	-	.	ID=evm.model.MV001001200.exon8;Parent=evm.model.MV001001200
MV001	EVM	CDS	965009	965065	.	-	0	ID=cds.evm.model.MV001001200;Parent=evm.model.MV001001200
MV001	EVM	gene	970501	975809	.	-	.	ID=evm.TU.MV001001210;Name=EVM%20prediction%20MV001001210
MV001	EVM	mRNA	970501	975809	.	-	.	ID=evm.model.MV001001210;Parent=evm.TU.MV001001210;Name=EVM%20prediction%20MV001001210
MV001	EVM	exon	975802	975809	.	-	.	ID=evm.model.MV001001210.exon1;Parent=evm.model.MV001001210
MV001	EVM	CDS	975802	975809	.	-	0	ID=cds.evm.model.MV001001210;Parent=evm.model.MV001001210
MV001	EVM	exon	975558	975756	.	-	.	ID=evm.model.MV001001210.exon2;Parent=evm.model.MV001001210
MV001	EVM	CDS	975558	975756	.	-	1	ID=cds.evm.model.MV001001210;Parent=evm.model.MV001001210
MV001	EVM	exon	974705	974863	.	-	.	ID=evm.model.MV001001210.exon3;Parent=evm.model.MV001001210
MV001	EVM	CDS	974705	974863	.	-	0	ID=cds.evm.model.MV001001210;Parent=evm.model.MV001001210
MV001	EVM	exon	974389	974520	.	-	.	ID=evm.model.MV001001210.exon4;Parent=evm.model.MV001001210
MV001	EVM	CDS	974389	974520	.	-	0	ID=cds.evm.model.MV001001210;Parent=evm.model.MV001001210
MV001	EVM	exon	973903	973946	.	-	.	ID=evm.model.MV001001210.exon5;Parent=evm.model.MV001001210
MV001	EVM	CDS	973903	973946	.	-	0	ID=cds.evm.model.MV001001210;Parent=evm.model.MV001001210
MV001	EVM	exon	973275	973442	.	-	.	ID=evm.model.MV001001210.exon6;Parent=evm.model.MV001001210
MV001	EVM	CDS	973275	973442	.	-	1	ID=cds.evm.model.MV001001210;Parent=evm.model.MV001001210
MV001	EVM	exon	972735	972846	.	-	.	ID=evm.model.MV001001210.exon7;Parent=evm.model.MV001001210
MV001	EVM	CDS	972735	972846	.	-	1	ID=cds.evm.model.MV001001210;Parent=evm.model.MV001001210
MV001	EVM	exon	971977	972225	.	-	.	ID=evm.model.MV001001210.exon8;Parent=evm.model.MV001001210
MV001	EVM	CDS	971977	972225	.	-	0	ID=cds.evm.model.MV001001210;Parent=evm.model.MV001001210
MV001	EVM	exon	971290	971432	.	-	.	ID=evm.model.MV001001210.exon9;Parent=evm.model.MV001001210
MV001	EVM	CDS	971290	971432	.	-	0	ID=cds.evm.model.MV001001210;Parent=evm.model.MV001001210
MV001	EVM	exon	970501	970594	.	-	.	ID=evm.model.MV001001210.exon10;Parent=evm.model.MV001001210
MV001	EVM	CDS	970501	970594	.	-	1	ID=cds.evm.model.MV001001210;Parent=evm.model.MV001001210
MV001	EVM	gene	978301	981387	.	-	.	ID=evm.TU.MV001001220;Name=EVM%20prediction%20MV001001220
MV001	EVM	mRNA	978301	981387	.	-	.	ID=evm.model.MV001001220;Parent=evm.TU.MV001001220;Name=EVM%20prediction%20MV001001220
MV001	EVM	exon	981284	981387	.	-	.	ID=evm.model.MV001001220.exon1;Parent=evm.model.MV001001220
MV001	EVM	CDS	981284	981387	.	-	0	ID=cds.evm.model.MV001001220;Parent=evm.model.MV001001220
MV001	EVM	exon	980271	980473	.	-	.	ID=evm.model.MV001001220.exon2;Parent=evm.model.MV001001220
MV001	EVM	CDS	980271	980473	.	-	1	ID=cds.evm.model.MV001001220;Parent=evm.model.MV001001220
MV001	EVM	exon	979703	979833	.	-	.	ID=evm.model.MV001001220.exon3;Parent=evm.model.MV001001220
MV001	EVM	CDS	979703	979833	.	-	2	ID=cds.evm.model.MV001001220;Parent=evm.model.MV001001220
MV001	EVM	exon	979287	979473	.	-	.	ID=evm.model.MV001001220.exon4;Parent=evm.model.MV001001220
MV001	EVM	CDS	979287	979473	.	-	0	ID=cds.evm.model.MV001001220;Parent=evm.model.MV001001220
MV001	EVM	exon	978847	979010	.	-	.	ID=evm.model.MV001001220.exon5;Parent=evm.model.MV001001220
MV001	EVM	CDS	978847	979010	.	-	2	ID=cds.evm.model.MV001001220;Parent=evm.model.MV001001220
MV001	EVM	exon	978301	978444	.	-	.	ID=evm.model.MV001001220.exon6;Parent=evm.model.MV001001220
MV001	EVM	CDS	978301	978444	.	-	0	ID=cds.evm.model.MV001001220;Parent=evm.model.MV001001220
MV001	EVM	gene	985316	985612	.	-	.	ID=evm.TU.MV001001230;Name=EVM%20prediction%20MV001001230
MV001	EVM	mRNA	985316	985612	.	-	.	ID=evm.model.MV001001230;Parent=evm.TU.MV001001230;Name=EVM%20prediction%20MV001001230
MV001	EVM	exon	985316	985612	.	-	.	ID=evm.model.MV001001230.exon1;Parent=evm.model.MV001001230
MV001	EVM	CDS	985316	985612	.	-	0	ID=cds.evm.model.MV001001230;Parent=evm.model.MV001001230
MV001	EVM	gene	988570	997859	.	+	.	ID=evm.TU.MV001001240;Name=EVM%20prediction%20MV001001240
MV001	EVM	mRNA	988570	997859	.	+	.	ID=evm.model.MV001001240;Parent=evm.TU.MV001001240;Name=EVM%20prediction%20MV001001240
MV001	EVM	exon	988570	989084	.	+	.	ID=evm.model.MV001001240.exon1;Parent=evm.model.MV001001240
MV001	EVM	CDS	988570	989084	.	+	0	ID=cds.evm.model.MV001001240;Parent=evm.model.MV001001240
MV001	EVM	exon	989245	989306	.	+	.	ID=evm.model.MV001001240.exon2;Parent=evm.model.MV001001240
MV001	EVM	CDS	989245	989306	.	+	1	ID=cds.evm.model.MV001001240;Parent=evm.model.MV001001240
MV001	EVM	exon	991667	991750	.	+	.	ID=evm.model.MV001001240.exon3;Parent=evm.model.MV001001240
MV001	EVM	CDS	991667	991750	.	+	2	ID=cds.evm.model.MV001001240;Parent=evm.model.MV001001240
MV001	EVM	exon	992746	992838	.	+	.	ID=evm.model.MV001001240.exon4;Parent=evm.model.MV001001240
MV001	EVM	CDS	992746	992838	.	+	2	ID=cds.evm.model.MV001001240;Parent=evm.model.MV001001240
MV001	EVM	exon	993544	993633	.	+	.	ID=evm.model.MV001001240.exon5;Parent=evm.model.MV001001240
MV001	EVM	CDS	993544	993633	.	+	2	ID=cds.evm.model.MV001001240;Parent=evm.model.MV001001240
MV001	EVM	exon	996320	996363	.	+	.	ID=evm.model.MV001001240.exon6;Parent=evm.model.MV001001240
MV001	EVM	CDS	996320	996363	.	+	2	ID=cds.evm.model.MV001001240;Parent=evm.model.MV001001240
MV001	EVM	exon	996769	996838	.	+	.	ID=evm.model.MV001001240.exon7;Parent=evm.model.MV001001240
MV001	EVM	CDS	996769	996838	.	+	0	ID=cds.evm.model.MV001001240;Parent=evm.model.MV001001240
MV001	EVM	exon	997005	997100	.	+	.	ID=evm.model.MV001001240.exon8;Parent=evm.model.MV001001240
MV001	EVM	CDS	997005	997100	.	+	2	ID=cds.evm.model.MV001001240;Parent=evm.model.MV001001240
MV001	EVM	exon	997690	997859	.	+	.	ID=evm.model.MV001001240.exon9;Parent=evm.model.MV001001240
MV001	EVM	CDS	997690	997859	.	+	2	ID=cds.evm.model.MV001001240;Parent=evm.model.MV001001240
MV001	EVM	gene	1003769	1022483	.	-	.	ID=evm.TU.MV001001250;Name=EVM%20prediction%20MV001001250
MV001	EVM	mRNA	1003769	1022483	.	-	.	ID=evm.model.MV001001250;Parent=evm.TU.MV001001250;Name=EVM%20prediction%20MV001001250
MV001	EVM	exon	1022062	1022483	.	-	.	ID=evm.model.MV001001250.exon1;Parent=evm.model.MV001001250
MV001	EVM	CDS	1022062	1022483	.	-	0	ID=cds.evm.model.MV001001250;Parent=evm.model.MV001001250
MV001	EVM	exon	1018476	1019155	.	-	.	ID=evm.model.MV001001250.exon2;Parent=evm.model.MV001001250
MV001	EVM	CDS	1018476	1019155	.	-	1	ID=cds.evm.model.MV001001250;Parent=evm.model.MV001001250
MV001	EVM	exon	1017504	1018357	.	-	.	ID=evm.model.MV001001250.exon3;Parent=evm.model.MV001001250
MV001	EVM	CDS	1017504	1018357	.	-	2	ID=cds.evm.model.MV001001250;Parent=evm.model.MV001001250
MV001	EVM	exon	1016953	1017239	.	-	.	ID=evm.model.MV001001250.exon4;Parent=evm.model.MV001001250
MV001	EVM	CDS	1016953	1017239	.	-	0	ID=cds.evm.model.MV001001250;Parent=evm.model.MV001001250
MV001	EVM	exon	1011823	1011928	.	-	.	ID=evm.model.MV001001250.exon5;Parent=evm.model.MV001001250
MV001	EVM	CDS	1011823	1011928	.	-	1	ID=cds.evm.model.MV001001250;Parent=evm.model.MV001001250
MV001	EVM	exon	1011226	1011372	.	-	.	ID=evm.model.MV001001250.exon6;Parent=evm.model.MV001001250
MV001	EVM	CDS	1011226	1011372	.	-	0	ID=cds.evm.model.MV001001250;Parent=evm.model.MV001001250
MV001	EVM	exon	1010971	1011098	.	-	.	ID=evm.model.MV001001250.exon7;Parent=evm.model.MV001001250
MV001	EVM	CDS	1010971	1011098	.	-	0	ID=cds.evm.model.MV001001250;Parent=evm.model.MV001001250
MV001	EVM	exon	1010539	1010593	.	-	.	ID=evm.model.MV001001250.exon8;Parent=evm.model.MV001001250
MV001	EVM	CDS	1010539	1010593	.	-	1	ID=cds.evm.model.MV001001250;Parent=evm.model.MV001001250
MV001	EVM	exon	1009560	1009650	.	-	.	ID=evm.model.MV001001250.exon9;Parent=evm.model.MV001001250
MV001	EVM	CDS	1009560	1009650	.	-	0	ID=cds.evm.model.MV001001250;Parent=evm.model.MV001001250
MV001	EVM	exon	1009016	1009072	.	-	.	ID=evm.model.MV001001250.exon10;Parent=evm.model.MV001001250
MV001	EVM	CDS	1009016	1009072	.	-	2	ID=cds.evm.model.MV001001250;Parent=evm.model.MV001001250
MV001	EVM	exon	1008663	1008797	.	-	.	ID=evm.model.MV001001250.exon11;Parent=evm.model.MV001001250
MV001	EVM	CDS	1008663	1008797	.	-	2	ID=cds.evm.model.MV001001250;Parent=evm.model.MV001001250
MV001	EVM	exon	1007967	1008012	.	-	.	ID=evm.model.MV001001250.exon12;Parent=evm.model.MV001001250
MV001	EVM	CDS	1007967	1008012	.	-	2	ID=cds.evm.model.MV001001250;Parent=evm.model.MV001001250
MV001	EVM	exon	1007281	1007419	.	-	.	ID=evm.model.MV001001250.exon13;Parent=evm.model.MV001001250
MV001	EVM	CDS	1007281	1007419	.	-	1	ID=cds.evm.model.MV001001250;Parent=evm.model.MV001001250
MV001	EVM	exon	1006807	1006858	.	-	.	ID=evm.model.MV001001250.exon14;Parent=evm.model.MV001001250
MV001	EVM	CDS	1006807	1006858	.	-	0	ID=cds.evm.model.MV001001250;Parent=evm.model.MV001001250
MV001	EVM	exon	1006323	1006433	.	-	.	ID=evm.model.MV001001250.exon15;Parent=evm.model.MV001001250
MV001	EVM	CDS	1006323	1006433	.	-	2	ID=cds.evm.model.MV001001250;Parent=evm.model.MV001001250
MV001	EVM	exon	1005998	1006062	.	-	.	ID=evm.model.MV001001250.exon16;Parent=evm.model.MV001001250
MV001	EVM	CDS	1005998	1006062	.	-	2	ID=cds.evm.model.MV001001250;Parent=evm.model.MV001001250
MV001	EVM	exon	1005659	1005747	.	-	.	ID=evm.model.MV001001250.exon17;Parent=evm.model.MV001001250
MV001	EVM	CDS	1005659	1005747	.	-	0	ID=cds.evm.model.MV001001250;Parent=evm.model.MV001001250
MV001	EVM	exon	1005420	1005480	.	-	.	ID=evm.model.MV001001250.exon18;Parent=evm.model.MV001001250
MV001	EVM	CDS	1005420	1005480	.	-	1	ID=cds.evm.model.MV001001250;Parent=evm.model.MV001001250
MV001	EVM	exon	1004893	1005047	.	-	.	ID=evm.model.MV001001250.exon19;Parent=evm.model.MV001001250
MV001	EVM	CDS	1004893	1005047	.	-	0	ID=cds.evm.model.MV001001250;Parent=evm.model.MV001001250
MV001	EVM	exon	1004336	1004427	.	-	.	ID=evm.model.MV001001250.exon20;Parent=evm.model.MV001001250
MV001	EVM	CDS	1004336	1004427	.	-	1	ID=cds.evm.model.MV001001250;Parent=evm.model.MV001001250
MV001	EVM	exon	1003769	1004190	.	-	.	ID=evm.model.MV001001250.exon21;Parent=evm.model.MV001001250
MV001	EVM	CDS	1003769	1004190	.	-	2	ID=cds.evm.model.MV001001250;Parent=evm.model.MV001001250
MV001	EVM	gene	1027210	1033710	.	+	.	ID=evm.TU.MV001001260;Name=EVM%20prediction%20MV001001260
MV001	EVM	mRNA	1027210	1033710	.	+	.	ID=evm.model.MV001001260;Parent=evm.TU.MV001001260;Name=EVM%20prediction%20MV001001260
MV001	EVM	exon	1027210	1027442	.	+	.	ID=evm.model.MV001001260.exon1;Parent=evm.model.MV001001260
MV001	EVM	CDS	1027210	1027442	.	+	0	ID=cds.evm.model.MV001001260;Parent=evm.model.MV001001260
MV001	EVM	exon	1028042	1028115	.	+	.	ID=evm.model.MV001001260.exon2;Parent=evm.model.MV001001260
MV001	EVM	CDS	1028042	1028115	.	+	1	ID=cds.evm.model.MV001001260;Parent=evm.model.MV001001260
MV001	EVM	exon	1030631	1030872	.	+	.	ID=evm.model.MV001001260.exon3;Parent=evm.model.MV001001260
MV001	EVM	CDS	1030631	1030872	.	+	2	ID=cds.evm.model.MV001001260;Parent=evm.model.MV001001260
MV001	EVM	exon	1031303	1031493	.	+	.	ID=evm.model.MV001001260.exon4;Parent=evm.model.MV001001260
MV001	EVM	CDS	1031303	1031493	.	+	0	ID=cds.evm.model.MV001001260;Parent=evm.model.MV001001260
MV001	EVM	exon	1032054	1032189	.	+	.	ID=evm.model.MV001001260.exon5;Parent=evm.model.MV001001260
MV001	EVM	CDS	1032054	1032189	.	+	1	ID=cds.evm.model.MV001001260;Parent=evm.model.MV001001260
MV001	EVM	exon	1032723	1032873	.	+	.	ID=evm.model.MV001001260.exon6;Parent=evm.model.MV001001260
MV001	EVM	CDS	1032723	1032873	.	+	0	ID=cds.evm.model.MV001001260;Parent=evm.model.MV001001260
MV001	EVM	exon	1033193	1033320	.	+	.	ID=evm.model.MV001001260.exon7;Parent=evm.model.MV001001260
MV001	EVM	CDS	1033193	1033320	.	+	2	ID=cds.evm.model.MV001001260;Parent=evm.model.MV001001260
MV001	EVM	exon	1033639	1033710	.	+	.	ID=evm.model.MV001001260.exon8;Parent=evm.model.MV001001260
MV001	EVM	CDS	1033639	1033710	.	+	0	ID=cds.evm.model.MV001001260;Parent=evm.model.MV001001260
MV001	EVM	gene	1045283	1062644	.	+	.	ID=evm.TU.MV001001270;Name=EVM%20prediction%20MV001001270
MV001	EVM	mRNA	1045283	1062644	.	+	.	ID=evm.model.MV001001270;Parent=evm.TU.MV001001270;Name=EVM%20prediction%20MV001001270
MV001	EVM	exon	1045283	1045384	.	+	.	ID=evm.model.MV001001270.exon1;Parent=evm.model.MV001001270
MV001	EVM	CDS	1045283	1045384	.	+	0	ID=cds.evm.model.MV001001270;Parent=evm.model.MV001001270
MV001	EVM	exon	1048602	1048697	.	+	.	ID=evm.model.MV001001270.exon2;Parent=evm.model.MV001001270
MV001	EVM	CDS	1048602	1048697	.	+	0	ID=cds.evm.model.MV001001270;Parent=evm.model.MV001001270
MV001	EVM	exon	1049157	1049362	.	+	.	ID=evm.model.MV001001270.exon3;Parent=evm.model.MV001001270
MV001	EVM	CDS	1049157	1049362	.	+	0	ID=cds.evm.model.MV001001270;Parent=evm.model.MV001001270
MV001	EVM	exon	1049728	1049787	.	+	.	ID=evm.model.MV001001270.exon4;Parent=evm.model.MV001001270
MV001	EVM	CDS	1049728	1049787	.	+	1	ID=cds.evm.model.MV001001270;Parent=evm.model.MV001001270
MV001	EVM	exon	1055936	1056141	.	+	.	ID=evm.model.MV001001270.exon5;Parent=evm.model.MV001001270
MV001	EVM	CDS	1055936	1056141	.	+	1	ID=cds.evm.model.MV001001270;Parent=evm.model.MV001001270
MV001	EVM	exon	1056425	1056549	.	+	.	ID=evm.model.MV001001270.exon6;Parent=evm.model.MV001001270
MV001	EVM	CDS	1056425	1056549	.	+	2	ID=cds.evm.model.MV001001270;Parent=evm.model.MV001001270
MV001	EVM	exon	1056886	1057104	.	+	.	ID=evm.model.MV001001270.exon7;Parent=evm.model.MV001001270
MV001	EVM	CDS	1056886	1057104	.	+	0	ID=cds.evm.model.MV001001270;Parent=evm.model.MV001001270
MV001	EVM	exon	1057725	1057828	.	+	.	ID=evm.model.MV001001270.exon8;Parent=evm.model.MV001001270
MV001	EVM	CDS	1057725	1057828	.	+	0	ID=cds.evm.model.MV001001270;Parent=evm.model.MV001001270
MV001	EVM	exon	1058161	1058245	.	+	.	ID=evm.model.MV001001270.exon9;Parent=evm.model.MV001001270
MV001	EVM	CDS	1058161	1058245	.	+	1	ID=cds.evm.model.MV001001270;Parent=evm.model.MV001001270
MV001	EVM	exon	1058484	1058582	.	+	.	ID=evm.model.MV001001270.exon10;Parent=evm.model.MV001001270
MV001	EVM	CDS	1058484	1058582	.	+	0	ID=cds.evm.model.MV001001270;Parent=evm.model.MV001001270
MV001	EVM	exon	1059770	1060020	.	+	.	ID=evm.model.MV001001270.exon11;Parent=evm.model.MV001001270
MV001	EVM	CDS	1059770	1060020	.	+	0	ID=cds.evm.model.MV001001270;Parent=evm.model.MV001001270
[truncated: 670,612 more rows]
