# Supplementary material for: High-quality genome assembly of Metaphire vulgaris
Source: PeerJ. 2020 Nov 12;8:e10313. doi: 10.7717/peerj.10313 (PMC7666815; doi:10.7717/peerj.10313)
Supplement: Supplemental Information 8 [file peerj-08-10313-s013.gz]

Archive with 1 entries (1 files):
- mv_v1_genome.cds.fa
