# Supplementary material for: High-quality genome assembly of Metaphire vulgaris
Source: PeerJ. 2020 Nov 12;8:e10313. doi: 10.7717/peerj.10313 (PMC7666815; doi:10.7717/peerj.10313)
Supplement: Supplemental Information 8 [file peerj-08-10313-s013.gz › mv_v1_genome.cds.fa]

>MV022008310
ATGGAAGACAGGTTCTGGATGTCGTGGAGGAACGGAGTGGTGGCCTGGGGCAATGGAATCATTCCAGGCAATGGAAGCATCGTGATATACGTCGAAACTGTTACCAACGACCTTCAGATGACCGACCTCAACGTCACACTAAATGGAAGCCTTTCTGTGCCTTTCTCATACTACGTCAGCACAAGAGCTTTCGATCGACCCCGGAGCGACGGAGGACCGAGCGGCCTGAAGTTCTCGCGAGTGTCACGTGACCGGTGCGTCACTTCCTGTCCGTTGGGAGTCGTCGAGAGTCCGTCGTGCGATCCGGTCGTCTGCTCGCGTTTCTGCGCGTCCCGGGCCCAGTGCACCGCCTTCTGCCTTCGGCCGCCGCCCGGTGCCAGCCTCGGGGGCCAGATGACGACGGGGTGCTCCTGCCTCCTGCTTGCGATGCCCGCTCCCGTCGCAAACGACTTTCTGTTCAGCCAGGAGGACGGGGCAAGTTACTGGGAGTTGACAGCGTGGAAAAGAGCAAAGCATTGA
>MV022006690
ATGCATATTTCACTTCTGTTGATGCAAAGATTGCATCAAGTTAAGAACTCTTGGTTTCCAATGAAATCATGTCTTTTGAGTTCTCAAATGGGAACATATCAGTTCAGATGTTTTCCAATTAGCCAGCATTGTGGTGTGGCTGGATTAAGAACTCTGAGAAAACACAGCTTTCATGAATGTAAATTCATTGGTATTAACAGAAACTTAACAATATCTGGCAAATCATTTGTTCAAGCATTCCCACCTAATTTGCAGTCTTACTTACAACTGATGCGTATCGATCGTCCAATTGGTGTATGGTTGGTGTTCCTACCATGTGCTTGGAGCATTAGCTTGGCAGCTCCTTGCGGTCAACTTCCAGATGCTAAGATGTTGACATTGTTTGCTTTGGGTTCATTTTTCATGAGGGGTGCTGGTTGTATTATCAATGACATGTGGGACAAAGATTTTGATTCTAAAGTTGCTAGAACTAAAGATCGTCCTTTAGCTTCAGGAAAACTTACTCGATTCAAGGCACTTTGTTTCTTATCGATACCCTTATCCATTTCACTCTCTATTTTGCTGACTTTTAATTCGAATACAATCATTCTAGGAGTGTGTTCAATGATTCCCTGCATTTTGTATCCTCTCATGAAGAGAATCACTTATTGGCCACAGGCATTTCTTGGGTTAACTCAAAACTGGGGCATATTGATCGCTTGGTCAGCAATCTCTGGCTACATGGATTGGCCATGTCTTACTCTCTACTTGTCTAGTCTTCTCTGGACGATGACCTATGACACAGTATATTCACATCAGGACAAAGAAGATGACATGGTGATTGGGGTCAAATCTACAGCGATAAAATTTGGGGATTCCACGAAAACATGGCTGATGGGTTTCACTGGATTGATATCATCTGGTTTACTGTCAACTGGATATCTTTGTGCTCAGACGTGGCCATATTATGTTGGGGTTGCCTTGTTCACCACACACCTTGTACACCAA
>MV048000210
ATGGAAGAAAATAAACTCCTAATAAACATAATTGATAATGCCACTGTGCCTGATAGAGAAAGTAGGCATATCGATGGAATCATTGTAGCCTTCATCGCAGTATTTGAGGCCATTGTGGCTATTTGGTCATCGGTCGTCTGCTGTAAAATTGGCGCCTGCTGCTGCGACTGCGGAGGCGGAAGTTGCTGTCCATCACCTGCAAACTCTTCTCAGATTGCCACGACAGCTCCGCCATATACCGGACAGCAAATATTTGGTCATCAACCTTTTGTCATGTACAGTGGATATGATCAACAGCAGCCAATCCTAAGAACTATTCAACAGCCAATGGCCTATCCGATTGGATACAGATAA
>MV048000110
ATGATATTATCAAGTGACTGTGCAGTTGTGATGGATGGAGATGTCTCAGAAAATGTGAGAGAATTGAAAGTGAGAAGAAGGTGGGAGAAATCAATAAGATTTTTGGGTGATGCATCAGTTGTTATGAAGAGGGGAACAGGATTACCAGGACCCATTAAGAAATTAAGTCAGAGCAGTGGCACCAAACTGTCAAGACAACAGGATAGTGGTCAGTTGACAGATCTTGATGAATTTGGAGATGAGCCACAGAGAAGAATGCAGAAATGCAAATCAAAGATCAAAGAAATAATACTTAGAGGCACTGCTGCCAAACTGAAGAACAGATCCTACATGGAAAATCATAGCAAATCTTTGTGGACGTTGTTTGCTGATGGCAATGAAATCCAGCTGTATGGAATTAAGGGAAAGAGTGTACAACTGTTGTGTGATGTCCCTGTGTCAGAACCTCCGGTCGTGGAATGGTCAGACATGGTGTACACGTCAGACACAAATCCCTCCATAATATTTCAAACTGAGAACAATCCACATTTCAGAATTGAGTCTACACACGAGAACCGCGACAACTATGTTGTTCATAGAAATTTTTCTCTGACAATTGACCTGCTTGATTTGGATCTTGATCCAGGACTGTACATGTGTCATAGCACTGTTGACGGAATTACTTATGAAAGACATTACTATCTCACAGTTGGAGATCCTCCCATCTGCTCTGGTGACGTGCACCTCTTTGAAGGCAATTCTACAACTCTTGCGTGTCAGTTGGAATATTCTGGACAGAAACCATCACTGCAATGGTTTCGCGATGGGGAAGAAGTTGAAAGCGGAGATGAATATGAAATACGACTTGCCAAGAAAGTCATCTCAGTCTTGGCTACAGCCGATCAGGATCAGACGAAATACACCTGCAGCATGTCACTTGGACAGCATACAGAAGACTGCAGCCTTGTTCTTGATGTTAAATATTTAGTCCGAGACCTGAGGTTGACTCCTGCAAAAGAGAAATTTCGTGTTGGTGATGAATTGCAATGTTCTGCCAAAGGAAACCCTGTACCTTCAGTATCCCTGTTACCATCTCTGTTACCAGTTCATGCAAAATCGGGTCCTGGATGGACAACGCTTAGCATTAGTCAAAAGTGGGAAGGTCAGAGAGTGAATATACAGTGCACTGCCAGTAACACCGTGGGATCGGTCACAGAAATACAGTCTTCAAATCTCACAATTCATGTATCAGCCCCTAGAAAGTCCCATACAACAGCGCCAGGCACAGTAATTGAAAAAAGTCACGCCTTTCAGCACCACATTAAACCTTCAAGTACAGCTCAGCCAACATTTGTGAGACGGGATAAAGATCAGACAAAATCAGGAGGCCATCAAAAGAAACCTCATCGTCAGCATCATCATCATCCTACAACTGCACCGACGCTCACTGAAGATGAGTTTCCAGATGAAGATAATGAAAATATACCAGTCAGAATTCCTGTGACTCAGAAGACAACACTTGATAAGTTGGAGCCACCTGAGAACAAAAAGATTGACTTGAAAGACACACAAGTATCCAAAAACAGCGGCTCACCTGAAGTAGCAGGGGCCAAATCGGTTCAGAGTGAAGCCAGTCGTGCGGATCAGACGAATAATCTCGGTCTCTTCAGTTCAGTTATTTTCATTCTCTTCAATCTAGTTTTGACAATTTACTGA
>MV022008480
ATGCTCGATGCTCGAAGGGCTTTCGTCGGCTGCTCGGGATGGGAAGAGGAAGCGGAGGAGGAGGAGAGGTCCTTCGGGGGAACACCCCCATCTGGTCCCGGGCCCTTCATCCTCCGAACTGGCCACTTCCTTTACCGTCAAGAGCCTGCTGAGGGTGAAAGAGGAATCGTCGATTCAGCAGCAGCAGCAGCAGCCGCCACCTGGCGACGGATCCTGTCAACAGCTGGACTTCCTCATGGCCGCCGGACACTACCCGATGATGGACCCGTACGCCGGCGACATGGTGCCGAGGGGGATCGACTCCTCCTCCCCCGCCGGAGGAGGAACCCTACCCGGCGCCGTTCCATCACTCCTCGGGACTCTACGGCGGCGGCGGAGGAGGGGGACTGA
>MV022007270
ATGAAGATTTGTTGCTATTTGTGCATTTCTTCAGCACCTCCTGTTTTGGGAGAAGTTTCTCCAAGTTTTCTCATTCAAAAAGTTGGAGAAACCGTTGACATATTCTGTGAGGCAACTGGAACCCCGCTTCCAGAACTTTCGTGGCTCAAAGATGAAAATGAAATTCATTCAAATGATCGAGTAAATTTAAGCGGAAACCGTCTGCAGATCAAACGCCTGGCTCGCAGTGATGCCGGGGTGTACGCCTGCACCTTCAAGAACATTGTTGGTCAAGTGTCGCACGTCATCAAATTGGTAATTGAGGGTGAGCGTCTGCAACTCCTCCCTTTGGTTAATCTATTTTTTTCACTACCAATTTAG
>MV022008220
ATGAAATTTGGCGATGTCAAGGATGATCCCAACATAAAGACGTGCGTTGGTTATATTCAAGTTTGCGTCAAAAGCATTCATCCGCTGTCCATTATTCATTGGGAAAGAGGAAGTTCAGCCATCGACTTCACTAGGCATATTCTCAACGCTGCTCTCCTTAAAGTGAACCGTCGAATTGATCAATTGGAATGGACTATGGACTTCGATGCAATCGATGTTGCGAAGGAAAAAATATTCACCGATGGAGTCAACATCGAGGAGTTGCTGTTGGATGATCACATGATCTCCGCCATCCTGAAAAACCGCGTTGCATTTGTGAAACTATATCTTGAAAAAGAAGTGGATCTTCCGATGTTTTTAACGAATGAAGAGATTCTCCGTCAAGAGCTTTGTCAAATTCCGTGGGTAAAGGCAAGGGCGGAGACGATGCCGAAGGAAATAACAATTGAATCTTTACTAAGAGACTTCGGTGTAAGGTCGGATGTCCTTCGGTCAGTTAAGATTGATGACAAGATTGACTACGTGTTTCTTTGGAGCGTCGTAGCGATGCACAGAGAACTGGCGATGGTGATCTTAAGCCAAAGAAAAGAAGGAACTTTAGCCTTCGTTGTCGCCGCTCATTCGATCTCGCGCACTTTGCTCAGAAAAGTTCCGGATCCAGGATTTAATCAAGAATTGTCGGAGCAAGTCACTTTCTACGGCGAAATTGCCCTTGGTCTATTGTCAAAATATTATCTCACTGACCAGCGGAAGTCGATGCAGCTAATCGCAGCACAGGGTTCGTTTGAGAATATTCTAAAGATTGTCCAGTCGGACAACATGAACTCTCCCGCCCATTCTGCTTGTCAGGAGTTCATAACCAAAGTCTGGAATGGGAAACTCAGCGATGACAACAGCCTATTCAGGTTGCTAACGGCCATTTTTTGTCCTTTCGTTGCTCCGCTTCTGTTAAAATTCCGTGACAAAACAACTTGTCAATCGCAGTCGGCTGCAGACAACTCAAGTGAAACAAGTGTCAAAGATTCATCGCAGACACCCAAAATTAGCTGTGCGACGTATTTTAAGAGGCTTTCCTATTTCTTTCAAGCGCCCGAAATCAAATTTTCCTATAATTTTCTGTCGCACTTGGCCTTTCTCCTGCTGTACGGTATTATTCTACTCACTGATTTTTACCCCAAAATCGGAATAACAGAAATAATACTCATCGCATGGGTTGCCACGTTGATCGCTGAGGAGATAAGTCAGATTATAATCAATGCGGAGCATGACATACGAAAGGGATTGTACAATTACATCAAGGACATTTGGAATATAATGGACGTTATAACAATCGTAGCGTTCTTGGCTGGAATGATACTCCGATTCATTCCAGTTTCCACCTGTGGTCAATGCTTCTACGCCGCCAGGATCATCCTCGCTCTGAATTTCATGACGTTCTGCTTCCGAATTCTTTACGTTTTCTCCATTCACAGAGAACTGGGTCCTAAACTCGTTATGATCGGCAAAATGGTGATCGACCTGTTCTATTTCATGATAATCCTGTTCGTTTTTATCGCTGCCTACGGAATCGCGTCTCACGCCATCCTCTATCCGAACCAAGCTCTGAACATGGTTCTCGCTAGAGACGTCCTCAGCCGATCCTGGTGGAACATCTTCGGTGAACTCGGCATCGATGAAATCTCCGGTGAGGCATGTCACTATAGAACAGTTCAGCCGTATGCTGAGCAGTGTGCCTCGATGGATGAGGAAGAATTCTCGTCATACGGTTGCAGCAATTACAAAGAGGACAAATGTCCTTCGATCACTTGGCTTATTCCGATCATGCTTGCCATTTATGTTCTCATCGCGAATGTCCTTATGCTTAACCTACTCATTGCAATGTTCAGCAATACCTTCTCGAAGATTCATGAACAGACCGAAGTCGTTTGGCAAATGCAGAGATACCGTTTGGTCAGAGAATACGAATCTCTCCCGATGCTTCCTCCGCCTTTGATCATTCTCGCTCACGTCTACCTTCTCATCCGCTACGCCTATAAACGTTGTTCGAAAGACTGCCCCAATCTTACACGAGCATGTGGAGTTTCAGATTCTACAGATCCTTCAGCTTCTTCCTTAACATCCGAGATGAGTCGCTGGGAAAAAATGTATGCACAAGAATATTTTCAAAAGAGAGACCTTCACTACACGGCGGCTGACAAGGAACACGACTCCAACGACAAGTAG
>MV022008560
ATGGTCAAATGTCGTCAAATGCCACGGATTTACACGTATGCCACTTTATATGACGGAAGACAGGACGTATTCCTTCGCCAGACTGTCATCCAAATGCAAGGGTTTCGAAGTCTTGCCGAACTGATAGAGTTCGAGTGTAGGGAGTCGAACAAGGGCCGGGAGACGACCCTAGTCTGCTGCCCCGAGGTAGAGTACTGCAAGGGAAGCGAGCGACGACCCGTCTCCAAAAAAATGTATAGTGGGTTTTCACACATACTCACTTAG
>MV022006980
ATGGTCAAAAAACAAGACACTGTAGCTGGAAGAAAAATTGTGAAGAAGCTAGCTCACAATTTGAAAGTTGATGGAAGACTGCTTAAACAACTCAAGCAGTTGAAAAGTTACGGTGAACACTTTACCTCGTGTGATGAAATTGATGAGTACCTGCAGCGAGAAGCCTTATCTGATCAAGTCAAAGAAGACGAGGATGAAGATGGAAGTGCAATACAGCCGTGA
>MV022006560
ATGTATTTTATTGGTTTTGTGGTTTACTATTTGCTGTGTTCTTGGTCTGCTGGGGATCCAGTTCCGTTGAATTCTTCTCCGGTGTTTTCTGATGCAACTGACGTTCCGATTTCTCTGTTAAGCAGTGAAGAAAAGGCTTTTGACCACGGATCAATGGACGCGTTGTCTACAATAAATCCTGAACATGCCACTTCTGAGGCTCAAGTCTCGGCAAATTTCAAATCAGACAAAGAATTGGCTTCAACACAGTCATCAGTTGTCAATGGAATTACTGATATAATCCGGTTTCAGCAGCTGGTTAGAACCAGCTGTAAATGGCAGGATACTAGTGGCTTGGAGAGACAGCCAAAGGCTTGTTCCAATGGGTCATGTGACCTCGGCCCTGTGACCATAACCAGAAATTCTGGATCAATACAACTGTACTTCTGTGAAGATGACCAGAACCTCCTGGTGACTCTGGCATGTCGACTGGAAGACAGTGAACGAGTTGTAGTTTTGCCGAGATGTGTGGCTGGTTCAAGATGCAGCATTGGCCCTCTGAATCTGAGCTATGAAAGCAAGCAATTGCAGGGCTATTTTTGTGATTCTCAGATACTACCCATAACAACAAGATGGTCGGATGAAACAGAGAGTTCTGTGACACAACATAAGCCACTTGATCATAATGGTTTTCTGTGGCACAGCAGGGGCAGGGCACAAGGAGATGATGATGTTGATGACTACAGTAGTAATGAGAATGACTGGAGTAAAGACAAAAGTGGAGAAAAGAAAGTTTATGATAAAGAGAATGATGAAGTTGACCCCATAAATGGTGGACAAGTTACTGAAAATGAATCGGTTGGTTATTCAGAAATGACTTCTCGCAGACCAGATCTCAGTCGTAAAAGAATTCCTGGAACAATCCCTTAA
>MV022007040
ATGCATTTGACACAAGAATGTGAATCATTTGGGAATTCGATAACAGACGAAGACGGTCAACCTACTTTGCTGCATCAACGACCACAATTGCCACTGGACACATGCCCATGGGTGATAGAATCAGTCGCTAACCATTCGCACGATGCGGTTGTGTTCGACCAGGCAATTGATTGTCCAACTACATTAGACATTCTTGTTAAACCGGAGCCCGACCTCAGTGTCGAGTTCACCTGGACAACCACGGGCGACAGTCGCAGGGTACATCCGCCATTTGGAAGAACACCTAACCCGCCAGTGTCGTCTGTATCATCGATTCACAACATGGCGCCGTGTCGTCGCGTTCACAATAATGAAAACAGTTTTTCATTGTCTACTTTATTTAATTCTCCTATTCTTACGCATCCTCCTTTATCGCCACCAGATTCGTCATCTTTGTTACCACTTACGGGCCATAATCAATTGGAACGTCGTATAGCTGAAGAATGTCAGTCAGTAACTGGTTCCGTTCAACTTGATCGTCGTAATGAAGTCACAGAAGAATATTCACATCAAGCGCGGCCGCCCTCTTCAGTGAACGATCGCCGTCAAATGTCATCATCGGCATCTAATAGCATTCACTGTAGAGGCAATCGACGCTTAAATGAAACGACCAAGACAACAGCGGCCACCGCCGCTGCGGCCAATCTTAAATTTCCTTTTTGTGGCTTCAAGGAATGGTCTTTGATGCCTTACTCCTCTTATCCACCTGGCGGAGCTGAAACAGGACACTCTGGTAACAAAGCCACTGGAGATATTTCGCCAGTTGGTGGATTCTACACGTCCACATCAATCTTGCCTGCATACAAAAGCAGTGCTCACAGAGTAGAATATAGCCAAATTCCTAGTTCCACGACATCCTCAGCATCAATTTCGTCGATGCGAGACACCAGAACGATGTTGACAGTGGGAGAGAGCGAGGATCAAAAATCTTCACACCCAGGTAAATAA
>MV022006410
ATGGACCTTATGCTTGGGACATTGCAAGAAATCACCTTAGAAGAATTTGATAGTCATGATGAAGAATGTAGTTCTCAGAGTCCTACAACCACTGGTAATACATCTGCACCTGCGATGAACTCAGACTTTATAATTAACTCACCTCGGCTGCGCAAACGAGCAATATTTAATGCAGTCTCACCAGTCCGTAAAGAAATAAAGGTTGGCAAAATGAAATCAGTTGGTAAACCCAAGTCATCGTCCATGTCATCTACTCAAATTGTCTCTATTCCATCAACTAATGATTGTCCAAAAGAAGCAACCAGAAGGAGCATTGCAGCATCAGAAACTGAAGTGTCTTCTGGCACTATTTACTTTGGTGAACACAGTGAACAGTCTCTACTCACCCAACCATCATCAACCACAAATGAAGGAAATGTTCAGCTTGCTTCAACAAGCTCATTCTTGCCATCATCTACCACAAGTGAACTAACAGCTGTGCAAAACAGTCATTTATCCAGTGTTAGACTAATGTTTAGTCTGGATGAAGTTGGAGGCATGCCAGGAAAGATATCATTACCAAGTAGTGTGGCATTCCTTCCAGACGGAAGCATTGTGGTGGCAGAATGTGAGCACAGGTTGCAGGTATTTGATAGGTATGGTCGGTCGGTCAGAGTTATTGGATGGGGAAGTATTCGACCGCAGAGTGTCACAGTGACACCTTCTGGGCTCATTGCCTGCACTGATAAGAAAGAACAAACAGTAAAATTTTTTACCACTTTAGGAGTTTTATCAGAATCATGGCCTGCGAGAATGTTTGGCATGCCATCAGGCATTGCAGTCTCATCGTGTGGCAGTTTTGTAGTGAGTGATGTTGATTGTGGGACCATTAGTAGCCATGGTCATAAGGGAAATCATGGACTGACCATTACTCAAACCAATGGCCTATGGCCATGTCTCTCCAAAAGATTAAATTCACCAGCACACGTTGCAGTTGACCGGAATCAAAACATTTTTGTCTCTGATCCGTCAGAGTCATGTGTGCAGACATTTGATAAAATGGGAAAGTTTGTGCTTCGATTTGTGCTGCCAAATGCTGCGAATGGAACTTGCTGTAATGGCCCGTTTCGTCCACAGGGTCTTTGCATAGATGTAAATGGAAACATTGCTGTCTGCGATATAGACAATCACAGGATCTCTCTGTTCTCACCAGATGGCATTTATTTGAAGGACATTCTAACAGAGCAGAATGGACTGAAGTACCCATACAATGTTGCAATCAGTTCCAATGGAAATGAGATTGCAGTGGTTGAATCACACGGAGGTATCTTAACAAACAACCCTCACCATGCGGTTAAAATGTTCTCACTAGTGTGA
>MV022006960
ATGGCATTTTATCCAAATGTGGCCTGGGTTGCAGGTGTCTTGGTTATCAAAAAATTGGGTCACAACTTAAAAAGGTTGGGAACCCCTTTGGTAACAAGTGATGTCATTAAAGAATTTGCTAAGGACAATGTGAAATATTTGGAACTGCGTACAACTCCGCGAGATGTTTCTTCTACTCGAATGACAAAATCGTCTTACATAGAAAGTGTGCTTAAAGCGATAACTGATGCCAGAAGTGCCGTGGAAAATGACATTACTGTCAAGTTACTATTGTCAATTGATCGAGCTATGAAGAATGTAGATGATGCACAAGAGGTGTTGAAGCTGATTAAAATGTATTCTGCTCACTCAGATGCAACTGTTGTGGGAGTTGATTTCAGTGGAAACCCAACTAATGCAAGCAGTATTGGTAATCTTCACTGTGTGATCTTAAAGAACAATTGGACTTGCATTTTGCAATATGAGCCATCTCAGTGTCTTACACTACACATTCCAGCTTCAAGATCTCTCGTTGAAAGTTTTGCCAGTGTGGACTAA
>MV022009090
ATGAAATGGCGCAACAGCAAAGAGCGCGAGCTGCTCTCTTCCGGCGGAAGTCGTGACGTCACCCTACCGAGCAAGGACAATCCGCATCCGGACCTGAGTGACGTCAGCGACGTCGCACCGGAAGCGCTGTTCGTCGTNNNNNNNNNNNNNNNNNNNNNNNNNNNNNNNNNAGGTCAGAACGAGGCTCGGAGCGTCGTCGACGGATGCGGCGGCGCCAGCGCCCGGGAAAGACAGCAACAGGTGGCGGCGCTGCAGACGACCGCCTACTACAACGAATCCCTGCTGCTTCCGGACGAAAGCATGGAACCAGCGGAACAGAACTTCTATTCAGACACGACCTCTAACGACGAATTGGATCCAGACGACCTCATACAAGTCTCATGA
>MV022008430
ATGGTGTGCATTTACATTGCAGTTATGTTGAAGTGGTTTGTCGATGGCAAAGTTGCGGAAGCTGCACTTGACGGACAGCTTGTCGCAGAGAATGAAGTCGAAACCAGACCGGATCGAGTGTCGTCATCTTGTCTCGATGACATAGTTGTCGAGCTAGAGGCCATCAGGCATTTTTTTACTTCTAATGCGTGGACTCTAGTGCAAGAGGTTGTTGAAATGAAGTCAAGGCAACAGATATGGCCTTGCCCTTCTTGTTATAAGAACGCAAAGGAAGGCTCCATCTGTTGTGATGGTTGTTTGCAGTGGTGGCATAATGCATGTGCAGGTGTCAAGAAGAGAAACACGAGGGTGAAAGAATGGTTTTGTGCGCACTGTTTGGGGTAA
>MV022008900
ATGAGTGAAGTCATATCTGGAAGAGAAGAAATAATTAGCAGTATTGAGAAACTTGAAAGAAGTTCTACTGATATCGAGAAATTTACAGCACCTGAAGCATTTGAGGCTCCATGTCACATTATGGAAACTTTTGACACGGAAATTGCTGCCGAGGTACCCGATGATCTGTTGGCATCGTCGCTTCCCAGCAGCGGATTTAGCGGATCGGATGTTGACAACAGTCTCAGCGAAGACGTCAGACAAATCCTTCTCAAGTATGGCAGACGATTTCCAAAATTCATACCTCTACATGGTACTGATTTGAATGCTGGGAGGGAAAGTCCTGGCATCATGTTGGAAATCGGGGAAACACCTGGCGCGCAGAATGACGCACCTCGTCCGGAAAACATGTCGAGAGGCCTGGTGGAAGTCAACTGTGAGTCATCGAGTGAGTCATCCGATGACACTCTTGGCAAGCGCGTCGGTGCGTTGCTTGCCAAGACCAGCGAAACATTTGGCTTGAATGACAAAGTGGATTGTGCGCCGCCTCCAAAACCTTCCAGTTGTCAGTCTTCGGTCGCAAGTAGTGGAACTGGTTCGGTGGATTACGACGTCCTGCAGAGGGACCTCGAGGAACTGGAAATGAGTTTGGACTCGATGAAGAAACGCGACCTCGGCGGCCATTTTGCTCATCCGACAAGTATTCACAGTAATTTGTTTCAAAGGACAAACAAGGCAGCGTACGATAATGGTCAGGCAGCTTTGAATGGGTCGCATCCTCATCTCTTGAGTAGAAACCTTCTTGATGTTGACAGAATGGGTGAAGGTAAGGATGGTCTTGCGCGTGAAATGAGGCAACAGGCTTCACTGCTTGATCACTCAATTGCGCCACTGCCACATAGTGAGGATGCACTGTTGCTAAGCAATCAGATAAAGTTTACTGATGGGATGAGGACTCCTGCTGTTTCTCATGATTCTCTTTCAAATACCATTCCTATTGGTTCTCCTGTGAAAGATGTGACCGTAGCTGCAGAAGATGAGATGGACAGACTGAGTCGCTGCAGAATCTCATCGTTGCCGGCAAGTTTTACCGGTGCTGATGACAGCGCTAGCACAAGATCAGGGAGGCAGGTTTTGGTGAACGTTGTCACAAAGAGAGGGTCTTCATATGGTGGCATCTCACTGAGCGACCTATCAGAAGTGAGATCTCTCGACGGTGCAGAGGGCGGTGACATCGCCGTACGCAGGGTTTCCGATGTGTCACAGGGAAGCACCATGCAGAGCTCTGAGGTGGGAGGACTGGGAAGAAATCTGGCGATGAGAAACGCTGCAGTCACCGGAGTCGATGGAGGTGACAACCAGAGCAGCAGCGGCTACAGCGGCTCCGGGTCTCTTGTGAGATCCGATGCAAGTCTTAGCTCTGCCGCTAATTTTGCCGCTGGCAGATCAGGCGTGTTGTCCGGTATTAGAGGTCAAATGAGGGTCGCTGAGCTTGAATCAGAGTTTGGTCAGAAACCGAAGTCGTGTGGTTTTGCCTCGGCGGTCAAAAGTCAAATGGAGATTAAAAGAAGTCTGCTTTTGGGTGAGAACCATAATCAGAGTTTGATGAGTCGTGGCCTTTTGCTTTCAAACCCAATGGCCAGAATAGGGAACAATTATGAAAGAACTATGAATTATGAAAAAACTGAAACTAAGGCCATTTCACATATGTTGAATATTGATGAAAATTCCAATGACATTTCCAATTGTGAGTTTCACCCTGTAGATAACCGTGCTTCTAGATCTTTGCCAGCGGCAGTTCTGTCCAGGAACAGAGATTCAGATGAGCTGCAACTGAAGTTAGATGATGTACAGTGCAAGAAGACTTTAGGGAACGGCGTGTCAGGGCTTGAATACATCCGTACGAACCAAGAGAATGTTGGAATTGACAACAATAGTACTTCTGATTTGGAAGACAGTGTCAGTTTTGAGGCTCATGTTGACAAAAGTTGTGCTCAGGTTTTGACCGGTGAGAGTGGAAGAGCTGATCCTGTTTTAGAAGTTCACGAATCAGATTCCTTTGAAGATATTCTTCAGAAGTCAATGCCGGACAGGCCTATAGGTTTCGAAGGTCAAATAGAAGAAATCTACGACGGGAAATCTGAAAAAGACATCGAATACAGAAACAGAAATGAAATGGGCAAGTCGCACCTGGTAGAAGATTTCACAGATTCAGACACAGATCGTCATTTGACAAATGCTAACGAGTCGAGAAACCGTTTCGTGTCTCCTTTGAAGAGAACTTATACTTTGAAGGATTTCAGCAAAGGCACTCTGAATGATTCTCAGGATAGCAGTGGAACCTTAGTGTCCAGTGAATCCTTAGTTACTGACGACGTAGACAGTGCGTTGAAGTTGGATGGTCGGATGCGTCCTTCTGGGGATCAATCCGATCCGGATTCACAGTCTCGGGATGATCCGGTTTCATCCAACGGAGCCTTGAGAACATCTTTGACTACTGTAACATCACTTCGCGATTCTACTGACAGCGATCGCAATTCAGTCCTCGATCATAAAGGCACAAATGAAGCGATGATGCCGGCCAAATTGCCTGCTATTGTTCCATACAAGCCTGCAAGTAGCAGTGAAGTGTACTATGTTGACAGTGGACCAGAGGAGGGCAGTCAATCTGTGGCCGTTAGTGATGCCACGGTGGAGAGCACTCATCCAAGTTCAGATGACGCAAGGGCTCCGAACTTTCCTGTCAACGTGCTTGGTTCCCGATCGGATGCACCAATGGACGTGATGACACTGAAGAATAAAACGGGTCATGCGTTCGTTTCCACGGTGACCAACTTGAGCAACATAAGCGAACTTTCTGAAGTCGGAAACTTATCGTCCTCCAAGTTGAACCAACTTGCGGAGAAATCACGGAAACAGGAGTTGCAGCAGCTGCAGGAAAAGACAAGGAACTGGGTCGATGGAATCTCCGCGTCTCTACCCGACATGTGTACCCCGATCAGGGTGGACAAGGCGAGCCGTACCTCGCTTTCTGAGTCAGAAATCGTCGCACGGTCCAGGGACAGGATTGTGACTGGCCTGGCATCTGGCACTGATGGCAGTGAGCAGCCTCTTCCGAGAAGGTTGCTCACGGATGCTTATGGGAGGAGTGACCAGGCTGCTGATGAGATTGGTAACTACCAGCACCAGCCAGGTAGTTTTGGTCGAGCGGATGCGTTGCCTGCCTTGGGTGGCTGTGCTCTCGCAGGTTCTGAAATCCGCGTTGAAAGGTCTCGTCCAGGAGTGAAGACGTTGGATTTTGAGAAATATGCGGAAAAGGGGGCTTCGGAAAAATACGATGGAAAGGACAAGAAGAAATTGCTTCCGTTGTTGCAGTCTTTGGATTCTAGCAATAAACAACAATCTGAAGCCGAAGTAGAAAAGACGCAAAATTTCAACTCCGTCGCAGCGAAGGTGACTGAGCCGACAGAAAAAACTGCGGCGACAGGAGTTTCTCGAGATGAATTCACAAAGCGATTGTGGGAGAGGTTTCACGAATCGGGTCAGAGTAGCTCGTGTGAGTCGGAATATAACGACAGAAGAGCACATTCGAGTGTCATGCGGCTCGTGAGTATCATGAAAAATCCAACTCACCACTTTGTAAAGCATCTGCAGAGCGAAAGAGAGGAACGGAGCAAAATGGACGAAGAGTTGACCGCCGTCGACCTTTCTGGGTCGCATTCCATGGCCGGAATTTCCATGCGTTCGGCAGAAAGCTGTCGAACGTATACCATAGAAGCGGGTCAAGTTAGGTCACATGGTCTCGAGTCTGCTTCGGGTACTAAAGATGAGAGAGCCGACAACTCAAATGGAGGTCAGGGGCAGCGGACTGGTGGGAAGGATTCCGGTGACCAGAAGTCAAGGTCGTCCGGGTCGAAACCTGGAATCTGCATTAAGAGGCTCTCGGCAAATGGGGCAGCAGGCGAGAAATCGAGCAGTGATGATGATCGTCCTCGACAAAAGAATCTACCTGCATGGCAGGAATTTGGTGACTTCAAAGACTCAAAGAGGTCGACGGAAAAGAAACGAACGGATCTTGATCGAGCAAAGAGCGTCGTGGTCGAGTCAAAGCGAGCGTGGACGATCGTCGTCGATGACGAGACTCTTCCGGTCGTTCCGGAGAACGCGGTCTTGGAAAATGCTTCGTCCAATTTGACTCGAAGCAGTTTGGACGAGGCTGATAAGCACGCGACTTGCTCCTCTGCGGCGACGCATCGTTTCTCAGACGACCCAAAACTCCTAAGACTGCAGCAGAAAATCGCCCACCAGAAGGAAAAGTACAGGCGTGCCTACATAAGAGAGCATCGCAGGAAGCTCAAGATCGCTCAGTTGGAAATGCGTTATCAATCAGAGGCCGGAGCGGATGCCAGCGGCGTTGGGTCGTCACTGGAGTCATTTTCTCGGCCTCCCTCGGTCGGAGTCGACTCCACGACTGCTGCGAGCACGGCATCGGAAAGTTCCGCCGTGTGTCCGAGCTGCTCGGAGAGTGACGGAGGTGCTTGTATCTGCGTTCGCCTGAAGTCGAAACATTCGGTCGTCAAGCAGTCGGAAGAAACTCCGTCCAGAGCAAAACCGAAGGCGTCTCCGCCGCAGAAGAAACCCCGCGAGTCTTCCGCTCCCGCGATCGTTCTCGACCTGCGCGAGGTTGATTATTCGGAAGGTGGTCAACGGAAGAGAGAATCGAGCCCGAGAGCCAGAAGACCTCACGCGGGTCACACGAGACAACCTGCGGCCAGATCTCCGTCAAAATCGAGCAGGACGCTCGCAGCAAAAAAAACAAGGTCGCCGTTCTTTCCCGTCGCAAAATCCGGAATGCAGATTTCCGACACGACTCGGAAAAGCAGCGCCGATGATACCCGGAAAGGAACGAAAAGCACGCGTTCCGACTTTGGAATGACCTTTCCCACTCCACGGCAGGAAGTGGAAAAATGCTCGAAAGGCGTTCAGACGATCGCTCCGGGCAAAGTTCAGTCGCCGAGGAAACCATATCGGGGCTCACGGCCCCACGACGTTGGGGTCATTTCCATTCCAGTTGCCGGAAAGATGAGAGTGAAAAATCCATGTGGAGATCTTCATCTCCACGGTTCCTTGGTTTCGGATGTTTCGGTGCACCACGGGCATTCGCACCAAGTGAAGCACAGAACCAAATCACATAAATCAAAGCAGAGAAAGCCTCTTCCACGTGGAATTTCTTGGTTTGTTCCGCTTAAAGAAGCCATCTTTAATAAGGACCAGGAGTTGGATCATTTCGGATATCATGGAGTTTCTTCAGATTGGATGTCGGATAAACCATTCCGATGCGACGGCGCCGACAAGGAAAATTCTGCATTGTCAAAGCTGAGCTCAGTCACCGTTACTAAGGAGGCAACGAAGGACTACGACCAAGTCAGTTGCGACGTTCTCCGAGAAAATGCGTTTAATTCATTGAACAACTCGAATTCTACGAAGATCATCTCGAAATCGGGCGAACATTTTCCTTTTGGAAGCGGCGAGGAAGCTGTTATTCCTTCTCTTCAGCAATGTTTCAGAGAAAGAATGCAGACATTTATGTTACGTTCGCAACAGCGAGAGAGGCACATTGCGCTCCGAGCAGAAGAGCGACGTATGAAGGAAATGCTCAAAAAGCAACACCTGCAACTTATCGGCAACGCCTTAAAGGGAACCAGTGCGTCACGCCGTGATCCAATCAGTGAGCAACTGTTTAAACCAAGAAAGCGCTGGTTCACCAAGCAGCAGATGAAGACGATGACATACAGGTTGGATGGAACAAGTGTTTGCTAA
>MV088000060
ATGCTCAAGTCCGTATGTGCAGTGCATTCATCATCACTTGCATTCAAAGATGTCTGCAAATGTGTTCCAGAGGTTAAACACCTGATCACACAGTTGTCATCGATTGCTTCGCACTTTCATACATCAGCCCGCCGAACTGCTGAGCTGCGGCAAATCGCGGCATCAAATGGATTTACTATTAAACACTTGCCAACTTATTTTGAAGTCAGATGGGCAGAGTTCTCAGAACCCTTACTTGGTGCTGTGCTACAGTCGTGGCGTGCTCTTGCTGCATACTTTAGTTCAAAATGTGCGGCTGGTGATCCAGCACAGTTCAAAAAGAGTATGACAAATAGCGACAATATAAAACTTATGTGCTTTCTGGCTGATCTTCTGTTCCTGTTGGCAAATTTTCAAAAGAAATTACAGAGTGACCTCTTAACAATTCTTGACATAAAACCAGAGTTAGACATTTTTCTGATGAAACTGGATAAATTGGTTAAGAAGCCATTGCCGGGTGGATGGGAACAAGCCTTTGTGGATGCTGTTTACAAGGAGGGTGACTCGGAAAGTCTGCATGGCCATGAATTGTGGAGTAAACGTCGTCGAACTAGTGAAGCAAACCTTTTCGTGACAGACAAACGTATTTTTTCATCCATTAGAAACGATAGTATTCAGTCATTGAAAAACCATATGTCAACAAGACTTGATCTTGGCAACAACTTGGCTGACCACATCACAAGCCTGTCTTCATTCTGTAACTTCACAGCTAATTCACAAGACATTCAAGTTGTCTGGAGCATAATTTCACCAGATTTGGATTTAGCTACATTGGCTGACCAGTACACAGATATTCAGCTTGGCATGAAAGACAAACATATATCTCCGAGACAAGTGCTTCAAACATTGTGCTCAAGACTTGAATCCGACTTGGCCACTATAGAGCAGAGTGCACTAGCAGAAACTTTGGCAAGAGTATTAGTGTGCAAGCCGCATGCTGCTGATTGTGCGCGCCTCATATCTGCTTATAACCGACTGAAGACAACTTATCGGGCAAATCTGGATAGACAAACCATTGTTGATTACTTGTATATCAATGTCAACATGCCAATATTGTCCAATTTTGATCCACGCCCAGCAGTACTGAAGTCGCTATTAGAGAAGGCTCGTCGGCATCGTGAAACTCAAAAGTTACCGAACAGCAGTGGTTTAAAACTGTCTTTGAGCAAGAAGATGCATCTGGCTGTGACCAGCCGAAACGAACTGCACGCAGGTTTTGAGAAACCTTAG
>MV136000090
ATGGCGTCTGCTGCGTTCAGAGGATGCTGGAAGATCAAAGGATGCCGGCAGGTGACCCACCTGGCCACGAGGTCTTTCTACGAATACTCACCAGAGCCGTTCCATCCGATCCCGAACAAAATGCCGACGAAGAAGACCCCAGAAGAAGCCGTATCCGTCATCAAGTCCGGCATGCGTGTGTTTATCCATGGCTGTGCTGCAACTCCTCTTGCTCTGCTTGAGGCAATGGCAAATCATGGTAAGAAGGAGAACCTGAAAGATGTGGAAACCATTCATATCCACACTGAAGGACCAGCCATTCACGCCAAACCAGAGTATAAAGGAATTTTTCGTGATAATTCTCTGTTCATTGGGTCTAACTGTCGAACGGCTGTTAACGAAGGCCGCGCTGACTTTGTCCCAATATTTCTCGTGGAAATTCCGCTTCTGTTTCGACGGAATATCCTGAACCTGGACGTTGCTCTGATCCAGTTGAGTCCACCGGATAAACATGGATTTTGTTCTCTTGGTCCGAGCGTGGACTGCGTCCGTGCTGCCATCCAGAACGCCAAACATATCATCGGTCAGATAAATGCAAATCAGCCTCGCACCTTTGGTGACGGTCAGGTTCATGTATCGCACCTGGACTCGTATGTTGAGGCAAATGTTCCACTTCCAGAGGTTCAGATATCAGAAGTGACCGAAGCTGAAGACAAAATTGGAGCTTTAATTGCTGACAATCTTGTTCTTGATGGTGCCACACTTCAGATGGGTATTGGTTCAATTCCAAATGCTGTTTTGTCCAAGTTGAACAACCATCGTGACCTCGGTGTTCATTCGGAGATGTTCAGCGACGGAGTTTTGCCGTTGATCCATTGTGGCGCTCTCACAAATGCCAAAAAACACGTTCACACGGGAAGGATTATTGCCGGCTTTGCTTTTGGAACGAAGGCTCTGTATGACTACATGAATGACAACCCATTCATAGAGATGATGGACATTACATTTGTTAACCAAGCGGCGATCATCGCCCAAAATCCAAAAGTGACGGCCATAAACTCTTGCCTTGAGATCGACCTGACAGGCCAGGTGGCTGCAGATTCCCTTGGGACAAGGTTATACTCAGGCATTGGTGGTCAGGTGGATTTTATTAGAGGAGCAGCGATTGCTTTCGATGGTCTTGGGAAGCCAATCCTTGCAATGCCTTCGGTCACAAACAGAAAGGAGTCGAAGATTGTTCCCTATTTAAAGCAGGGAGCAGGAGTTGTGTCAACACGCGCTCATGTTCACTACTTCGTTACAGAATACGGAATTGCGTATCTCTTTGGAAAAAACATTCGCCAAAGAGCGTACGAACTGATCAAAATTGCACACCCTGATTTCCGTGAGTCCTTGGAGAAGGCAGCTTTTGAGCGGCTCAAGTGCATGCCATCACCGTAA
>MV022007140
ATGGCGGTCGTTTCGGCGTTAAGCATTGATGACGTTAGGCAGAAATTTCCACTGAAGACAGTTGACGCAGTCGTCGATGTGTTTAGGGATCAACTGGTCAACAGAGTTCAACCAGACCTGGCATTTCTTTCAATTCTTCTGGGGATCCTCGAACAGTCTCTGACCGTCAACCGCTCGGCCGCTTCCTTTGTCGCTTCAGTCTCCGGCGGCGATGACGACGGACATCTTCCTCCGGACAATAACACTTCTGACGCTGCGAAGCCGACCGGCGGAGGCTCAGTGGACTCCCGCCAGCGAATGGTCGACTGCATTCCGTCAGTTGAGCTGAGTGATGTCGAGGTCCTTTACGAGCAGTTCGTGGCACTGATCAAAGGGTCCGTTGATCTATCTTTGCACAAACACAAGTACACTTCGCCGGAGCTTCTTAAGACCGTGTCAGATGTTATTTGGACTGTTTTAACACGAACATATTATAAGGATCGAGCCCATCTCCATTCTCTCTATACTATGCTTACGGACAACAAGATGGATTGTTTTGGCATGGCCGTTGGTGTCCTTGCTGCTTGTCAGGTCCTTGGTTTAAGTGATGTCCATTTGGCCTTCTCTGAAGATCATGCTTGGGCTGTTTTTGGAAAAGATGGGCATCTCAGTGCTGAAATAACTTGGCATGGAAAGGGTACAGAAGATCGACGAGGACTGCTGATTACAGAAGCTGCAGCTGAAAAGTGTTGGCTTTATTCATATCCACTTATAGGGAACCGGCACATAGAAGTTGCTGCCATGGTTCTTAATATTAATCCTGCCATAAATGCTTCCTACGACAGTGTAGAAATGGCCACCTTGCAACAGAGATTATTGTGGCTTCTCTATGACTTTGGCCATTTAGAAAAGTAA
>MV048000100
ATGACATTCTCTACTACAGGTATCGCTCGAGACGAAAAGCGAGAACTAGCAAAGGAGGAAGCTGAACGTCGGAGAATGAAATCAGATTCTCATCACTTCGTCAATCAGTTGCCATCAAGTCTGAAGGAACCACAGGCATCAGGCTCCATTCAGGCTACTATTGAGAGGGTGCCGGTTGGACCATCAAAGCAGCTTGAAACTCTGATTGTCCAGCAGTTGAATGATTTGCCATCTACAGAAGCCAAAAGGGATGCTGTCATGCAAACATCAGACGATTATTTCAATCCTCCTCGAACTTATATACCTATTGCTTGTCCTCATGTGGCACAATCTGGAATGGTTTCCGTTGTTGGTCCTCACTGCCATTTCAACTGTGACATACTTTCGGAAAATCATTCATCTGAAGACCAAAGGAAACCCTTCAGAGTTTCTAGTAAAAAGAAAAGAGGTCAAAACTTGAACAAAGTTTTGCAGTTTGAAGGTAATGTTGTTGGAGAAAATGAAATACTGCAAGATACAGGAGCATCGGAGGCACAGTCACTGTCTAATATGAGATCATTGCATCAGGGCTTAGATGATGAAGACTCACCTACCAGGCTAACTCCCCATAAGACTATGTCAAAGTCGTCACACCCTCCAAAGTTTCGTAAAGGCATGGTTGCCAGAAGACGTGAATTGAGTGACACTGAAGTTTGGCAGACCACAGATAATGAGGAACGAGAGAAGAGGATGTCGTTTGAAGCTGAAGACTTACGTCAAGATAAGAAATTTGTCAGGCATTTTCAGGCATCTAGACTTGGGAAGGTAGATTCAAAATATGCCGGAGGTGAACCGTGTGAGCACGAGTCTGACGTGCACAGATCCCGAATTAAGCAAAAGAAATTGAAAATTCTGAAGAAGCAGAGTCTGAAATCAGTGCATTCAGCAAGTGACCGGGCGTTCATCGACCAATCGGTGATGACTTCGGTCTCAAGTCTCGACAACTTTGAATTATCGAGTTTAGATCTGAAGGAATTACAGGCTGTGGAATTGACTGAAGCTGATGAACCGGTGCATGATGCACCAACCCTTGATTCCCATCAGCCCTATCTAAATTCATCAACTGATCCGGCAGATTCCATTACATTTTCTGATGGCGAAGAATTTAAAGATGATGATATTTTGTGCGATTTACGAGTTAGACGTCAAAGTTGCATTCAGAGACTGATAGAACTTGATGACTTTATTCAGAATTTCAAGTAA
>MV022006750
ATGATCTCCGGCATTATTGATGACCTAGCCCCGGTGACAGAGTTGACGGTCCGTGTCCGACCCTACCGACCATTCTATGACGAAGAGTGTCGGCGGGCATTTTGGCTGGCACGGCGGGCCGAACGGGTCTTCAAGAAGTCCAGAGGGACGAGTAAGGAGCCTACTACCAGAAGCCATTGGCACCATACTCTTAGATCAAGCCGGCGTCTAGTGAGGGAGAAAGGTCGGAACTATTGGAAGCAATCTCTGCACCGGGCTGAGTCTGACATGAAGGTGACCTGGAAATTTCTGAACTCTCTTCTGGAGGAGGATGATAACAGTTTGACTGCACATCTGCACATCCGGGCTTTAGTGCAGAGGACTCTCACCGACATATCAAGGAAAAGATCAGTAGAATTCGAGGAAGGACATCAGCGGCGGGCCCGGCTACTTTGGTGA
>MV022008940
ATGCCATCGGCCGTCGTAACAGTTGCCGGAATTCTGGCGCGGGACGCTTTTGACGGCGGCGCACTGGTCTTTGCGGCCGATAAAATCTGCCGACGAATTCGAGTTCCCCGAGGCGAACCGAGACCCCCGGCGTTGAATTCGAGCGCCGCCGCGTCGTCGTCTCTGTCGTCTGCCGTCTGCTGCGCATGGGCTGTTGCCACTGGCGGCCATAATGGCAACCAGCTTGCTTCCTATATCCGGTGGTACGGAGCCGGTGGTCTGGTACGCCGTGACGTCACCGATTCAGTCCTGTCTACCTGCGATCGCCCAGTCACCTGTTTATCCTCTGTCGACACGACAAAAAACCCTGGCGAAAAACTTCTTCGCGGCCTGCGACGTTTCCAAGGCGGAAGAAAGATTTGCGATGTTCGCCTGATTAGCCAACACAAGTCGAGACGTTGGCACCGAGATGCAGACTTGAAAATGAACTGGTCACTGGCCTGTGGAACTCCACAGCCAAAGCCGGACGCAAATAAACATTTTCATATTTTCGTTGGCGACCTCAGTCCAGAGGCCGATGCACATCATCTACGCGAGGCATTTGCTCCTTTCGGCCAGATATCGGACTGTAAAATTATTCGTGATCCTCACACACTAAAATCCAAAGGATACGGCTTCGTTTCATTCACAAAAAGAGAGGATGCGGAGAGCGCAATCACGCATATGAATGGCCAGAGGATCGGATGCCGGGCGATTCGCACCAATTGGGCGATGCGCAAGCCTCCCGTGTTCGGCCAAAAAGACGATGACGTCATTCATCAGTCTTTTAGCGTCTTCGGTCCAATACAAGAAATTCGGGTTTTTAAGGAGAAAGGCTATGCATTTATTCGGTTTAGTTCAAAGGAAATCGCTACGCAAGCAATCGTTGCGATGAACGGAGTGGACATCAACGGTCACACGGTGAAGTGTTCTTGGGGCAAAGAGTCGCCCGAGAGCCCCGGACCCCCGGCGTCCAGTCCTGCCCAGTCGACCATCACGGCGGCAACCGGTCCTCCTCATCCCCACTACAGTTCGACGTTGTTTGGGGCAAATCCAAACTACAGTCAGTCGCTGAACTACTGGTCGGTTGGTCAGCAGGGCTATCCTCCTCTGGCGGCTCAGTTACAACAGCAGGCCGGATTCGTCCAGCCACATTTGCAGCAGGGCTACACGATTGCTGCGTATGGGTGCGTTTCAACTTCATCTTGA
>MV022006630
ATGGCAACTCCAAATGGAAATAATTCTCGACTAATTTGTGAAGATGCATTTGAAGAATTGAAAAGCAGATGCCAGATATTGTTTGATGCTGAACCTGCTCAGTATATGACAGATGCTTCACTGAAACGATTTCTCCGAGCCTTCCAGTCAGCTGATGAAGCTTTCAAGATGGTGATTAAATGCAACAAATGGCGAAGAGAGTTTAATGTTTCCTCCCTATCAGAAGAAGAGGAAGACATAAAACAAGAAATTTCTACTGGAAAGGCTCTTTTGCTTCGTCACAGAGACTACTTGGGCAGCACTTTGAAGCAATAA
>MV022007150
ATGGAAGAGATGAGTCCAATTGCAGACCGGCCATTGTCCATTGATCTTTACACTGCTGCTATTGATGTTGCAAAGAATCATTATGCAAACATGCTTGTATATCCTTACACATATATTGGTAATTACTATTACCGTCGTTGCATGTACAAAGAGGCTCTGAGAAACTGGGCAGCTGCTGCAAAGGTCATCAGTAGATACAATTACAACAGAGAAGATGAAGAAATATATAAAGAATTTTTGGAGATTGCCAATGATATTATTCCAAACATTATTCGAATTTCATCGGGAGAAACATCAGAAGCAAATAACTTGAACAACTCTGAATCAAAGATATCAATGCCTTTTTTGTCAGATCCTGAATGCTATGCCAATCTGCTGCAACTTTACGATGGGATCTGTGAATGGGAGGAAGGAAGTTCTAAACCAGTTTTGCACATTGTCTGGGCCAATCATATGGCATATTCTATCTCAAAATTTGATTTAAAAGCCCGTGAAAATGTGAACATTGAGGCTGTCATGTCAGTAAATGGCAGTGGCTCTGAATCAGGTGAAACTGAGCCACGGAAACGAGTGGATAGAAGAAGGGAATCTGATTCGACAAAAGAAGAGGGAACAAAAGTTTCTGCAAAATCTTTCACTTCAAGTAGTGAAGCAGCTAAGGCAAAACAAAGACGAGTTCGACTTTTAATGGCTGAGCATCAGAAAACAAAAGCTTTAGATGCTGGCTCTAGCATTTTGAATATTAATGTGGATGATGCATTTTCAAAGAGAGAAGACAGCATTAGTGAAGAGAAAGACTGGACTGGACCAGATGATGATGATAAAGTGCAATCTCATTCTAGAGAAGTTCCGACAGTTTAA
>MV022007770
ATGTGGCCAGTCCAGTGGTTAATGAATGAAACTGCCATTATGAGATCTGAGGTTGAGAAGTGCCACCAGTACTGGCCGAGCGAGCGATCTGCCAGGTATCAGTACTTTGTGGTTGATCCGATGGCCGAGTACAACATGCCGCAGTACATACTTCGAGAGTTCAAGGTCACCGATGCCAGGGACGGCCAGTCAAGAACAGTCCGTCAATTCCAGTTCACGGAATGGCCGGAACAAGGCGTGCCAAAATCCGGAGAAGGTTTCATAGATTTCATCGGTCAAGTTCATAAAACCAAAGAACAGTTTGGACAAGATGGTCCAATAACCGTTCACTGCAGCGCTGGAGTCGGTCGCACGGGAGTTTTTCACATTGAGTGTCGTCCTGGAGCGAATGCGTCTGGCGCGTGGTTGACTTGTTCCAGACGGTGA
>MV022008190
ATGTGCGGCCAGTACATCAGAGTCGATTATGATTGTAATGAGACGAAAATGGCAGATTTAGAGAAGTTGATGTTTGGGTATTGGAAAATGGAAACTCCGAGACTTTTGATTTCGGTCACTGGTGGCGCTCATGACTTTGCTATGGAGCCACTACTGAAGAAAGCATTTCGTCAAGGTCTCGTCGAAGTTGCAAGATCTACGAGTGCGTGGATCATCACAGGAGGTACATATACAGGTGTAGCGAAGCACGTTGGGAAAGCATTGCATGACTATAAAATCAAAAACGGAAAAATGAAGCCGCTTGTTGCTCTCGGGATAGCCACGTGGGGATGCATCGAAAACAGAGACTATCTGCTTCCAAGCGAAGTCAGGAGTGGCGAATCAAAAGAAAGCAATGGGTGCTGGCCGGCGTTATATACAGTCAAAAATTCGCCGAACAAAAAGGGTGAATCTTTTCTGGATCCAAATCATACTCATTTCATCCTCGTCGACAACGGAACACAGAAGCAATCCGGAGTCGAAACAGAACTTCGTGCACGACTCGAAATCGAGGTCTCGAAGAAAGCATCAGATAAAGAAGAACCTGCCTCGTTTCCCGTGTTGGTGTGCGTTGTTTTGGGAGGAGGTCCAGATACTCTTAAGACAGTCAAAGAAGCCGTCGAAAATGGAACACCGGTGGTTATCGTCAAGGGCTCTGGAAGAGCGGCGGACGTCTTGGCATTTGCCTACGAAAAATTCCAACAACACGAGAAACTGAAAACCTATTACAGACAGAGAGCGTACGTTGACGACCCAGCTCAAGAAATCAGGGAGGTCTTTTGGTGTCGCAATGTGGAAACCGAGCTTAGTACACCGCGTCGACTCTGGCAATCGCTTGACACGCTCCTGGACCGGGGGCGGATTCCTCTGCCGGAATCACTCACGGCTGAACAATTCGCTGAATTCTTCCGTGAGAAGTTGTCCGGTATATGGACGGCTACTTCAAAACATGTTCCTCCCAACTTCTCCCCCGTTGGACCGGGCTGTTCTCTGAGTGTATTTCGTACTCTGTCAGTAGAGGAAATCGCTGCAGAGATACTAGCCCTGTCTGATAAGTGCCGCGCCAGCAACCCGCTTCCGACACGTCTCCTCATGAATGCTCCGACATCATAG
>MV022006380
ATGGTTGGCGTCGAAAAAGGAAATAAGAATAGAAATGACGAAAACGAAATCAGAGATCTTCCAATTAATGAGTTCATTACAACCACTTTTAAGAAAAGAACTTGCAAAAGATTCGTTCCAGATGACAGGTGGTCGGGCCTGTGTGGCTGCGGATACTGGGGCAATCAACACACTAATTTATCCACCGCGTACCCTAAGGGAACATGGAAGGTTCAAACGCACACTGAAACATCCGCAACAGATGCCTTCGGAGATGTAGAATTTGCCACTTCAGGTCAAAAAATTGCTAAGTACATCAGAGTCGATTATGAGACGAACATTGCAGATCTAGTGAAGTTGATGTTTGAGTACTGGCAAATGGAAACTCCAAGACTTTTGATCTCGGTCACTGGAGGCGCTCAGGACTTTACTATGAAGCCACGACTGAGGGAAGTGTTTCGTCAAGGTCTCGTCAAGGCTGCAGGATCTACGCGCGCGTGGATCATCACAGGAGGAACGAATACAGGTGTAACGAAGTACGTTGGCGAAGCATTTAGAGATTATAAAATCAAATACGGAAGGAAGAAGCAGCTGGTTGCTCTCGGGTTAGCCACGTGGGGATGCATCGCAAACAAAAAAGATCTGATTCCAAAAAATTATGGGCGTTATGTGTCTTCACCAAAATCCGTGTGGGAATCCATCGCGAACAGAGATGATCTGATTCCAGAAGTCAGGATCGAAAAATTAAAAGAAAGCAACGGATGTTGGCCGGCGTGGTATAGAGTCACAGATTCGCCGGACAAAAAGAAGGAATTTCCTCTGGATCCAAATCACACTCATTTCATCCTCGTCGACAACGGAACGCAGCATAAATTCGGAGTCGAAATGGATCTTCGTGCACGACTCGAAAGAGAAATCTCGAAGATGAAGTTAGACGAAAAATCAGTTTCGATCCCTGTTGTATTGGTCCTTTTGGAGGGAGGGCCGAATACTCTCGAAGCCGTCAAGAAAGCCATCGAACAAGGAACTCCGGCAATCATCGTTGCGGGCTCCGGAAGAGCCGCAGACGTCCTGGCCTTTGCTTATGAGAAATACAAAGAACTGAAACTCGATTTAAAGGAGGAATCAAGGCAGAGCGAAACTCAAGAGAAACTGGACAGATTTTGGGAAGAAGTGACTTCCGAAACGAAAAAGAAATTCCGTCCGAATGAAATAGAGAAATGCGTCGGTTATGTTCGCGCGTGCATCGCTAACATGAATCACTTGACGGTCTTCCGTTTGGACAGCGGATATTCAGCCAAGGACATAGACTTAGCGATTCTTAAGGCTCTACTTAAAGTGAATCAAGATAAACGGTTGGATCAGCTGCGGTTGGCTTTGGCCTGGGATCGTGTTGATATCGCCAAAGACGAAATTCTCGCAGAGAACGTCAACTTCAAGGAAGAAGAGCTGCATGAGCTTATGTATTACGCCATTGTAAAAGATCGCGTAAATTTTGTGAAACTGTTTCTTGACAAAGGACTCAATTTAAAAGATTTCCTCACCACAGAGCGCTTTCTCAAACTCTACAATGAGCCTTCGACCATTGCAAGATGTCGGCAGCTTCAAAGAAAATTCAAGAAAAGAAGTAAGATAACGATGGAAGACATTGGGTCACTGATAAAAGAACTCAGTGGAGAACTCTTCGAACCGAATTACTCCTCTGATTCCAACAAAAAGCAGAATCGAACTTCAAATCGAGTCTCTTTTGCTCTCCACGTCAACCCCATATCCGTAGGGGCTTCTTGGCCATTGGATGAACCGTCACGTGATCTGTTTATTTGGAGCGTCTTAACACAACGCAGAGATATGGCGATGGTCTTCTGGTACGAAGGAAGGGAGGACTTAGCCTTGGCTGTCGTTGCTCATCTGCTTTTGAGCAATCTGCTCTCGAGTGATCCAGATTTAGATCCAGAACTAAGTCAGGAACTGTCAGAGCAGATCGCTTTCTACGAAGAACTTGGCGTTGGTCTATTAAAGGAGTGCCACTCCTCTGACCAACGGAAGTCGATCCAGTTGCTCGTGAGAGAGATCCCCGCGTTTGGCAGGACGACAGTTCTAAAGATGGCGGTCCAGGCGGACAACAAGAACTTCATCGCCCTTCCTTCTTGTCAGAACCTCCTCACTGAGGCCTGGACTGGAAAACTCAGCGACGACAACCATTACGTCAAGCTTCTATTGAGCACTTTCATACCTTTCCTCGCTCCAGTTTTGCTGAAATTCCGAGAGAAGGAAGGAAAACCGACAGAACGACTGAACGCTCCAGATTCTTCCACACCAACAAAGAGAAACAGCCAAGCCAAGGTCAATTCTGAAACCACCGATGGTCAGTCGGAGCCAGCGAAGAGCAGTGTCGCCACTTACTTTCAGAAGATTGGATCCTTCTTTCAAGCGCCTGTCATCAAATTCTGCTACAACTGCATGACCTACTTTGCCTTCCTCTTTTTATTCGGTATTATTTTACTCACAGACTTTTACCCACACATCTCAGTCAAGGAATGCATTCTCATCGCTTGGGTTGTCACTTTGATTTTTGAAGAGATACGACAGATTGCCATGGATGATGCGCGCGATGTAGTAAGGAAACTGCACAATTATATAAGGGACATTTGGAACATAATGGACGTTATAACGATCGTTACGTTCTTGGCTGGAATGATACTCCGATTCATTCCAGTTTCCACCTGTGGACAATGCTTCTACTCCGCCAGGATAATTCTCGCTCTGAATTACATGACGTTCTTCTTCCGAATTCTTCACATGTTCTCCATTCACAGAGAACTTGGGCCTAAGCTCGTAATGATCGGCCAAATGATGATCGACCTGTTCTATTTCATGATAATCTTGGTCGTGTTTGTCGCTGCCTACGGAATAGCGTCTCACGTCATCCTCTATCCGAACCAACCGATGAACATCGCTCTCGCTAGAGACGTCCTCAGCCGCTCCTGGTGGAACATCTTCGGTGAACGCGGCATTCCCGAAGTATCTGGGCAGGAGTGTGGCAATGACACTGCTCTGCCGTACGCTGAGCAGTGTGCCTCGATGGACGAGGAAGAATTCTCGTCATACGGTTGCAGCGATTACAAGGCGGACAAGTGTCCTTCGATGGATTGGCTTATTCCGATCATCCTCGGCATTTATGTCCTCATCACCAATATCCTTATGCTGAACCTACTCATTGCGATGTTCAGTAATACGTTCTCGAACATTCAAGGACAGACGAACGTAGTTTGGAAGATGCAGAGATACCATTTGGTCAGAGAATACGAATCTCGACCGATGCTACCTCCGCCTTTGATCGTTCTCGCTCACGTCTATCTTCTCATCCGCTACGGCATTCGACGTCAGAACAGCAGCCTCTGCCCCAAATACGCTTCCAAGTTCAGATTGACGTTCAAAGTACAATTAGCCGACGAGAAAGAACTGTTGAATTGGGAAAACGTAAACGCAGAAGAATTTTTGCGAAAAAGAGATTCGAATGACAAAGAAGCGACCGACAAAAACGCCAGCGACAGGCTTGAATCGATTCTTCGTAAAGTGGAGGAAATTGCTGAAAAGATTCCACAGTTTGAAAATCTCGAAAAACGTCTCGAACAACTGGAGAATCAGGGACATAAGCGTCCTGGGACCCTAAACGTCCTGGAGCTTAAACGTCCTGGACACCTAATCGGCGGAACCTAA
>MV022007070
ATGCAGCCCTGCAAATCTGCGAAGACCACGACATTCCAACAGAACGACGTATACGACGAAGAAAAAGATTGCCAGGCGAAAATGAAAGGGACGCTGGCATTGGACATATTCTTGACGGAAGTGCAACAAAGATTTAGTGGAATGCGGGAATTAAATGACTTATTCGGTTTCTTAAATCCACTCGTATTGCTGCGTCACGATGACTTCGAAGATCGAATGACTGCTTTTAAATGCCAGTACGGGGACGAGATAGATTGCGCCGAACTGACAACAGAAATTCGAAGGATAAGAAACATAAGGTTAGCAGGAACTCTTTCCACGAAAACGGTGAAGACGTTCAAGGCGATACTTCATTGGACGTGCTTAGATGGTTGGTAA
>MV022006590
ATGGCGCAGTCGTCTGAGTGTTGCATCTTCATCGATAACTCGAATCTCTTCATCGAGGGTCAGAAATTCTTTGCCCGTGCTAAAGGTCTGCGCCTGACAGTCGCCCATGACATTCGTTTCCGAATTGACATCGGGCGTTTGGTCGAAGTTCTCGCAGGAAATCGTAAGATCACTTACGCCAAACTCTACGGTTCAGAGCCCCCGGCAAATGATTCTCTTTGGAAGAGGATACGCAGCAAAGGAGTAGAAGTCGATACATTCCAAAGAAACGCTAAGGACATGGAAAAGCAGCTAGACACAGCGCTAGCCTCTGATGTCGCCGAAAGAGCAGTTCTCAGCTCTCGGGAATCAAGTGCTCAAACATCGATGACTTTCATAATTATTGGAGGAGACAGAGATTATCTGCCACCATATGAAAAGGTGTTAAAATACAGGCTTAATTTGGAAGTTGCTGCTTGGAAAAACTGCCTCTCTCAAGAGGTCAAAAAGTACATAGAAAAGAAACTAGACAGTTCGCATTTGCTGTCATTGGACGACATAGCAATTATTCAGAATCCGCCGGTCTATTATCTGGCGGATGAATGGACGGGGACTAAGCCACTTCCAAGAGAACGCACCATTGTCTTCGAATTCGCCTTTGATATAATAGCAGGAGACGCCAAATACTTAAACACCGAAGTTACTGAATTAATTAAACTTCCGTGCTGCGAAAGGTTCCGCAAAAACATCAAGCAAGTGGTCGACTATGTGAAATTCAAGCAAGACCAGAATGATCCTGAGTTATTTGAAAGAAAAATATATCTAAATCATAAATTTTATGCCGAAGAAGACAATGAAGAGGATCTAGACGACAGTGAAGGCTTTGAGGTCGTTGGACCGACAAGAAAGCACAAGACTTATCAGAAATATTCGGAAAAGTGTCCATTTCAATTTGCTTGTAGACTTGGCAAGCGGTGTCATTTCGAGCATTCACCAGAAGAAAAAGAACATTTCACGACACCGTCAAATGTTGGTAAATTGTACAAATCGAAATACTGTTTGCATGCACAAAACGGTAGATGTAAATTTAAGAACGATTCAAATAAGTGCTGCTTTGCTCATTCATCGAGCGAGGCGAGATGCTACAACTGCCAACCGGGAGGTCTCGTGGGAAATCACTGGATGGACGAATGTAAATTGAAGAAATTTTAG
>MV022007540
ATGGTTCGAGCTGTTGTCATGATCTGGAACAACGACAATGTCACCACTTACTTCAACGAAACTCGTGCTGGTTGCTATCCACCAAATAAAGATGGAACCCAAATGACCTGTCTATCGCCGCCCATTTACATTCGCTCTGATTTTCTACAATTGCTTTTCAATCAGACGGATCCATATTCCAACAGCTACAATAGGAAAAAGCGCGAAGCCATGTGGGGCAATGTATTGTACGAAGGACAAGGACTATATTTACCTGAAGACGTCATATCGTGGACCCCAAGATCAAAACGTTCGACCTCAAATTCTATATTAACAGATCGAATGTATGCTTCGCCAACTAATAGTTTCATGAGAATAGAGTTGGGAATGATTTTTGATAGAATTACAGACGATTTTCTGACGGACGGGATTGGGACATTCAATCTCTGCTATCCGCCAACTACTTCGTGTGTCGGTGATGTTCACTTTGACCCATCGCAAACAGATACAATAACCATTGAGGGACCTAATTGGGCCAGCTGCGGGAGACGAAACGACTACACTGTTCATATTGGAAATGAATTATGCCGAGTTATTGAAGATCCTAGAAGCAGTGCACTGTCCTGTAGTCCGCCAAAAATTGAACCACAACATACTGACATCGACACGATGTACTGCGGAGAGAAATTTGCTATTTTAGTAAGTTAA
>MV022007780
ATGAGCGCAAATCGACGAAGAGTCTACGTCATCGGAGTGGGAATGACGAAGTTTGAAAAGCCTGGTAGAAGACAAAACTTTGATTATCCCGACATGGCTCTCGAAGCTGGTACAAAGGCTTTGAAAGATGCTGGACTTTCATATGATAAAGTTGAGCAAGCATGTGTAGGATACTGCTATGGTGACACAACTTGTGGGCAGAGGTCGCTCTACCAGTTGGGCATGACAGGAATACCCATCTACAATGTTAACAACGCTTGTGCCACTGGATCAAGTGCCTTGGTGCTGGCTCGTCAACTCATTGAAGGCGGTAATGCTGAATGCGTTATGGCTTTGGGATTTGAGAAAATGGAACCAGGGTCATTAGGTACAAAGTACACCGATCGTACAAGTCCTATGGACAAGCACGTCCAGACGATGGCCGAGTGCTTCGATATTGCCGGGTCCCCGTTAATGCCCCAGATGTTTGGCAACGCTGGCACAGAACACATGAAGATGCATGGAACGAAGCCTGAACATTTTGCAAAGATCGCTTGGAAAAATCACAAACACTCAAAGAATAACCCTTATTCGCAGTTCCAAGACGAGTATTCGTTGGAACAGATATTGAAGTCGCCCTCTGTGCATGGATATCTTACCAAGCTACAGTGTTGTCCAACTTCAGATGGCGCTGCTTGCGCCATCCTGGCAAACGAGGACTTTGTCAAAAGACACGGACTTCAGGGCCAAGCAGTTGAGATCGTTGCCCAGAACATGTCGACGGACTTGCCAAGCACGTTTAAAGACAAGAGCTGCATTAAAGTTGTTGGCTACGACATGACCAAACGGGCGGCTGACGATGTTTACCGCAGAGCAGGCATCCGTCCATCTGACGTTGATGTGGTCGAGCTGCACGACTGCTTCTCAGCCAATGAACTGATCAGCTATGAGGCCCTTGGACTGTGTGCCCCAGGAAAGGCAGGAGAGTTTATCGATCGAGGCGACAACACATATGGTGGGAAGTTTGTAGTCAACCCGAGTGGTGGATTGATTTCAAAAGGTCATCCTCTGGGCGCCACTGGATTGGCGCAGTGTGCCGAGCTGTGCTGGCAGCTGAGAGGCTTGGCTGATAAGCGACAGGTGAAGGGAGCGAAACTGGCGTTGCAGCACAACGTTGGTCTCGGTGGCGCTGTTGTCGTGACACTCTATCGACTGGGCTTTCCACAGTACGCTTCCAGATCAGTGCAGGTTGCAGCCACGGCGGCAATTTCATCGGATAGTTTCAAGGCCAAGCCCATTTTTGACGAAATCGAGAAGGAACTGCAGAGGAATGGTGCCGAATACGTCAAGAAGATAAATGGCGTCTACTGTTTCAAGGTGAAGAAAGGGAAAGATGAGGGCGTCTGGATTGTTGATGTTAAGAATGGAAAAGGCTCGGTTAAATTTGATCCAGCAGGTAAAGGTGATGTGACAATTTCTATGGATGATGAAGGTTTACTGCAGCTGATGACTGGCCAACTCAATCCACAGCAGGCATTTTTCCAGGGCAAGCTGAAGATAGCGGGAAACATGGCTCTTGCAATGAAATTGCAGCAGCTGCAGCCAAAGACGGGAAAATCTAAACTCTGA
>MV022008670
ATGGCGTTTGACATTGGTCGCAGATTCATCTCCGTCGGATGTGCTATAGTTTCATTCGTAATGTTTTTCTCACCAAAGAATGATTGTCTTGCCTCTGGATATCATTCTGCAGCATTCGAAATTCGGAAAAATTTCCAAGATAGCGTGAGGTTTAACTGTACAAGTGATTCGAGAAGTTCCGTGGATTGGCAATATCAGAAAACAAGCGACAGCAAAAGGGTCGACATTTTCATTGGAAATGCAAAAGGAGGCGGAGGTCATATGGGCAGCAGGTACACATCTAGCAATAGATATCAAATCGGAATGGACATCCATCTGGGAAGATACGACCAGATCTTAAATAGACAACGTAACCAAGACTGA
>MV022006520
ATGCAATATTACGTGCCGACTCCAACAGGAGCAGATGTTGAATTGGGTGTTTCTAACAAAGACCTTTCAGAGAAACCCATTCGTCGTTATGAAGATCGCCTTCCTGATAACCTATTTCTTATCAATGATAGTTATGATGCTGCTGTAGCTCTCTTCTGGATTGAAGATAACATTCTGCAAACAGAAAAAACTGTTGTTATCTATGGCCATAGTTTGGATGCCTACACTTGCATCCAGACTCTGCTGTCATCTGGTGTCCGTGGAGACCAGATTATTCTGGTTACACCTACCATAAATTCAGAAGTGAGCTGTATTAACAATCCGGATGTTGAAGCTGTGATCCAGAAGAGTCTGAGTGACTCCAAAGTGCTCATTTATTCAAACTGTATTCTGGCTCAGTGGAGTTACTCATACAGTAATGCCAGTCACTTAAATTCCGTTTCTTTCACTACACCGAGTGAACCAGTCACAATTGAATGTGCTGCATTTTTTAGTTACTATGATAAAACAGTGGATCTAGATGCATTCCGAGCGATCAACTGTTCTTATCTTGTGTTTGACGGTCGTCTGGTCATTGATGCAAGTTTTCACACAAACGACCCTTCGATTCGTTCTGCCGGACCCTTGACCAAGTATAAGCGAATATACCATGCTGACAAGTGGTCTCATGCCAATTTCAATTCTAAAGAGATTGGCATTCAACTTGCAAGCTCAATGCTGTCCATATTTGATCCATCAATGGAACCTGAAGAGCCGACAACAGAGGATCAGGCAAAGTTGATTCCCAACTACAGAAGCCCCAAACTGCAGGGAGCTGTGTTGCCAGGTAATTACAAATATCTTCATGCAGAAAAACCAAAGATTCCGTTGCTTCTGAGTGACCAGATGAACCAAAAAAACTATGGTCGAGAGCTAATTACAAGGAAATCAGGGGAAAACATTGAGTATTTTCGCCTCCACATCAACCAATACAGTGCAGTTGAAACGATCACATGCCTTTCCAAATCAGAATACTCAAGCAGCAATCTTCTGTGTCTGTATGGCATCCATGAACGCTGTCTCAATAACCTTGTTTCTCGTTATGATGAAGGTCTGATCAAAGACTTTTACAGTTACTTCAAGGAGACCTGGGCAATGGCAATCTATCATGACAGATTCCTGGATTTCCGGGATGAAATACGTGAACTGCTTACCTCTCGACCCAATGATGACACTGAATCATTAGAAGAGATGATACATACTATGTTGGATGAAGATCTTGTTCTTACTGATGGACAAAGAAGGGTACTGAAAGATCGTTATGTTACAAGTGGATGTAAACAGACAGTGGAAACACGCCTGCTCAGCTATTTAACATACAACTACTACCACCTGCCAATGTATGCAAAGCCAGGAATGGTGTGA
>MV088000130
ATGAAACCAAACAAGTTTGATGGATTGATACCATTAGAAACATTTCTGAGGCAGTTTGAGGTTTGTGCAGAATACAATGGATGGACGGAAAGAGAGAAGGGTGCATTTCTGCAGTGTTCCTTAGAAAAAGGACCAGCTCAACTTCTATGGGATTTTGGGGCTAAGAAAGAAGTCGCATATGATGAATTGGTGGAAAGGCTACAACAGAGATATGGGTTAGAGGCCCAACAGGAAACCTTTCGCACCCAATTACGATGTCGGAAGCAGAGAGAGAAGGAGAGTTTTGGGGATCTTCTCCATGATATTAGAAAATTGGTCACCTTAGCATTCCCAGGACCAAACAACGACACTACGGAGATCTTAGCAAGAGATGCATCTTAG
>MV022007390
ATGACCAATGGGACACGCGAAAATGTCTTCATTACATCAGTTTACATCGGACAGAGTCTCCGGGCGGACTATTACAACACGTCGGGACAAAATCTTTTGATAAAGACTCCCGCCATAACTGATAATGATTATTTGCTCTATCGACCTCTAGAGGTCATTTTGGAAATTTCTCCCGATTCATTAAACATCAGTTCGGGAACGAATTTTACCTACAAGCCGAATCCACTAATAAACGACGTCAGTCCAAGAGATCTGCCGATAAGCGGCGGTATTAATCTCACCATAACAGGAAGTAACTTAGATTCCGTGGCTCATCCAATGGTTCGAGCTGTTGTCATCATCTGGAACAACGACAATGTCACCACGTACTTCAACGAAACTCGTGCTGGTTGTTATCCACCAAATAAAGACGGAACCCAAATGATCTGTCTATCGCCGCTCATTTACATTCGCTCTGATTTTCTACAATTGTTTTTCAATCAGACGGATCCATATTCCAACAGCTACAAAAGGAAAAAGCGCGAAGCCATTTGGGGCAATGTATTGCACGGAGGACAAGGGATATATTTACAGGAAAACGTCACATCGTTAATTCTTAGATCAAAACGTTCGGCTCCAAATTCTATATCAACAGATCGAACGTATGCTTCGCAAACTACGCCTAATAGTTTCATGCAAATAATGGTGGGAATGATCTTAGATGGAAGTGAAAGATATACAGACAACATTCTGAAGGACGGGTCTGGAGCATTCTATTTCTGCTATCCGCCATTTATTCCGCTTGTCGGTGATGTTCAATTTGACCCAAGTGAAGAAGATACAATAACCATTAAGGGATCTAATTTGACCAGCTGCGCGAGACGAAACGACTACACCGTTCACATTGGAAGTGAACTATGCAGAGTTATTGAAGATCCTACAGACAATGCACTAATCTGTAGTCCACCAAAAATTGAACCACAACATACCGACAATGACAAGATATACTGCGGAGAGAAATTTGCTATTCTAGTAGATTTTGGAAACAAACAGTACGTGTGTTCGTGTCTGACGTACCCAAATGACGGAACAAGGAAACTAATCATCATCATTACGACGACCGTTGGTTCTGTCCTAGTTCTGTCAATAGCTATTGCCGTAATATTTACAATCATTAGAAAGCGCCGAGAGTCTAAGAGGCAGAATCAGCGTGAATGTCTCAATGATTCATTGCCAAGAGGACAGGATACGGTGATGACAAACGACATTAGACGCTTAGCAACCAACAACAGCGGTGACAATATCTCATACAAAGATAACAGATATCGAGATACCCTTGACTGTGGATGGTCTGGAGATCGAGATGATGAAGATAACCAAGATTCAAATCAGACGGATTACGACACTTCTATTAGCCATCTTGATTCTGAGTTTTGA
>MV136000010
AAGCGCCCAGAGGTGGGAATTGGCGGCGCCGCGATCCCTCGGAATCAACTCTCGGAACAGGAGCTGGACGAACTGGCCAGCTACACCCCGGTGCTGACCTATGGCCAAGCCAAACAGGCCCCTCCGGAGCAGTTCGTGCCCGGGTTCGTTGCATGGGACAAAAAGGTTTTGAGATTCAAGGCATGGTTTAAAGAGACGGTGCACGAGTCTCCCGTGGAGCATTTCAGAGTGCGTCTGGTCGACATCTTCTATTACTTGGAAGATGATAGCATGTCCGTCGTCGAACCAGTCGTGGAAAACAGCGGGCTTCCACAGGGTAAACTAATCAAAAGGACGCCTCCCAAAGAACGACATCGGGACATGTACACCTGGAAGGATCTGAACCGTGACATTGACATCTGCATCTATGACGCGTTTTTCACATCTACGACTGCGACAGATGGACTTCTGTACGAGTTTCTACTCAGTGAAGGCCTTGAAGTGAACCCGGCCGGGTCGTGTCCCACCGACCCGTACGATGAGCGTCGAAATCTGAAAGAAACTCCTAAGTTGGCAAAAATGCCGACAGACATTGACAAACTGCGCCAGTTTATGGAAATGGATCGGAAAGTTTTGCGATTCTTCTGCATCTGGGACAACACGGATGAGATGTACGGCGAGCGAAGAAAGTTCGTGTTGCACTACTATTTAGTCAATGACACAGTCGAAGTGCGTGAGCTTCATACTCCAAACGATGGCCGCGATCCTTTCCCGATCCTGATCTCTCGTCAGAGAATTCCTAAGAATCGCTACGACACTCCGTCGACATTCCCTTCGATCATCCTCGAGTTGAGCGAAAATGAGATCAATGATTATTTCACTCCTCGTGACTTCGGAATCGGTAAAACCGTGGAACTATACAACCGAAAGTTTCTGCTGTACGATTGCGACGACTTCACGAAAGCATTTTACTGGAAGAACTTTGGTACGACGGATTTCACTCCGATTCGTATCGACAAATACGGAAAAGTCATTCCACAGGAACCCGCTTCTGCTGGTGACCGTGATTTGCAGGGGAAGGAGATCTCTGCGTACGATGGATACGGGACTTTGGAGGATTCGATGCAAACGTGTCTGACGCTGATACCGCAGCCGCCGAAGAAAGACTTTGTCAAGATGATCGACTGCGACGGAATCGTCCTCCGCTTCGAAGCAGTGATGGATACACCTAAGCCCGAGTTCAAGGGTCGTCGATTCATCATCTCCTATCGCCTTGCAGACGACATGATCACCATTTACGAGCCTCAGTTCCTGGAGAGGACTCGGGTCGCTAAACCAGGAAGCACTCCGGAGAAACCGGTCTTCTACGGGCCGCAGGACTTCTACATCGGAGCGGTCGTCGACATATTTCGTCATCGGTTTATCATCAGCAATGCAGACGCTTATGTGCTGAGGTTCATGGAACAGCATTCCGATCAGTTCCCTGAACATACGATTCAGACTTTGAGAGAAACTCTCGGGCGTCAGCCGTCGACGCTTTTCAGACCGGAATCAGGAAATGGCGGAGGACGAAGAGTCTACACTAAACGCACCGGAAGGTCAGCTGCAGAGGCTGGCCATCACAGCCAGTGTCGGAAGGACAGAGTCTTCCTCGGAATCGACCTCAGCCGATCGGGGTGGGTCAGTAAACAGAATCTGCGAGAGATGTGCATCAAGCAGCAACTTCCCTGCGACGATGACATCATCGATTCACTCGCGAAACAAATCGGAAAAGATCCGGAGCGCATCAGCCTAGAAGAGCTTCGTCAGTTTTTGGAGATGGCTTAA
>MV022007240
ATGCTTCACTTCACTCGGAATAATGTGTATTTGTTTGTATTGATTTCTCCAAGTCAAACTAGAATCATTGCTAAGCTGTTCATTCATTATCTGATCCAGAGGGTCACATCTCACACTGTGATAAACGCCGGAACTAAGAGGCAACCGATGCAACGCTTCAACAAACCTGTGCTTCATCGAGCAGAAAACTCAACTCAGTGA
>MV022008610
ATGCCACAGCCATCAGTCGAAATGGGTATGGGCACTAAAAGACCTCTCGAAAAGCAGGCACACCGCAGGCCAGATGAAGAATTAAGAGGAAGTTTGAGGAAAAATAACACCGACAAAAAGAAGACTTCAGATGAAAATGTGGTCGCTGGTACAACTGAGCAAACTGTTATTAGCATTGCAGAAAGCTCTTCTTGTGTTGCTGAAGGTAAAACTGCATCATGCAAAAGTATTGAGATTCTGTCTGTTTGCCTTGAAAGCTCTCAAATAACCCAGAAACCTTTGACAGATGGAAGGATGGTAGACGATGAAATACCAGTTTTTGATGTACCAGTTCAAGCCACAACTCAGAATGCACAGCACAGCACAATTGGTGACATCAGTTCGTCAATTACACCACAGCGGCAACCAAGTCAAGACGACAACCTACCTGATGACATGGATGAATACAGCTATAGTGCCAGTGGTGACTCTGCCAACATGAGGAGCCACACTAAGACATCAGCAAATGACTACAATGTTGTTGGGAATCGTTCTACAAATAAAGAAATGCCAGAGACCCAAGAGACGAATTCCAGAGTCGTCAATATAAACTGCCAAGACACCAAAGAAGAGACAACTGGCAGTTTAGACACGGTTGGTGACGTTGAAACCAGTGATTTTGAACCAACCAATGACTGTGGCATACCAGAAACCAATAATGAAACAATGAAAACTGCAGTTGACACAAAATTAGAAGAGGAAGGAAACAACATGTTGCCTGAGAAGCCAACAACTTCAGACAACTGCAGTAGCAGAAGTCCAATAGTCAACAGGCTAGATGAAACAACTTTAATACCAGAAGAGGTTGGAAATGGCTGTAAAGTTTCATAA
>MV022007360
ATGCGATTGTCGGGACAGAATCTTTTGGTGAAGACTCCCGCCATAAATGAGAGCGATTTTGTGGTCAAACGACCTCTAGAGGTCATCTTGGAAATTTCTCCAGATTCTTCGAACATAAGTTCGGGAACGACTTTTACCTACAAGCCGAATCCACTAATATACGACGTCAGTCCAAGAGAACTGCCGATAAGCGGCGGTATTAATCTCAACATAACAGGAATTAACTTAGATTCCGTGGCTCATCCAATGGTTCGAGCTGTTGTCATGATCTGGAACGACGACAATGACACCACGTACTTCAACGAAACTCATGGAAGTGAAAGATATACAGAAAACATTCTGAAGGACGTGTCCGGGACATTCAATTTCTGCTATCCACCATTTATTCCGTTTGTCGGTGATGTTCAATTTGACCCTAATGAAGCAGATACAATAACCATTAAGGGATCTAATTTGACCAGCTGCGCGAGACGAAACGACTACACTGTTCACATTGGAAGTGAACTATGCGAAGTTATTAAAGATCCTACAGACAATGCACTGTTCTGTAATCCTCCAAAACTTGAACCGCAGCATACTGACAATGACAAGATATACTGCGGAGAGAAATTTGCTATTTTAGTATATTTTGGAAGTAAACAGTACATGTGTTCGTGTCTGACGTATCCCAATGACGGAACAAGGAAACTAATCATCATAATTACGACGACCGTTGGTTCTTTCCTAGTTCTGTCAATAGCTATTGTCGTAATATCCATAATCATTAGAAAGCGCCGAGAGTCTCAGAGACAGATTCAACATGAATACTTAAATGATCCATCGCCAAGAAGACAGGATACGATGATGACAAACGACATTAGAAGCTCAGCATCCAACAACATTGGTGACTCTATCTCATACAAAGATAACAGATAA
>MV022007600
ATGACCTACCTTCGACCAGAACGAACAGCAGTCGATGCGATGTCGAATCCTACTCTTCAACGCCTCGTCGCCTCTTGCAGAGTGAAGTCAAGAGTCGGGAAGAAAGTCAAATTATACGACGACGGCGTCAACAACAATGGAACCGGTTTCTCTGGATTTCCTGGATTGTCTTCGACAGCCAATGAGCAGCGAAGGCGAAACAGGTGGTCGGAGATTGACGTCCGAGGCGTGGCCTGTGTCCGACTTAAGTGA
>MV022007850
ATGTGCTACAAACTGGTTCCAGGGGATTTCACGTGGACGGAAGCACGTGACCTCTGCTACCTGAGAAGCTACGATACATACTCGGTCGCCGTAAGAACACCGGAAGAGTCGAAAGCAGTGGCAACCTTTCTTACTACATTTCAGGGCAAGTGTTGCCGCTATGAGATCTTCGAGTTAAATCCAGCTCTTTGCGGTGGCAGAGGAAAAGATGGAGGTCGTTATTGGACTGTTGGTCGCAGAAGAAACCCCAACGACGGCTGCGACTCCTATTTCGAGTGGAGGACACAGGGCCCCGCCCCGCAGGTCGTCTACTTCGAGAACTTCTACCAGGGATACTCCGACAACTGCGTCAACGACTGTATCTTCATGGCGTCCGGGCATCAGTACGAATGGGTTCGTGACAACTGCGCCAATACTGCGTGTGCAGTCTGCGAAACTAAGACATACTCGTACTCTTAA
>MV022008150
ATGGGCTATACTTACACTGAGGTTGCACGGGAACGTGATCCGGGTCATGGCGGCATCGCCGTGCTGCACGACGGATGGTTGAAGTGCATCCGTCTTGAGCTTCCATCGACGGCCACATTCGAACATTTGTGCATGAAGTTCACAACCAGCAACTCAACCTGGCTCCTGCTCTCCATCTACCGACCGGGGTCTTGTGCCCCTACGATGGCATTTCTGGACGACCTTGCAAATACCCTCGGAGCGCTGGTACTGCATGGCTGCCCAGTTATCATAGGTGGCGACCTAAACGTGCACATCGAGGATCCTGCCGACATCATCACCGGGCGCTATCTCGAGCTGCTCGACTCCATGGATCTGCAACAGCACGTCACTGGCCCAACGCACGTGTCTGGAGGGACACTAGATCACGTCATCACTTACAGCGACTTCCACGTCAGCAATGTATCCGTTGATCCACCTGGAATATTTTCTGATCACAGCTTCATAACCTGTAAGATACCGGTCGCGCACTCGAGTACTATGCCTACCTCACGAATCGTTCGGAGCTGGAAGTCGGTGAACCGTTGCGAACTGCTTCAAGCCATCCGCGACGGCCTTTTGGGACGTCTTCCTGTGAACGACTCAACGGTCGAACAGCTGTTCTCTGTCTATGACGACACCCTGCGTGACCTTGCAAATCGGTTTGCGCCAGAACACATAGTGCATTCACAGGTCAGGCCGCTATGCCCATGGTTCGATTCGGAGTGCCGGGCTGCTCGCCGTGAATGTCGCCGGCTTGAGCGTCGCTACCGACGGACACACCTCGACGCCGATAAAGAATCCTACATCGCTGCATGCAAGACTAAGCACAGCATCATTGAACAGAAGAAATCTTCCTATTGGACCGACCGTGTCATGGCCGACAGTTCATCACCGAAAAAGCTCTGGCGATCCTTGTCTACCATCCTGGAAAAAGATAAAAGGATACAAAGTTACGAACATTCGTGCCGGCACGGTGGGCCCATTGAAAACCAACCCATCGACGCCACTACCAGCGGAGGTGGCACCTAA
>MV022009100
ATGGAATCTGGCTTCTTCGAGATCTCGACGACTTATGAACTGCGAATATCGGACGCCTGTCGTAAACTGAACATCTTAAACAATCCGTTGCTGTGGACGGACGAGGACGTGAGGACGTGGTGCGACTGGGCGCTGGGTCTCTACCAGGTCCACCCGACCAGACGAAGGACGCTGCTGAACGGCATCGCTCCCCACCACAACGGATCCAGCTTCAGTCGACTGGAACCGATCGACTTCGACCGACTGTTCCACTCCGCTGGAGTCTACGTCTTCGCTGAACTGGAACTGTGGAAGAACGCCACGGAGATATCTTCGACAAGACTTCTACTGTCAACAGAATTTATGTCAATCAATCAAACAGCAGCAGGTGTCACGTCGACAGACGACTGCCTTTGGTCGACTGACCGCGTCAATCGAGTAGTCTCGTCAAATTCTAAATCAACCGACGTCACTGAAACGTCACCCGTGGCCAACCGGTCGTCGTCATCCATGCGTGTCACTCCAGTCAATCGCGCGTCAACCAATTCGAGTGAATCGACGGCGGATTGTCATTCGTCGTGGAATAACATTCCGACCGTCGTCATGCATTCCGAATTAGACGACCNNNNNNNNNNNNNNNNNNNNNNTCCAATGGAAGAAGGTGATCCGTGGAGAGATCCGGGGTACGGAGTGTCCGGAAGCGGTGCTTCGGTGGCGGCGGCNNNNNNNNNNNNNNNNNNNNNNNNNNNNNGACAGCGCCGGTCGACTGCCACCGCCTTCGATCACAGGGCGATGGAAGAGACGGCGCCGTACAAAGGCAGTCAATCCGGTCACTCAAACTATACGACAGTCGACAATGAAACAATCAGAGGTGACCGAATTCCTTCTCCAGACGACGACGATTGGCAGACGTATTCGAAGCAAGGTCATCACCTTTGGCAGTTCCTTCAAGAACTCCTTCAAAGGCCTCTCATCTACGAAAACTGCATTCGATGGATCGACAAACGACAAGGGATCTTCAAAATCGGGGACTCCGTGAGGGTGGCCCAGCTGTGGGGCCAGCGGAAGAACCGTCCGACGATGAACTACGACAAACTCAGTCGATCTATTCGCCAATATTACAAGAAGGGAATCATCCGCAAGACAAGTGGCTCGAAGAGACTCGTCTATCAGTTCTGTCCCATGTACAACATCTAA
>MV088000120
ATGCGACCGACCACGGCTGCTGCAGCTATCGTCCCTCGCTCCGTCTATCGTTTCCGTCGTCAGCCGCCGTCATGCGGTCCCCCTGCCTGCTGTCCGTCAACGCTGCTTCGTCCGTCGTCAGCGTCTCCGCTAGGAGCGCACAGCGGCTTAAATTTAATAGCGTCGTTGCTCGAGCGCATAACGTTCGTCGGGCCTCCGAGTCCCAGGCGGGGATTAGATTTATTTAGCTCGGTCCCGCTTGCTCAGCCGCCTATCTTAAGCGTTACCGTGAAAGTGAAAGAACTTATGGAGGCGATCGCCGGTCGGATTCAACATAGAGACCGTAGGGGTCGATATCCGGCCTGCAGTCGAGTTGGAGCTACTGGAGCGCCTGGTCTTCCTGGTCAAGTGTCGATTGCTGATAAATGCTTGACAAACAACGGTGGATGTCAGCAAAATTGTCAAAACACTCCGGAAAGTTACTACTGCACATGCAACAGAGGATTCCAACTGGAAAATTATAATTTTACCTGCAATGGAATCAATTTCAGCAAACGGAGGCGAAGACGATCGGAAGAAAGCGACGAGTATTTCATGAATGACATATTTTCAGACGGAAATCAACTTGTTCTATCTCGATCCAAGAGAGATATAAATTTTCATTCTGACAAATACTTCTGCGGTTATTATCCTGTTGCTGGAGGAATTTCAATATTTTGCTTCTGCAAAGTGAATGCCACAACCATTCTGCCAGTAAACGGAACCCAATGCATCGATATTGACGAATGTTCCTATGACAACGGAGGCTGTGACCAAGTGTGTAATAATTCTCAGGGAAGCTACAGTTGTAGCTGTGAGAGCGGATTCAAAATGGCGCCGAACAGACGCAATTGTGCAGATATCGACGAATGTAAGACTCGAATCTCGCCATGTCCATCGAGGTCATTGTGTGTAAACAGCTACGGCTCCTACGACTGCATTCAGAACTACGCCAACTTCAAAGTCCATTTGGAGCAGCCTACGGACGATGCCAGTCGGAACGTCGGTCAGATTTTGGATATGCTCGACTTCCAGCAGTTTGTAAGTGAGTCAACTCACAATCGTGGTGGGCTTTTGGATGCGGTTATTGCGCCCAGGGCCTGGGCACCAACCGAGATCGCGGTAAAAGAGACGGGGCTGTCTGACCGCAGGATGGTATACTGGACAATGGAGTTCAAGACGCTGAGGCGACGAACCTGGAGACACTTCGACTATGGGCAGTTTGAGCAACGTCTGCAGCACTCAGAGCTCTGTCGTTCGATTGCACAAGGAGAATCGGCAACTGAACTAGCTGAGCGTTACCACACGATGGTCAAGGATATTCTGGATGATCCAACTCCGGAGGTTGAGGTGACTGTTCGCATGAGACCCAACCGCCCGTTTTTTGACGGAGTGTCGACAGCAAGGCGAGACGTGCTGCGCGACGGGCAGAACGGAAATATAGGGCGGCTCGAGGTGCTGCAGGTGAAACTGACGCCCGGGAGAATTGGTGCATCGTCCAAAATTGGAGGTGGAGGATAG
>MV022008960
ATGTGCAAACTGTTCTACTTCGTTCAAAGTCTCAACTACACCTGTTCGATCATCATCCTGACCGTCATCTCCCTCGAGCGCTACCTGGCTATCAACCACCCGATCACCTGCCGTCGTTTCAGCCGCAGTCGCGCCCTGCGCTGCTCCGTCGTCGCCGGGGTCTGGTCGGCGTCGGTCGCCTACTCGATGCCCCTTCTCTTCATCTACAGCACGTTCACCGTCGACGGAGGAGGCGGCGACGTCTACTGCGTCCGCGTCCTACCCGCCGCCGACAGCCACATCACGACCGTCTACGTCATGGTCGACCTCTTCGTCTTCTACCTCTCCCCGCTCCTCCTCATGCTCGTCGTCTACACGAGGATCGCCGTCCTGAGGAGGCGAGGACGGGAGCGGAGGAGGAGGAAGAAGAGGAACAGTTTCTGGAATCCTCCTCCGTCTTCCTTCTCTCCGACGAACGAGACGTTCGTCGTTCACGGCGGCGGCGGCGGTCAGCTGATGATGACGTCATCGCCGTCGTCGTCGAGGCGGAAGTCGTCTGCGCTGACGATGGCGGCGGCGGCACCGGAAGTGACGCGGAGGATTTCTTCGCTGAGCGTCCTTCCCACCACGGCGCTGTCCAGATCGCCGGAACTCAGCGACCCCCCGCCCGCCGCGCCGTCGACGCTCTGCAACGGCGGGAGACCCGAGGACCAGCAGCGCCGTCCTACCAGGGCCGCCTGCGGTTCTTTCCCGGCCCGACTGTCCGTCTCGCCGTCTCCCTACGCGGCCTACGGCAGCGCCGAGGTGCTCCCCGCCGAGGGGCAGCAGCAGCAGCAGAGTCTCCTTCTGCTCCTTCGACGCAACACCGTCAGCACCGGCAGCAGGAACCGCGTCTCGTCCGTCTTTGACCCGATCGGACCTCGGCTGTCGGCCAGCAGCAGCTCCGGCGTCGTCGGCGTCGGCGGGGGTCGGTGCTGGTCTTCGTCGTCCCATCGGCGGAATCCGCTGATATATCGGCGGAAGGTCATCCGTCTGCTCGTAGCCATGGTCATAGCGTTCGGCGTCTGCATGCTCCCCCACCACCTCCGTCTCCAGTGGCAGGAGTGGTCGGACGTGGGCGAATTCAGTCAGGGCATGATGTACATTCCGCCCTTCACGACCCTTCTCTTCTACATCAACAGCTGCCTCAACCCCTTCCTCTACGCCCTCATCTCCAACAAATTCAGAAAGTCGCTGCGGGAATTAAGACTCAACGCCCGCTTCACTCCCGACAGGTGGCGACACTGA
>MV022008550
ATGGCGGACGGAGGGTTTGATCCATGTGAATGTGTCTGGAATCACCAGATGGCGATGCAGCGACTTCTCAATCTGCTGAGGAACTCGCAGTCATACTGTAGTGATAACGAATGCATACAGGACATGCCTGGACCACAGAGCAATCCTCAGACCGATGGATTCGGGCTGATGATGATGATGATGGTCGGGTGGCTTGTCGTCGCGACGGCCTTGTTCCTGCTTCGTCCGTCCTCGCTCAGACGACAGCCGGACGCTAAGCCACGTCCGGGAGACCGTAACGACGGAAGCCCTCCAGGCCCAGCCCCGGTTCAGTAA
>MV022006480
ATGTCCAAGAAATTATCATCCAATAATGCTCCAGATAGCAGAGTCACTGAATTATCAAATCAGAACCAAGAGAAAAGTTCAGAGTCACCCATTGTTCACTCAAATAGTCAAAGCACTGAACAATATTTAGGTAAATATGATGTAGAATTTGAGCTCAGTGAAAATAACCATGACTTGCTGGCAAAAAAGAAAAAGAAGAAAAAGAAGCAGGATATGTCTCCTGTGAAAGGAAATGGTATTAATGACATGACAAGCAATGATATTGATGGCAAATGCATCACTTCAGAGAAGAGGAGCAGGCATTTGGTGAAAGGAAAAAGCAATCTTTCAGCATTGACTGAGACACCAGAATCTGAGGAAAATTCAAATTGCTTATCATCATTGAAGTCTGAGAAGTATGAAGAAACTGAAGGTAATGCTGATGTCTCATATAAAGACTCTTCACTTCAAAGGAAGAAAAAGAAGAAACATTATCGTTCACTTGAAGAAATTGATGCCAGCACATTGATTTCAATTGCTCCAGTCTATGAAGAAGATTTCGGGAAAAGTGTAGAATCGCATAAGAAGAAACGCAAGCATTTGGTCAAAAGTGACCCTCTAAAAATAGAAGACCCTTCACTCTTGAATGATTTACCTGCAATATCCGAATCGCACAAAAAGAAAAAGAAGAAACATTCGCAGCCAGATGCAGTTAATTTGCCGAGTCTCTTGGAAATGGCAACTCAAGAGGATGCTCTTAGTCAAATGCCTGAAGCTGGCAGTTTTGTCACAGTCACTTCTTTTAGTGGTAAGAAAAAGAAGAAGAGACAAAAATCTGATAATCAATGGGACTTTGTTAAAGAAGCAAAATTTGATGATGGTGAAGCTGGTTATAAAATCACACGACACAAAAAGAAAGGAATTAATGAACTATTCGTGAAATCTGAAGTAACCGAAGAAGCCGTTGACTGTACTGTTAGAAAGGCAAAAAAGCACAAGCGTGCTGAAAGCAATTGA
>MV048000220
ATGAAAACCTTAACGCATATGTCCAGTGCCGTTCCCTCGCAGCTGATTGGACAATCGATTGAAGCACAACAGCAGCCGATTGTCCTATACAGTACATCCAATCAGCAACAGTTTCCCTTGATGGCCAATCAGCAGCCGATGTTCTACGCAATGGCTGCCTCCGACCAACAACTGATGATCGATCAAAGTGTCCAACAGCAGCGTGGTAATTATTAA
>MV022006810
ATGGGCTATAATGTGGAGGCAGCACATGCCATACCACGTGAAACATGGCTAGACAATGCACACTTCGCCAACCACAGCGGCACTGCATTTGTCTCAAAGCCAGGAATACATACCGCCAAGATTCATACCAAGTCAGACCTGACCACATTCAAACATTTGGGCTATAGAATTGGTGGCGGCTTTACTCCGTTTCTTCTGGTTGCTATCTACCGGCCAGGCCTGCAGAGCATTACAGAACAATTCTTCGTCAGCTTACTGCCCGATCCTTTTCTTCTGACAACTGCATGTCGACAGATTTAG
>MV048000260
ATGGCTCTTGTGGCAGTCTTAGAGGCGATTTCGGCCATTTGTTCATCGATCATCTGCTGTGTAATCGGAGCCTGTTGCGACGACTGTGGCTCTAACGGAGGATGTTGTCAGCCTGACAGTAATTCAACTGTGGTTATGATGACAGGGCAAGACCGTCGTCCACCTCTTCAGCAGTTCCCCATGTTGGATATGGTAAATCGATCAGGGATGGCGATGCCGAGTAATCAACAACAGAGCTACTATTCTACGTATGCTCAGTTAGATTACCAGTACGAGGAGCTCATCGGTATTCCTTCCTCAAATGACGGATATGAACGTTCGATTGTCCCGGCAGCGAATTACTTAGAACTTATTAACTAA
>MV022008540
ATGTCTATTCGTCGTGTTATGGACGACTTAGATTCTCTTCTGGCGGACTTACAGTCCACGAGCCTCGGCCATAATAACGCAGCAAATAATTCGTCATATCAGATGGAGAAAGATCACTGCCCCAACTATCAAGTCGTGCCTTCGTCCAGTCGTCCGCCGGTCAAGTCGTCCGATGCCATGACGTGCGCCACCCCGATCTACGACCCGGTTACTGACGCGGAGGGACAGCCTCTGTATGAGCCGCAGTTCATTCGGCCAATGGCTCCTCTTCCGTCTTCTGCCGCTGGTGGTCGACCGAATCCAGGTTCAACGTTGAACCAGCCTAGTTTGCAGTGCCATCCGATGACCGCGTCCACGGCTCGGACGGCTTCCTCGGGCAACAAGAGGGTCTCCACCCTCAGCAGCAATCTATCGGAGCTCGACAGCCTCTTGGCAGAGCTGAGTTCAGCGCAGTTTAATGTCGAAGTCGATCGCCGTACGGGAGGTTCATTAGTCTCACCAACAGGTGGCAGCACATTCGGTGCAAATAAGGAGAGAAGTGTTGATAGTCTGTTAAATGATTTAGACAATACTCCTCCAATTGCAAACAGCCGGAATTTGGCACCAGGTGGAGGCACTTCAACGGCGACAAGAGACCTCGACGAACTAATGGCATCTTTATCAGGAATGACAAAAATTAGTAACCAGCCGAGTTGGACGGCGTCACCCAGCGTGCCAGACGCATCCCACGTCCATCCTCAGAACCCAGAAGTTGTTGGATTTTCTGCTCCGGTCCACGGAAATCCTGCATCTTCAGTTGTCGGCGATGCGTCGTCAAACGACGCGAAGAACATCAGTTTACAGGAGATGATGGAAAAACTGGATAGCGACATGACGCGACAGGGTGTCATGACGGTACCGAAGGGTCATTGTGCCGCCTGCGCCAAGCCGATTGTTGGACAGGTGATAACTGCCCTTGCCCGGCTCTGGCACCCGGAGCACTTCATGTGCGTACATTGCAGAGAGCCGATTGGAACGCGTAATTTCTTCGAGCGAGACAGCCAGCCGTACTGCGAACGCGACTACCATCTTCTGTTTTCGCCGACCTGTGCTTCGTGCAACGGACCAATTGTCGACAAATGTTTGACGGCCTTGGACAGAACGTGGCACCCAGAACACTTCTGCTGCTGTCACTGTCGCCACCAACTATCGGATGCCGAGGGTTTCCACGAAAAGGACGGCCTCGTCTACTGCCGTCATGACTATTACGAGCTGTTTGCCCCGCGTTGTGGCGCCTGTTCCAATCCGATTCTTGACAGCTTCATCAGCGCTTTGAACAAGCAGTGGCATCCCGAGTGCTTTGTCTGTCGTGAATGCAGCATGCCCTTTGGCGCTGGCAACTTCTTCGACCACGAAGGCTTTCCCTACTGCGAGACGCACTACCACGCGGCCCGCGGCTCCCTCTGCGCCACCTGTCATAAGCCGATCATGGGCCGGTGCATCACGGCCATGTACCGGAAGTTCCACCCGGAGCACTTCGTCTGCACGTTCTGCCAGCGCCAGCTGAACAAGGGCACCTTCAAGGAGGACGGCGACAAGCCGTACTGCCACCCCTGTTTCGTACGTCTCTTCAGTTAG
>MV048000030
ATGTCAAACAAGCTAAATAAAACTTACTGTATGCGACTTCGTGAATCGTCGGGAGGAAGTAAGAATGGGGTCGTAGGACGGGGAGGTCGATCTACTTTCGAAATCAGGGTCGACGATGTCAGTCTGCGCAACCGGGGAAGGTTTTTACAAGAAAAGACCTTCGGCAGGAACCGCGAAGAACTTGTAAACTTAAACCAGCCGGAAGGAAAGACCAACCGAGAAGGGCTTTACAAACCGCGTCTCTGCTTTATATACTCATCTGAGCCCTCTAGCGATGAACGTCGGGCAGCCGCATACCCGGATTGA
>MV022007640
ATGAAGCAGAAGTTGTTTGTTCCTGATGTCACTTCCTTTCTAATGGCCGCGTTGCATTATTCTTTTGTGTTCAGTTGTACCCTGAGATTCCCGAGCACAACCCTGAAGATATCTTTTCAGTCGCTGGTTGAGAGCGAGGTTCCTCCTCCTCCCCCTTCTATGGTTTTACCTCCAAAGTATGCAAAACCAGTGCAACCTCTGATGATCAGCGTGCCTCCACCACCCAGGGCTGATGTGCCAAACCTCATCAGTCCGTGCCCTTCTCCTACTGGTACAATCAGTGCGGCAAACTCTTGTCCGACGAGTCCCCGCAGCAGCGGCAGCAGCGTCCGGTCGATGCTCGCGCTCGATCTGCCATCAGCAGCGGCAGCAGCTGCCTTTGCTCGCAATCACTCATCGTGTGACGACATGAAAGAACCGCTACCTTATGGTACCATATCAACCGAGGAAGAAGTTTCAGGAGGAGGAGGCGGTGGCTGTGAAAAGTCGAAGCCACCCTACTCCTATGCTCAGCTTATTGTGCAGGCAATCACCTCCCACCCTGACCATCAGCTTACTCTGAGTGGAATCTATGGGTACATCAGCAAACACTATCCATACTACAAAGCAACGGACAAGGGTTGGCAGAATTCAATCAGGCATAACCTCTCCTTGAATCGATTCTTCGTGAAGGTCCCAAGGTCTCAGGAGGAACCAGGGAAAGGTTCTTTCTGGAGAATTGATTCCAGTTCTGAGGGAAAGCTGATGGAGCAGGCATTCCGACGACGAAGGCAGCGCGTGTCATGTTTCCGGTCACCGGTTGGAGGGGATTTGTCATCCAGGTCAGCCCCTGTATCACCGAGTCATTACGACGGCAGCTTCACTCCAGAGGGAACACCACACAGTGCTGGCCTTATGCCAGACGTGTCTGGCGCTGGCGATGCTGATGCAGAAGTAAGGCAGCAAGATTCAAAGTCATTAGAGTCACAGCCAGTGACTGTGGCGCCACCTGCTTCAAATCGTCTGCTACAGCTGACGAATGACCTGCGATTTATTCAGTCAGCCCCTGTCTCACCCCAGGGAGGTCCGGTTCAGCTTATGGCGCTGCCGAATGCTGTCGTGGCGCCATCTTCAGTTGCTCTGTCACGGACTGCGGCTGGCGTTGCCTTTCATCCGTTGTCAACCTTAGCGGGAAAACAAGGCGTGTACCTTCTGCAGCAGACAGCACCAGGCGGCGCCACTATGCCCACCACAGTGTCATTGACCACTGGTGTTGGTGTTGCCAATGCTAATAATAAGGAAACTGACAAATCATTGATGTTGAAGTCCGTTGGAAATGGTAACATGTTGCAAACTGACGCAGCCATTGCCCAGCCGCAGTTGCATCCACCACAGAGATTATGCACGTCCTCAGCGTCCGCCTTGTCATCTGCTTCTGTCTCACCCACTGTGGCGTCAAACTCTTCCTTGTCCCCATCGTCTGCATCCATGTTTAGTCAGCTTCCGATAACCTTCATTCAGCCGGGGTCGGGTGTCCAGTCGAATGACCTCATCCAGAAGCTGCTGCGCCAGGGAGCGATGGTCGTCGGCCGGATGCCGGAGGAGGGGCAGTCTCCCTCCGTGTACTCGTTGCCGCAGGGTGTCATGCAGCCCGGCTTTCAGCCGTTTCACGTCGTCCTTGGCACACAGCTCGTGAAGCCTGGAGATGCAATGGCAAACGTGGAGCAGGGAAAGAGAGTCGTCCAGCCGCAGATCGTGGTGTTGCCTGGAACGCAGGGCTTCAAGATTGAAAAGTTGTCGCCGCCAGTCAAACTCTCCAACAGCACTTCTTCGCCAAGTGCGAATCAGACCGCAGCCATGCCTGAGAAGAGCGACACGAGTGCCGAAGACTCGTTGAGTAAAGGGATTGCGGCTGCAAGTGCAGCAACAAAGGATGGAGTTTCTGCTTTTTCAGAAGCAGAGATTAAATCTGAGAAGAAAGATGATGCTGTTGGCTCCATTGCCAGTTTATCCTCAGAGGTCGGTGCCTCTCTTGATCAGAAGATACATTTTGTTGGTCTGTCCTCGACATGCACCTCCTCTTCTTATTCAGCCAAGGACTCGACCAGTGGAATATACGCAGACCACACAAAGGCCGACAAGCGTCCCGCGTCTGTCGACGAAGCGTCGTTTGTGCAGTCGGTTGCAGACAAGCGTCTCAGACTCGATGGCGATCAATAA
>MV022008990
ATGCCGAAACCGAAGTTAGGCAAAGGGAGTAAGCGAATGAGCTGCCGCAAGCGATACAAAATCGACAAAAAGGTCAGACAACATAACAAGAAAGTTAGAAAGCAGAAAGAAGCCTCCGGCAAAAGTAAAAAACGAAGAACTAAGAAGGATCCAGGTGTGCCAAGCAAATGTCCTTTCAAAGATCAGATTTTGGAGCAAGCTGAAAAAGTTAAGGCCACGAGAGAGGAGGAAAGGCAAAAGAAGAAAGAGCAACGAAAAATGTCCAGACATAAACTTGTCAATGAAAAGCGAAATCTTGAGGGAATTGTAGAAGATGCCGCTAAACGCAATGAAGATTTCGATCGTCAAAAGAGGTTTGTTGAAAGGAAAAGCAAGGAATACACCGGAGGAAAATCCGTTGAAAGCTCTCTCAAAGCATATTACTGTGAAGTTAAAAAGGTGATTCAAGAGTCCGATGTGGTCATCGAAGTCCTCGATGCTCGTGATCCTCTGGGCAGTCGCTGTAACGAAATGGAAGAAGCCATTCTAAGTTCCGACACTAACAAGAAGCTCATTCTACTCCTGAATAAAATTGATCTTGTTCCTAAGGAAAATGTTGAAAGTTGGTTGAAGTATTTGAGAAATGAATTCCCAACGGTCGCTTTTAAGGCATCCACCCAGACACAGGCTAATCGTCTTAGTCAAAGTAAAGTTCCAGTGTCACTGGCTTCAGATGATTTGCTAAAGTCGAGCCATTGTCTGGGAGCAGACATTCTCATGAACCTCTTATCTAACTACTGTCGGAACCGTGACATAAAAACGTCGATAACGATTGGAATTGTCGGGAAATCTTCAGTGATCAACAGTTTGAAACGATCTAAAGCATGCAGCGTAGGAGCAACGCCCGGAATCACAAAAACAGCACAGACAATACAATTGGATAAGCACATTAAGCTTCTTGACAGTCCGGGCGTTGTTATGTCGTCCGATCTAAGCGATGATGCTGTCGTTCTGCACAACTGCGTGAAACTTGAAAACATTGAAGATCCGGTGAAGCCAGTGTCTGTTATCTTGTCAAGAATTCCAAAACAGCAGGTTATGACACAGTACGATGTACCTGAATATTCAGATGTGACTGAATTCCTGACATTTTTGGCAAAACGAAATGGAAAGTTGAAAAAAGGAGGACTAATGGACTTAGACAAAGCGGCAAAAATTGTCCTCCAAGATTGGAACAGTGGAAAAATCCGGTATTCAACAGAGCCGCCAGAAACGTACACAAAGCCTGCTTTTCTCAATACTAAAATTATCACCGATATGAACAAGGTGTTTGATCTTGAAGAATTACTGCGGGAAGAACAGGCAATGCTGCAAGATCTTCCAGAGGTTCCTGTAGCGTCTTCACTGTCGGTTCCTTTGGACAGAGTTGCTGCTTTGAAAGATCTTCCTTCCAAGCTGCCGCCTGTCAAAGGCAAATCACGGCCCGTGCACAAGGCTTTGGCAGCCACCTTCAGCCACAAAATGGAAGTTGGTGATGAAGATTATGATTGGGAAGACTATGCAAAATCCAAGTGA
>MV022007920
ATGTGGAACGGAAATGTTGTAACTCCTCTGAATATCAGTTCTATTCTACAGCCGCGAAAACAGTTGAAGAAGAAAGCAGTCCGTTCTGTGGTACTCAATGTCGCCGAGTCAAATGTGGCACAAGATATTTTAATGAAATTGGCAAAGTTTCATTTGGCAATTCCGCTGATTGTTCAAGACATCAGTGAGAGCGAAAGATTCATTGTTACTTTACCAATTATAAAAAGCATCATCATTAAATGTGAATCTAATCCTGGCGAAATAATCGAAAATCACCTGTTTTCGGACAAGTTCCGTTTTATTGTGTCTATACGAATGGGTAACAGCAATATTGGGAAAAGTACAATTCTCAATCAGCTGATGAAGAAACAACACATGTTTTCTTCACGTGCTGAACCCGGAAAAGAGTTTGGACGTCCACAGACACTGGATGGAATGGTTGAGATGATATGGTTGACACAAGACACTTGTGCCGATATGTTTTGGAAACGTGTCATCAGTGAACATTCCAAACAGAAGAAGTCGCAAGAAGTTGTTATTTTGGCCAATCTGCATGGCGATGCTATAAAAAATGTAGAGACAATTAAATTTTTAGCAACATTTGCATCGTCCTTCGTCGTGTTTCAAATGCCAAATTATTCTGAAGAGACGTTTAATCAGGTACTGGTCAATCCAGAACCTAATGATGAAGATAATTACGAAATTTGTACAGATGCACTGACCGATTATGAGAACCAGGAAACATTGATCAACGTTTTCAAAGACAGTTTGACTGAAAAACAATTTGATAAATCGATCCATGCAGGAGAAGAGTCAATGTATGGCATAAGAAGATTTTCACGTGTAATAGAATATGGTACTTTAAATTGCCAGCAGGTCAATGACATTATGGGTCTTGTTGGCAAGAGTGGATGTCTCAAGATCAAGCAGCATATGAGAGACATTAATGACATTAAATACAACAAATGGTCGCAGCAGCTGAAGAATTTGTGCCAGATGTCAATTAAAATCTTTTGTCAACCTCTTGTGCAAGCAAAAACATCACTGATTCATTTGGAAACGCAACTCTCCAAAATCTCAAATAAAGAATCTGTATCTGCCCAAGCTGAAGTTCGCAAAGCAAACGAGAGACTGCGATATGCAGTCAATGCTACTCAGAAAATGACTGCTGAAGGCAAGCTAAAGCATGACGCCGAAATAAAGAAGGCACGCGATGCATTGCAAAAATCAATTAAAGATGTCGACAGTATCACCTTAGGACAAGAACATTTGTTTAGAACTGTAGGACAAATTTACACCAAGAGTCTGACAACACCTGAATTGCGAGGGTTACAAAATGTTTCTGACCTCCCACTTCATCTGGCTGATTTACTTACTAATGGGTATGCAATCGAAATTTTGGATGGCGATTCAGTTGAAGTACAATCGATCTGGATCCAAGCAATACTTGAAAATGTCATCAAAACTTTGCCAACCCTCAAAGTTTTCGTGATAAGCATAATAGGATTGCAATCGTCTGGAAAATCGACTCTTTTGAATGCTTTGTTTTCAAGTAGGTTTCCAGTTTCTGCAGGACGATGCAGTCGAGGTCTATTCATGAGGATGATTTTTCTTGACGAAGAGCTAAGTCAATCGCACGGATTTCAATGCATTCTTTTGATTGATAGCGAAGGCTTATGTTCACCTGAGAAAATGAATGACAAAAAAGCGATTCACGACGATCGCCTTATAGCGACTTACGCAATGAGCATCAGCAATTTGACAATAGTAAACATTCTTGGCGAGGGAATGACAGAAATGACCGACATTTTACAGGTGGCCATAATAGCCATGACTAGACTAAGATTAGGACAAATTAGACCAGATATTCTGATTGTTCAGCATTTGCAAGAACGAAATTTTACGAAAATCGGTCAAGCAAACAGTCAATTCTGCGAAGCAATAAACAAAGCATTCGAAGAGATTACACAGAATGATGTGGAACTTGGATCAGTTTCTGCAGGATGTTTGGATGATTTAGTAAAGCGCATTCATTCGAAAGATCTCTTTAAACATTTCGGAGCATTTAGAGACGGATCAAGTGTAGCCTCGCCGCCTTCGGAAACATATCACGACGATGTTATTAGTTTATACGAAATGCTTTTGAAAAGATCAAAGCTGTGTGAGGTTAAGATGTCACTTGAGCACTGGAGTCGTCATTTTGAGAGCAACTGGAGCTGCGTAAAAGGAGAACAGGACAGGCTCAATTCATTGAAAGAGCATCGTGATCGATTGATTAGTGTAACGTTGAAAATGCTGGAACAAACATTCGATGGATCGGTTGTAAGGCATGGCTACTTTACAGAATATTCTCAAGTTATTACAAAAGCGCTTAAACGAGCATTGGAAGAAAGGCCACATGGGCAATATTCGGAAATGGAAACAAGTGAGCTTGTTGAAAAGATTTGGTCATCGTTGAGGCAAATTTCTGCTTCGAAGGAAGCGGATTCTGCTTTAAGAGAAAAAATAATTCAAGCGATCGCTCGTGAATATGCGGGTACCGACACTCTAGAACGTTTTAACTTACCCATTCTTTTGAACAAATCACAAGCTGGATATGGAAGTTGGATACGCTACAAAATAAAAAATGCAAATAGTAAGGTGAAGGAATGGCTTCGGGATTCAAAGCCGAAGATCATCACCGAAATTGGTAAACTGAACGAAGAGCAGATCTGCAGTTTGAAGGATTTAATTACACCAAACGAAATCGACTGGGATCATGTAGGAGAAACGGATTTTGCACTCAAAAAGGTAAGGGGTATTAGAACTGGATTTATAAAACAAATTAAAGACTACGAACAGAAGTTCAAGGTAAAACTAAGCGACATGTGCAAGCGAGACCTTGAAATTTACACCTTGCAGCAAATGAGAAATAGGATTCTTGCCTCCAATGAAATCTTCGAGAAAATTAACCAGGCGTTGTACCGTGAATTTGTGAAAAATGGCGTGTTGCCAGGCGAAGGCGTCCTGGTTGGACAGATACTTTGTAAGTGTATAAAAGACATTGCTGTTCAAGAAGCATATTCATTGATAATCAAGGCGGTGAAGGATGAGCCTTGGATGAAAAATACCGAAAAAGTTCGCTTATATTACTTCGAAAAACTGGCAGTAGAGGTCGCTAGAGGTGACAAGAAACGGGCCATTGAACATTTTCTCCATCCGAAAGAGTCAATCGAGAAATGGTTTGAAAGTGAAATTGATTCGATGGAAGATGAAGAGAAGATTACCAAAAAGTACAAAGATACCATAGCAAAGAAACTAAAAGAAGCATTTGAGAATATTACGCTATGCTCCACAAAATCAGAAATTGACAAAATTATTGCAAATTACATCAAGTATGGTGACGATAAGTATTACAGCAATTCAAATATAAATGATCTCGATATTGAAACATTTAAGAGTAGATTATTACGAGGAATAGAAGAATATCCAAATTCAGCAGACTGTCAAATCGTCGACTTCATGTCTGCTTCAAATGATTCAGTGACAATGGGGAGATTAGGTTGCACTGAGAGATGCTACTGGTGTGGGGCTTTGTGTTGGGGTTCTCGAGGTCACTACACTGGTAATAAGGCAGTCGCTCACCACACATGTCATCAGCCTCCAGGGCTAATAAGCACTCATGACAGCTTTACAAATGAATTGGTTGTTATGGCATGTCATAATTGGAAAGACAATTGTACAGTGCGATTTGGAAACTACACTGCTTTCGGATTGTTGTGGTCTGATGCAAAGGCAAAGCACTTCAATGATTGGACATTTAATGTGCACCCTATAACTGCATTTGACAAAATGATGCGCTGGTTCTTTCAAGAACTCCATACAGATATTGCAAGACAAATTAAATTAACGCCAGCAAGCAGGGAAGAACTCGAAACATGGGGCTGTAAGAATTTGGAATTGGAAAGCATTCTGGCAGTCGTTCGAAGCAAAATATACACTTGA
>MV022008100
ATGCAGTTGCTCACGAGAGAGTTTTCATGGACGAGAAAGGTTCCTGCGGGTGACAAGACGACAGTTCTAATTGACAAGACGACAGTTCTAATTGACAAGACGACAGTTCTAAAGATGGCGGTCAAGGCGGACAACAAGAGATTTGTCGCCCATCCTGCATGCCAGAACCTCCTCACGGAGATCTGGACTGGAACACTCAGTGAAGACAACAATTACTTAAAGGTATCCTTAGTGACGGTCTCTGAGCATCAAATTCTGCAGTAA
>MV022008140
ATGTGCGGTCAGTACATCAGAGTCGATTATCAGACGAGAATTGAAGATCTAATGACGTTGATGTTTGAGTATTTGAAAATGGAAACTCCAAGACTTTTGATTTCGGTCATTGGAGGAGCTGAGGACTTCACGATGGAGCCTCGATTAGAACGTGCCTTTTGTCAAGGTCTCGTCAACGCAGCAAAATCGATGCATACCTGGATGATCACAGGAGGTACATACACAGGCGTAACGAAGTACGTTGGGAAAGCATTGCGAGACTATAAAATCAAAAACGGAAAAAAGAAGCCGCTTGTTGCTCTCGGGATAGCCACGTGGGGATGCATCGAAAACAGAGACGTTCTGATTCCAAACGAAGACAGGACGCCGTATGAATTTCGCGTTGCCATCAAGATTCGACTCCATGTGTAG
>MV022006900
ATGGCGAGTCGTGGTGGAAATTCAGCAAGAGCATTGGCAGCCAGAAGAAAACGAGAAGCTGAAACCGAACAACAATGCCAAAGGAGACTCGCAGCTGATCGAGAAAGACATGCAGCCAATCGCGCTGAAGAAAATGTCGAACATCGATCGCAACGGTTGAATGTGATGCGAGAAAGAGTGACCAGACAGAGAGCGAGAGAAACACCGCAACAAAGGGAAGCTCGATTGAAAGCCGATCGATTGGAAGCCGATCGATTGAGGGCATCAACGACCTGCGCTGAATCGTAA
>MV022008320
ATGGCCGCCGACTTTGGAAAGGCATTCGATGACATCGTCGAGTGTCCTATCTGCATGGAGAGAATGTCTGACACAAGAATGCTTCCATGCATCCATACATTCTTCAGAGAATGCCTTGAAATTCACGTCCAGGAAAGCGGACGGATTATAAGATGTCCATGCTGTCGAAATGAGAGTGAAATTCCCAAAGGAGGAATCGAAAAATTACCGAAAAATATCTTTATAGAGAAGCTACTGGAGCTAAATGAATCATCGCAAAGTAGCCAGATAAATAAACCAGGAGTTGTCTGCAGCTACAATGGACATAATGATGTCGTGGACAAAAACATCGGCTGCATTGGCTATTGTGTCGAATGCGTGCAATATTTGTGTAGAACTTGCTCCAAATCACATGCGAGGAAGACAAAATCGCATCTGGTCTTGCCCACAGGATGTCTCGATCATGCGGACAAACAGTTGGAATTCTTTTGCAAGACTTGTAAGTTTTCCATCTGCTCTCAATGCTCGTCTACAAACCATAAGACTCACGAATTCTGCTCCTTTAACGAATACGCGAACTTCGTGGAGAAAACGTTGGACAGTGTAAAGTCGAAGAAAGACAATGAGATAAAAGCTTTGAACGGTCTATTGCTGGAATGTTAA
>MV022007880
ATGTCCTGTGGTCGACTACAGAACTCGTGGATACGCCTCACAAAGGGCACACATCCTCGACTCGCACAGGTCGTCCTGCCACAGCCACCTGTACGACGTGTCTATGTAGAGACAGTTCTCCTTTCCGGGCTCGCAGGTCGTGCGCCTGTTGGTCCACTGGGAGCTGTTGACGCCTCTACCGGAACCGTCGTCGAAGCGCAGAGGAATGGCGGTCGAGGGGGACAGGTGCCAGCTGTACGGAACGTCGCATCTTCTGTCGGCGCCGACCATCTTCTTGCCACCGATCCAGAACGTTGCCAGGTAGTCGATGAATCCGGAACAGTTTTTCCGAAATGCTGA
>MV022008790
ATGGAAATACAATTGAAGCACTGGGAAAGGGTATTGTCCAGCTGCAAGCAACTAACTGTAGATGGAAAATCAATTGAAGTGAATCTGCAAGATGTTTGGTATGTTCCAAAACTGAATAGAAATCTGTTCTCAGTTCTAGCAGCACAGGACAAACATGAAAATAGTTGTTTCGTCTCGACAAAGTACAGTTGTCATCTTAAAGTTAATGGCAGAAAGGTGCTTGCTAGAAAACGAAAACAGAATGGAGGTTTATTCAAGTTAGTTGCTGAGACTAAAACTTCTTCAGAAAACATAGCTGAAGGATGCACAGCTGAAGTGTGTGCTATAAACAAAGAAAATATTCTGCAGCTTTATCACGGCGGTTGGGTCATCAGAACAAAAAGACACGTGAAGGCGATTATAAAGCGAGAATTGAATATTGATGTCGGCGTAGACAGTGAAATAAAAGAAGGTTGTGTCTATGGCAAAGCGATCGACTTAAAAAAGCTCAAACTTCTTCTGAAGAACATTAGAACAGCTGGTTATGTTGTGAGTGAATTCTTAAGTGATAACAGTGGTGAATTTGATAATTTTGAAGTCAGGAAAGCGTTGTTGGAAAATGGAATTCGACAACGTCTCACCATGCCTTATACACCGGAACAAAATGGCTCTAGTGAAAGAGAAAACAGAACACTAGTTGAAGCAGCCAGAACTATGAGACTAGCTCATGGTGAACTACCACAAGCTTTATGGGCTGAATTAATAAATACTTCTGCCTACATCTTAAATCGAACTGGAACTTCATCTGTGGAAGGAAAGTCACCATACGAACTTTGGTACAACAAGAAACCACAGATTAAGCATTTACGTGTAATAGGATGCACCGCTTATGTTCACATTCCAGCTCAGTGTCGTAAAAAGATGGACAAATTTATGTTCAAGAAGGAAACAAATCTTATCGTTCGAGAGATGTTGTATTTGATGAAACTCCACTATGTTCATCATCAAGAGATTGTACAACAAGAAAATGCTGAAACCAAAGATGATGCAGATCCTGAATCAGAAAGTGATGAAGCAAAAGATGAAGAGGACGAAACAGCAAGACCATCAAAACTCAATGACTATGTGATGTCTGTTGAAGAGTTGATGACAGACTTAAAAGAACAAGAAACATACGAAGAAGCAGTTAATGATCGTTATGCAGATGAATGGAGAAAAGCAATGAAAAGTGAAATTTTATCTCTAAAAGAAAATGATACATGGGAATTAGTTGATTGTCCTACAGGAAAGAAGATTATACCATTGTTTCTCAATCTTAACAATAGCACGGTAGCACCGTCACGGCGTCACCCCGTGTTCATGTGA
>MV022006860
ATGGACAGAGCCGATAGAGACGTGGAGGTACGCTTCGAAGGGCAGCAAGTCTTTTACCGTTACGTGGACCGTCGCAGTCCAGACACAGACGAGGGACAGACTGATGCGCAGTGTGCGGCCGAGCGTGTCACTGATGCACGGCGGTTAAGCGAATTTTCCGCAGACTCACGAATGCGCAAGGAAATTTTCGACCGCGGAATACAGAGTAATTGTGGACGATCTCGCGAGCGAGTGACTGAAAATGACGATGCTCGGACGCGAAATGTGGCTGTCGATCACGAAATGCGAAATAATACGCGGCCGTTGCGCGATTTTTCTGAAAGCACCGCAGATTTGCGGCAGCCCTGCGATTTTTCTACCGACGCCGTCGATACATGGGCGCACAAAAAAAGTCAGACGCGACAGAATTACGATCGGCCGGACGACTCTGACATCGTCGAAACGCGTTACAGAATTCGTACACGTGAAACCGGCGTTCAAACCGAAAACCCATCTGGCGATCTGATGGTAAACGATAAATTAGAGGAAATTCTTAAAACGTTGAAGTATCAAGAAGCCAGACAACGATGTATGGAAGGCCGTGTTGACAATTTAGCGGCGGTAGTGTTATCTTCGTCGCGCGACGGTGCAACGCCCTCTAGCGACCATGCGACTTTCGAAAACCGATCATATTCTGCGCAGCGATCGCCGGTTAGATTTAATGATCGGGAAACGCGCCGCGAGTTGAGACGAACTACACCTTACAAGTTCGAGACCGAAAGTCGACGAAGATTAGATTCATCGTTACTGAAACCGTACAGGAAGTTATTCTGGGCTCAGAATTTCTATCTAGCCAGGGATGTTGCCAAGATTTCAATCGGGGAATTCTGTATTGCGGCCGCCACCGTTTTAATTTGGTTAAGAAAGACGGGAGCCAGTGGGTAA
>MV022008750
ATGCAATCCAGTGACTTTCACATCAAAGAAGAGGAAGAAGAAGAAGATGAGCAGAAATATTCAAGCCAAAAGAAAGGAAGACCCGTGAAACGAGCATCTGAGAAGCGAGGCCGACTGTCTTCTAGCGATGACGAAGATAAGGCAGACAGAAAACGTCCACGATTTGACAGTGTAACACCTGATTTGAAACCTTATGCTTTGTCTGCAAACAGTGGCGCCATCTATAACATGGTTCAAGCAGGTCCATCATCATCTGAGAAGCGAGGCCGACTGTCTTCTAGCGATGATGAAGATAAGGCAGACAGAAAATGTCCACGATTTGACAGTGATTTGAAACCTTATACGTTGTCTGCAAACAGTGGCGCCATCTCTAATGTGGTTCAAGCAGGTCCATCATCATCTGAGAAGCGAGGCCGACTCTCTTCTAGCGACGATGAGGATAATGCAGACACAAAACGTCCACGATTTCGTGGTGTAATGCCTGATTCTAAACCTTATACTTCGTCCGCAAACAGTGGCGCCATCTATAGCATGGTTCAAGCAGGTCCATCATCATCTGAGAAACGAGGTCAACTGTCTTCTAGCGATGATGATAGTCCAGATGTAAAACGTCCACAATTCAACAATTTGACTACTGTGTTGAATGCTTACGTTAAAGATGATCCTTCCTCGGCAAACAGTGGCGCCACCTACGCCGATGTGGCTCAGAAATTGATGAGAAAAATGGGTCATCAGGAGGGCAAAGGTCTTGGCAAGCACGGCCAGGGTATCGTCGCCCCCGTAGAAGCGTCGAAGCAGAAAGGCCGGCGCGGTCTCGGGCACCTGATCAAAGGTTTTACACCGTCGGACGCCGGGTGGGACTTCGATAGAGAAGAAGTGACGATTAAAGAGAAGGTTGAGTGGCTTCCATCGTGCGAGATGCCTCCCCCAACGATCGAAGAGCTCCGCGGCTGGATGGCGGAGGGCGACAAGAAGCTGACGATCGAGGACGAGGTGAACTTCTGTTCGGCAGAGACCCTCGACGGAATTCTCAACAGCAAAAGCGTGTTCGATAATCTGGAAGCGGAGGAGATGAGGAAGGCGAGGACACGGTCAAATCCGTACGAAACAATTCGCGGCGTCTTTTTCCAGAACAGGGCAGCAATGAAGATGGCCAACATGGATTCTGTGCTTGATTTCATGTTTACCGAGCCAAAAGATGAGAACAATCAGCCCCTTGTGAAATCAAATGAACTGCTATATTTTGCCGATATCTGTGCTGGTCCTGGCGGTTTTAGCGAGTATGTACTTTGGCGAAAGCAATGGCACTCGAAGGGTTTTGGGTTTACCCTCAAAGGTCCGAACGATTTCAAGCTCCAGGACTTCTTTTCCGCCCCAAGCGAACTGTTTGAACCACATTATGGTAAAGGTGGCTTGGATGGTGATGGTGACATTTACAATCCAGAAAATCTTCAGGAATTTCAGAAATTCGTTCTCGACCACACGGACGGCCACGGAGTCCACTTCGTAATGGCAGACGGAGGATTTAGTGTTGATGGACAGGAGAATATTCAGGAGATTCTGTCCAAAAGACTTTATCTTTGTCAGTTTCTTTGTGCTCTGATGATCTTAAGACCGGGTGGAAACTTTGTTTGCAAATTGTTCGACCTGTTCACAAAGTTCAGCGTTGGATTAGTTTACCTTCTGTACCGTGCTTTCAACCGCGTCGCCATTTTTAAGCCAGTCACAAGTCGACCGGCAAACTCAGAACGGTATGTCGTATGTCAAAACAGACGCTCAGATTCGCTTTCTATTCAGCAATACTTGTTTAACCTTAACCTTCGCATGTGCGACATCTATCCGCAAGTGAAGACTTCGAACGTCGACATCACGGACGTCGTGCCGTTTGACGTCATCGCAGACAACGAAGAATTTCTCCGATATATTCACAATTCAAACGAAGAGCTTGGCCAACAGCAGATGATCTCGCTGGTTAAGATAAAGACTTTTGCCCAAAACATTCAGTTGTACGACCATCGCCAGGCGTCCATTCGTGAGCAATGTCTCCGGGAGTGGAAAATCCCAGACCAACTACGTACAGCGCCTGACAAGTCGGAAAAACCGATGGATAAATTTAGCCGATTAACAAAGGAATCAGTGACCGAATATTGCATTGAATCGACCCTGCTGACCTTATCTAATCTTGGTGACAAAGTGAGAAGCATCTATGATTACCGGTGTATTGTTTCTGGCGGCAAGAAACACTACATCTTGTTCAGTCTCGGAAGGTCTCATATTTTTCGGTGGGACGCCCAAGGCCCCGGGAAATGGCAGAAAATGGACGACTTGAAACTCGAAATTCCGCACGACACTGTTCTTGAAGTGGAGGTTGTTGAGGAGTTACGTGGAGAGGGCAGAGGTCAACGCAGGGTCATGGCTTTACACGTACTCGATGCCGCCTTTCTTTGTGGAACTGATGTTCGAGATTTACATTTCAACGAGAGAATTGAAAAGGCAAAGAAATTTGTTAAGGCAATCACACGAGCAACAAGATGCGATCTCGCTCCAATTCGGGTCAAAGAACCGATTCGATTTGAGCAAATCGAGACTATCTTCCAAAATTTACAGATGAAACTGATTAAGGGCGGAGGCCATGTCCCCAAACAGTGCTACTGTTGTCACGAAGATGGAACCCAGAGCCGCTACATGGTTCCAGTTGGCCTCTACCTCGTCAGGGCGGTCAGCGAGCCGTGGATGATGGCCATGAGCGAAGCCAGAACCGCAAATACTACTTCCACACTTTGGAGAAGACGTCTTCATTTACGATCCCCACCGATTCTATAG
>MV022007970
ATGCACGGCGGAATAACCGAAGACGACATCATGAAAAACCTTGAAAATGCCGTCGAGATTGCAAAGAAAAACCGCAAAAAGAATCCGAGGAATCCAGAATTAGGAACTGTCCTCTTCTTTGACGAGGCCAACACAACCGAGGCAGTCGGCCTCATCAAGGAAATCATGTGCGATCGTACGTGCAACGGAAAACCTGTACCATGCACTGATGGACTGCATCTGATTGCGGCTTGCAATCCTTACAGGAAACATACTGATGTTATGATCGACCGCTTGGAGCAGGCGGGACTTGGCTACCGAGTGAGAGCGGACGAGACAAAAGACAAATTCGCTTTGCCACAGAGTATGTTGCCACTCGTCTGGGATTTTGGTCAACTGAGTGACCATGTTGAGTCACTTTACATTCGCCAGATGGTCAATCGACATGATGAGTGCAGCTTTGTGAGTTTACGAGATGTCGAACGAACTCTACAGGTGATGATGTGGTTCTATGCAAAGGGAGAATTGCTCTTCAAACTTATGGATAAAAAACTGAATGAAGTACATTCAAAGACAATTCATCTTATGGATGAAGAAGAAGAGGAAGAAGGAGAAGCACCCAGCAGAGTTACACGTTCTCTTATCCTTGCGTTGGGCGTTTGCTATCATGCGTGTCTTCAGAACCGTGCCGAGTATCGAGAACACATCAGTCAACATTTTGTCCGTCCCTGTGTTTTGTGTGAAGGAGCCGAAACAATCTTGAAAGAAATAGACTTATGTCAGGATATTTTCTTGGACAATATTGGAAAGCTTGGCGACAACATTGCTCGAAACAAAGCCTTGAAAGAGAACGTCTTTATGATGGTCGTCTGCATTGAACTTCGAATTCCTCTCTTTCTCGTCGGGAAGCCGGGCAGCTCAAAGTCACTGGCAAAGACTATTGTAGGGAATGGAATGCTCGGAAATTCATCTACAAGCGAGCTCTTCAGAACCATGAAATCGGTTCTCATGGTTTCATTCCAGTGCAGTCCATTATCAACACCCGAAGGTATCATTGGTATATTTGAGCAATGTGCCCGGTTACAGAAGCAAAAGGATTTGAATAAGAATGTTGCAGTCGTAGTTCTCGATGAAGTTGGTCTCGCAGAAGATTCCCCAAAAATGCCTTTGAAGACTTTACATCCTTTGCTGGAATATGGTTGCGAAGTGGACGGCAGAATAAAACCGTACAGCCGGGTCGGCTTCATCGGGATCTCCAACTGGGCACTCGATCCGGCGAAAATGAATCGTGGAATTTTGGTTTTGCGAGAGGTTCCGGACGAGGAAGAACTTCTGGACAGTGCCAAGGGCATTTGTGCGGGTGAGTACCTGCCGAAAATGCTTGTTTTGTTGCCTTCGCTGACAAAAGCCTACGAGGAGTTGTACAGCCAAACGCTTGTGAGGAAAAGAGAATTTTTTGGCTTACGAGATTTTTACAGTCTTGTGAAGATGGTTTATGCATTCTGCAAGAAATCTAAGCGTGAACCGACGTGGAATGAGTTGAAGCACGCCATTTTGAGGAATTTCAACGGTTTGGTTGATACTGATGCACTCAAGATCTTCAAAAAACACCTTTCTGACTATGCTATGAACTCAACACCTCTTCCTACAGATCCCGACTGTAGTTCGAGTGCCTTGATTAAAGCAGGGCTCCACGGAATAGGCTTGGATAGCGAGAGTCGTTATCTTCTTATCCTTACCGAGAATTACGTTGCACTCGGATTGCTGCATCAACAGTTGGAAGACCTTAAGAACGCTGTCACTATCTTTGGCAGCAGTTTTCCAAAAGACCAGGAGTACACGCAGGTCTGTCGCAATATCAACAGAATAAAGACGTGCATGGAGAACGGAAGAACCGTGGTTCTTCTCAACTTGGAGAACCTCTATGAAAGCCTCTACGACGCGCTCAATCAGTACTACATGTACTTCAACAAGCAGAGGTTTGTAGATCTTGGACTGGGAACGCAGCGTGTCAAGTGTAAAGTTCACGAAGATTTTCGGTGA
>MV022008850
ATGCAGTTGTTGTTTAATGAAAATGATTTTACAGAGGTTTCTGAGGGGTCAGCTGATGCAGGTGTTGAACTGGGATGTCCTGAGAAATTATTTAATCCACCGACGGTGGCATCTGGAAACCGTTATGAATCACTTTTGAAAAATGTGACACCAAAGTTTGACAGCACAGATCCCAAGCGCACATTGACAGCACAGGGTCCAAACAACTCTGAAAAGCCGATTGCAGGAATAGCAGTTTGCAAAGGAGAATTGTGGATTGCGTTTGAAGGTAGCTCCACAGTTGAAGTATTTGATGTCATTACTTTTGCATTTGAGGATTCATTTGTCATCAACAATCTGAGTAGACCTTTGGATATTGCATCTTGTCCAGCAGAAGAGTGCTGTTTCATTTATGGTTTGGGAGAAGATTCTTCAGGTGAAATATTTATGATAGGCAGAAATGGAAGTCTTTTACTGTCATGGAAAACAGATGTAGCTGAGGGCTGTCTATCTGTCACACTTGATTCATATGCTATCCTGAGTGTCAGGAGCAGTTGTTTACTGAAAGTATACCGGCATTCGCCTGATTGTATACAGACAACGGACGTGAAACTGCCATCAAATATTCTACCTTTTCATGCAATAAGAGTCACTGAAGACGAATTTCTAATTAGTTATGAAGAAAAAAATGAGAAAATTCACAGCATCTGTTTAGCTAATTCTAATGGAACAGTGCTTAGAAATATTTTTGAGCCACTTGCTTTTCCAAGATGTCTGCCTCTTGCTTTTCCAAGATATCTGGCACTGACTCCTGATGGTGAATGTCTGATTGCTGATTCACAGAACAGTCGAATATTGTTACTGACACGAGCATTTGAAATTGTTGACATTTTATCAGCTGAGGATGGATTGTTTCGTCCAGTGAGGATTTATTTCGATTACTCAAATAGTCGACGATTATTTGTGGCTGACAATGGTGACAGAAACCCTAGAGTTATGATTTATGATTTGAGGAGTAATGACCGACGCCCTGAATCCTGA
>MV022008660
ATGGGGTTTGACAATGGTCGTAGATTCATCTCCATCGGATGTGTTATAGTTTCATTCCGAATGTTTTTCTCATCAAAGGATGATTGTCTTGCCTTTGGATATAATTCTGCAGCATTCGAAATTCGGAAAAATTTCCAAGATAGCGTGAGGTTTAACTGTACAAGTGATTCAAGAAGTTCCGTGGATTGGCAATATCAGAAAACAAGCGACAGCAAAATGGTCGACATTTTCATTGGAAATGCAAAAGGAGGCGGAGGTCATATGGGCAGCAGGTACACATATAGCAATAGATACCAAATCGAAATGGACATTCACCTGGGAAGATACGACCTTCTAATAGGCAACGTAACCAAGACTGACGAAGGATTGTACGAGTGCAGTGATGTATCGAACCCAGATTCCATAAGGAGGTGGAAACTGACTGTAATAGGTGGAAAAGACGAAGAACTTTGTTCAAGCGATGCTATTGCTCTCGTCGGCGAAACTGCGTCGCTTACCTTTTCCACAACAAAGAGAGATTCGATTCAACTGGAACATCGCTCTTTTAACAGCCGCAGTTATACGCTTCACGTGTATCGCGATGGAAGATTAGTCAACGACTACTTTGCGCTTTCTGGAAGATACGGTTTCTCTCCGTCTGATAACGGTTCGTGGACTCTTGCCATAAAGGACGTACAGACGTCAGACGCTGGGTCGTTCATCTGCAGCGAAGACAATGGCCTTGGCCGACAATACGTCAAAGAACTGGGGGTTCTCAAAGCCAACGACGTTGCTTGTTCCGCTGAGAACGAAACGTGTAAAAGTGAATTCACTGTCACTTGCCAGGCCACCTATGCTGGGAACTGCGCCCCGCGTCTGCGCCTTTCAACAGAGGGACGCCGCAGTCGGCCTAGAAATGACAGCCGAGTCGTAATTAACGGAAACACAGTTTGGTTAATGACCGTAGCATCCGGAACACAGGTGCCTCTGTGCGAAATTGCAACCCAATCAACGCTTTTGAAATCTGCATGCCAGGTGCCAGGTAAGAGCTATTACCGACCGACGAATCTTCATGCGGTTGAACATTAA
>MV022006920
ATGGACGAAGAGCATTCGAACTTCACTGCAATTGAAGCTACGGCAGATGCCAAAGGTCTGTCCGAGAACATTAATTTCTACTCGTCTCGACTGAATGCGTTTCCAGATGCCATCTTCACCGATCATCGAGACCCCGACACAAATTACTGCCTGAAGCTAAGCAGAAACTCCTCGGACACCTGCGTTTCATTAAATTCTCCGGCGAAGGAAACATCGACGCCCCTTTTGATCCCCTACGCACTCAACTCAATTCTCAGAAATGCATTTCCAAAGCAACCGATGAACCGGCTCCCACTCCGAGGTCAGCGACGGGTGCGGATCAGGGTCAGATTCAAAGAGAAGCAGACACGGAGAACGACATGCACAGATCAAACCACGCAGACAAGGAGAAGAAGAGGTCAACCAACGAAAAAGAAGAGGTCAACCAACGAACGGGCCGTCTACCCCCACCCTGACAGATGCGAGACATCGCCCCAGGGACAGGACATTAAAGACATTTCAGACCCCTCTGAATAA
>MV022009050
ATGTTTATAGAAGTTCTTGTCCTCTTTGCTATTATTCTACTATCGATAGCGCTATTCGAAGGCGTTTATCGGAAGAAGACTTCGAACCTCAATTATCCGCCTTCTCTTCCTTCCATTCCTTTGCTAGGATCTCTTCCATTCATTATTCATGGAGCCAGACACATGCCAACATTCTTCGTGAAGAAGGCAGAAGAGCTTGGTCCTATATATTCACTCTGA
>MV022006470
ATGTCACAAGCCCACAACAAATTCGTTTCTGTTCAGGAAATCATGCAAGATACAACATTTGAACTGGTTCGAGTAGAGGACACGCGATTGACCTCAAATTATCGGGCTGATGCTGCTATTGTTAGAAACCTGCGCGCCATTGTTGTAACTTTGCAGGAATTACACGCAGATTCTGGTGATCTGTCATCAGAGGCAGGTGGATTACTGCGGATTGCTAGGAATGCTCTCTGA
>MV088000010
ATGAAAATGAAACTGGGACACGTTTTCTACCCGAAGCAAAAATTTTCAAACGATATTGACGAGTGTTCCTATGACAACGGAGGCTGTGACCAATTGTGTAATAATACTCAGGGAAGCTACAGTTGTAGCTGTGAGAGCGGATTGAAAATGGCGCCGAACAGACGCTCTTGTGCAGATATCGACGAATGTAAGATTGGAAACTCGACATGTCCATCAAAGTCATTGTGTGTAAACAGCTACGGCTCCTACGCCTGCATTCAGAACAACTGCGCCAGTGAGATTCTTCTGTAG
>MV022006950
ATGCGACACGCATGGTGTCAGCTTGACTCCGACGCGCTTCGACGATATCTGCAGTCATCAGCGCTCTGCAATCCAGACGCGTGTGCGCCACTCGAAATTGACGACCTCGCGCAACTGTACGTCGAGCAGATCTCGCAAGTTCTGGATCGATTCATACCAACCCGGTCCGTTACCTGCCGTCGTCGTCCTTCAGACCCGTGGTTTGACCAGGACTGTTAA
>MV136000080
ATGCCGGACCACTTGGGAAAAGATCAGCGAAAGACGAAGGATGACAGCACGGAGGACGACAAACCTATTCAATGCACGTCTGAGACATTTTCACAGTCTCTTGATGAAGGAGATATCGCACTTTTAAAGACTTATGGTGTGGGGATGTACCATCGATCAATCAAAGTGACAGAGGATGACATACAGAGTGTGTTGAAGAGGGTCAATGAGCTGACGGGCATCAAGGAGTCCGACACGGGCCTCGCTCCTCCCGCCCACTGGGACTTAGCGGCTGACAAGCAGACGCTTCAGAGTGAACAACCGTTGCAGGTTGCACGTTGCACAAAAATCATCAACGCCGATTCCGACGATCCAAAATACATCATCAATGTCAAACAGTTTGCCAAATTTGTCGTCGACTTGAGTGACCAAGTGGCTCCAACTGACATCGAAGAAGGAATGAGAGTGGGCGTCGATCGGAACAAATACCAGATTCACATTCCGCTTCCTCCAAAGATCGATCCGACCGTGACGATGATGCAGGTTGAGGAAAAGCCGGACGTGACTTACAGTGACGTTGGAGGCTGCAAAGAGCAGATCGAGAAGCTGCGTGAAGTTGTTGAAGTTCCTCTTCTTCACCCAGAGAGATTTGTTAATCTTGGAATTGAACCTCCAAAGGGTGTTCTGCTCTTTGGTCCTCCTGGGACCGGTAAGACCCTCTGCGCCCGGGCGGTTGCCAACCGTACCGACGCCTGCTTCATCCGTGTCATCGGGTCAGAACTTGTCCAGAAATATGTTGGTGAGGGTGCTCGAATGGTTCGTGAGCTGTTTGAAATGGCACGCACCAAGAAGGCGTGTATCGTGTTCTTTGACGAAATCGACGCCATAGGTGGCGCCAGGTTTGACGATGGAGCAGGCGGTGACAATGAAGTCCAGCGTACCATGTTGGAGCTCATCAACCAACTGGATGGCTTTGATCCACGTGGAAACATCAAGGTGCTGATGGCAACCAATCGACCCGACACTCTCGACCCTGCGTTGACCCGACCCGGAAGACTCGACCGTAAAGTAGAATTTGGTCTGCCTGATCTTGAGGGACGATCGAACATCTTCAAAATTCATGCACGTTCCATGAGTGTTGAAAAGGACATTCGCTATGAATTGTTGGCAAGGCTCTGTCCAAACAGTACAGGGGCTGAAATTCGTAGCGTCTGTACCGAGGCAGGAATGTTTGCAATCCGTGCGAGGCGCAAAATGGCGACGGAGAAGGACTTCTTGGAGGCCGTCAACAAAGTCATCAAGGCCTACGCCAAGTTCAGCGCTACGCCGCGCTACATGACCTACAATTAA
>MV048000070
ATGGCCGCCCAGCCTGGGGCGTTCAGGTCGCCCGGGCGCGTCAATGTTTCGAGGAGTGGCGTCGTCGTTGTCTCTGATTCCGCTCATAGGACGATTCAGGCGTTCAGTCCAGACGGCCAATGCCTCGCTCTCATTCGCGTCGCCGCCGACGGAGTCGGTGGTTGCAGTTGCTATGACAACAGTAAGTTGGCCGTTGGAACGAGTGCTGGGGTTCAAGTGTACGACCTTAACGGGGTGCTTAAGAAGAGCATTCCGGTGGGACAGGTCGTCAACACAGTAAGTACCGTCGACCCTGGTTTCATCGCAGTACATCCGAAAGCTCTGTACATCTTTCGAGGTCCCAATGAGACGCTCCTTCGAACTCTTCGCGGCAGTTCGACGCTTCGATCGACGAATCGCCAACCAAATATTCTTTTCGACTGCATTGCAGATGCGGCGGTAAATTCTCAAAAGGATATCGTTGTGTTGGATTCTGGCCTCGGCGGCATCTTCGTCCTCAGCGAAGACGGCTTTCTTAAGAGCGCCATCGTCCCGGGCAGAGAGCCGTGCGGAGCCCTCCGTCAGCCGAGCGCCGTGACCGTCGACGGCGACCATAACATCATCGTCTCCGACTCGGCGAACAGACGCGTCTTATTGTTCGGGGCAAACGGCCGATTCCGCCGTCAGCTCCTTGCTTCGGGTCAGTTCGGAGGAGGAGGGCAGATGGGGAGCGAAACGACCGTTTGCCCGATGGGACTCGATGTCGCCGACGGCGGTCGTCTCTTCGTCGTAGCCCGGGGAGATAAATACGCTGAGATACGAGTTTTCACCTATCACTGA
>MV048000150
ATGGCGGACCGAATTAGTGATCGCCATAAAGGTCAACGGATTTATGAGACTGGAGCAGATAAAAGAAAAAGAGCAAAACAGCAAAAAGATAAAGATGCCTTATTGCTTGCTAAGACACGTCGAATGACGGATTTCATCAGTGTTTCTGAAGCAAGTCAAGTATTGCCAGCTGTTTCAGTTCCTAATGAACCAGTGATCGATGATGAATTCGACTGGGACTTCGACAACAGTCAGTCCGAGTTGAGCCAGTTGCAAAGCGAACCCGTACATTCTGAGGGTGAAGAAAGCGTTCAGAATCGGAACAATTGTCAACATCTGCACATCGAAAATTCACCCACACACGACCAGTCTTATTCACGTACTGCTGTCACTGGTGGTCACGTTAATGATATTGGAATGTGGCCTCCACTAGTAGACAAAGAGATTACTGAGTATTGGATAAGAAATGGAATTGAACAACTGCAAAATTGTGATGAAGTGTTATTTGAACAATGCTCAGCAGTGCAAACAGAAACAACTGGTGAAAAGAAGTCATACCGCAAGTGTTCACTGAACATGTTTGAAAGAAGAAACAGATATGGCGAGATAGTCAAACGCTCCTGGTTATGTTTTTCACCAGCTCACGGTAAATTGTACTGCCTGCCCTGTCGACTCATGAGTTCGTTCCCCAATCAGCTCACTCGTGATGGATATTGTGATTGGAGACATGCAAGTACTCGACTTGCTGAGCATGAAAGGTCCAAGGATCATATTGAAGCAGTGATAGGACTTGCCAGCCGAGCCAAAGAAGTAGGCGTAATAGACTGTAAATTAACAAGGCAGCTGGTAGAGGTGGAAAATTACTGGAAGGACGTGCTGCAAAGAGTAATCACTGTCATAACGTTCGTCTGTGAACGCGGTCTGGCACTACGAGGAGAAAATGAGACGATTGGATCACCAAGAAATGGTAATTATCTCGGCATATTGGAGCTCATAGCAGAATACGACGAATTTCTAAAGCAACACATGCAGAAGCATGCCAATCGCGGAAGTGGGCATGTCAACTATTTGTCATCAACAATCTGTGAAGAATTCGTGGAAGTCATGGGAAGGCGTGTGTTGCTTGAAATAACGCCACGGATCAAAAAAATCGAGATACTACTCAATCTCACTAGATTCAACTCCAGATGA
>MV022008830
ATGGCGGCTGTTTCAAGCGAAGGTCGACAGATGCCTGATATAGAGTTGTTGGATGATTGGATTTTTGGATGTCAACTTATTGTTTTATCAGGTGATATGACGATGAGGGAGAACAATAGACCAACATCAGGCGGATACACTGAAGCAAACTTTACACAAGTGTACAGCGAAGCGAACTACAGCGAAGAAGGAGCCTCGAAATTTCCGAAATATTCTCAAGTCGTGAAGAAAAATACAGAGAATGATTTGCCTGCAGCTTCCGCGCCAAATTCAGACAGAAACGAAAACGACGAACTCTACGCGACGCTACGAAAAGATATCGAACCTTCAAAGGTCTTCAGTACATACGCGCCTGGAAATGATGATTTCAACGACAATGAATCTCAGGACTCAACGGGTGTTCAAACAATATATCCGTGTGCCTCTAAAGTTGTTAAATTAATCATAGCAGTTTCGCTTATGTCATATTCGGAAAAGGTCGATAGGAGCTAA
>MV048000180
ATGGAATCTTTGATGATCACCATAGCAGTGGCTGAAGCAATTGTGGCAATTTGGTCTTCTGCCATCTGCTGTAAAATTGGAGCCTACTGCCGTGACTGCGGAAGTCCACTGCCTACGAACACTCCTCGTGTTCAGATTGCCATGGCAGGACAACAACTGTATCCTGTTATAAACAACAGATACAATCAACAACCACATCCACAAATGATGATTGCTCAGCAACAGATGCCTCCTTCGATGGCATATGGACAACAGCCAGTCTATGGGAAATAG
>MV022008010
ATGGAAACACTGCAAGAACTGCGATGGTGTCTGGACCAGTTGGAAAGTATGCAGATGGACAGATCAGCTGCTCAAATAGCTACTAGCAAGTTCAAGCGAATGTTGAACAGAGAACTGTTTAATTTCGTCGAAACCGACAAATGCCTGAGTCAAGTTACACAATTCATCAGTCGCACTTTCATCGACGGATCTCAAGTAGAAGAAGAAAAGAAAACTGAAGATCCGGGTCGAAGGGTCGATGACCCCATGACCCCGACGACAATGTCACGTGACATACACCGTCAACCGGAAACCGGAGGCCTACTGACGCTGAAGGACAACGGAAAGGTTCTCGTCCGGAAGAACTGTAAGACATATTACCACACCGATACTCCGGCTCACGAGATTCCAACGTACGGAGTTGAAACGAGCGACGAAGCAACATTGGCACAGCTTATGTCGAATCTGAACACCTGGGGAATGGATATGTTCAACCTTGCTCAGGTAACGGTCAACCGACCGTTGACAGCCGTCACCTACACGATACTCAAGGAAAGACGTCTGCTGGAAACTTTCCGAATTCCGTCAGATATTCTACTGAATTTTCTAACGAATCTCGAAAATCACTACAAGTCAGATATTCCGTATCACAACAGTCTTCACGCTGCAGACGTAACTCAGTCATCTCATGTCCTGCTAAGTCTACCTGCATTTACGAATGTCTTCTCCGATCTGGAAATTCTGGCGACGATCTTCGCAGCCGCTGTTCACGACGTCGACCATCCAGGATTCAACAATCAATTTCTTATCAACAGCAATTCTGAGTTGGCGCTGCTGTACAACGACGAATCAGTTCTTGAGAATCATCACCTGGCGGTCGCCTTCCAGCTGCTGCAGCAGGATAAGTGCGACATCTTCGTGAACGTCAGCAAGAAACAGCGCCAAACACTCCGACATCTAGTCATCGAAATGGTGTTAGCGACCGACATGAGTAAGCACGTGCGTCACCTGGCTCACCTGAAGTCGATGGTCGAACTTGGTCGCTTGTCAGGCAACAACCGAACAGAGGTGGAAAATTCAGGTCACAAACAACAGATTCTACAGAGCCTAGTTCATTGCGCCGATCTCAGTAACCCAACGAAGCCGTGGGACATCTACAAACAGTGGACCGACAAGGTCATGGAAGAGTTCTTTCGACAGGGAGACCGCGAGAAACAGCTCCAACTGGACGTCAGTCCAATGTGCGACAGAGACACCGCACGCGTTGCCAGCTCACAGGTTGGTTTCATAGACTTTGTCGTCCGGCCTCTGTGGGAAACTTGGGCGGATCTGGTGTTTCCCGATTGTCAGCAGATCCTAGACATGATGGAGGAGAACAGGCAGCGACACAAACAGCTCATGGAAGAGGAATTTCCACAGCAGGAGACCAGCCCCACCCTACACAACGCCTCTCAGCAGCAAGACGCCTGCACTTCGCCGGAGTGCCAAACGCACACGAATTCGTGCGTCTCGTTCTAG
>MV048000270
ATGATGCAGGCCGTAAATCCAAGTGGAGTTTCGGTGTTGACTGCACCACAGCCAGGCGGATTCTACCAAGATAAATCTTATGTCAAGATGAAAAGTCGTTTAGTCAAAGCGTCAATGGCCTTTGGTTCATTGCAAATTGTATTCGGACTACTTGCCATTGGTTTAAATGCTGTTAGTCTTCACAGATACCTGATTGCTAGTATTTACAGTAACGCTCTGGTCGGACATGGATTTTGGATTGGAATCGTTGTAAACGACGATTTAACGGATAACATCTATTTGGTATAA
>MV136000100
ATGGCTGCTGCTATTTCGTGGTTACCAGGAGTCTTTAAAAGCGTTGTGATTAAGCATGAAAGCGTTGACAATGGTTTCTTTGCAACTGTAAGGAGCAGTGCGAAAAGTTCGGAAGAGTTAGGTCAGTGGCTACAAGAATTTGAAGACAAGACTAAGACACGATGGGTGGTAAGAAGGACTTATCCTGGCGTTTCACGATTAGCATACAGAATCGATTACGTTTGTCAACACAGCAATTTCAACAAATCGAAATCTGCAACACAGCGCGATTCTAAAAAGTGTGACTGTGGAGCATCTTTGACACTAAAGATAAAGTTAGTGACCAAGAAAACAAAGACGACTGACCAGCTGGTTAAGCAAGGACTCCCTTCTATTATCAAGATCAGGAATATTCACAATCATTCAACTGAAACAGCCAAGGCGTTGCTACATCTAACTGCTCGTGACGAATGTCAAGAAACATTCATCTCTTACTTCAACAATGGAATGGGTGTCGCAGAGGCAATGAAATATCATGCCAGTTTATTAGAACTGCAAAGTGACATCAATGAATCGTTGTTGGCTGACGGTTCCGTGAATCCAAAACGAAGGACTGTTAGTCACTGGCATGATGAGTGGAGAGAGCAGAACTTTGGAACAAGAACAGGCAGCACCATGTTGAAGGTTCTAGAAGAAAAGTTGGAGTTTTATCACAGTCAAGGTCATTTAGTTGCTCTACACTCTGACCCTTTGGTTATAGTGATTGTTACGGCAATCATGCAAAGAGCTCACAGTCTACACGAATCAAGTCAAATTGTCTTTGTCGATTCAACTGCCAGTTGTGATTCAGAAAATCACTCTATCACATTCATGATGACACCCTGCGCCGCTGGGGCTGTTCCATTAGGCGTGTGCATCACTGACGGTCAATCTGCTGATGACTACAAATTGGCTTTCAGATTGTTCCAGACAGTTGTGGAGCCATTTAGTTTTGGAAGACAAGGATACCCTCTGACATTTATCACCGATGACAGTGATGCAGAGCGTGCTGGACTTCTTGAAATATGGCCAAAAAGCTCTGCAAAACTATGCCTGTTTCATGTGCAACAGTCTGAGCTTGTCCGTTGCACAGACTTGGAAAGAGTATCATGTCTCCATGATCGTTATAGTGATCTTGTTTTGGGCCGTTGCAAAGCATACAATGTTGTGACTCTGGTTGACTTCACATGCACCGTCATGGAGGACTATTACCGGCACCGATTGCGTGAATTTTCACACGGTAGGAATCACAAACCACAACGTCTCTTTGCCAGTATCCTTCGAAAATCTGCCTATCTAGATCTGGCAACTATTGTCGCCCTTGACCCTGATACATTCTCGGTCCCAAGTGAACATGAGGAGCATATAAGTTATGAAGTAAACCATCGGCTTGGGACTTGCACTTGTCCTTCTGCTAAATCTGGAAAGTTCTGTAAACACCAGGCTGCTATATGGAAATTGAAGGGCATTCCATTGACAATCTTTCCATCATTTTCAGCTGAAGCTCGCTACCAGATGGCTGTGATTGCACTTGGTGACCAAGCTGGACCAATGACCTTTTACTCTGATTTTGCAGAACCCATACCTTCCCCTGAACCATATGAAGCTGGAACTGAAATTATAGCTGCGTCTATTACTAAGCTGTGTGATGAAGTACGAGACATTGAAGAAACAACTGAGAAGAGCCAAACCGAGATTACAACAAGCAGTACAGATGACGGTAGTCAAGCCCTTAAAATCTTCTTGCAAACAGTAGAGAATTTGCACCATCAGTTCAAGACATCACCAACCGATTACAATAAAATCTTGAAACGTTTGGGAAACATTAGAACTGAAACGCAGTGGAAGACATTTCTGAACACTCAAGGTGGTGGTGTCAGCTGCTTGTATCGGAGTGGCTCCGCAATTCGAGTCCAACCAACATCACTGAGCAGAAGACGAGCATCAGTCACGCGAGGCAGCAAGAGGATTGCTGCAGGAAGACCTCCAGTCTCAGCATCTGCTAGTTTACGACGCAAGCGTGCTCGTGCGCTCAGCATGAATATAGGGAAAAACCAACCTAATGCCAAGTCTCATGGTCAATGCCATTAG
>MV022006600
ATGGCCAGCGGAGCAAACAGCGAGCGCCGATTTACCGTAATCCTCTCTATTGACGCCAGTAAACAGTCGCAAGAAGCTGTACATTATTATTTGAATCACATTCATCGACAAGAAAATCGTGTTATTTTGCTACACGTAATCGAACTACCAGACATTGGACACGCCAGACAGGTGCACCTTACGCCTGGCTCATTGCACGAGATGTGGGTGGAGGAAAGCATCAAGGCTCACGAACTAAAGAACCAATACGAAGAGATGCTCAAAACACACGGAGTGAAAGACGTTGAGAGTCGATGTGAGGGAGGGTTGAAACCAGGGCAGGTGATTGTCAGTGCGGCGGTCGAAGAAGAAGCTCTGATGGTTGTCATGGGAACGAGAGGAATGGGGTTGATCAGAAGGACGATCCTTGGCAGTGTCAGTGACTACGTTGTCCATCATGCACCGTGTCCTGTGGTCGTCTGCAGACAATTAACAACTGACAACAAGAAATAG
>MV022007690
ATGTTGTACACGAGACTCCAGAGCGACGATTTAATTTTGGACGAGGGCATCGCTCGATCCGCCTGCCCTGCTGCTCCGCAGTCGCAGTCGCAGGTGGCTATAAAAGCATCCGACACCTGTAAGAATAGCACAGAGTGGACTCGGAAGTTTCTGGTCATCACTGCCCAGAAGAAACTGGAAAATCAGACGCAGCCATTCGATGCCAAGACCTCCTGCTGGATTCCGGATCACAAAGAGGGTTACATCAAAGCAACGATCACTGCAACCAAGGGAGATGACGTCACCGTCACCACCATCAACAACGAGGAAAAGACTGTGAAAAAGGACAATGTTCAGTCAATGAATCCTCCAAAGTTCAACATGATTGACGATATGGCCAACATGACTCATCTGAACGAAGCTTCCGTTTTAGCCAACTTGAGAGACCGCTACTCAAACGGATACATCTACACTTATTCTGGACTCTTCTGCGTCGTCGTTAACCCATACCGTCGTCTTCCCATCTACTCGAGAAACGTCGTCGAGAAGTACCAGGGCAAACGTAGGACTGAGATGCCTCCGCATCTGTTCTCCATTGCTGACAATTCCTACAGGAACATGCTTGTCGATCGTGAAAATCAGTCTATTTTGATTACCGGTGAATCTGGAGCCGGAAAGACTGAGAACACGAAGAAAGTCATCTCGTACTTTGCCATGGTCGCCGCAGGTCAACAGAAGAAGGAAGAAGAAGGCGGAGCTTCTACCAAAGGTTCCCTAGAGGACCAGATTGTGCAGGCCAACCCTGTATTGGAAGCCTACGGTAATGCCAAGACAGTCAGAAACAACAACTCATCTCGTTTCGGTAAATTCGTCCGTATTCACTTCGGTACAAACGCCAAAATTGCAGGAGCCGACATTGAAAGCTACCTTCTGGAGAAATCCCGTGTGACTTACCAGATGCCCGGATTGGAGAGGAACTACCACATCTTCTACTGGCTTCTCAGTGGCAAATATCCAGAATTCGCTGAGAAACTGTTGGTTCAGATGGACCCCGGTCTCTATTTCTACATCAATCAAGGTTGCTTGACAGTCGACAACATGAATGATCCAGAAGAAATGCAAGTCGTCGATGAATCCTTCGTTGTCCTTGGATTCGATGATGCAGAGAAGTTTCCTTTCTACCGTTGTACGGCTGCTGTGATGCATTTCGGTGAGATGAAGTTCAAGCAGAGACCAAGAGAGGAGCAGGCTGAAGCCGACGGAACTGCTGATGCTGAAAAGGTTGCTTTCCTTCTGGGTCTGAACTGTGCTGACCTCCTGAAATGCCTTCTCACCCCTAAAGTCAAAGTCGGAACTGAATACGTGACTAAAGGACAGAGCAAGGATCAGGTTGTATACGCCGTTGCTGCCTTGACCAAGGCTGTGTACGACCGTATGTTCAAATGGTTGGTGGCTCGTGTCAACAAAACTCTGGATACGAAACAGAAGAGACAGTACTTCATTGGTGTACTGGATATTGCCGGATTCGAAATCTTCGAGTTCAATACCTTCGAGCAGTTGTGCATCAACTACACCAACGAACGTCTTCAGCAATTCTTCAATCATCACATGTTCGTCCTGGAACAGGAGGAATACAAGAAGGAGGGCATCCAGTGGGAGTTCATTGACTTCGGTATGGATTTGGAACAGTGCATCGCTCTCATTGAAAAGCCTATGGGCATCTTGTCCATTCTTGAGGAGGAGTGCATGTTCCCGAAAGCTTCCGATAAGTCTTTCCTGGCCAAACTGTACGAAAACCATCTTGGCAAGTCAAAGAACTTTGGCAAACCAAAACCGAACAAAACCGCCAAATACGAGCCACATTTCGAAGTGTACCACTACGCCGGAACCGTGCAATATAACATCACCGGTTGGTTGGACAAAAACAAGGATCCAATTCAGGAGTGCATCGTGGAACTCATGCAGCATTCCAAGGAGCCTCTAGTCGCTACCTTCTTCAAGGAACCAGAAGAAGAGGGTGGTACTAAGAAGAAGAAGAAGGGTTCTGCTTACCAGACAATCTCTTCGACTCACAGAGAGCAACTGTCCAAACTGATGGCTACACTGAAGGTCACTTATCCATCTTTTGTCAGATGCTTGATTCCAAATGAGCAGAAGAAACCAGGACTGCTTGACGCCGAGCTTGTACTCCACCAGCTTCAGTGCAACGGTGTACTTGAAGGAATCAGGATCTGCAGAAAAGGTTTCCCCAACAGGATGATCTATTCTGAGTTCAAACAGAGATACTCGATTCTGGCTCCAAATGCAATTCCAGCCGGTTTCGTTGACGGAAAAGTTGCAGCTGAGAAAGTTCTTGGAGCCCTCAATCTGGGTGACGCTTATCGTATTGGTCATACGAAAGTCTTCTTCAAGGCCGGAGTTCTTGGTCAGCTTGAAGAGATGAGAGACGAAACATTGTCGAAAATTATTTCCAACTTCCAGGCTCGTATCAGAAGCTATATCATCAGGAAGAACTATACAAAACTTCAGGATCAGAGAGTCGCTCTGAGCGTTATTCAGCGCAACATTCGTGGTTGGATGTCGATGCGTACCTGGCAATGGTGGAAACTCTACACCCGTGTCAAGCCTCTTCTCACCCAGGCTAGAGCTGAAGATGATATGAAGAAACAGGCTGAAGAATTTGAAGCCACTAAGCAAGAGCTTGCCAAGCTTGCCAAGAAATTCAAGGAACTTGAGGAACAAAATGTCGATCTGCTTCGACAGAAGAACGACATGTTCCTGCAGTTGCAGGCAGGTGGCGACACTACTGCGGACTTGGAGGAGAAATTGGAACTTGCGGTCAATCAGAAAGGAGAGCTGCAAGCGGAAAACAAAGAATTGGAGGAGAGAGTGAAGGATCTCGAGGGTGGATCTGAAGCCCTTCTGGAGAAACAGAGGAAGTTGGAAGAGAAAGGTCAAGAACAGAAGAAAGCCATCGAAAACTTGGAATTGACATTGCAGAAGGCAGAACAGGACAAACAGACTAAAGACAACCAGATTAAGACCTTGAATGATGAACTCGCAAAACAGGATGAGAACATCGGAAAACTTCAGAAGGATAAGAAGAGCCTTGAAGATACAATCAAGAAGACCCAGGCTGATCTCGCCGCCGAAGAGGACAAAGTCAATCACCTCAACAAACTGAAGCAGAAATTGGAGCAGACCATTGACGAGAAAGAGGAGAGTTTGGAACGCGAGAAGAAAGTTCGTGCCGACGTGGAGAAGGCGAAACGAAAGCTGGAATCTGACTTGAAACAAACACAGGAAGCGGTTGAAGAGCTTGACAAGATTAAACACGAGTTGGAAGATGGTGTTCGCAGGAAAGACGGTGAGATCAGCGCTCTGAGCGCCAAATTGGAAAGCGAACAGAACCTCGTTGCTCAACTCCAGAAGAAGATCAAGGAACTGCAGAGTCGTATTGCCGAGCTGGAGGAGGAGCTCGAAGCAGAAAGAGCTGCCAGAAGCAAGGCTGACAAACAAAGAGTTGAGCTCCAACGTGAACTTGATGACCTCAGCCAACGTCTTGATGAAGCCGGTGGAGCAACACAGGCTCAGATTGAGGTGAACAAGAAACGTGAGGCTGAACTTCAGAAGTTGCGTCGTGATCTCGAGGAAGCTCATCTCTCAGGCGAGACTCAACTGTCTGCTCTCAGAAAGAAACAGCAGGACACCGCCAATGAACTTTCCGAACAACTGGACCATCAGCTTAAAGCCAAACAAAAGGTCGAGAAAGAGAAAAGCCAGCTGAAAAGCGAGCTTGATGATGCCCGTGGACAGCTCGATCACATCAGCAAAGCAAAAAGCAACGCAGACAAGGTTAGCAAACAATTGGAAGCCCAGTTGTCCGAACTCAACGCTAAGTTTGAACAGTCTCAGCGTGAAAGTCAGGAACTGAACAGTTCAAAGGGCCGTGCTCAAGCAGAGAGCGCAGACCTCCTGCGTAAACTGGAGGAAGCCGAAAGTCAACTCAACCAGCTGTCAAAGGCCAGACAGGCACTCGCAAAGAGTCTCGAGGAGACGAAGGCAGCTCTGGAAGAGGAGAACCGCCTGAGAACCAAGTTACAGAGCGAGAGCCGCAATCTCCAGGGTGACGTTGACCAGCTGCGTGACCAACTGGAGGAGGAACAGAGCGGACGCGCCGATCTTCAGCGCCTGCTGCAGAAGGCCAACAGCGAGGCCGCCACCTGGAAGCAGAAACTGGCAAGTGGAGAGGGTGGAGTACGCTCCGAGGAACTCGAAGACCTGAAGCGCAAGCTCAACGCCAAACTGCAGGACACTGAGGCCCAACTCGAGGCTGCTCTGTCGAAGGCCGCCAGTCTCGACAAAGCCAACGGGCGTCTGAGAGGAGAACTGGAGGATTTGACGATCGAAGTCGAAAGAACTACTTCAATCGCCAACCAAGCAGAGAAGAGACAGCGATCATTTGACAAGGTCATTGACGAATGGAAGCGCAAGGTGGCTGATCTCCAGGCTGAACTTGACAAAGCTCAAAAGAAACGCGCTCCACTGCTGCTGAGGTATGAAATCCACGACCTTACTGATCAGCTGAGTGAGGGAGGAAAGAGTGTTCATGAAATTGACAAAATCAGGAGACGCTTGGAACTGGAAAAGGAGGAGCTGCAGGCTGCGTTGGAAGAGGCCGAAGGAGCTCTGGAACAAGAAGAAGCCAAGGTCAGTCGTATTCAACTGGAGTTGGGCACCATTCGCCAGGACATTGACCGCCGCTTGGCAGAGAAAGAGGAGGAATTCGAAAGCACACGTAAAAACCACCAGCGGGCCCTTGAATCAATTCAGGCCAGTTTGGAAGCGGAGGCCCGTGGAAAGGCGGAGGCGTTGCGCAGCAAGAAGAAGCTCGAACAGGACATCAACGAATTGGAAGTGGCCCTCGACGGAGCAAACAGAGGACGCGCCGAGGCAGACAAGAACACCAAGAAATTCCAGCAACAGGTCAAGGAACTCCAGGAGGCAGTCGAAGCCGAAGGACGCCACCGTGACGAATATCGCGATCAGTTCCAGGCATCCGAGCGTCGTGCAATCGTCATTGCAGGAGAAGTGGAGGAGCTGAGGACCCAGTTGGAGTCTGCCGAACGTGCCCGTAAGGCAGCTGAAAGCGAGCTTCACGAGGCATCGGATCGTGTCAACGAAATCTCCGCCTCTGCATCGTCTCTGGCTGCTCAGAAGAGGAAACTGGAAGCCGACCTTTTGGCACTTCAGACTGACTTTGAGGACCATTTGACTGAGCTAAGATCTGCTGAAGAGTCTGGCAAGAGGGCAGCCGCTGACGCCGCTCGCATCGCCGAGGAACTGCGTCACGAACAGGATCATTCCAGTCAAATCGAGAAACTTCGCCGAGCTCTTGAGGGCCAGGTCAAAGAACTCCAGGCCCGTCTCGACGAAGCCGAAGCGTCAGCCCTCAAGGGTGGAAAGAAGATCATCCAGAAACTGGAAACACGCGTTCGCGAACTGGAGAGTGAACTGGAAAGCGAACAGCGTCGCTACACGGAAACGGAAAAGGCTTTGCGCAAACAGGATCGTCGTCTGAAGGAGATCGCAGCTCAGTCGGAAGAAGATAAGAAATCACACGAAAGATATGGATCCCAGATTGACGCTCTTCAACAGAAGATCAAGACTTACAAGAGACAAGTGGAAGAAGCCGAGGAAGTTGCAGCAATCAACTTGGCCAAGTATCGTAAAGTTCAGCACGACTTGGAAGAGAGCGAGGAGAGAGCAGACCAGGCCGAGACCGCCGTCTCCAGACTGCGTGCCAAACAACGCAGCTCTGTATCCGTAACCAAGACTGGCCCCGGCGTTAGTAGACCATCGATTTCTATTATCTACAATAGATGGTTTCCATAG
>MV022007330
ATGCCATTGAGTTGTTTTCCAGGTGCATTTTGCTATGCAGAACTTGGAACAGTAATTAAGCAATCAGGGGCTGAGTACGTCTATATGGATAGAGCCTACGGAGACGCGATGTCATACCTTTTCTCTTGGGTGAACAATTTTCTTGTGAAGCCGGCGAGTATGGCTACTATAACACTCACCTGTGCCCAGTACATAATGACACCGTTGTTCGACGACGGATGTGGTGAAGCTCCGACACATATCAAGCTGATCTTCGCTATCGTCTTCCTCTTTGTTTTAGTTGCAATAAACATCTACAGTGTGAAATTGGCGTCGAAGATACAGATCATCTTCACCGTTGCCAAATTGATCGCTTTGGCGATCATCATCATTGGTGGAATTGTCAAACTCTGCCAAGGTTATACGGAACATTTGGCCACAGGATTCGAAGGATCGGAGACAAATCCTGGAAAAATTGCCATCGGACTCTACAGCGGAATGTGGGCTTTTGATGGATGGAATACGGCCAATTATATGACGGAGGAAATCATAAATCCTGCAAGAAATCTCTCATTGTCAATCGTCATTGGTGTTCCTTTGGTTTTGATTGTCTACTTACTTACCAACATATCCTATTTCACTGTTATGTCAATCGACGAAGTAATTGCCTCGCCCGCCGTAGCAGTGACCTGGGCTCAAAGAGTTATTCCACAGGCTGCGTGGATAATTCCAATTTTCGTTGCTATGTCGACATTTGGAACAGGAAATGGATCTCTGTTTTCCGGTGGCAGACTGATATTCGCAGCCGCCAGAAACGACCACATGCCGGAAGCTTTAGCGATGGTTCACGTGAGAACCTTCTCTCCATCTCCTGCCATCATATTCACCTGTATATTGGCGATTGTGTTTATGCTGGCCGGAGACATCGGGACACTGATAGACTTCGTCAGCTTCATCACTTGGGGTTTCTACGGACTCAACATGCTGGCAGTAATCATATTTCGATTTAAGAAACCATACAAAGACTATCCTCGTGTTATCAAGAATCCGATCATAATTCCGATTCTGGTCTTTCTGGCGTCGATGTTTTTAGTGATTGTCCCGATCGTAACAGATCCACAGATAGAATTTCTCTTCGCCGCCGTGTTCATTGTCGCAGGTTTCATCTTCTACGTACCTTTTGTCGTCTGCAAAATTCGATTCAGATGCACAGAACAAGTGACGACGTTCTTCCAACTTTATCTACAGACTATGAAGCCTAAAGAATTTGCAGATTGA
>MV022008020
ATGTCTTTCTACGCGAAAAACAGGAGATCGCCAACGGTTGTGACGCTGCTTCCAGTTATAGTGTGCTTGGTCGTTCACATCACTGTCTCTAACGCAGGAATAGTTTCGTCCCCTGGGCTGCAGCGAAGGTCCGTCGGACAACCGTGTACGTTTCAATGGACGGTGAATGAACCAGTCGCCACATTCAGTCTTTATAACGAGACAACTGGATCAAAGGCACCTCCTAGTTCCAATGGAAGCTACAACAGTGCGGATGGCGTTATCTCACTCACGGTAGCCAGGGCTCAGCTGTGGGATGCCGGAAATTACTCATTATCCGTTACAACCGATAAGGCTACATACATTGACGCTAACGCCTGTCTCTTCGTATACGGCAGCTTGCAGGGATCAGCGGAAATCACTGCTGGAACAACTTCGCCAACAGAGGGCGAGACTGTGGAGATCACGTGTAATTTGATATCGAACTCGTTACCCGCTACGTACAGACCGGGCATTTCTTACACCTGGGGTAATTCAAAGTACGGACTGTTCCAGTATAGTCCGGACGGTACTGCTTTACTTTGGAACGGAGACCCAATTCCTGGATACACCGTCAAGAACAGCGGTAGAACACTTCGTATCAGCTCCGTCCAATATCGGGACGATCAGTATGTGAACTGCTATGGATCAGAGAACGTTCAGTTGTTAGGATGGAGCTCTTTCTACACTCCGATCCCATTAAGATATCGGCCTTATATCAGCGGCCTAAATCCATCGAGCAGGATCTTCAACGCCATCGTTGGCAGCACGGTAGTCCTGTCGTTCAACTCTCAGGCCAATCCACCGGTCACTTCGACTACCAACTGGACATTCGCCAATTCTGCTGGAATTTCACAAGACCTTCCTCCAGATTCTGTGGCAGTTTACTCCACCTACAACCAGATTCTTCGATTCAACTTCACTTCGGATGCGTTTTACGGAACCTATTCAATCACACAGAATAACAGTATCGGTTCAACAACAACAGCCTTCCAAGTTCTGCCACAAAGTCCTCCGAACGCACCATCAAATCTCGGACTTACCTACTTCTCTCATAACTTCGTGGCTATCCAATGGAATCTGATGTCGTCGAACATAATTACACGACTTCAGACGGTGATCACACGTTTAAGACGAAGCGACAACGACGACGAAATCCAAACCATTAACAGCACCTACTACGACAGTTTCAATTCAACGTTCGGCTACACTTTTAGTAACAACATCCAAGCGCTCACCTACTACACGGTCAGCGTCCAGTCGACGAATAGCCAGGGTTCAAGTGAAGTAGTTGAGTTGAAGTTTAGAACAAGAAATCAGCCGACGTTGATCGTCTTACCGGAAATGATTCTCATCAACGGAACTCAGGCGATCGTCAACTTCACCGTTGACATGGGAGAGAACGCGGAAAGTCTGGCAAGCGTAAACGCTCAGTGTTGTTCTCGGTTTTCAGCGCAGTGCGTCTCCAACTATACTATGTACACGGGCAATAATCAGATAGTACTGAGTGGCATTCCAAACGGAACGGTATACTACGTCGACGTGACCATTTACAGTGGCAAATACAGTTACTTTTCGGATATCGTGAAGGGCGTCAAAGTGTCGAGAAACGGAAATTCAGATTCGAGCGAGGTGAACAGGTCTCTCGTTGTCGGAGTCATCGTGTTGGCCTCTCTGCTGGGAGTGGCTTTGGTCGTTGCGATCGCAATTCTGTCTGTTTACCTCGTGAAAAGATCAAGAAGAGAACGCCCACAACCCACCAAGCCGCCACCGATTCCTGCGAACACGTATCTGGACGAGAGTCACAAGACACGGACTGCACTGCCTGAGGAAAGACCGCAGTCAAATGGAAGCGACACCTATGAAATTGTAGAGGCGAACTCATCAACCGATTATGATTACTACATCAAATAA
>MV048000140
ATGTCGGGAGAGACTCGAAAATGTGATAATACTTTTACTGACAGTTGTATTTTGCTTGCAGGTCATTCACTCAATTTGGTAGCACGAGCGGCTGCGGAATGTAGTTCTGCTGCTGTGGAATACTTCAATGTACTTGAGGACATCTACGTTTTTTTCACAGCATCAACACATCGCTATGAAGTTCTAAAGCGATTTTCACCTGTTGTTCCAAAACGCATCAACACCACTCGATGGTCTTGTAGAGCTGATGCTACGAAATCGTTGTCACTTGGTTATGCTGAGTTTATTGAAGCCCTTGACCACATTGCGGCCGATAGTGATGAACTAGCTGATGTACGTTGCAAGGCTGTTGGACTGTCAAATCGCTTGTGCCAGCTTGAGATGGGCATATACACTGTCTTCTGGCACGATATTCTTGAGAGAGTCAATGCCACAAGCAAGATTTTGCAGGACCCCCATATGGATCTGAACTCGGCTGTTGCAGCGCTGCAATCTTTGAAGACGTTTGTAGAGTCGAAGAGAGAATGCTTTAAAGAATATGAGGATGAGGGCATGGTGAAGTCTGGCCAAACAGAATATGTTAACAAAAGAGAACGACGCCGCAACGTACGCCTGGATCCACCCGATCACCCTCAGCTTAGCCAGCCGCAGGTTATACGTTCCAAGTCTGATATTTTTCGCATAGAAAACTTTCTACCAGTTATCGATCAGTTCAGCATGAACTTGGAGCAACGGCTTCGTGCGTATGAGCTTCTTTCGTGCAGGTTCTACTTCTTACGCAAACTTGATGTGCTTTCTGCGGACGAGATACTGGCAGCAGCATCGAATCTCGTTGAGGCTTACAAAGATGACCTCGATTCATGTCTCGGAAATGAGCTTGTGCAATTTGCCGCGTTCGTTGATGTGTTCAAGGATGAGCAACATGCACTGTCTGCTGATGTTTCTCATGAACAATTTATGTATCAGTTGATCCTGCAGAAACGAGTTGAGGGATCATTTCCGAATGCTGAAATAGCACTTCGCATATACCTGGTGCTTATGGTGAGCAACTGCAGTGCAGAGCGTTCCTTCTCCAAAATGAAGCTCATAAAAACCGACTTCGAACATCGATGTCAAATGATCGGTTGTCTCACCTAG
>MV022008910
ATGCCGGGACAGAAGGCGCCGATCGGCCAGCAGGGCAGTTCACTCACCTCGTCCCAAGGTCGTCGATATCAACGGACAGTCGGCCGAAATCAAAGCGAGGAGCGACGACGGAGCCTCTTCAGCGGCGGAGACGACGGTCGACGGCTTCAGTTGGGAGACTTCGACCGGACAATCGAAGCGCAGCCATTAAAATTCCGCGTTTTAATCGACGTTCAGTTGAAAAATTATCGCTTCTCGTTAATTAACCAAACGTCAACAACAACAAAATCAAGAAAACGCGACCACCGTAGTCTGGCGTTTCGCTCTCCTGCCTAA
>MV022006420
ATGTCTGTGCTGCTCTTCGGTTCGTCTCCGACTGTTAAGAGGCTCCTGGAGCTGAAGAAAGGACCGGACACGACGGAGGAGGATCGATTCTGGGCAGAAAAAGCGGTTAAAAGTCTCGTAAAGAAGCTGAAAAAATCCGGAGGAATCGAAGAACTGGAGAAGGCGATCACCGCACAAGATCCAAACACAAAATGTGTCACAATACCCCGATCACTGGATGGGCGCCTGCAAGTTTCTCAGAAGAAGGGTCTACCGCATATGATTTACTGTTGCCTGTGGAGGTGGCCAGACTTAAATAATCACCATGAGCTGCAGTCTGTAGAAAACTGTGAATTTTCATTTAATTTAAAAAAAGAGGAAGTCTGCGTAAATCCATTTCACTACATCCGTGTTGAACCACCAGAGTTGCCACCAGTCATGGTTCCACGCATTGGAACAGAAATTCCAGAATATCCACCAATGATGGAGGATTATTCACAGACTGTTCCAGCTAACACTGACTTTCCCATGGAACCTCCCTTCTGTTCTTCAGAATCTCCTCCTCCAAGTTATCTATCAGAGGATGGTGATAGTAGTCAGGCAGTTGAGCTCATGGACAGCATGGATTTGGATTCATCTTCTCCTAACGTAAGTGGAGATGTTGAGCCGGTTAATTACACCGAACCCGCGTATTGGTGCAGCATAGCCTACTATGAGCAGAACGCTCGCATTGGTGAGCCGTTTCATGCATCTCAACCATCGCTCAGTGTTGATGGTTTCACGGATCCTTCGAGCTCTGATCGCTTTTGCCTTGGACTTTTGTCCAACATAAATCGCACTCAACAGATTGAAATGACCAGACGTCACATCGGGAAAGGTGTTCGCTTGTATTACATTGGCGGAGAAGTATTTGCTGAATGCATCAGCGACAGTGCTGTGTTTGTGCAGAGTCCTAACTGCAACCAGCGCTATGGTTGGCACCCAGCAACTGTCTGCAAGATACCACCAGGATGTAACCTAAAAATTTTCAACAACCAGGAATTTGCAACGTTGTTGGCTCAGTCAGTTGCACAAGGTTTTGAAGCAGTTTATCAGCTGACCAGAATGTGTACAATTCGTATGAGCTTTGTCAAAGGATGGGGGGCAGAATACAGACGTCAGACGATTACAAGTACCCCGTGCTGGATAGAAATACATCTGAATGGTCCTCTGCAGTGGCTCGACAAAGTTCTGACGCAGATGGGTTCACCTCGACTGCCGTGTTCTAGCGTGTCGTAG
>MV022008160
ATGTGTGATGACTCCAAACGCAAGCGTAGAAAAGCAATACAGATCATCCTGAATATCAGAAAGAACGAAATGATTAAGAGAGAGAGCAAACAAACTATTACTGAACCTCCATTAGCAGCAGATCTGACAAATGCTGACATTAAGAAGTCCTTAGATAAACAAATGAAGCTTCTGCATTATCCTAATAACACTCACCATGAAGAACGACACATCAAGGAAGTTACTGAAGTATCAAGCAAAGTGTAA
>MV022007060
ATGATGCTACAGAAGGTCAGATTACTGCTTATCAGACTCAATAAATACCAGAAAGCCGACTGTAATGCGATGATAATTCTTTCAAGTAATATGTCGGAGGAAACGTATGAAAGAGTGCGTTCTATCACAAGCGCGAGAGATACTTGGCTTGAATTGCATCGGCTGTACGATGGAGTGCAAGACGATAGAGCCTACGATTTGTGTATGCAGTTCTTTGGTTACAAGATGAGCGCTGGCGACGACGTTGCAACTCATGTCGCAAAGTTAAAGAACATTTGGAAAGATTTGAAGGTTGAAATTGAAAAAAATGTCAACAAAAATCCTCTCCTGATGTGTAGAATAGTAGAAACATTACCAAGTCAATATTTTGCTTTTGCTTCAAGTTGGAGACTGCTAAGTAAAGTAGAGAGAACTGTGGAAAATCTTACTGATCAACTCTGCAGCTATGAGAGAGCATTGGCTGGAAAGACAGAAACGAGTCAGCAAGAGGCGTTACTGGCAAAGGCATCCAACACGAAAACACCAAAGCAAAAGAATCAGGAATGTGCAAAGTGGATTGCTGATGGAAGGCCACGAAAACCAGAAAACACGAGAACTATGAATTCAAATACGGTGTCGATGTTCTGTATTCCAAATAAGTTACAAGTTGCTGATGGAAATACAATTGAAGCACTGGGAAAGGGTATTGTCCAGCTGCAAGCAACTGTAGATGGAAAATCAATTGAAGTGAACCTGCAAGATCTTTATCATGAGCGGTTGGGTCATCAGAACAAAAGACATGTGAAGACGATTATAAAGCGAGAATTTAATATTGATGTCGACGTAGACAGTGAAATCTGTGAAGGTTGTGTCTATGGCAAAGCACATCGACTGAAGTTTGGAACACGAGTGAAAGCCACGAGACCAGATGAGCGTATACATGCTGATGTTTGTGGCCCATTCTGTTATTCATTCTCAAAAAATCGTTATTTTGTTCTCTTCAAGGATGACTACAGCAGTTTTCGCTTTGTCTACTTTCTGAAAGAAAAGTCAGAAGTTCAAGAAAAGCTCAAACTTCTTCTGAAGAACATTAGAACAGCTGGTTATGTTGTGAGTGAATTCTTAAGTGATAACGGTGGTGAATTTGATAATTCTGAAGTCAGGAAAACATTGTTGGAAAATGGAATTCGACAACGTATCACCATGCCTTATATACCGGAACAAAATGGCTCTAGTGAAAGAGAAAACAGAACACTAGTTGAAGCAGCCAGAACTATGAGACTAGCTCATGGTGAACTACCACAAGCTTTATGGGCTGAATTAATAAATACTGCTGCCTACATCTTAAATCGAACTGGAACTTCGTCTGTGGAAGGAAAGTCGCCATACGAACTTTGGTACAACAAGAAACCACAGATTAAGCATTTACGTGTTAATTGGATGCACCGCTTATGTTCGCAGTCCAGATCAGTGTCGTAA
>MV022008770
ATGGATCAAGAATGGCTCCTGAAACTAGCCTACTTGAATGATGCATTCACACGCCTTAATGAGCTGAACAAATTGCTGCAAGGGAGCGTCAATACGAGGTACTTCCCTGATCTGAGCGATCATGATTTGAAGCTGGCATGCAACTCACTCAGTGTGGATGTCAAAGCTATTTCTGAATCCATTCAGGAGCAATTCATCGACTTCATCAACGACTCCACCGCGCGAGAAGCATTCGACTCTCTCCCTCTGACAAAGTTCTGGTGCCTGATGTTTCAGCCCTACCCTTTTGTTGCTGAGGATCCCATTAAGTTTTCGCTGATGTTTCCAAGCACCTACTTGAGCAAGAGTTCTCAGCCGTCTTCTCCATGA
>MV022008460
ATGGGAGCTTCTATTTCGTTCACGACCAATGTCGCAGGCAACGAATGTGACGAATCAGAGGCATTCTACTTGAGATCTCGCCCCAGCGAATTGAACGCCCTCTGCGAGAGAACGCACTTTACGCGAAAGGAAATGCAGACGCTCTACAGGGGATTCAAACAGGAATGTCCATCGGGAATGGTAACGGAAGAGACGTTTAAACAGATCTACGCTCAGTTCTTCCCTCAGGGAGAGTCCAGCGCCTATGCTCATTACGTGTTCACCGCGTTTGATCAGGACCACAGCGGAACTCTCAGTTTCGAGGAGTTCGTGACGGGATTGTCCCTTCTGTTGAGAGGGAACCTCGAGGATAAACTCCGCTGGGCTTTCACCCTTTACGACACCAACGGGGACGGGCTGGTCACGAAAACCGACCTGACGGAGGTCGTTACAGCGATCTATGCTCTAATGGGTCGCTCCACCGAGCCGTGCATACGAGAAGATTCGGCCAAGGAACACGTCGAAAGAGTATTCGAGCGTTTGAATAAAGATGGAAATGGAGTGATAACAGTGGAAGAATTCATCGATGTGTGTCAAAAGGATGAGATTATTCTGAAATCGTTGATGGCTTTCGAGAATGCTCAGCTGTGA
>MV022008700
ATGGATAGCGCGCTGACAACAAAATCGACAATAGTGACCAGTGACCAGTGGGACGATGCAACCTCTTCGATTCCACTCAACGCGTCTACGATTGATGGCGACGTTGACGAAGGAGGTTCTGCTAGCTACGCGGGACTGGACCGCTGTCTGTCGCTCGTGCTGGTCGTTGGACTCTCTTTTGTCCTGGTCCTATCGTCGACGGGAAACGCAACCGTGCTCTACATAATCGGACGACATCTGAAATGGCGGACCGCCACGAACGCCTGGGTAACCATTTTATCGCTCAGCGATTTCATGATCGCCGTTGCCTGCGTTCCGCTGTCCATCGCCTCCGTCGTCGTCGTCGGGGGCGAGAGATCCTCGTTTGGAGGGAAGGCTTTCGTGGTAAGCACCTTCGTTTCGAAGTTCTTCGGTCTCCTCTCCGCTGCGATGACGACACTGTTGACCCTCGATCGCTACCAAACCGTCGTCCGATTGACGCGAGTCACCTTCGCCCTGGACAGGACGCTTGCGGCCGTCGTCTTGTGTACGGCGGTGTCCCTTCTACTGGTCCTGCCTTGGCCGGTGTTGGTCTGGCGTGCGGAGACGTCTGCCGTCTACTGCGGGAGCCTCCAGTGGTCCCTCGGTGACCGCGTCTACGATGCCGTCTACGTGACCGTCTGCTACACTGGTCCGGTCGTCTGCATGGTCGTCTGCGTCTCGCGTCTGATGCGGACGATCCACCGCAGCGGCAGCGACGTCTGTCCCGCACTCGATGCACGTCACCCAACTGCGCTTCATCGGCGAAATCCAGACTGCACAGACGGTGATCGTCATGGTGATAGTCTTCATCGTGTTCCGGACCCCCCACGCGGTCCTGGTCTGCTGTGGTGGACAAACGGAGTCTTCAACCCGCTCATATACGTCGCTAGAAATCCCAACGTCGCCAAGATCCTGCATCTCGATCGCAAGTCCGGATACGTTTCGAAAGAGCCGGCGCCGACGAGTAACGACCGCCTGCCTTCATCCAACCGGAGAGATGACGAGACCACCTCGACGGGCAATAAATCAGGCGCGACTAGAGGCACAAATGTATGGCTTGCCGGAAGCGACCATTCAGCGCTGGGCGGTGGACAGGAGATACAGGATCTGTCTTACGCGGCAGGTGCGGTGGTCAGAAGGGCTAGTCTGCGTTCGATGTCGACGCCGAGCGTGCTAAATTTCGTCACTTCACGATCAAAAGCTAGAAATTCGGTGACTTCTGTTTCGACAACACTAACTAACGTCGCAGTGATATAA
>MV022006620
ATGGGCTCAGCTGCCGGAAAACGAAGTATAGCCAATATTGTTGTTATTGGGCTAGACAACAGTGGAAAGACAACAATAATCAATCGTCTCAAGCCACCCGAGGCACAGTCTGTTGATGTTGTTCCTACAGTTGGATTCACAGTAGAAAAGTTAAAAACCAAATCCCTACATTTAACTGCATTCGATATGTCTGGCCAGGGTCGTTATAGAAATCTATGGGAGCATTACTATCGTGAATGCCAGGGCATTATATTTGTTCTCGACAGTGCTGACAAACTTCGGTTTGCTGTTGCAAAAGATGAACTTGACCAACTTCTTATGCATCCAGAAATACGCAATAGGCGCATTCCAATTTTGATATTTGCAAATAAGATGGACATGAAAGACTCGGTATCAAGTGTCAAATGTTCAGCTTTGCTTGAATTGTCTCGTATTGAGAACAAGCCATGGCACATATGTGCCAGCAGTGCTATAACTGGTGAAGGACTTGATGGAGGAATAACATGGTTGACTGATCAACTTAGAGATAACAAAGTAAAATAA
>MV136000050
ATGAAGTCGTTTTTGCCAATGAATGGAGGAGCATCAGGTGGTGCATCAGAGGATATGCCATCTTCATCGTGTTGCTGTCGCACACATCCTGAAGGAGGTCCCGATGAAGACGAAGTACCCCCTCCCAGCGACTACCTCCGCGACCTCTACCGCTGCCAGTGGTGTGTCCAAAAGGCGAGTGGTAGGAGCGTCAACACCCGGTGCAAATTCTGCTGTTGGCCTTTACTCTTTTGCTCACAAAAGTGCCTTCGGTGTCACTTTGCTCAGAAACTTCTGATATGTGATCTTCATACTCAGAATCTGTACTATCACTTGAACTGCATCCGTCATTGTCACTTTCAACAGCTGCCAGTATCTGCTGTAAGGCTTGCACAGCGCTGTACCTATAGATACACGAATTACAGCGGACAAATAACCTACTGTATACAACAAAACCTATAA
>MV022006760
ATGACTGACAACGTTTGCCATCTGAAATACACTGCTCGCCAACAGTGCAGGAATATCGACGCTAGAGGCGACGCTCGGCGACGAGGATGCTTCCCGAATCAGAACACTGACCAGGACAGTGCAAAGGATTCGCAAGGAATGCTTCACACCCTTCAAACAAACGGCGAAGATCTCTCGAAACTCGTTAACGCTAGACAGCGCAACAAACGCATCCTAAACACCGCCAACGTTATAGGAAACAGCAAACGAATATCGAAAAAATCACACTGGAATGGACGCTGA
>MV022006910
ATGACAGTGGCTTGCGTATATCGCAGATTTTGCACTGGATTACATTTCGATTCGGAAAAAGAAGTTTCGAATTTACTGCACTGCTGCTGTCGAAATGGAAAAATTATCGCACCACCGATGTCACCTTACCCCGAGGAATTTAAAACGTTACTGACAAGCAACAGTCGAGACTCGAACAATCTCCGAGAACATACTCGGCAGTACAATAACGCAAATGCATTCGCCAGTTTCGGCGCAAATCGGTTCCCATTCCAGGCACAGGGTCTTACTGTTTCAAAATCAGTGGCGGTGTATCATTTAGCGACTTCTGCTTTGGTTACAGACCCCGATCAACCAGGCGTAACGGCACCAACACCAACCTACTTGATCCAGGCCCGGCGCCCTGCCTAG
>MV022006460
ATGGCTCTCCTCTATGACATGGCTATCGGGCTGAAAAAAGGCCACAAAGTCACACCTAATAAGACGAAACCACGCCCTTCAAGACGCAAAGGGGCTTTGACCAAACGAACAAAGTTTGTTCGTGATCTTATCCGTGAAGTTGCTGGATTTGCACCATATGAGAAGAGAATTCAGGAGTTGCTTAAAGTCAGCAAGGATAAAAGAGCTCTCAAGTTCTGCAAAAGAAGACTTAAGACAGGCGACTCGGGAGTTCCCAAGACTCAAACCCTCAGCCTGGAGCCAGAAAGAAGCGTCACAAAAATGCATAAACTCGGAGGATCGGGTCTTCTGAAGCCGTTACTTGGAGCATGGGACAAAGGGGGCATGGGAATAGATCTAAAGAGCGACAGTTCAACTATGATGATATCAGGGAAGGCATCGCCAATTGGAAGTCGGCATTCCTTAGAAAACCTCGGGAAGTTGAACAAGAAGGGGTTAGCGCTACAAGGAGACAGAATGCAAACGTCGAAACACAAGCTTGCACAGGAATCGCTGCGTGGTATCGACGCGCGTGGCATCGACGACCTCGTAGTGAAGTTGTCCGACTACGCCGTGCAAGCGCAAAGAGAGGCGACAGCACAGGATGAAGATAAGCGACGGGAGGCGGACGAAGAGGGCTTGCAGAGGCTCGCAGCCTCGAAAGAGAAACTACAGAAATTTATCCTGTCAAGTGCTCCGTTGAAAACTGCAGGAACTCGATCGAAGGATGGTCCTGATTCATCGTTTCACAGTCTCCAGAGCAAATCTAAAGGAATTCTCGTCATGGGAATGCAGCTGATGGACGGGTCAGAAGCGACTAATCTACCGCTCGACGGCTTCACACCTCGTGCGATTGAAGAACCGATTTCCTCTGATCAGAAGCTCACTAAAAAACAATACGGATCCCAAGAAAGCGACACACAACATCAGAAGTACGTAGTTTCAATTGGCGATCAGACCAAAGCCATCAAAGGCGCGACTACAAGTGGAACAACAGGTCCAGATCTAGACGATAAGCGACAACGTCAAGTCAAAGAAGAAGACAGCTCCAAGTGGAAGAACAAACAGTTTAACGAAGAAAAACGGAGGCAGATAGCACCGAGTGGCAAAGGAGACGACGGACAAATGGGAACAAATAAAGATGGTGATAAAGATGGACTGGCCGACACGAGCGACGGAGACACGAAATCTCCGACCGCAGAAACCGCCAAAGACACAGCGCCCAAAGATTCCAAAGGTTCTAAAGGCTCTCGTCGGTTTGGCCCAAAAGAATCTGGAGGTCCTGACGCGGATAAACAAGGAAAACGGAAGGCTAAAGGGAAAAAAGAGTCAAAAGTTGCGATCGAAAAGCCCCAGAAACCAGACGACGGAGAAGATAAACGGACAGGAAAGCAAAAAGAGCCGAAGAGTACGACTGCAATAACAGAAGGCGACGAAAACCGCGGGAAAGAGGAGTCCGAAGGAAAGACGCAAGAAGCATTACACGGTCCAGCTGAACCTATGGAGCTAGCGGAAAAAGCTCGTCCTGCAGTTCGTCGTGTGTCACCGAGGGAGAAAAGATGGAAAGAATTCATAAAACCGGAGAAACCGGAACCGGTCCCGGAGCCACCACCTGCGCCACAACCAGAAGAACCCCCAGATAAGCGACTTCACACAGAAGCACCGAAAGTGGAACCTGAAGCCGCCCCAGAAGAACCTGTCCATGAGCAGCCGCCGGAAGAGTTAGACGAAGAAGAGCATCCGGATGAACCGCCACCCGTCGAAGCGCCGGTTGAACCGATCGCTTCCCATCCGGAGCGTAAAGAAACCGTCAAACCAAGTGCACCACTGTTTATCAAACGCCCCACGCATATCTACAAAGAACATCACTTTGAATTTACCCGCCCCTTTGTCTTCTCGTATTTTCGAACGAAACCCTGTCACTACAATCCAGAAAACCAGCAACCAGTCAAAGCGGACACAATGGATCGCGCACAGGCCAGACTATTGAATCAATATAGAACTGCGCCGGACAAATTGAGAGACGAAGGCGAGCGCAGAAAAGCACTCGAGTTACATACGTTGGATGAAAGAGTCCGATCAATGCAGTCTTCGCCCGATCACATTAAAGCACGACTCGAACTCTTAACTCGTTTACTTAGTCGCGCGTAA
>MV022006610
ATGATCATCCTTCGACCAGCAGTCTCCGACTCACCATCAGTTCCTCCTCATCAGAGTTCACCGACCAGAGAGCGCCCTCTGTCGCAGAACGACATCGACCGCAAACTAAAGGACGCCCAAGAACGCCGACTGTCGTTGGAAGCGTCAAAATTGCAGGCGATTACGAAAGAAAAAGAACGCTCTCAGGATGTCAATCAGAAAGCTCAAGTACTCAACGAAGCGTTCTCTAAAGGCGCCGAAAAGAAATTGGCAGCAAAAATGGAGACATTCGAAGAAAACAAACGAGCGCAAGAACTCGCCAAACTGGAAAGACTCAAAGAACATGAGCGTCATGCTCAGGAAGTGCGCAAGAAGCGACTGAGTCAGACGACGCCAGACGCCAGCAGCGGAAGCGAATGA
>MV022007900
ATGAAAATATCGGATAATTCTTNNNNNNNNNNNNNNNNNNNNNNNNNNNNNNACTACAGCTTTGAGTCGGTCACGGTCATTAACAGCACGGAACAGCACGTCGACCCCCGTGTCACGGAAGTTGACGCGGGTTCCTCGTCACGGGATCTTGAGTTTGACCTCGTTGCACTGCTCGGGCCAAAGCGTCAGGAACTCGGCAAGGTCGTCCTCATGACGATCATCTACTGCGTCATCTTCGTTACGGGCATCGTCGGCAACGTGTCCACCTGTATCGTCATCGCCAGCAACCGCTACATGCACACCGCCACCAACTACTACCTCTTCAACCTGGCCGTGTCCGACCTCATGGTCCTCGTGCTCGGCCTACCGCAGGAGACGTACTCGTTCTGGTCGGCGTACCCGTGGGTATTCGGAGAACCGCTGTGCATACTGCGTACGATGGCCGCCGAAACGTCGACGTACTCGTCGATCTTGACCATAACGGCGTTCACCGTCGAGCGCTACGTCGCCATCTGTCACCCGATGAGGACGCAGATGATGTCGCGACTCAGCCGAGCGGTGAAGACGATCGCCGCCATCTGGGTCGTGTCCTGGGTCTGTTCCCTGCCGATCGTCGCCCAGTACGGGGTCGTCTATCTGAGCGACCCCGGCGGGGCGTCGGTCGACGAATCGGCGACGTGCAACATCCGAAACGATCGTTACGTCCAGCGTGCCTTCGAGATGTCGACGTTTCTCTTCTTCTTCGCCCCGCTGACGATCATCACCGTCCTCTACGTCCTGATCGGACTGACGGTCAGGCGATCGGCGCTCAGGAGGAGCGGGTCGGACGCCTCGAGGAATGCGCGGGTGCCCGACGGAGGCGAGGAAAAGGCGGCGACCGCGAGACTACCATCGGCGCCCAAAAGATCTGTTCTGAAGATGCTCGTGTCTGTGGTTATCGCATTCTTCGTCTGTTGGGCTCCGTTCCACATGCAGCGCCTTCTGTCTCTGTACTTTGCCGACGACGATTGGACGACCGCCCTTCACAGCGCCCTCTATTTCGTCTCCGGGACCCTGTACTACGTCAGCTCCGTCATCAACCCCATCCTCTACAACATCATGTCCCTCAAGTTCAGAAAATCCTTTCGGAACACCATCGTCAAGCCCTGCTGTCGTCTCACCGCCGGCTCAAGGACCAAGACGAGGCCGACCCTGGGCCTCAGGTACCGCAGCCGAACGGCCATGTTCGAGACCCCGCCGTGCAGCGAGGATCAAATCGGGCCCCGTTCGAGGACCCCTTGCCTGGCGGTGAGGGACAGTGAAGGCCAGAGATCGGGCGTATCGCTGGGGATCGAAGAGAGGCTGAAAAGACCCGCTGTGCGTCCACTGATGTCCCCGGGAAGACTTCCTCCAGCCAACAACAGGGTCCGCCACCGTCTGGACAGTTCGTGGAATCGCGATGGAACGAACGAGAGACACTTGCGTACCGGAAACGGTACTGTCAGTACCAGGGATCCGTACTCTGCTCCGTCCGTATCGGAATCACGGACAAAAAGAACGGTCGTTGTACTGGTCGGGTCTCGTTCTTGGCACAGTTGTTTATGA
>MV022007260
ATGGCTATTTTTCCATTGGTGCCAACACATCAGTCAACAGTGAACTTGGTCTTTTATGCATTCTTGAACTCTCGACCTAAGGAACCATTAGATGTGACAAGTTCATTGCAGAATTGTGGCTTGTTGTATGAGAATGCACTTGCAATGCTAAAGTGTTTAGTGGATATAAGAGTGAGACAAGATGGTGAGAAGATGGCGTGA
>MV022007280
ATGCTCTTGTTTGTTGTTTCAGTGATATCCCCCACACCGGCATCATCAGTGCACCGGTCGGTGTGTATTGGTGGCAGCAGGATAATGGACTGCAATGTTAATTATCCGGTTGATCTTCAAACTGATCACATAATGACTTGGCGCAAACACGACATGGAGGTTCCAATATTCATCCAGTTCAATGGCTATCCGCCTCACATTGCGGAGAAATTTCAGGGACGATTGCGATTAGTTGAACAAGGCTCCATCGAACTGAGTGACATTCGGCTGCAGGATGAGGGATGGTACCAGTGTTTCATAGTCTTCCTAAACAGCTCCGATGAACCCGGAATCAACGGAACACGCATTTATCTTTCCGTTCACGGTCGGTTTCATATCTGA
>MV022007720
ATGCGCTGCGTCACGCGTCACGGAGGAGACGCGCGTCATTCGTTGGTTCGGGAATCGGCAAAAGGTCGAAGGTCGACTGGCCAAGGTCAAGGCGTTTCGACCGGCGGAGAAACCAGTTTCAAATATATCGAATCAACTGAAGTCGCGACCGACTCTCTCTCTCTCTCTTCTCTTCTCATCAGGGACGCCGTCGTCGTCGTCGTAATCGATGGTCTTCGTCGTTTCGCAACCTATGACGTCATAAATATCGAGTTCTCTGTGATCGCTGCTCCTGGTTGA
>MV022007080
ATGGATGAGTGGATCACCGCCAACCTCCGCCGTATTCGTTACGACAGCACTCCAGGAGCAGCCCCAGACGCAACGGTTACGCCGGTTGCGACGACAACGGACAACGCGGGAACGGTGGATCGATCGACGCCAACGTCCGATCGACACACAACAGTGGCAACGTCGGAAACACCGAACGAGACAAAGGAATCGGTGGCAACACCTCTGTGTTTCCGCCGCCTACGGAGCGGAAAGCTTATCCGAATGTACGACCACACCACACCAAAGAATCCGCAGCGAGACTTGAACAACGATCCTCGCTCCTCAATGCAACACAATCCGGAACCCCAAAGCGTGGTGCGCCAATACATTATTTACACACCGGACAAATGGTGA
>MV022008050
ATGACGTCATTGAAGGCGAACATTACCCCGTTCACAGCAGCAGCAGCGGCAACACTCGTCGGTGACGACGTCGACGACGACGGTAGCAACGGCGGCAACGTCCGGCTTAATAGTCTGTTCGCCCGCGTCTGTGATTTTGCAATTGATCAATTATGTCCAATTTGTTCGCCAGGCGGCCACCGAAATCTCGAAGGAGGGCGCCAATTTGCTCGTGTGATTGAAGTTTTTCGTCGCCAGGAGGCGCCGGGCGTCGCAGCAGCGCCGTCTGGCGTTAAATTCCGTAATTTCCCGGCGATTGCGGCGCCTCTAGCGGCCGACGACGGAACCAATTTGGACAACCGACGACTACACAGGGAAGGGTGCGTAACAAGCAGAAACCTGAAGTCAGACATGGGGACGTCTTTCAGGCAATGCATGCAGTCAATATATGCAACAGCTATTAGACGGGAGGAAATATTATAG
>MV022006890
ATGTGTGACGGTGACCTGTGTTGTTCGGCTCTCATTGGGCCTCTGGCTTCTCAGGCCCGGTCGGAACCTGAACTCAGGCAAGTGTACGACCGTCGGCTGCTGATGTCGTTGTACTCGCAGTATGCACTACCTGACCCAGATACGGCCACACATATCCATCGACTCGGGCTATGGACTGGCTCGCAGTTTATACGTCGTCGTTCTCATCTGAGGCGCTATCGTGGCTGTCGTGCTGGTCGTCGAGTGCGTAAACTTCCCACTACTCGATTTCTCGATAATGGTGCTGTCGTCATCGTCTCGACACGATCGCTCCCACCTCCTGCTCGTACCGTCCATAACCGTCCGCCACCAACACTCCGTCGCATTCGTCTCGCCCGTCACGCCACTCCGGTCGGGCGACAGGTCGTCTTTGGCAGACTACCAGGTCCTGCGGACAAAGGTACGCGTAGTCCTATTCAGCAATACATTACTACACGGGCCGCACGCCTTCTTGGAGCCCTGCGCGGCTACTATCAACACGTTCCAGGACTACCAGGTCCTGTGGGCAAACGGATGCGTAGTCCTATTCAGCATAACATTATTGGCCGCAAGCCTCAAGTGACGGAGTCCTCTGCAAGGTCCCGTGCCTTGTGCTTTGTGCTCTTGCCTTGCTGCTCTTTCCTTTCCTCTTAA
>MV022008090
ATGATCGACCTGTTCTATTTCATGACAATCGTGCTCGTGTTTATCGCTGCCTACGGTATCGCGTCTCACGCCATCCTCTATCCGAACCAACCTCTGAACATCGCTCTCGCTAGGGACGTCCTCAGCCGATCCTGGTGGAACATCTTCGGTGAACTCGGCCTCGATGAAGTCTACGGTGAGGCATGTGACAATAGAACAGTTCTGCCATATGCTGAGCAGTGTGCTTCGATGGACGCGGACCAATTCTCGTCGTACGGTTGCGGCGATTACAAAGAGGACAAATGTCCCTCTATCGATTGGCTTGTTCCGATCATCCTTGCTATCTACGTACTCGTCACAAATGTACTAATGTTTAATATACTGACTGCGATGTTCAGCAAATCGTTCGAGAAAATTCAAGAGCAGGCCGACGTCGTTTGGAAAATGCAGAGATACCATTTGGTCAAAGAATACGAATTTCGACCGATACTACCTGCGCCCTTCATCATTCTCGCTCACGTATATCGCCTCATCCGCTACATCATCCGAAAAAACAGCTGCTGTCAGGACAGCTCCGACAAATGTTCCAAATGCGCGCCCAAGTTCTGTAGTAAGATGAACTTCACTGAAGGAGCAGGCTCTTCCTGGTCACCTTCGTCTGAAGAGAAAGTGGATGAAAAAGAGTTGCTCGACTGGGAAACCCTAAATGCAGAAGAATATTTGCGAAAAAGAAAGCCTGATGACGAAGAACCTGATTCCAAGAACACGTAA
>MV022008650
ATGAAGTTCCTAAAGACTACAAATCGTTCGAAGACGGCGATGGTTCTTATAGTTGTTATCGTATCGACAATTGTGGATTATACGACACAATCTGATTCAATGGGTGAAATAACTGATCACAACGATGAAAATCATCGAAACCATCGCATCGGAAATATGTTCGTCACTCGAAGAGCAGTAAGTAAATCTGTGTTCGAACCGGAGACATCATAA
>MV022006650
ATGCAGATGAGCAAATTGTATGAAAGATGCTTGAAATGGTGGAATTCTTATCGTTATCGTTTCACCCCATGGATAATTTACTCTTGGCAAAGCAGGAGAGTTCGCTTTGTTGATCAGAAAGGTACAGAAAAACATCTTTCAGACGATCAAGTGGAAAGTTCTCTGTTGCATCTTTTTAGAGCTTTCAAATGCTTAAATTTAATTGGAAAGGTTGCTGAGTATGGAAATGAAGAATCATTGGTTGAAGCACATATTAGGAATAGATCCTATTATGATGTTGCTAATCAAAGAAAAGGATTGCCTGCCAATGACCATTACATGAAACAAAGTGAAAGTCATCTGTCTGCTGAATACGTTCTTCATAAAACAAATCTTGAAATATTGCGAACTCATTCTGGATTCACTGTTGAAAGAAAGCCAAGTATGATAGAAGGTGCTGGGATGGGAGTTTTTGTTACGTCTGGCTTTATTCCCTCAAATACCATTGCAGCTTTATATCCAGGTGTTGTCTACAACCCAGGTGAGCCATTATTGTTGCAATCTCTTGGCAACGCATTTATATTTCGATGCATTGATGGCATTCACATCGATGGGAATAATCGAAGCATTTCAAAAATTATTTTCAAGTCAAGTAGTCATCGAGATAAAATTGGTCTTCACTTTATCTCTGACTTGTCATGGCTGACTCCACATCCAATCAATCCTCTTGCCGTTGGACAATATGTAAATAATGGAAGTACAGGTAATCCTGCCAATGTGACGTATCATGAATTTGATTTTTCTGAAAATTTTCCAGTTAATCTTCGTCAATTCATACCAAACATACACTTTTCTTCTGGAGATGGGTTGTCATTTGATAGAACAATGCGGACAGTTGTTCTCGTGTCACTGCGACAGATTGACATTGGAGAAGAATTGTTTTCATCCTACTATACAGTTGTTATGAAGTAA
>MV022007860
ATGGGGATAGAAGTGTGTCCTGAAGGTTGGTCGTATTACAACGCCAGCGGGTTCTGCTATTACGTCAGCGAGCAATATGCCATGTACGGACGAGCGATGCTGGAATGCGGCAAGATGAACGCTTCTCTAATGAAAGTCAATTACGTGGCGGACATGGACTTCGCCAGAGACCTAGTTCTTCGACTCCGGTAG
>MV022008530
ATGTCGACGCCCGTTCGCGTTCTTGCCGACATGGGTCCGCTGCTGGTGACCGTCGAGGGCGATCCCCATTGGACCCCAGCAGAGGTGGACGAATACGCGGGGGACGAGATTCGATGTCGCTCGCTCGACGAATCCCGTTCCGGTCCGCGGACCGTTTGCCACTGGGCGGAGGACCGGCTGGACGAAGCTGCGCCCGACGGTCACCACCGGAGAACGATGCCAGGGTCAGCCTCGACCGCTGGCGTTTCGCCGCGTCGCGTCGCCCTCGCGCCTGCACCTCGGCTCCGACCGGCTGCGACCCCGGAGCAGCTCAGGCGGAAGAAGATCCAGCGACACGACGGCCCCCGCCAAGGAAAAGTCAGTCCCCGACGTGGGACTGGTCGCTCACGGACAGGGCCACGGTCAGAGTCGAGTGCTGCGGTTGTCGAGGGACGCCACCCAGCCGAATTCCGGAAGCGTTTCGGACCTTCGCGGCTCCCAGGAGCTCGACGACGAGGAGTCGGACGTGCTGCCGGCCCTCGGGACCGTCACCGGCGTCAGGCCGAGGGCCTATACCTGCCCCGACATCAAGGCGATGCAGCGACGCACGAAGGTCAGACTGCTCAACCGGCCGCCGACCCCCACCCCCGGGGACGACCTCGACCCGGTCGGTGGACTGGTCGTCTCGGAGACGGAGAAGGTACGCAGTCGTTCGAATTCCGGGGAGGTTTTCTGTCACAACAGCGAAGATGA
>MV022006570
ATGAAAAGCGGAATAGTGTGCATTCCAGATGAATCGATCGGCGTCATCTCCACAGCGCCTCGTCATTCCCTGATGTATTCCATCGACGACATTCTTTCAACGATGAGTACGAAGGAAGACTGCCCGCCAGATGACGGACGAAGCGACGACGGCCCAGGAGGCAGTCACTCTGCCGAGGGCGCGACATCTGCTGTCCGGTTTGCATCTGTCGGCTTCATCGCTCCGATGACCGCCCTCTTTCTGCTCGACCTCGGCATCATAATTGGCAACGGTATGGTGGCAGCCGCCGTGCTGACTCAGAGAAAACTAAGAACAGTGACGAACACGTTCATCGTTTCTCTGGCCATGTCCGACCTCTTCCTCGGTCTCTTCGTCCTCCCGTTCTCCAGCGCTAACGAAGTCCTCGGCTACTGGCCGTTCGGGTCGCTCTGGTGCAGCGCCTGGCTGGCCGTCGACGTCTGGCTGTGCACGGCGTCCATTCTCAACCTCTGCGTCATCAGTCTCGATCGCTTCCTGGCCATTCGATGCCCATTAAAATACCCGTCGCTGATGTCGTCTTTGCGGGCAAAGATCTCCATAGCCATCGTCTGGACGTTATCGCTTGCCATCTGCATTCCACCGCTTCTCGGATGGAAAGACCAGAGACTGGAAGCTCAAGCAACTTCGTCACCAGCTCAGAATCAGAGTAAAATCCATGACGATGGATCAATGGCGATCGACTCAAAGTCCGACTCCAGAAGCAGCTTAACAGAAGTCTCTAGTTTGCTCATTCCAGTGACGATCCCAGAGGACCTAACCGGGCTTCTTCTGCAGGGCGATTGCTATCTGCGGAGCATAAGACTCCCGGTTTGCGAATTGGCTTCGGAACCAGGATACATCATCTATTCAGCGTGTGGTAGCTTCTGGATACCGATGCTCATCATGGTCTCTTTCTACGTTCACATCTACCAGACGGCGGCCAAAGCGACGAAATCCCTGCGGAGGGGCATCGTAACAAGACATGCCACAACCCTCGGCCTGGCCGCCAGTTCCTCAGACACATCCGTCAACCTTCGAGTCCATCGCGGTGGAGCGGTGCATCTGCTGCAGCGTCTGGCGGAGTCACCGCGCTGCAGCTCGAGGGCGTCGTCTCCCTCAGTCGACGCATTCGACCGCGGCGGCGGTCATCGGTTTCGAACGCCGCTGTCCAACGTTCACGACTCACCCGAAACGTCAAGAACGTCATCGCGCGAACCGCTCGAACTGAATACAATTCCGCCGAGCATCGAATGTCTTCTGCGAACCGCCTGCTCACCTGTCCGAAGCACCATGACGGCCAGCAGCAGCATAAACAGCCTGTCAACACAAGAGAAGTCGAACTCGGCTGGCGAGGCTCATCAGTGGGCTACACCACCACAACAGCCACGGTGCTACGCATCTAGACTATTTGACGGTAGTCTATCGCTGACTTCGAAACTGCCATCGGTACCTACGTTTTAG
>MV022006710
ATGAATGTCAAACAAAGGCATACTCGTTCGCAAAGTCTGTCAGAATCTGCTACTGAAACTCGGAAAAGATCAGAACGTAAATTGTCGATTAATGAAAATACATTTAGGCCAATTTTTCAACACAACCAGAATAAAGAGGATCAGATAGACACAGAGAATTTAGTGTTATATTCATTAGATAACGAACGTGTGCATGATGACGTGGGACGGCAAAAAGAAACTAATGACAACTCGGCGAATAGTGACAATTTAACTCAGATTAAATTGGCGTCGAATGAAGTAGGGAAAATGTCAGAATTAAAATCAGACATACTTCCAGTGCTAACTGATAATCACGGTATCGGCTGCGAAATAGTTCCAGATTATCTGAGAGCCGATAGAATTGATAAGCTTTCGACTTATTCAAATGTTAAAAACATGAAAGTAGTTATGAGCTCAGAAGCAATTATTGAGAACTACGATGAATGTAATGATTTTCAGCAGTCTTCACTGAAATGCATAGTAACGGGTCTACAACCAAAGAGTACGAGACGGAGCATCAGTCCAGGACCAGCAACAGTTCTCAGAGACGAAATTATCCACCTTCCTTATGACAACAGATACCGAAGGGCAGCTCTGAATGTTGAAATCAAACCAAACATTGATGCACTAGAAATACCCGTCCCAATACAGCTCGTCAAAGTCAATACATTTTATGACAAACAGAGCAGACCATATTCAAGAAGAACCGAAACTTCACCAATTAACAATGGATGGTTGACGACAATGGAGTCCAACAAGTGGCACACATTAGCTGAGAAAGTTGTCACTAAGGAAAGAAATGTTGCACCAGTTGACAAAAGATGGAATGCTACAACCACAGAAATTGTCACTGAGAACAAATATGCTACACCTCTGGGCCATGAACGGACCACCACAAACACAAATATTGTCACTGGTGGAAGAAATCTTGAAATTATAGATAACGGACCGATTAATGCATCCAGGGAAGTTGTCGCTGCAAAAAGAATCATAGTACCAACGGACAAACAATGGAAAACCGAAATCACAGAAACTGTCAATGAAAGTATGAATACTACACCCATGGACAAGATATGGAACACCACAACCACTGATAAAAGAAATCATGCGCTAGAAAGCAACTGGATTACTACTGTTAGAGTAGATGAAAAAAGAAACAGTCAACCATGGCTGAATATGAAAAATGCTGCAGAGGTCACTGGAAAACTACATGCATCTGGTGATAACATAAAGAACTTTACACATGTAGAAGGATGTTCCATAAAAGAAGATTTTGCACCAGCCGACAACCCAAGCAAAGAGCAACGAGAAATTGGCATTGAAAAAATAAATACTGGAACAACTAACGCTCATATGAATTATAAAACTGTAGAAACTGCGGAAGACATCATAGACAGCGTATCAAATCAATCTTATAGTGCAGGTATATGTGAATTTTATAGTACAGGTCCAGCGTTAAATAAAATGCCGCGAATACAATCAGAATGCGAAAGAAGATACCACATATTTGACACTGTGGTCATTTGTAATTTCGACAGCAAACAGGGTTTTAGCACTCACAGCCACGTGAGCAGTAAAGGAAAAACATGTTCGATGTCAGATATGAAACATGAAACTTTATTCAACTTTAAATGCTCTCCAATAGATATTGGTGGTGACATCAACACTCAATTAAGCAAGTCAAGGAAAAAATCAGGAGATATTCATCCAAAAACAGGTACACTTCACATGTTTGACATTGATTCTATAAATGACAAAAAGTCAAATAATGACTTCCTGAACCTTCCACAAAGCACTAATAAATTTGCTCCTGTCCATAAAGCATCATCTTTTCCAGAAATATCTGATGTAAATAACTTTTCTGCAAACTCAGACAGATCACAATCGACGGAAAACATTGAAACGACGGAACGCTTTGGAAAAAGAACAACTTCGACAGACAGTATAACCTATGTATTTGTAACTAAAACCAGAAGACCAAGCTCTACAAAATTAGATAAAGATAAAATAGGAAAGCTTCTTCGTCAAAAGTCTGATCCCACATTGGAAAGCTCCAATGACTTTGATAGTTCTGACGACCACTTCTTTGTGACACGAAACGATTCATTAAACAAGCAAGCCCAAACGTCAGATGTATATAGGTATGAAGTTGATGAAAAAGAAATTTCTAGTGATAGTGATTTTGATGAATCAAGAGAGATCCAAAAAATTAAAAATAAGTCGAACCAGCTTAAGCACCGGCTTCATAAAAAATACAGCAGACCTCAAAGAGTGCATTCAAAAAACCACATCATAATAGCAAGTCCCCGTAAATCTGCATTTGCAGCAAACTCTTCAGCCAGCATTTTGTCTAATGAACAAGCATCAATTGACAGGCTACGAATTTCACAAGATTTATCTCAAGTTCAAGACGTATATGTCATACTCGATAAATCAGATGGCGAAAAGAGTACAAAATCGCTGAGTTCTGCAGAAGAAGAACTTATTAAATCTGCTGTTTCAGCTTATCTGAATGATACCGAAGTTACATCATCATTTGCTAATCGGACAGCCCAGTCTAAAGACCAGAAGCATATCCCGAACACTAGGATGAATAAAAAGCAAGCAGATATGCTAAGTAATCGATCAGACACGCTAATGCCACGAGCAAAGAGAAACATACAAATTATATTCGACAACGCAGGTAGACCAGCGTCACCAAATAATGCAACACATACTCAACAAAAAGATCATGGAAAACCACAAAATACTTATATGACCACACAAAATCTATCGGAAGTCAAAGCTTTACCGATCAAAAATAAAATAATCACACTGAAGTGCAGAGATGAAGAACCGAGAAATTTCACCATAAATCATCAGTGGCACAACAAGCCAAATGTTATTAGGATCTATTTGAAAGAGCAAGTAACGAAATCTCAAGCAGCAACATCAAAGGCAATGCCTTCTCGATTGAAGACAGTCTCAGAGCTGCAAAGTATTGGCACTTTCGCCGGAAATCAGAATTCATGTGAAAAAACTGAGCAACAAAAAAATTCAGGCTGGGTTCGTGATCACACTTTTATTTCAAATGATTTTGATAATGACACTGACAATGAATTAGAGAGGCTACGCAGAGAAAGACAAGAAGTGCTTGAATTGCTCACAAGAGACCAAAAATCTTCAAAGATGCAGTTGACAGTGTCATTGTACACCTGCAATCTGTTTTTTATGGTCAGAGATGAATCATTATGTGATGTAATGTATATGTGA
>MV022007940
ATGATTGACGTGGCTGGTGTTGGGGCACTAGTAATCTGGTTGTACAACGGCCCTGACATTAACTCAGCCCGAGCTCGTCGCAAGTTCCTCATGAGCCTGGGTACAAAGTTGGCCGCAGAACACATTCACATGCGCTTGCAGAATCCAACTCCATTAAACTTGGGGACTCGACTATTCCTGTAG
>MV022007680
ATGACGGGCACCTCGAGATCAACCTGCCTCGTCTTCGTGTACAAGGAATTCCGTTGGTTACATCAACGACCGTCATTCGATGACGACGACGTCCGCTTATGTACCGTCACTCCAGCGGTCTTCGGTTCATGGTCTCCTCCCGGGTGTCAGCCACGAGTCTTATGGCGCAAGAGTTCGCTATCGGAGAGACGATTCGGTCGGCGAGGACAGATTTTTCACAAGACAATTAGACAGCGCGTTACGATGATCTAG
>MV022008690
ATGCCGCTCTACGGGAGAATTGTGGTTATAAAGCGAGACGGGACAGATGGTGCCCAGTTTCATCTCACTTCTCCAGTCTGCACATTTGGACGTGATTCTACTTGTGACATTCGGGTCCAGTTGCCTAGCGTGGCAAAGGAACATTGCAGAGTTGAAGTAGACGATGCAAGCGGACGGATTTTTCTGGTAAATCTGTGTGAGATATGGCCGACACAGTTGAACAAAGCTCCAGTGGCAAATAGGGTGGAAGTGAAGCATCAAGATGTCTTCACAGTGACAGACCGATCCTTTCGGCTGGAATTTCCACCTGGCTCACCTCTCCGTGACAATTGTCTTGAAGATGCTTCTTCAGTGAATGATAAGAAACCAGCCTTCAAGATGACTCCAAGTCTTACTGCAAGCTGTAAAAGAAAGACACTGACTCCAATTGCCGCTTGGAATTCGTCCGTAAAGCCCTCTGTTGTGACGCCAGGCAGGGCGGTCAAATTGACGGTACACACTCCCGTTTCTGCTGCTAAATATTCCAGGGGCAGAACTTCAGGTGCTGGTGTTGCCGCTTCTGCTGCAAAGGCAAAAGTTGCCGGGGCTTCTGTGTCTCGTAGGAGCGATCTACTTTCTGCCGAAATTGCAGAATTGAAATCGACTTTGCTTAAGGCAAAGGAGAAAGCTGCTACCGCGAAACCGACAGCCATAGTTAAGCCAACAACTACGCCAATTACTAAAGTCAACAGTTTTGTTGCAGCATCTGGAAGGATGGTTGCCTCGACTCCAATGCTCAAGACTCCGTCCACTCTCACCGGGACGAAAACCTCGCCTTCCGATACGTTGTCTAAGCTCTCTTCTCGGAGTCTGACCACCCCTGCACGAAATTGCTGGCTGGTAGCGTCAGCATGA
>MV022006530
ATGTATCTGAAGTTTCTGATATACCGGACACTGAAACTGCAAGTGATTCTGAAGTGGAGAATGTTTGAATTACTAATAGACAAGAATCTGACAGAAGAGGAGCATTATGAGGTCGTGGAAACAATAAGAAGAGAGCGAGGTAGAGGTTGTGGAAGAGGCAGAGGTCGTGGAAGAGGTAGAGGTCGAATAGAGAGAGACAGTGGCATAGCCACCAATGCTCTAGGAGATGATGATCATGATACTTTACTTGGTAAAGATGGCACTGAGTGGATAAAGACACAGCCAGCTCAAGGAAGAAGACGTGGACAGAATATTCAGAAGCTCGATGTTCCAGTATTACTGAAGCCTTTTGACTTTTTCTTACTCAGTCAATTGTTATTCAAGTTGTCCAAGAAACCAATCGAGAAGGTGACAAGAGCATTTATGAGTGGAATCTTCATCCTGAAAGTCCTAAAAAGTGGAAAGATGTTGATGAAACCGAGATTTATGCTTGGATCGGTCTGTGCATCTTAG
>MV022006660
ATGGATCACCAGGACAATAGTGGAAATCCGTGTCCATCTACTCCTCGAATTGAGAGGAAACGAGGACGTCGAGATAGAACGTTGTCAGAAAACTTCAGTGAGTTTGGAAGTCCACTCAATTCTCTCCGTAGTCCTCTGAGACACGAATTGACAGAATTATCATATTCAGAGGGAAAACTATTGCATAGAGATCGTCGCCAGAGCCGCTTGGAAAATATGCCTTTCAGACAGAAAATTAATCATTCAAATCAGCAACTTTTTGGACAAAATCTGTGTGAAGAAAATTTACTCAAAAAACAGGCAAATAAGATCAGGAATGAGGAATTTTCACAAGACGGCAAACATCGAAGTCCTCAGACTGTGGCTGGAGCAACTGACTGGGGCAGCATCATTGAAGAAGAGGAAAGAAACCTTGCTCATGAGAGTAGTTTTCGAAAACGATTGGAACTTGGAAAGCAGCAGTTGCCAGATGATAAAGGATTTTTCATGGAATATCCAAATGCAGTGGAAACGGATCAAATGGTGTTGGAACGTAGACAGAAACAGATTACTTATGGAATCAACACTCCTGAGTATAAAAGCTATCGTAAACAGGTTCCTTTGTAA
>MV088000040
ATGCTCAAGTCCGTATGTGCAGTGCATTCATCATCACTTGCATTCAAAGATGTCTGCAAATGTGTTCCAGAGGTTAAACACCTGATCACACAGTTGTCATCGATTGCTTCGCACTTTCATACATCAGCCCGCCGAACTGCTGAGCTGCGGCAAATCGCGGCATCAAATGGATTTACTATTAAACACTTGCCAACTTATTTTGAAGTCAGATGGGCAGAGTTCTCAGAACCCTTACTTGGTGCTGTGCTACAGTCGTGGCGTGCTCTTGCTGCATACTTTAGTTCAAAATGTGCGGCTGGTGATCCAGCACAGTTCAAAAAGAGTATGACAAATAGCGACAATATAAAACTTATGTGCTTTCTGGCTGATCTTCTGTTCCTGTTGGCAAATTTTTAA
>MV022008290
ATGAACGAGTGTCTTGCGGCGTTTGGACCGGACGATTCCACGGACGCCGATCCGGGCTGCCGGACCGCGCTGTCCATCCGGGCGTCCGCCTTTTCCATCGACGCCATCATGGCCAGCCGCATCCAACCGGAACGAAGCGGTCACCCGACCGCGTCCAAGGACCCTTTGTCCGGGTGCCAAGAGGACGCGGATGACTGCGTCGCTGATGCGCCGATGAGAATCTCTTCTGAAAGCCGAGAAAATTCTGACACTCAGCCCGTTTCTATGGAAACCGATTTGGAGGCTTTGCAATCGACAGAAGACGACGAATCCTCGATATCTGAGTCTCAGTTTCATCGTCGACGCTGTCGCCCTCGTCGTTTTCATCACAATGGACACGACCGCAGAGGTGGTCATCATGTCGGTCACTCAATGACCGACGTAGCGGCTGGTCTACTTGACAACGTCCAGTGCATGCTGGAACCCAGGGAGCTCTGGAAAAGATTCCACGAACTTGGGACGGAAATGATCATCACGAAATCCGGAAGGCGAATGTTTCCGACGCTGAGGGTCAGTTTCAGCGGTCTATGCGCCGACCTTCGCTACGCCGTTGCCCTGGACATCGTGCCCGTCGACCGCAAGCGCTATCGCTACGCCTACCATCGGTCGTCCTGGGTGGTTGCCGGGAAGTCCGACCCGCCGAGGACCTGTCGCCTCTACTACCACCCGGAGTCCCCGTTCACCGCCGACCAGCTGACCAAACAGACCGTCTCCTTCGAACGCCTCAAACTGACCAACAACTCCGCCGACCGCCCTGGACACATTGTTCTCAATTCGATGCATCGATACCAGCCGCGAATTCACGTCATCGTGACGTCATCTATTAACCCGTGCGACCTCGACAGGACCTCGATTGACCTCGTGAACCCGAAAGCTATCAAAACGTTCATCTTTCCGGAAACGAATTTCACGGCAGTAACCGCCTATCAGAACCAACTGATTACAAGACTGAAGATCGACAGCAATCCTTTTGCCAAAGGTTTTCGCGACTCGGTTCGTCTGACAGAATTAGAGAGTAAGGAAGGACTGTCGGACTTCCAGTCGCCGGTAAAAGCCGAGTCCTTCTGCCTGACACCGATTGCCTCGAAGTTCCCCCATTGCCACCTGCCGAGAGCTCCCCACTCGACGAAGGACTTGGGTCCAGGACAGCCATTCGATATGAAGGAACGCCCTGAAGCGACCGACCGACTCTGCAGGGGGTCTCTCAGCCGAGAAGAAGACGACACCGCCGACCACCACCACCACCGCCACCAGATGGCGCAAGCAGCGTTGACGCCCGGTTCCGCCTCTGGTTCCCTGCTGCTCGAGCTGTCGAACTACCTGCCGTCTACATACTCACTTTTCTCCTCCCATCGTCCGCTGGTCCTTCCGAGCGCCGCCGCCGCCCCGGAGCAGCTGCGGCGCCCGGTGGCAACGAGACACTTCGCCGTCGGGATCCAGAAGGTCCTTCCCGTCGTCCATAACGCCATCGCGATTCCCATTTCCGGTTTTCCGGTTCCTTCCTGTTCCGGAACTTTGGGGATTGTCGACAGCAGATTCGTTCCCGAGACGGAATTGAAACTGAATTCGGCGATTTCCTACGAAAATTTCCGCTTTTATCCGAAAACGATTAACTGA
>MV022009000
ATGTTTTTCACACTGAAATTCTCATTTGGTTGTGTCAGTGCCAACGTGACGATGTTTGACGACTGGGATTGGAGGCAGATGTTACAAGACTTGATCATCTATGCAGGAACAAATCCTTGGCAGTTTGTGTATTACGTTCTCCTCTGTCTTTCGCCATTCTTTGCCATAAGCGCCTACCTATCGTGGCAACTCGCAAAGCAGATCGAGGCCAAGGAGAAGGACAAAAAGAAGAAATCTCGTCGCGAGGCCAACATCGCAAAGGCCAGGCGACAGAAGACGGACTAA
>MV022008060
ATGGCCGTCCAATTGATCTGGAAACGGCGAAAGCGCCATCTGGGAGGAGACTTCGCCGTCGTCGTCGTCCTCTTCTTCTTCGCCTCTCTGTTGTCGGAACTCCGGGCGAGCAGCGACGACCTGATCGTCGCCACGGAGAACGGCCGCGTCCGTGGCATACGCTACTACCTGCCCTCCCTCAGCAAAGCCGTCGACACGTACCTGGGGATTCCGTTCGCCAAGCCTCCCGTCGGTCACCTTCGATTCCGTCACCCGCAACCGATCGACCGCTGGAGCGGGATCTACAATGCGACGAAGCTGCCCAACTCCTGCTACCAGTTGCCGGACACGGTGTTCGGGCGGGAGTTCCCCGGGTCGAACGTCTGGAATCCGACGACCAGGGTCAGCGAGGACTGTCTCTACCTCAACGTCTGGGTCCCGAAGACCCAGCCGCGCCTCCGCAAGTCGGCCGTCATGGTCTGGATCTACGGCGGCGGATTCTACAGCGGAACGGCCACGCTGAACGTCTACGACGGCAAGATCCTGGCGGCCGAGAACAACATCGTCGTCGTGTCGATCGGGTATCGGGTCGGGGCGTTCGGCTTCCTCAGCCTCAACCACAAGAGCGCCCCGGGGAACGCCGGGATGTTCGACCAGCTGATGGCCCTCGAGTGGGTCCAGCACAACATCCGCCACTTCGGCGGCGACCCGGACAACGTGACGCTGTTCGGAGAGAGCGCCGGGTCGGTGAGCGTCAGCCTCCATCTCCTGTCTCCGCTCAGCCACAGCAAATACCAGCGGGCGATTCTGCAGAGCGGCACCGCCAACATGCCGTGGGCGACCCTCACGATGGACCAGGCGAAGCATCGGTCCCTGGAGCTGGCCGTACAGTACCTCAACTGCGACGAGACGGACGACATGGGCGCCGTGGCCGACTGCCTCCGGTCGTTCTCTCCGCAGAAGCTGGCCGAGGAACAGTACATCACGCGCGGTCCGCTCCAGTTCCCCTTCCTTCCGGTCGTCGACGGCGCTTTCCTCGTCGAGGCCCCGGAAGAGACCCTTCGCCGGAAGAACTTCAAGCGCTGCCCGATCCTCATCGGCAGCAACCTGAACGAGGGCTCGTGGTTCGTCATCTACGAAGTCCAGGAGTACCTCGGACTGAACAAGATCACGATGAACCGCGAACAGTTCGTGACGAGCATGAACCGACTGTTTTACTTCTATCCGCAGTACAACAAGACGATCAGTACACTCGCCCTCGAGGCAATCCGGTTCCAGTACACCAACTGGCTCGACCCGGAGGACGACCATCTGAACGTCCAGTCGCTGGACGCCGCGGTCGGCGACAGTCAGTTCATCTGTCCGCTGAACCAGTTTGCTCACACGTTCGCTCTGGCCGGCGAGAACGTCTACATGTACTACTTCACGCAGCGCTACAGCACCAACCCGTGGCCGAAGTGGATGGGCGTCCTGCACGGAGACGACATCATGTTCATGTTCGGCGAGGCGCTGAAACCCGGACAGAATTTCACGGACGACGAGAAACTGCTCAGCCGATCGGTCATGATGTACTGGACGAACTTCGCCAAAACAGGGTCAGTGAGATAG
>MV022006940
ATGCAAGGCAATGATTGGTCAACCGAAGGGCTGGCGCAATGGAAAGGGCCGATTGGTAAAGCCATGCCAACAAGTGAAACTCTACCACTGGCCAGATCAGGATTTAAGTGTATCACCGAAGCAGATCCTCTACCAGAAGTCGACCTAAATGAGCTGAGTCGTGATCAAGCCTATCTCTACAGAATAATAGATGTGATTAGAAGCGGTAACGTTCAAGAAAGCCTTCTGCGAGAAAAACCAGGGAAGATGTTGATGGCCAGGTGGGTGACTACTGCTAATAGGATTTGTCGCTTGTATATAGTGACTGAAGAGCCAAGTGATGCCCTTTGTAGCCTGGAAAGTTTTGTCGTGTGCATTTATGGTCCTCTGTGGTTTAAGATCAAGTGTCAAGCTAAGTGCACTGATGGATCAAACTGTTTATTGCAACAGATTACAGCACTCTTGACCAAGTTTGAGAAAGAAACAGTGTGGCCCATCATCAAGCGAAATGCTTATTGCGCCCACCATGAGAATGTATTGTCGGCAATGCTCGGGGATGATGACAGAGTGAACAGCGAGACGGCAATTGCCCCTATAAAATCAATATGTAGTGGTCAAACAAGTGAAATGACAGCAGCTAAAAACATACATGAGCTTGTCCCGCCAAACATCAAAATGAATGCGAGGAATCTGTGA
>MV022008760
ATGGAATCTCTGGTTTTCTTCCTGTTCTCTTTGTTTTCCCTGGTTGATGTGGGAAGGACGGGGTTGGGGACGAGTAGGGACGATTACTTGCGGCAGAGGGGGTCGTTGGTCGGCGCCGAGCGCGTCCAGAGGACCGGCGGATCGGTGACTTTAAGCGACGACGAACGCAAAGTGAACGACTCCCTGATGCGATGGAAGCTGAAGGAGATGGCCGCTGGACAGGCACCCAACGGAACCTTCCCGCCCGCCGTTCACTTCTTCACGGCAAAGAGGCTCATCGACCAGAGTCTCGTCTTCAAGTTCATCAAGAAAATGCCAAAAGGAGCTGCTCTTCATGGTCATGACTTTGCTCTGGGTGATATGCATTGGGTAATAATGCAAGCGACATATGACAGCAGCTGCTACATGTGCTTTGACAAATCCAACCTTCCATTGTTTCACTTCTTCAAAGTGCCGCCTTCAGATAAAGACTGTCAGTGGACGCTGGTGACAGAATTACGAGCTCAGTCACGTGACCCAGTTAAATTTGATGAAGAATTGTACCGTAACATTACTCTGCTTGTGGATGATCCCGACGTGACGTATCCTGATGGAGACTCGGCCTGGAAGAGGTTCCAGTCATTGTTCCACAGTGTTGACGGCCTCCTGCTTTATCTTCCGATCCTCGAAAAGTTCATCTACGAAGTACTCAGAGAACACTATGAAGACAATGTACAGTATCTCGAGATGCGAGGATTGTTGAAACAGGCATATGATCTGGAAGGAAGAGTTTACGATAGAGAATTCCTTGTTGGTCTCTACCAAAACATCTCAAATCTGTTTGTGAAAGATCATCCAGACTTTGTGGGTCTTCGATTCATACCTACCTCCAGCAGATCAACAGTGAACGAGTCTTCTATTTTGAACGACATTCTCAGTGTAATTGCGCTGAGAAAGAAGTTTCCGGGTTTTGTCGTTGGCTATGACATCGTGGGACAGGAAGATCGTGGTGGTTCCCTACTTAGTTACATTGATGCTCTCCTCTATCCGTCGCAGAAGGGAATCAGTCTGCCATATTTCTTTCATGCCGGTGAAACCAATTTTGAAGACTCTTCTGTTGATCTGAATATTCTTGATGCAATTTTGTTGAACACATCTCGCATTGGTCACGGCTTTGCCATTACGAAGCATCCGAGTGCGTTAAAGATGATCCTAGAGAAAGATATTGCGATTGAAATCTGTCCAATCTCTAATCAGGTTTTGCGTCTGGTCAGAGATCTTCGCAATCATCCCGCAGCCGAATTGATGGCAAACGGATATCCGATCACAATAGGTGCCGATGATCCAGGATTGTGGGGTGCCACCGGGCTCTCCTACGATTTCTACGAGGCGTTTATGGGGTTTGGAGGAATGTGGGCTGACCTTGCGACCTTGAAGCAGTTGGCAATCAATTCCATTAAGTACAGTGGCCTTTCGTACAAGGACAAGACGTTCGCTTTTGATCTTTGGCAAAGGAAATGGTCTACATTCATCCATGAGGTTGCCATGAAGATATAA
>MV022007130
ATGTTGACACTGGATTTTCTGAATGTGTGTCTGCATCATGTCCGACTGATGCATGAAATGAATCACAAGAATATTGTCTGTTTTTATGAATGGTATGAGACAACTAATCACATTTGGCTGATTGTGGAACTATGCACAGGCGGAAGTCTTGAAAAGCTAATTTCAGAAGATGGTCATTTACCAGAAGCATGTATTAGGAAGTTTGGAGCTGATCTTGTTAATGGCCTTCATCAAATTCACTCTGTTGGAATTGTGTTCAGTGATATTAAGCCATCAAAGATTCTTTTTAATGGACCTGGTCACCTTAAATATGCTGATTTTGGTTTGAGTCGTTTGGATGGAGAAAACCTGGATCAGCTGCTGGAGTCTTATATGGATGGAGGAGAAGGTTTTGGGAACCTTGATAGTGAAATTATGAAAAGTGATTCGTCAGACATTCCCAAAAGGTTGCGGACTAGAGGTACTGCAACTTACATGGCACCTGAGGTGTTAATGGGTGAGGAACCGTCATATACAAGTGATTTCTGGTCACTTGGATGTGTCTTCTATGAAATGTTTGCAGGGCATCCTCCCTTTCAGGCTGATAGCTTTCAACAACTTCAACAGAAAATTCTTGATGAAGAGCTGGGACCAGTCAAACTTAGAGGATCCAGAACTAGTTCTGGAAAGCCTTCAACAGAATTTCAGAGTTTGCTTGATGGCCTTTTGGAGAGAGATCCTAAGAAGCGCATGAATTGGCTGCATTTGGTTTCTCATCCATTTTGGGAAGGGGAGCTGAAGAATCTGGTGACTGATGATATAACACTTTCATCAGAACTGAGACAGAGTTTTCACCAGAGCATTGTCAGTTTCTCAACACAGATGAGTTTGGCTGGTGGCTGCATTGGGCTAAAGCAGACTGCTGCTGGCTGTACAGAATTACATGATGACATCAATTCCAGACAAGAAACTCCAAAGGAAGTGTTGAAAAATTTACATAATTTGAGATCAGATACATCATGCTCTGAACCTCAAGTACTATTTACCATAAGTGCAAGACCTTGTACAGCGAGAGGTCTTGATGATGATAGTGCAGACCCAGAGGAGCACTTGACTGTGACATCTGTGCTGAAAGGATCACAGGAGGCTTTGCACTCTCTCAGTGCGCAGCAACATCTTGACAAACATAGTGATCAGAATGACATTTTCTCACTTATATTTCATGCAAGTGACTTTCAAATGACATCAGTCATTGACATGGCAAAGCAATCTCAGAAAATATCGTTAAAATATGATGTGAAGGCTTTGAGTGTGCCTCCTTGTCAAGCTGAAAAGCTGGCATCCATGTCACCTCAGGATCAAGAGAGTCATCTTGTGGCAGTTATGGAGAGTGTAAACATAACAGAGAAAGGCCCAACGTCTCAGAAGCAGATCCAGCTGTTCAATTACATTGGCTCCATCTGCTCCAACAGCTGCATTGCTAATACTCTGGTTCGACATGGGATCGTGACTCTGTTCAGTCGTCAAGTTAAGGACACTCAACAGCTAGAACTGAAGTCTAGACTCTGCTTTATCATTGGAAGCATTGCTAGTAATGTCACTGAATTAGATCCGTTAATAACCATCGGAGAGGCAATTTCAATTCTAACAGAAGCAATCCATGATGGTTTTCGTGTCCCTAAGATTAAATTAGCAATCCTGCCTGCACTTGGAGAGATTCTCTACCTGATAGCTACCCAGGAAGAAAACAGATGTGCACAAGAGAACTGGTCTGTTCCATCATTAACATATGGCCTCATTATTAAATGTTTGAATGAAGGTGAAGAGACAGCAGTTTACCAGTTTGCTATTAAAATTATAGAGAATGTGGCAACAACAACTGGGCAACATGCCTTGAAATTTTCCAATAACGAAGTGGCGCAGCAGCTGTGGAATATCTTCCTGCATGCAAAAAGTGATGCACTTCGCATTCCTTCACTTTCTGCTTTGGCTCGACTCTCCAGAATCTCAACATCTATCACCCAGAATATCTTTATTGAGAAAGTTGGTGTTCAGAAATTGCTCGCTGCACTAAATGTAGCAGTGACAAAAATCCAACAGGCTGCCATCACAATAATTGCTGTAATTACTGTTTCTGATACTACTAGAGAAAAAAGAATTATTCAAGACAAGCATGAAATTATGAATCATGTGATGAGATTGCTGGAGAGTCCATCTGTTGTGATTCGTGCTAAGGCTTTTCTAGTAGTCACAGTTCTCATCACTGGAAACCGTGAACTTCTTTTGGCAGCTTGCCAAAATAGACTTGTGATGTACATGGAACGTGACCGAAGAAAGCAGGCTGTTGGAAAAGTTGAAAATGTTGAGCAGGCCAAATATCTGAACAGATGTCTTGATTGGCTGATGCTAGAGATGGTTGATGCTGTGCCTCAAGTTTCAAAGGAACTGTTGACTGCTCTGGATAGTGTTATGGGTCGCAAACATGCTTCATCAGGTCAGATCAAGCAGCTGAAAAATTCTTTGCCTCTCCTTGCTCTCCTTCTGCATATGGTCTCAAGTACAGCCTTTCGTTCGAAGATTATGTCAGAAAGTTTTATAAAGAATTTGTCTTCCTTTCTTGGTCACATATTGGGAATAGAAACTGGTGTAACAACGATTCAACCAGCAAATGGGAATGCAGAAGAAATGATGAGGGAAAACATGAAGAGGCACCAAAGGTAG
>MV022008620
ATGAGTATTGAGGTTCAGCACGAAAGACAAAAGTCCGCTAATCAGCGGAGCATTTCGATGCAAAAGAGATTGCAGGAAAATGTGACCGCGCAGCTGGTTCTTCTGGTGATTCTTGTAACCGCAATCGCCAACTTTATGGTTGGAACATTCTTACCGCCTTCTAGAAAGCAACAGGAGAAAGGGTTTGATGGATATCAGATGCACATTTTCAAGGAAAACTTTCTTCCGGAATTTCGGAACGGTCATTCGTTTTTCTCTGTCTTTGGAATCTTCTTTCCGGCAGCGACTGGCATTCTGGCCGGAGCCAACATCTCAGGTGACCTGAAGGATGCCCAGAGCGCCATTCCAAAGGGAACGTTGCTTGCCATTCTTGTGACAACCATGACGTATCTAGGGCTGGCCTGGATGGTTGGGTCGTGCGTCGTTCGCGACGCGGTCGGCCCGATCTTCGAAAGCCACCTGGTGACGAATCTCAGCAGCTTCGACAACGTCACAGACTTCACGACCACCGTGGTAGGAGCACTCGCGGAGATTAACTCTACGTACCACGCCTTCAACGAAAGCTATTCCACCACCACCTTGACTGCATCTTCTCCGTTGAATGCAAAGCGCAACCGCGATGCCTTTTGCAAACGGTACGGAGGCTGCGCAGACCTGCATTCCTGGAAAGTGCAGGTGATGCAGTTAGTCTCACTCTTTGGACCGGTAACGATTGCTGGAATTGTTTCGGCGACGCTCTCATCCGCTCTGGCCAGTCTGGTTTCGGCCCCTCGCATTTTCCAGGCTGTCTGTAAGGACCGAATTTTTCCATGCATACACATATTTGCCAAAGGATATGGAAGGAACGATGAACCAAGAAGAGCCTATGCGCTCGCCTTCTGCATTTGTTTGGCATGCGTTGGAATCGGCGATCTAAACGCAATTGCTCCACTGATATCGAACTTCTTTCTCATGTCCTACGTTCTTGTCAACTACTCTTGTGTTGATGCATCGCTCTCAAAATCTCCTGGCTGGAGACCAGCATTTCGTTTCTATTCGTTGTGGTTGAGTCTCGTTGGAGCATTGCTCTGTCTCAGTGTTATGTTCATCATCAACTGGTGGACGGCACTCTTGACCATAGCTCTTATGGCAATTCTATACTTCTACGTCCACTATCATAAGCCAGATATAAACTGGGGATCGTCAACGCAGGCGCATGTCTATCGCAATGCTCTTGAGTACTCACAGAAACTGACTCTTATTTTGGAACACGTCAAAAACTATCGCCCCCAGATCCTCGTGTTGACCGGGTTTCCAGGTGATCGACCGGCACTGGTCGACCTCTGCACCAGCATCACCAAAAACATCAGCCTCATGGTCTGCGGTCAGGTGGTTGTGGGAAATTCATTGGAAAAGCTTCATTCTGTTCAAGTTTTTACGAAGATGGCGTATTCTTGGCTCAGTCGCAAGAAGTCAAAGTCCTTCCACTGTGTCATCGTGTCGAACTCAGTGCGCTCTGGCGCTCAGGCCCTTATGCAGTCGGTTGGCATTGGGAAACTGAAACCAAATACGTTGATATTAGGTTTCAAGGATGATTGGCAATCCTGCCGTCCAGAAGATGTCGAAGAATATTTCGGGATAATACACGATGCCTTTGACCTGCACTACAGCATCGGAGTTCTGCGGCTGAGCGAAGGCCTTCAGATCGCTAATCCAGTTGTTGCCGGATTTGAAGAGGTCGATGAAGAAAATGCTTTCTTGCACGGCAATTCTCGGGGAAACAGCGGCCAGGCGTCTGTGGTTGAGAGGGAGGACATTGCGTCTCCTCTGAGCGACGTGACTGTTCTCACAGATTTGGCAACAACACCAACAACCAACGCAGCTTTCACTCCGCCGGCAAATTCCTCGGCACCTGCGAACGAATACCTTGAAGACGGACAGGTTAACTCTCTAGATACCCCAGATTCCGACGACAGCAATGAAGACGAAGCAACAGAGGATGAGAAGGAGGCATCGAGGGTTAACGAGGAAAGGCTTGCCGGCGAATCATCACAGCCGTACCGGAAGAACTCGAGTCGATTTAGTCGGAAACAGAAAAAAGGATTTGTTGACGTTTGGTGGCTGTTTGACGACGGAGGGCTGACTCTTCTGGTCCCTTACCTGATGACGACAAAGAAGCTTTGGAAGAATTGTAAACTACGAGTTTTCATAGCAGGAACAAAGAAGGACGCTTTCGATAAGGACCAGCGCCGCGTAGCCTTGCTTTTACACAAGTTCCGAATCCAGTACGCATCAATTACGGTCGTAACGGACATCTGCAAGCGACCAGAGGCAGAAAGCATGAAAGAGTTTGAGAACATGATCAAAGACTGGATCGCAAGCGACGAGAGCGAGGATCAAAGTCCGTGGAAGATCACCATCCAAGAGCTTGCCATGCAGAAAAATAAGACGAACAGACACGTTCGTTTGCGTGAACTGCTGTGCGAACATTCCAGTGAAGCTACTTTAATCGTCATGACTCTGCCGATGCCGAAGAAGGGCATTTGTTCTGCGGGTCTGTTCATGGCGTGGTTGGACATCCTCACCAGAAACATGCCACCGATTCTGCTACTGCGGGGGAATCAGGAGAACGTGCTTACCCACTACTCATAA
>MV022008600
ATGCTTCAGAAGGGTTGTCCCACCTGCAAGGTAGAATGCTTTGAAGTCTATAAGGACTACACAAACCATATCAACGGAATCGAACACAAGAATCTACAGAACAGACAGAAACTGGAAAATTCGGGCGACGGCAGTCACTCGGCAGAGGGCGGTTCGGTGAATATCATTGATAGAAATCGTAATCAAGAGAAATCGAGATCATTAGATCAAGCGATTTCAGATTCATCGCAGAACTTTGATATAACGGCAGCCCGCGAGGACAGGCAAAGCTTAGTCAAACAAGTTAAAGCTCCTGTGGCAACAGACAACTGCATGTTTCCCTATTCACCTGGAGGACCCCAACCGTGCACAATGAATTACGCCTTGAAAAGACGCGCGGAAAGACCGACCGATGTCGACTCGCTGGCCTTGGAGATCAGTCAGAAGAGGATGTATTTGGTTTCTTCCGGATCACGTCCAGATGGGGAAAGTCAACTGGAAACAACGAATGCAAATTTGCAATTACACGAGCCAAAGAATCTCCCACGGAATCCTTTGGAAAAGGACAATGAAGATTGCTGCAGCGATGACATATTTGTTTCTGTTCCTGGAGTCTACTGCAAAGCCTGCGAGACGATATTCGACGCCGCGAAATGCACTCGGAAACAGCACAGCCAACTGGACTTAGGGGAAAGTAGTCTATAA
>MV022006820
ATGCACATTATTATCACATTGACAATGCCAGTGGTGCTGCAAGTTGCAAAATGTGTCTCTCCAAGTTTGACCAGCCATCAGAAAGCTGGCACACGCAGTTTGAAGCGGCATCTTGAAGATAAACATCCTAAAGTGGCCTCTGCCGGGAATGCAATAGCAACAGTGGCTCCGGCGCAACAAACTCTTGTATCTTCTGAATTTGTTTCTCGACCTGTTAAAAGACGCATCGAGATACCCATATTGAAGAAATGTATTCTAACACTAGCTTGCAGTCATCATATCCTCCCTCTCCAGTTTTTTGAGGATTCTGTTGTTTTGCAAGGATTTGGTCTTCCTTGTATCAGTTGGCAAGATGTTTGTAGTGAGCTCCGCCAGATGGCCGTGGATATTAAAAACGATTTGATGGAATCACTTTGCGGTAAATGGGCAACACTTATTCTCGATGGTTGGAAAAATCCGGTGACACAACGCCAGCATCTGACAGTGTTGTTGTTCTTCTAA
>MV022007610
ATGCCGTTTTCCTGTGGAAGTCTGCATCAGGATTTTCCGGATTCCGGATACGTCAGACGAAAACAGCGCAGGAACCGAACGACATTTACCTTGCACCAGGACCAGATATCCCGATGTCTTCACGAGGAGGAACTGGCGCTTAGAATACAACTGACAGAAGCCAGGGTACAGGTTTGGTTCCAGAATAGAAGAGCGAAATGGAGGAAGTGCGAACGGACTCCGGAGACGGACGGACAGAAGGAAACTGGGCACGAGGCTGCGTCATGCACCGGCAGAAGAGGAGCTGCTTCTCCAGTCGGCGGAAGAGGAGGAGGAGGAGGCAAAGCGGCGACGGACAGGTGTTGGGGTCGGTCGATGTCGACGGGGATAGAAGAAGGCGGCAACGACGCCGACGACGCTCCAAGGGGTGAGACGGGAGAAGAGCCTCCCGAGGGTCGCAGAAGAAGAGGATCATCAACGCCGGACGACGCTGCGTTCCTCTTGAATTCCACCGAAACAGATCGACTGCAGATTAAGCAATCTACGACCAGACGCTCATCGTCGTCGTCGCTACAGAGACCGTCACTCTTCGACCAGCATCCGATCTTCTCGTCTTTGAGAGGGACTGATCCGCTGGCGTCCGCGCTGTCCAGTCCTCCCCTCAATCTATCGGCCTTCAGTCAGAGGTCAAGGACGTCGTCGTCCTCTGAGGAGATGGAACGGTCTCTGACTTCCTCCATCTACAGCCTCGTGTCTCGGTGGCTTGGTCAGTTGTTACAGCGTTCTCCATTTCGACCGGATCTACTCACCGGACCCTACTGTCTGTCGAACTCCCTGCTACCAGCCGCTCCCTCTCTTTCCACACTCTCCACTCCGTCGCGGATCCTGTCTACTTCGGATCTCAACGGTATCAACACAGACGATCAGCAGTCGCTGGTTGGGGGCATCTGCACCTGGTCAGGGCTGGTCCGGGGTTGGCGCGAGGTGCTTACCCTTTAA
>MV022009030
ATGCCGATCTACGACCCTCAGGCCCGAGAACAGTTCCGCAAGGCAGCCGTCGGTCGGTCGCTGAGGAGCTCCAGCGTCGTCGAGCGGCGTCAGCGGCGTCGGCGGCCACCGCAGGACGTCCGAGACGGCGAGACGAAGAATCGGCGGCGACGAAGTTCCCTCACGCCGCCCCAGTGGCTCGACGTCTTCCCGGCGAAGCTCGTCGGCGGCCTCGTCGGGTCGAACAAGGCCAGCAGTCCGACGGAGGACAGCTCGTCGCTTCCCGACATCGAACTAGGTCCCGGTCAGGTCGACCGCCTGTCTCAGTACTCGAGATGCAGCACGGATGAAGTGGATAAGGATGATGCTAGGGATGACGACAGGGATGCGAGAACAGAAGGGGTTTCGTTCTTTCTCGAAAATCCCTCCGATGACTGTTCCGATGTGCAGAAGTTCGAGGACAGACGAATTTCCCGCGACAGCGACTCGGTGCTCGACAAAGGACGAACGCTCCACTACGATGACGTCACCGCATCCGCGGCCTGCGCTTCGAGACCCAGCTGCGGACCCTCGACCGCTTCCCCGACACGCTGCTCGGGGACCCGGAGCGTCGCGGTCGCCACTACGACCCCGTCCGCGACGAGTTCTTCTTCGACCGGAACCGGCCGAGCTTCGACGCCATCCTCTACTTCTACCAGAGCGGCGGACGGCTCCGGTCGACCGATCAACGTCCCGCTGGACATCTTCTCCGAGGAGATCCGGTTCTACGAGCTGAGCGACGAGGCGATCGAGAGGTATCGGGAGGACGAGGGATTCGTCCGCGAGGAGGAGAAACCGATGCCGAAGCGACCGTTCCAGCGCAAGATCTGGCTCCTGTTCGAGTACCCGGAGTCGTCGATCGCCGCCCGGATCATCGCCATCATGTCCATAGCGGTCATCCTCCTGTCCATCGTCACATTCTGCATGGAGACGCTGCCCGAGAAGGAGACGACGATCGAGCATGACGACATCCCCACCTTCAACGAGCCGTTCTTCGTCATAGAGACCGTCTGCATCGTCTGGTTCACGTCGGAGCTGGCCGTGCGATTCGCCGCCGCGCCCAACCACCTGTACTTCTTCAAGAACCTCATGAACCTCATCGACCTCGTTGCCATAGTGCCGTACTTCATCACCCTGGCGACGGTCATTGCCGACGAGACCCGGGCGAACAGCCAGGCGATGTCCCTGGCCATCCTGCGGGTCATTCGCCTCGTCCGCGTCTTCCGGATCTTCAAACTGTCGCGTCACTCGAAGGGACTGCAGATCCTGGGGCAGACGATCCGGGCGAGCATGCGGGAGCTGGGCCTGCTCATCTTCTTCCTCCTCATCTGCGTCATTCTCTTCTCGAGCGCCGTCTACTTCGCCGAGGCCGACTCGGAGGAGACGCAGTTCAGCAGCATTCCGGACGCCTTCTGGTGGGCGGTGGTGACGATGACGACCGTGGGGTACGGCGACATGCGACCGATCAGCGCCTGGGGAAAGCTCGTCGGGTCCCTGTGCGCCATCGCCGGGGTCCTGACCATCGCCCTCCCGGTCCCCGTCATCGTCTCCAACTTCAACTACTTCTACCACCGCGAGACGGACAACGAGGACAGCCAGAACTACGTTCACGTCCAGAGCTGCCCGAGCTTCGTGGCCGGAACGCCTGTGCAGCGCGATCACGTGATCGGGGGCGGAGCTTCTTATTCCCAGCCCCGCCTCCTTCAAGACGGTCCGACCAATCCAGACCCGAGTCTATTCGTGGGGGAGGAGTCGTCGTGTTCTTCTGCCTTAAACACCGACGTCCCCTTCGACGCCGACGACAATCGTGGGCGGAGCGTCGTCCGAAAATAG
>MV022008130
ATGTTTCATTTGAAAAAAGGAAGTTCAGCCTTCGACTTCACAATTCTCAACGCTGCTCTCCTTAAAGTGAAGCCTGAAATTGCTCAATTGCGGTTTGCTTTGGTCTTGGATGCAATCGATGTTGCGACGGAAAAAATATTCACCGATGGATTCGACATTGAGAAGTGTTCAGATCCAGATCTAGTCAGTTCGCTCTCTGTCATACCATGCGTTATCTATTTTTCTTTCAAAACTGATAGTAGATATCTAGAACAATCTGCCTCTGGTACAGCCAAACAGACATTAACCCATTAG
>MV088000050
ATGGGAATGATCTTAGATGGAGGCAAAAGATATACAGACGACATTCTGAAGGATGGAATTGGGACATTCAATCTCTGCTATCCGCCAATTATTTCGTGTGTCGATGATGTTCAATTTGACCCTTCGCAAACAGACACAATAAAAATTACGGGATCTAATTTGACCAACTGCGCGAGACGAATCGACTACATCGTTCACATTGGAAATGAACTATGCACAATTACTGAAAATCCTACAGACAATGCACTAATCTGTAGTCCACCAAAAATTGAACCGCAGCATACTGACAATGACACGATGTACTGCGGAGAGAAATTTGCTATTCTGATAGAATTTGGATACAAACGGTACAGGTGTTCGTGTCTGACGTACCTCAATGACAGAACAAGGAAACTAATCATCATCATTACGACGGTCCTTGGTTCGCTTCTAGTTCTGTTAATAGCCATTGTCGTAATAGCTATAATAATTAGAAAACGCCGAGAGTCTAAGAGGCAGAATCTGCAAGACTATGTAAATGATCCATTGCCAAGAGGTCAGGATACGATGATGACAAGCGACATTAGAAGCTCAGCATCCGCCAACATTGGTGACTCTATCTCATACAAAGATAACAGATATCGAGATACCATTTACGGCGAATGGTCCCGAGATCCAGATGGAGAAGACAACCCATTTTCAAATCAGACGGATTACGACACTTCTATTAGTCATTATGATTCTGGGTTTTGA
>MV022007320
ATGAATTATCCAATTAGTGGTTTTACGCCTTTTCGACTGGAGACGAGTTGTACGATTTGGAATCGAGCTGAAGACGAGCAGAGGAGCGATTCTTACGGTAACGAGAAAGCGGATTCCGTCAGCATCACATCCAAAGGATCTGGTGGAGACAGCGATGAGAAGGTGGAAGTGCCGAGGAGCATCGGTCTAATCGGAGGCATTTCATTCATCGTCGGAACCATCATCGGTTCTGGTATATTTGTTTCACCGTCGGGAGTGGCAGAAGGTTCTGGGAGCGTTGGATTCTCTATGGTCAGCTGGACCATTTGCGGAATCATCTCGATGCTTGGATCATTTTGCTATGCAGAACTTGGAACAGTAATCAAACAATCGGGAGCCGATTACATCTATCTTTACAAAGCCTACGGAGACGCGATGTCATACATTTTCTCCTGGGTTAACAATTTGCTTGTTAAGCCGGCGAGTATGGCTACTATAACACTCACCTGTGCCCAGTACATAATGACACCGTTGTTCGACGACGGATGCGGTGAAGCTCCGGAACACATCAAACTGATCGTCGCTATCTTCTTCCTCTTTGTTTTAACTGCAATAAACATCTACAGTGTGGAATTGGCGTCGAGGATACAAATCGTCTTCACCGTTTGCAAACTGCTCGCTCTGGCAATCATCATCATTGGCGGAATTGTCAAACTCTGTCAAGGTTACACGGAACATTTGGCTACAGGATTCGCGGGAACAGAAACAAATCCTGGAAAAATTGCTGTCGGATTCTACAGTGGAATGTGGGCCTATGATGGATGGAATACTGCCAATTTTATGACAGAAGAAATCATCAATCCAGAACGAAATCTTCCGTTGGCGATCATCATCGGCGTCCCGTTGGTCATGATTGCCTACATACTTACTAACATATCCTACTTCACTGTTATGTCAATCGAGGAAGTAATAGCTTCGCCTGCCGTAGCAGTCACTTGGGCAGAACGAGTTATTCCACAGGCAGCCTGGATAATTCCCATTTTCGTTGCTTTGTCGTCATTCGGAACCGGAAATGGATCTCTGTTCTCCGGTGGCAGATTGATTTTCGTGGCGGCCAGAAACGAACATTTGCCGGATGCCTTGGCAATGGTTCACGTCAGAACCTTCGCTCCGTCTCCTGCCATCATCTTTACTTTCATATTGGCGATTGTGTTTATGCTGTCTGGAGACATCGGGGCACTGATAGACTTCATCAGTTTTCTTTTGTGGGCTTTCTACGGATTCAACATGCTGGCAGTAATCATATTTCGATATAAGAAACCATTCAAAGACTATCCTCGAGTTATCAAGATTCCTATTATTATTCCAATTCTAGTTTTTCTGGCGTCGATATTTCTCGTCTTTGTTCCCATCATAACTAATCCTCAGGTCGAATTTCTCTTCGCCGTCGTGTTCATTGCCGCTGGATTGGTCGTCTACTTTCCCTTTGTCTTCTTTAAAATTCGATTTGGATGCACAAGTGAGTAG
>MV022008330
ATGATTCTTAAACTACCGCTGCTGCTTTTAATGGCATCGTATGAATTGGTTTGGATTCTAGGAGGACGCTCGCCTACCATTGGGACCCCATCTGCTACCACACCGGACGATAATGCATATCGTCAATTCGACTGTTCGTTGTATAAGATTCGGACAACGGGACTAAACCTGAGTGGAGTAAAAGGTCTCGTGTTACATGTGAACACAACTGGAGACGCTTCAGTTGTCTTGATGAACAGCACTGGCTACGAATACGAATACATATTCGCGTATAGAAGGAGTGCCTCGCTGGTTCTCAGAATACCTAACACAACTGGAGAACTTGCGGCGAAAGTAATCTACGCTGCGGTCACTGTAGACGATACGTTCGTGGGTACGTCGTGCTGCTGGTCGTCGTGGGTCTGGGTCGGTTGGGCGGACGGTATGCTTTCGGCCGGGTACGGTCAAACGATCGGTCAGAACGCGAAGCTGTTGTACAACGCCAACCGATCCTACGACATCCAAACGGTTGCGGTGTCGGCCAGTGGCAATCGCAACGCCACCTGGAGAATACCGTTGGCTCAGCTGTCAGGTAGGCGTCTGCGATATTACACAGATTCCAGAAATCTCTATTGA
>MV022008800
ATGATAATTCTTTCAAGTAATATGTCGGAGGCAACGTATGAAAGAGTGCGTTCTATCACAAGCGCGAGAGATACTTGGCTTGAATTGCATCGGCTGTACGATGGAGTACAAGACGATAGAGCCTACGAATTGTGTATGCAATTCTTTGGTTACAAGATGAGCGCTGGCGACGACGTTGCAACTCATATTGCAAAGTTAAAAAACATTTGGAAAGATTTGAAGGTTGAAATTGAAAAAGATGTCAACAAAAATCTTCTCCTGATGTGTAGAATAGTAGAAACATTACCAAGTCAATATTTTGCTTTTGCTTCAAGTTGGAGACTGCTAAGTAAAGTAGAGAGAACTGTGGAAAATCTTACTGATCAACTCTACAGCTATGAGAGAGCATTGGCTGAGAAGACAGAAATGAGTCAGCAAGAGGCGTTACTGGCAAAGGCATCCAACATGAAAACACCAAAGCAAAAGAATCAGGTTAGAGTCAAGAAGAATGTGAAATCGAGTCTTCTGTGTCACTATTGCAAGAATTCTGGACATTTCATTAAGGAATGTGCGAAGTGGATTGCTGATGGAAGGCCATGA
>MV022008820
ATGGAATGTAGAGCTGGCAATGAATCCAAAGTAACCGCGTGGTATTTCCAGTCCAGTGCTAGTCGCGGATCGCCAGTGACTTTGGTTGCAAACATCGATTCAAAGAGTCACTTCAGCGTAAACGTTTCTCATGCATTTGGAGTGAATTTTGATGCGAATGGCTCTGGGATGATTTATATCAATTCAACATCACCGCAAGATACCGGAAGTTATATCTGCGAAGTGGAGAGCAATTTGAACGTAGTCAGATTCAGCGCACAGCTAATCGTCTTCGAATCAGAACCGATTTGTGAAACGGATTTGAGAGAACGTTTCAAACTATTCGCCGATGAAAACAAAATTACGATGCGATGCAAAGTCAGCTACAGAGGCGATTGGCTGCCAACAGTGGAATGGAGACAACACAATAGCAATGGTGGATGGGGAGACTATGTGAGAGGAACTCCAGTAGCTAATGGTCATGGTCTGGTTGAAACTTCCTTCGTAAACAACGTCAGCGTTTCGTCTTCACTGACTGTCGCCGATAATTCAACTGTAGATGGTTCATTCTTTTCGTTCAATGTCTTTTTCACTTCACTCAATGGCAGCATTCGAACAAATGCAACGAATATCCCTGAGTTCAGGTTCACTTGGAACTCAACGACGATTTCAACCGATTCAACGCCATCCACTGAAACTACAGCGAAGAGCGGTTCCACGAATCATGGCCATACATCGTCAGGTCATTAG
>MV022008950
ATGATGGGAATATTTGCGGCTGTTCGATTCCTGGTTGCCGTCTTTGCGTTGAACGTGGTGGAACTGCCTCTCCAGTCTTCGGCAAACAACCTGTCCGTGTGCGGCGACGACCGAATGGACCTCTATCTGGACGGAGTTCGGGTCAATCTGCCCCAAAGAACGACCTGGAACGTTGCCGACCGTGTGGCGCTCCTGCCCGGCGTCCGTCTCGTCGCCATCCACGGACACAACGAGTGGTACGCGGCCGGTCTGGTCGCGTCCGACGCCGACGGTCTGGTCATGACGACCGGACGGTGGAAGTACAGCACCCAGCTGAAACAGGGCTGGGAAAAGCTGGGCTTCAACGACGCCGGCTGGAAGACGGCCTACGTGCGGGCGAGAAACGACGGCTACACCTGGTCGAGAGTTTCGCTGATCAGTCGATATGCGGCGCTGCTCTGGTCACCGGGTCTCGACGCCGACCAGGACGTCTACTTTCGATACCGCATCAGATACGATTTTCGGGTGCGAAACTACATCGTCATCGAGAGGGACAGACAGGTGGTTGGCGTACCCAATGCTCTCTATCGGTTGAGTCGTCTGCAGTGTTCGGCTCTGTGCGGTCAGCTGGTTCTGTCGAAGTGCGCCGGGTTCCAGTATTCGGCTCCGAGTAGAACCTGCTACCTGTTGGACGCACCTGCCCTAATCGCAGGAAATCGACATGCCGCCAAAAGTTTCAACATCTACTCGGCAATCAATATCACCGAACCGTGTTGTTAA
>MV048000120
ATGGCGGATATTGTGTTTAAAGAGAGCGAAACGAAGCCCCAGCGATCGCCTCCTCTGTCGTCGCCTCTCAGCCGATCGCCGACCGATGAGCAGCGCCTAGCGCTCCAACGCCCGGTGACCGAAAGTCAGCTTTCTTGGCCTGTGGAATGTGCAACAGAAGATGAAAGGAATGTTGAGATGCAGAATGTGTCCAGTGCTGTTCATATTGAGCAGCAAGCTGTATGGACACATGAAACCATCCTGTATCTTCTTGAAGCATGTGAAAGTCGAAAACATCTGTTCCACATGCCAGGAGTAAAGAAAATGGATGTGTGGAAACAGGTGGCTGAAGAATTGCAGGCACTTGGTCTGTATTATTCATGGGAGGCATGTGAGAAAAAGATGCGCAATTTCAGACACAGGTACAAAGTTATCAGAGGCAGTGGCAGTAGTTATGCTAAACGTCAGAAGCCATGGATTTATTTTGATGCTGTAGATAGTATCTTATCATGCGACCCCAGCATCAACCAGCTTACGGAAACAGTTGCCATGAGTAATGCAGAATCTGAATTTGCCGTCAGCTGGCCTGATGCTGACTGTGAAAGTGACCTGTTTTTGGAATGCACAAATAATGTTGAAGACAATCAGACAGTTCTAGAGCAGCATCAGCTGAAACTACAGGAAAATGTGGCAATCATATCAACATTATGTGATGTGAACAGTTCAAAAACAGATTTTTTGACTGAAGATGTTAGCAGCTACTTTATATGGCCGCATGGATTGATAATGAAGCTCATTTCAACGTGTGAGGAGAGAAAGCATTTGTTTAATACTCCGGGCATAATGAAGAAAGATGTATGGAAACAGATTGGTCATGAAATGGTCAAATACAATCCAAATTTGTCCTGGGAGGCATGTGAGAAAAAGATGCGCAATCTGAAGCACAGATATAAATTAATTCTGAATTCAGGAGACAAAAGATTTAGGGACAGGAAAAAATGGGAATATTTTGAGGCGCTGAGAAATCTGTTTGCCAATGAGCCGGAGAGCCCCATTAGAATCAGTGAGAATGAAACTGATTCCTTGAATACGTACGTAATGTCAAAACAACATACTGGTACTTGTGTAAATCCTCGTGATGCGTCACAGACAACATCTATCCAGTCAGTTGCAAAATTTTCAAATGCAGCTTTGGCTAATAAACTGATGAACAGTGCGAAGAGATTGAAGACCGCCCGGCCAATGTCTTCTGCACTGTCGTCGCCAGAGTGTCCACCTTGGTTTAAAGAATTTGCCATGGATCAGAAGCGCTACATGGAAGACATTATACGAATCAATAAGGAGGTTCTCAGGCTTGCCAAAGAACGCAACAGCATCTTACGACTTTCACTGAAACAATTCTTAGACAGGAAACATTTCATCACCTGCAATATCTATTTTGTTAAGCATTTCTTTTAG
>MV022009060
ATGATTTCAGAAATTCTTGTGTTCTTTGCGATTTTTCTTCTGTCGATAACGCTATTCGAAGGCGTTTATCGGAAGAAGATTTCGAGCCTCAATTATCCGCCTTCCATTCCTTCCATTCCTTTGCTAGGATCTCTTCCATTCATTATTCATGGAGTCAGACACATGCCAAAATTCTTCATGAAGAAGTCTGAAGAACTTGGACCTATATTCACTCTGAAGATTGGAAACAGGTTATGCCTCGTGCTGAACAGTTTTGAGACAATTGAAGATGCCCTTGTAAAAAAGTCGTCCACATTTTCTGGAAGGCAGATGTTTTTCATGGAGACATATTGCAGGAACGAACTCAGAAAAGGTATCCTTGCTGGACAGTTCAACGCGTACTGGAAGTACCATCAGAAATTATCTCTCTCGATTCTACGAGAATTTGGATTTGGAAATAACAACATCATGGAAAATAGGATATCGCTGGAGGTCACGGAATTGGTAAATGCCTTAAAACAGACAAACGGTCAAGCGTTCGATCCAAAGAACTTGACAATGCAGACGTCATCAAATATCATCCACCAAATTCTGTTTGCCAAACGATTTCCATTCAGCAGTGGTCTGAATAAATATTATAGTGTGCTGACAAGATTTATCGAGACTGTTAGCCCCACGTTTGAAATTGCCCCATGGCTTCGCTTCTTTCCATATTTCAGGCAGAGATTACAGACTTCTCTGAAATATCACGACGAAATCTGGAGTTTCATCAAAGAATTTGTCGATGAAGTGATGCCCAATCTTTACGCTGTTCACATGGATCGAAAGTTCTGGAAAGATCCAGAAGATTTCCGTCCGGAGAGATTTCTCGACGATTCCAGTGGCATCATCAACAAGGAAAGATGCATTCCGTTTTCCTTGGGGAGGCGATCGTGTCTTGGAGAAGTTATGGCCAGACAAGAATTATTTCAGATTATCACCGGATTGGTTCAAAACTTCGACATTAAACCACCAGAAAATCAAAATAAAATCAACGACAAAGAAGTCGCTATCGTGACAATTGACCTTAGGCCAAGCAGTAACAGTTTCAAAGCAATATGTCGTCTTCGTCACGAACCGATGCACACATCAGTCGACTTGCGCAATCGTCGTCAGACCGAAACCGAATCCAAATCTGTATAA
>MV022007570
ATGCAGAAATTCGTCTTTGAAACTGTCTCTATGCTGAACGTTTCTCTCGGTCGAACTCACGTAGCGTTTGTTACGATTGGGAGTGACGCTGAAGTGGCATTTGATCTGAACAGCATCTACAGTGCTGACCCTGTTCTACTCCGAAGCAAAGTATCTTCTATCAAATGTCAAGAGCGTGAAAGAAACTTGGCTGCTGGACTGAAAGTGTTGTCGACTGAAGTCTTCAGTCCGTTAAACGGAGATCGCGAACATATCGCGAACGTTCTTCTGTTGCTGGTGACTGGAAGAGAAACCGTCGTTAACGACCGGACCATCAAATACGCTGCAGCTCTGAAGCAGAAGGGCGTTCGAATCATCGTAGTCGTTTTGAACAATCAGATTGGAGAAGTAAAGTTAGACGCCATTGCTAGTTCTTACTGGGAAGTTCTTTATATTAACAACCTCGATGAACACGGATCAAGATTCGACCAACTGATTCGGCTGTTATGCAAAGGCAATAAATGGTTGAATGGCGTCGTGTTTGATGCAGAGAATACAAAAGAAACTCGAGATCAAAGCTCAGTAGAAACTGGTGGCGTTGGAGCTACTGGAGCAACTGGTCTTCCCGGTCAAGTGTCGACTGCTGACAACTGCTTGAGAAACAACGGTGGATGTCAGCAAAGTTGTCAAAACACTCCGGAAAGTTACTACTGCACATGCAACAGAGGATTCCAACTGGAAAATTCCAATTTTACCTGCAATGGAATCAATTTCAGCAAACGGAGGCGAAGACGATCGGAAGAAAACGACGAATATTTAATGAATAACATATTTTCAGACGGAAAGGAACTTGTTCTATCTCGATCCAAGAGAGCTATAAATTTTCATACTGGCGACTACTTCTGCGGTTATTATCCTGCTGCTGGAGGAATTTCAATATTTTGCTTCTGCAAAGTGAATGCCACAACTATTCTGCCAGTAAACGGAACCCAGTGCATTGATATTGACGAGTGTTCCTATGACAACGGAGGCTGTGACCAATTGTGTAATAATTCTCAGGGAAGCTACAGTTGTAGCTGTGAGAGCGGATTCAAAATGGCGCCGAACAGACGATCTTGTGCAGATATCGACGAATGTAAGATTGGAATTTCGTCGTGTCCATCGAAGTCAACGTGTGTAAACAGCTACGGCTCCTACGTCTGCATTCAGAACAACTACGCCAGTGAGATGCTTCTGTAG
>MV022007000
ATGAAACTATCAGAACTAAAGCCGTCAGATAGCGTTCTTGGTTCTTCTGTTACTTTTGAGCAACAACAGCCTGCAGATGTTGACTGGCCTACCTGCTGGACTTTAGATCAAAGAAATGATTTCCTTGCCAAATATGATTGGTTATCTATCCGTGATAAAAAACTTGGTTGTATCCCTTGCCGAAAAATTGGCAATCTCGGAGTCGAGGCAACGATGGGAATGAAGTTATCCAAGGAATGGGTCAACAATAAAATAACTTACTTCGGCAAAAATCGACAACAGCAGCTTATGTCTTTAAGAAAGAAATTATTCGATCATAAAGAAACTCAGCCATAG
>MV022007910
ATGAAAGAGACCGTTCACATTCAATCGGGGCAGTGTGGAAACCAGATTGGGACCGAATTCTGGGAAGTCATCTCTGACGAACATGGCATCGGTCCAACTGGAACACTCCACGGTAACTCCGACCTTCAGTTGGAAAGAATCGACGTCTACTTCAACGAAGACAGCGGAAAGTACGTCCCTCGTGCGATACTCGTCGACCTGGAGCCTGGGACTATGGACTCGGTGAGGTCGGGACCGTTCGGCCAGATCTTCCGCCCTGACAACTTCGTTTTCGGTCAGAGCGGCGCCGGGAACAACTGGGCGAAGGGCCACTACACGGAGGGCGCCGAGCTGGTCGACCCCGTCCTGGACGTCTCTCGCAAGGAGGCGGAGACCTGCGATTGTCTGCAGGGCTTCCAGATGACGCACTCGCTCGGCGGCGGAACCGGGTCCGGAATGGGAACTCTCCTGATCAGCAAGATCCGTGAAGAGTATCCGGATAGGATCATGAACACGTTCTCAGTTTTTTCTTCGTCCAGGGTATCGTACACTGTCGTTGAGCCGTACAACGCAATTCTCTCCATACATCAAATGATTGAGAACACCGACGAGACATACTGCATCGACAACGAGGCTCTGTACGACATCTGCTTCCGTACCTTGAAACTGACAACCCCAACCTACGGTGATCTGAATCATTTGGTATCTGCCACCATGTCTGGGGTGACGACCTGCCTTCGTATCCCTGGTCAACTGAATGCGGACCTGCGTAAGCTGGCCGCCAACATGGTCCCCTTCCCCCGCCTCCATTTCTTCATGCCCGGCTTCGCCCCTCTTGCCTCCCGCGGCAGCCAGCAGTATCACGCCCTGACCGTTCCGGAGCTGACGCAGCAGATGTTCGATGCAAAGAACATGATGGTCGCCAGCGACCCGCGCCACGGCCGCTGCCTGACCGTCGCCGCCATCTTCCGCGGCCGGATGTCGATGAAAGAGGTGGACGAACAGATGCTGAACGTTCATAAGAAGAACAGTAGCTACTTCGTCGAGTGGATCCCCAATAACGTGAAGACTGCCGTCTGTGACATCCCTCCGCGCGGCCTCAAGATGTCGGCGACGTTCATCGGGAACAGCACCGCCTTCCTCCACTGTTACACCGGCGAGGGAATTGACGAGATGGAGTTCACGGAAGCAGAGTCCAACATGAACGACCTGATGTCCGAGTACCAACACGAAGGAAAGTCCATCTTATATTCAGGACACAAAAAACTGCACGTCTTTGTGGTGCGCTTGATTTTCAATACAAACGCTACAGAAGCACTGACTGGATGGGAACCTGCACATGAAAGAATCACCGAGCACGACTCCGAACCAGGCATCCGAAGACAACAGGTGTTTGCTGCTGCAACGGAGAAGAATGCAGATGATAAAAAAAGACAATTAACAACGACAGACGAGGAATGGGGATGGCGATATGACCACGTGGAACGGCCCGGAAGAAAACAGACAACGGAATGTAAAAGACAGGACAAGCAGAAAAGAAGACTAGAGAAAATAGAAGAAGCTGAGGAGAGAGAAAAACGCAAGAGTGAGAAAATAAGAGTCAAAGAGGAAGAAGTGATGCGGCAATACAAGCTGTAA
>MV022008420
ATGACTCGCTCACGACTCGCCAGAGAGAGTTCAAGCGAAGAGTTGAAATCTAAATTTGCAAATGGATTAGTGACGATATTTCTCACAGACCCACTTGATCAGCAGCGTCGTCGTAGGATTGCAGTGTGCTATCTTGACTTACGGATGCCATCGTCAACTGCCTTATCCATCGTATCCGGTCAATATGATATAAATATATGGACCTATTGGGATCTGTACGATGCCTACGGAGAGATCACCTCCTCCACCACTCTCGGCCGTGCGTTGGGTAAACTTTCAGTAAGAAACGAGTCTCCGTCGATAGACAGCGCGGCGGAAATAGATTCGCCAAATTATGGTTCAGAAAATATAAAAGGAGAAGTGGAATACGCAGAGAATCCAAGAATAGACGTCGTACACGAAGGCAGATTCATCAACGATCCACTAACGGCTGTGAGCGAACGTTACGGAGAAATTGAAGTAATTGTCTACGCCTTCAACGAAAGCTTTCTACTCAGTTTGAAATTGAATCGCCACCTGTTTGCCGCGTCGTACGTTGAGAAGATCGTGAGGAAATCAGGCACCGTTCGATCGTCTGTCAATCACACTGAAAATAATTGCTATTACATCGGAAGAGTAGAAAACAGAGAAGATTCAGTTGCTGCTGCCTGCCTCTGCAACGGAATTACCGGATATTTTGTGATCGGAGATTTCTCCTATCATATCGAATCGCACGGCAGTCGTCTCAACGGATCTGACGCTGTCTACAGATTTCGAGAAGATCCTCAATCGGTCTACGGCTGTGGAACGCAGGACAACGATTTGCATAACAGATTTCACTCCAGTTCACAAGAAAGACGACATAGACGCGATTTCAGATGGCCACAGGACGGAGACGGAAGAGATAAAGTAGTTGAGCTGTACATAGCAAACGACTACTCACAATTTGTGAACAAAGGAAGGGATCCAACAGCCGTCTTTCAAAGAGCAAAGGACATTGCTAACTTCGCCAGTTCTTCGTTTCAAACTCAGGGAATCTACTTCGTCCTCGTTGGAATGGAAGTTTGGGCGGACGCGAATAAGATTATCGTCAACGGTTCCAATGTCGATACAACGTTAGACTCATGGTGCATCTACAGAATGCAAAGTATCAACCCCTTCCATTACAACGATAACGCTGTATTAATCACGGCGGTTGCATTTGATAAAAGTGTCGTTGGCAAAGCGTATCTCGGAAAAATGTGTGCAAATCAACATTCTTGCGAGGTTGTTGCGGATTTACGGAATTCTGCATTGGCAGCCGGGTCGACGATGGCTCACGAGATCGGGCACAGCTTCGGCCTCCAGCACGACACCGACTCCTGCTCATGCCCAGACCAGGACTCAAAGTGCATCATGTTTCCAACAACCAACGCTGCCAAACCGGCGACCAACTGGTCGGACTGTTCCGTTCAGCAACTGCGTCAGGGGTTCAAAACGGGTCTCGACATCTGTCTGTACGACGCTCCTCAGGTGATTCATCAGCCGACAGCAGCGTCTGCCTGTGGCAATGGAATCGTCGAAGCAGGTGAACAATGCGACTGTGGAAGAACACCACAGACAGCTTGCAATTCGTCGTGCTGCGATCGTACGACGTGTCAACTCATAGGAGGAGGATCGGCGTCGTGTGCCTCGGGGAGGTGCTGCGATGTCTCACGCTGTCGGATCTTAGTTTCTGGGAGTCTTTGTCGCGGCAGTAGCGACGACTGTGATCTACCTGAGCACTGCGACGGTGTCTCGTCTACCTGTCCATCGGATACCTACAAACCTGACGGAACAAAATGCGCAGTAAACGGAGATTTCGCTAACTGCTACAGCGGCAGATGTCGTAGCCATCGGTCACAGTGTGAACTGATCTGGGGAAAAGGAACAAACAGTTCCAAGTCGTCGTGTTATGAGTACTTTAACATCCGTGACTATGAACACGGCAACTGCGGTCTAAGATGGCTTCCAAATGTCACGTACATCGCCTGCCAGTCTAAGGACGTTATGTGCGGGCGACTCCTTTGCGAAAATTCAACTGCCCAGCAATTCGTATATTATCAAAACTTTTTCCGTTTATCGATCGCATCTATAAACGGACTGACTTGTAATTCGGTAATATTCGACTACGGTTTGAGAGTACAGGATCCTGGTCTGGTTCCAAACGGTGCGTCCTGTGGAGACGGAAAGATGTGCATCAACCAGACATGCGTCAACGTTAGTGTTTCTCAAACGTCTTGCTCAAAGAGTTGCGGAACTGATCAGATGTGCAACAATCTCGGAAACTGTCAGAGTCAAAAGAGCGAATCCCTAGCGTCACCTCCAAAGATGCACCGAAGTTGCAAAGGAGATGCCGACGTCATTTTCCTTGTTGACGCTTCCAGCAGCACAACGGCCGCCGCGTACTCAGCCTCCCTGACCTACCTTCGGGGAGACACAGGGTTCCTACCCTCGATGGACCTAAGGCCGTCGGAACCCTTTCACTCCCGGGCGGGAGTCGTCCTGAACAGAGACAACGGGGTCGTCGAGGTTGCCCTGGGGAATTTTACCGACGCAAACAAGATGGCCGACCACCTGTTGACGTCAACCGATACAAGATACGTCGATCGTCAAGGCGACCTGGCGGCTGCCATGAGACTGGCCGGCGACCAGTTCCAACAGGTGAACGGAGGCAGGAACGGTGTTCCTCACGTTCTCTTTCTCATCGTAAGCGATGTTCTAATGACGAAGACCAACAGAACTTCTCTCACTGCAATGGCCAACGCGCTTTTCAACGAAGGTGTGACCATAATGGCCGCTGTGTACGGAACATCGCAGGATGAGAACCTGGTGAACGGCGTTGTCGATGCCCTGGTGTCCTATCCTCCAGAGGAAAACAAGTTCTACTTTCTTGACGCTCAGATGTCATCGTCAAAGGACGGAACAGATCAAAGAAACCGCTCTATGACACACCTGTGCACCGAAATTCCAGTCTGTGCCAGTTTCGCCGATGTGGTATTCCTTATGGACAATTCTGGCAACGTCTGGCCGGACGATTGGGATAAGATGACGTCATTCGTCAGAAACACGTTACGTCACATGTACGTCTCGCAAAATGGCGCCCGATTTGCGCTCGTGAAGTTCGCCGGAAATCAAGAACTCGTCTTCAATCTGACACGTCATAAGCATCGTGCTGAGGTCCTGAAGGCGATCGAGAATGTTAGATTCCATCCACAGCCGCAAATCGACATTTCATCTGCCATTCAGTTTGCATCGAACAAGATATTCTCAGTTTCCGGAGATTTTCGTCCGTCAGCCACAAAGCTACTCATCCTGCTTTCCGCTGGATTTTCTAACCTAAATTCCGAAAGGACGGGACAGTCGGCCCTCGAACTCAAAAGCAAGGGCGTCCAGGTCTATAGCATCGGATTGGGGCTGGGCAACGCAGCGCTGGGCGAAGAATTGGCCAAACTGGCTTCAAGCAATCTCCACTTCAACTTAACGTCCTTCGATGACTCGCAGCTTATCGACAACGCCATCGTCAAACGAACCTGTCGCTTGAATCCAACATTGAATTTCCTTCGACCGAAAACGCTGAAGGCGTTATTACGAAGGACCTCAGAACTTTCCATTGTTTACATAAGACGTCGTGAAACTGAATTGAACGAAGGTCTATTCTGA
>MV022006510
ATGCAGAACATTGAATACATTCGATCACATTACAACATTGAGGACTTCATCTACTTCAACCATCACAGACGAGAGGAGCATGCACATCTTCATCATTATGCCCTCAACCCAATCTTCAGACCATATTCCAAGTTCTTTCTTAAGGAAATCCTGAGATTGGGAAATAAGACGAGTATTTACTACCCTCTGTATCCTTCATATGCTGCTTCACAGCATCTGGAGAAGCATTCTCTAGTGAATGCACTAGGTGACATGGTACCAGTGCGTGCTAGGAGACAGATTGATTATCCTATTGAAGTCCTTGGTGACAATATTCCTTCAGAGCGAGTTCTTCAGAACCAGGAACCATATGCTCTGAATCACATCAACAGGAAGCTTGTGCTTGAACCAAAAGTATGTCATCTGCTAACTTCCATATCAGAATATGGAAGTTGTACATTTTAA
>MV022008410
ATGGCCAACGACTTTCGAAAGGCATTCGATGACATCGTCGAGTGTCCTATCTGCATGGAGAAAATGTCTGACACAAGAACGCTTCCATGCATTCATACATTCTGCAGAGAGTGCCTTGAAAATCACGTCCAGAAAAGCGGACGGATTATCAAATGTCCATTCTGTCGAAATGAGAGTGAAATTCCCAAAGGAGGAATCGAAAAATTACCAAAAAACATATTAATAGAGAAGCTACTGGAGCTAAATGAATCATCGCAAAGTAGCCAGATAAATAAACCAGGAGTTGTTTGCAGCTACAATGGACATAATGATGCCGTGGACAAAGACATCGGTTGCATTGGCTATTGTGTCGAATGCGTGCAATATTTGTGTAGAAGTTGCTCCAAATCACATGCGAGGAAGACAAAATCGCATCGGGTCTTGCCCACAGGATGCCTCGATCATGCGGACAAACAGTTGGAATTCTTTTGCAAGACTTGTAAGTTGTCGATCTGCTCTCAATGCTCGTCTACAAACCACAAGTCTCACGAGTTCTGCTCCTTTAACGAATACGCGAACTTCGTGGATAAAACGTTGGAAAGTGTAAAGTCGAAGAAAGACAAAGAGATAAAAACTTTGAAAGTTACGGCTTCAAACGTTGAATTGCTGGAACGTGAAGTCAAAGCTTTGAGAAAGAAAGTTACTCAGCTGCACTTTCATGGAAAACCAATCGGAGAGATTGAAAGAGAAAACTTCAGAAGCAGATAA
>MV022006700
ATGGCTGCGCAAAGCCTCGATATGTATGAGCGAATGTATGGATCGGCTAGATCAGATACCGGCTGTAATCCGACTAGAGAAGAGCCACCTTGCGAATCTGCGAATTCGTATGGTCTTGTAATTGTCGGTCTATTTGAAGTCGCGTTCGCTGGAAAAGTCCGAGTACAATATCTTCCCTATAATTTCTATCTCCAGGAAGAATATCATGGGGGAATGGAGTGGTTTGAATAA
>MV022007730
ATGGCAACGCCGCACTGTGGATGGACTCACGTGACCTGTGTCTCTCCCCCGCCGGAGCTCTGCTTACGTCATCCTGTAATCGAGTTCCTAATGACATCAGCAATAAACTCGTTTCGTGATTGGTTGATGGGAGGTCACGTGCTGCTGCCTAATGGAATGTTTTGCCAAATTGGATGTTGTCGTGGATTTCTGGCGAATGTTGCTTTTAAGAACACTGTTGTCAAGTGTCGTATGACATAG
>MV022008490
ATGGTCGTCCCAAGCGGTAAGCCTGTGCTGCACCAGTGGCGTATCCAGGGCATGACAGATGCCCTGGACTTGGGTTGGCTTTCGATAACGCTGACGATGATGGGGAAGCTGTGTGTGACCGCATCCTGGGCCATCGCCATCTGCTTCACGGCTGAACTCTACCCGACCGTCGTACGTGCGAAGGGCATGTTCACCAGCACCCTCTGCGGCAACGTCGGAAATTCACTGGCCCCGATGGTCGGGCTCCTGAGCGTCTACAGTCCATACATTCCCCTCGGTGCCTTTGGGATTGTGGCTGTTGTTGCTGGCTTTGCGTCACTTATTCCGCCGGAGACGAAGGGAACGCATCTCCTGGACAAGATTCCCACGGCAGATTCATCGTCATACGCCTCCGTAATTCCTGACGATTCTCTGACGATGAAGAAATTCCAGAAGAAAATCGGACTCGACAGAGATGAGTCGTCGAGCGGAGTCTATTGCAGAAGCGACATTTCAGTCAGCAGACTCTAG
>MV022008370
ATGAACATCGATCGTACTATAAAAGTCGTGGAGGAAACTTTTAAATCGAATCCAGATCCAAAAAGACCGGACTGTGAAATTGTGAAATTACTGAAATTAATAATGAAAAATAATGATTTTACGTTCAACAATAAGGTCTTTCTACAAATTTTTGGCATGGCTATGGGCAGGAGCTTCGCTCCTAATCTGGCCAATCTGTACCTAATAGAATTCGACGATAAAGCCATGAACGGTTACCCAATAAAACCACTTTTATTCTTTAGATTCCTAGACGACGTCTTTTTCATCTGGCCCGACATTAAGATTACGCTAAATCACAGCGAACTCGAAGTGAACTTTCTGGACACGACAATCTTTAAACACACCACGACCGCCAATGATGACATCACCACGACGTTACAAACCTGTGCCTTTCTCTCCATTGATCTAGTTGCTCAAGGAACACCAACGTCTGTCATGCTATCGAGAATCACTTATGGTGAAATCGAGGCAAAATGTAAATATTATTTTACTATGTATTTAAAGCTTGATATTGCATAG
>MV022008840
ATGTTGACTCAGGAACAATGTGCTCTTGCTATTGATGACTTCTATAATAATATTGTCAATGCTCTCTCTAAAACAGCTGACCTGTGTATCCCAAAGCACAAAACTGACTTTTATAAGTTCTGGTGGGATGCTGCATTAGATCTCCTAAAAGATAATGGGGTTAATGCCATTAAATCATTTACCGGTAATAGTTGGAAAGCTATAGGCAAACCCAGGTCGGGGAAATATTTCAATGATATGACTAAGGACAAACTAGTGTATAAAAATGCCATCAAGAATAAGCAGAGATGA
>MV022008860
ATGGCTGCTGCAGTCTTTGTGTTATTTGTCAGTTGTCAGCCACGTGACACAGTTGCCGTTGTCAACCAGTCAATCTTCTTAAACTGCTCGACAGTGGCTCCAAAAATCGTCTGGTATTACTACACAGTTGGATCAGATGAAACACGAGGTGGTGACGTTGTCTACAGATCAGGAAGTGTTTTTTCCAAATACAAAACTGATTTTCGTGTTGATGAATATGACATCAGTGGAACACATTTCTGCAATTTGATCATAAACAATGTGAAAGAAAGTTTTGCTGGAAAATATGAATGTCGAGACAATAATGGAGTGGGAGTGACTTCGTCTGGACAACTGATTGTCATCGACTCGAACCCTGTCTGCAGACCAGACTCAGAGCCAGTGAGAGCCATTGGATTGAATGACTGTGGTCTAGAACCTGAACAAATGAACCTGTCATGTAGTGTTTCCTTTACTGGAAATAGAGCTCCAATTCTTAAATGGGCAGCAGATGTTATCCAAGTGCAAGATGTATTGAATGATACCAATGAAATATCCAATAATCGGGTGACATATAATGTTACTCTGAATTCTGGAAACTACATTCATGATACAAAATTCAAGTGTCATGCAACCCAGTCATTTGGCAAAGAACAGTTGTGTACTGTTGACATCAGAATATTGTATGCAATGAATACAACCATCAACAAAATAGACAAAGTAGTTGGTGATGAGGTGAACTGTTCAGTAAATACCAGCAGTCATTCATGTCACTACGAGTGGATAAAACTTGATGACAAAGGTTCTAGCACTGTTTCAAATAGTAGTGTTTTGAAGATAAAGAATTCTGGACTCTACCAATGTCGAGCTACTTGTGATCTATTGGGCAAAAAGTGTCTTATTTTCGGAACTACCTTCAATGCATCTGCAATAGGCGGAAATCCTGAGAAAGGCTACTGGGCAGCAATAGCAATCATATTGGTCATCCTGATACTTATACTGATTGTTTTTATTTACATAAGAAGGAAACATAGAGGTGAGAAGATTGAATGTTGA
>MV022007400
ATGATCCAGTCTGAACTGTCCGATGAAAAGTTGATCCGATGGTCGTCGCGCACCGCACAACAGGGACCAGAGTACAAAACAACGCTGTGTCGAAGCTGGAAGCATTTTAACTTCGAGCACTTTATCTTGAGGCTTCAGATTTTTTCCGTCTCTGAACTGGCCGAGCGCTACCATTCGGTGATAACGGATATACTCGATGAACTCGCCCCAAGAAAGACGATGTCGGTTCGTGGTAGACCCCGTCGACCTTATTACGATGATGACTGCAGGCGTGCTCGGAGTGAGGCTCGGCGTAAGAAAAGAGTCTACCGGAAATGTAAAGGATCGGAAGGGGAAACTAGAGCATACAGTATGACTCCTGGCGCATTTCCCTTAAAGCAAGTAGGCGTCTGGTGA
>MV048000060
ATGGATATAACGAAATTTCAAATCAAGCAGTTAGAAGGCAAAGCGAACTGGTTGAACTGGAAAGGTCGAGTGTCAATTCTATTACGCGGCAGCACGGATGCTTTGGACGTTGTAGAAGGCAAACTACGAAAGCCAGATGAACCAAGCGATGACGCTACAGAAGCTCAGGTTACTGCTTATCAGACTTCTCTCAATAAATACCAGAAAGCCGACTGTAATGCGATGATAATTCTTTCAAGTAATATGTCGGAGGAAACGTATGAAAGAGTGCGTTCTATCACAAGCGCGAGAGATACTTGGCTTGAATTGCATCGGCTGTACGATGGAGTACAAGACGAGAGAGCCTACGATTTGTGTATGCAATTCTTTGGTTACAAGATGAGCGCTGGCGACGACGTTGCAACTCATATCGCAAAGTTAAAGAACATTTGGAAAGATTTGAAGGTTGAAATTGAAAAAGATGTCAACAAAAATCTTCTCCTGATGTGTAGAATAGTAGAAACATTACCAAGTCAATATTTTGCTTTTGCTTCAAGTTGGAGACTGCTAAGTAAAGTAGAGAGAACTGTGGAAAATCTTACTGATCAACTCTGCAGCTATGTAAGAGCATTGGCTGGGAAGACAGAAACGAGTCAGCAAGAGGCGTTACTGGCAAAGGCATCCAACACGAAAACACCAAAGCAAAAGAATCAGGTTAGAGTCAAGAAGAATGTGAAATCGAATCTTCTGTGTCACTATTGCAAGAATTCTGGACATTTCATTAAGGAATGTGCGAAGTGGATTGCTGATGGAAGGCCACGAAAACCAGAAAACACGAGAACTATGAATGCAAATATAGTGTCGATGTATGCAGTGGATAACAGTGCATTTGCTGTAAATGATTCTAGAAGTCCTGATGAGTGGTTTGTAGACAATGGAGCAACATGTCATTTAACCTACAGAAATGATTTTTTTCAAAACTTTGAAAGGTTCTGTATTCCAAATAAGTTACAAGTTGCTGATGGAAATACAATTGAAGCACTGGGAAAGGGTATTGTCCAGCTGCAAGCAACTGTAGATGGAAAATCAATTGAAGTGAATCTGCAAGATGTTTGGTACGTTCCAAAACTGAATAGAAATCTGTTCTCAGTTCTAGCAGCACAGGACAAACATGAAAATAGTTGTTTCGTCTCGACAAAGTACAGTTGTCATCTTAAAGTTAATGGCAGAAAGGTGCTTGCTGGAAAACGAAAACAGAATGGAGGTTTATTCAAGTTAGTTGCTGAGACTAAAACTTCTTCAGAAAACATAGCTGAAGGATGCACAGCTGAAGTGTGTGCTATAAACAAAGAAAATATTCTGCAGCTTTATCACGAGCGGTTGGGTCATCAGAACAAAAGACATGTGAAGACGATTATAAAGCGAGAATTGAATATTGATGTCGACGTATACAGTGAAATCTGTGAAGGTTGTGTCTATGGCAAAGCGCATCGACTTAAGTTTGGAACACGAGTGAAAGCCACGAGACCAGGTGAGCGTATACATGCTGATGTTTGTGGCCCATTCTGTTATTCATTCTCAAAATGTCGTTATTTTGTTCTCTTCAAGGATGACTACAGCAGTTTTCGCTTTGTTTACTTTCTGAAAGAAAAGTCAGAAGTTCAAGAAAAGCTCAAACTTCTTCTGAAGAACATTAGAACAGCTGGTTATGTTTTGAGTGAATTCTTAAGTGATAATGGTGGTGAATTTGATAATTTTGAAGTCAGGAAAGCATTGTTGGAAAATGGAATTCGACAACGTCTCACCATGCCTTATACACCGGAACAAAATGGCTCTAGTGAAAGAGAAAACAGAACACTAGTTGAAGCAGCCAGAACTATGAGACTAGCTCATGGTGAACTACCACAAGCTTTATGGGCTGAATTAATAAATACTGCTGCCTACATCTTAAATCGAACTGGAACTTCGTCTGTGGAAGGAAAGTCACCATACGAACTTTGGTACAACAAGAAACCACAGATTAAGCATTTACGTGTAATAGGATGCACCGCTTATGTTCACATTCCAGCTCAGTGTCGTAAAAAGATGGACAGTAAAGCAGTAAAGGGTGTCTTAGTTGGCTATGAAGGTGATGATGGCTACAGAATTTATGTTCAAGAAGGAAACAAATCTTATCGTTCGAGAGATGTTGTATTTGATGAAACTCCACTATGTTCATCATCAAGAGATTGGTCAGCAATACCTGATAATGAAAATCCAGGAAAAGAAGTTGAAGTACAACAAGAAAATGCTGAAACCAAAGATGATGCAGATCCTGAATCAGAAAGTGATGAAGCAAAAGATGAAGATGACGAAACAGGAGTAAGTGAAAATCAAATTGACCAGACTCACCAAATGCAATTGCGTGATCGAAAATGTATGCAGAGACCATCAAAACTCAATGACTATGTGATGTCTGTTGAAGAGTTGATGACAGACTTAAAAGAACCAGAAACATACGAAGAAGCAGTTAATGATCGTTATGCAGATGAATGGAGAAAAGCAATGAAAAGTGAAATTCAATCTCTAAAAGAAAATGATACATGGGAATTAGTTGATTGTCCTTCAGGAAAAAAGCTGATACCATGTGACTTTCCTCCTGTAACTGTTGGTGACTTGAGTTCTGATCAGCAATATTTACTTGACATGTGTCAAGCAGTAATCAATCACTCAAGCAGTAATCACTGGACAATGCTCTGTTTCACTACACAGATCATAATGAAGATACTGGATTTGTTGATTTCCCCCCGATTTCCTTGTCACACACAAGCAGTGGAGAGGTGTGTGAAGGCAGTAACTGAAGCATCAACAGCTGTCATTGGTCAGGAAGCAAGAGCCAGGATCATTGTACGAACCATCATGCCAGCATTCGATACAAAAAGCGAATATCGCACAACCATATAA
>MV022008210
ATGATTCATCAGTACAACGGCAACATGGGAGGGTCGATCGGATGGATCAATATATTTCTTGTTATAGAATTCGATCTGATCCTGTTAATGGTGGTGGCCTATGTTTGCTTATTTACTGGATGTGGCTATACAAAGTGCATGACTGCTTTACACGATGAAAACAGCAGCACAGGTCCAGCCAATGGATCAGCTGGAATTTAG
>MV022007870
ATGCCAGATAAACTGTACGCCAGTGCTGAGGTAGCGCAGAGCTACTGCGTCGAGAAGGGAGCGACCCTGGTCAAGATAGACAACGTCATCGAAATGAATTATCTGTGGACCCTGATCCTTAAACAAAGAGCTTACTGCACTGAGTTTGACAACTGTAAGAGCTACTGGACTGGCCTGCGTTTCCTCCTCCACGACACCGATGACGTTAATACCTGGCGGTGGAACGACGGTGTGCCGGCGGCCAGCTACGGCTCCACCTCCTATCCCTATCACCTCCTGATGCCTCCATCGGCGTGCGCCACAATTCAACCGACCAACGACGCCACCAACGTCCAATTGGTCGCACAGAGATGCGATGAACACTTCAAGTACATCTGCAAAATGAATTGTCCATCCGGCTTCACACATTGGCCGCCTTCAAATACTTGCTATAAACTCGTCACGGAAAAGCTGACGTGGAACGGAGCACGTGACAGATGTCGCAGTATAAGCATTGAATCTCAACTTGTTGCTATCACGTCGGCTGATCAGAGCAAAGGCATCGCTAATTACCTGACGGAACAGCTGAGTCGCGATCATTCCGTCTGCAAAGAAATTCGAGGTGACATCGTCTACGACGAGACTTCGATCTTCTGGACCAGCGGACGTCGCAACGGATCCACCTGCGCCACTCCATTTGTGTGGAAACCTTACGGAAACGTCTGGCTGAACTTCACCTACCAGAACTGGGCTCCCGGTTATCCAGACTGCCCCGACACTGACTTTCTCTGCGTGGCTGCGCTGTCGATGGACCAGTTCGAATGGCGAGACGAGGACTGTAACATTCTGGCGTGCCCCATTTGCGAAATCGCAACGAGATTCTAG
>MV022007030
ATGAGCAATAAGGGAGATATGGATGCTTGCAAGAGGATCGCGGCTCTCGAGAAGATCATCGAGGAGCAGGGGAAAAAGCTGGCGGAGGTGGAGCAAATCCTCCAGAAGATATTGGAAGGAAGACCGCAGAAGGAACCGGAGCCGGCAAAGTCCTATGCGGATAAGGTGAAGGAACAGTTGCCGCAAAGAAGCAAGACCATCGTGGTGAAGCAGCCGGACACACCAAAGAGGGAAGGGCCACAGCAGAGGCGTAAACAGACACTTGTTTACGTGGGTGAGGAGGGTGACCAAAGAGACAGCAAGGAATGTAGCAAACTGGTGGTTGTGCTACTGGGTGATTCGAACGCGAGGAATACTAAAAACCAGTACGTGGCCATCTCGTGTTCTGGCGCGAGAATTGAAGATATGGGGGAGTTACTGGAAGAAGAAGCTGGAAGAGAAGCAGAGACGTGTGTGGTGGAGCTGGGGACGAACAATCTGCTGCAGGATGAAAAAGCAGACATAACTGACAAATTCAGGAGAATGATTAGCGAATTGAAACAGCGAAAGAAGCACCTGGTGATCACAGGAATCATGCCTAGAAGAGACCTGTCTAGAAGCAACGAGAGCAAGAGATTGGAGGTCAATGCCATGCTGATGGGAATATGCAGGAAAGAAGGAGTTGATTTCGTGGACGTGGAATTCAAGGCACAGAGATCAGGATATCTTGCCAGGAATGGGCTTCATCTTAATTGGATGGGAGCAGACATGGTGGCAAGGAGGATATTCCACACAGTGAAGTCTGCTTGCCTATGTAGACATTTAAACTGA
>MV022007950
ATGGATTTTGCCAATACTACGCATAACCAGACGAAAAACGTCCTTTGCGAACCTTGCAAAAGAAAATGGGAACAACACAAAGATGGAAAAATTTTGGCTACAATGCGTTGTATTGACTGCAAAGAGAATCTGTGTGACAGTTGTAGCGATTGTCATATAAGAGAGACAGGCCATAGCAGTGTTAAAATTGGAGATACGAAAGGACAAACTTGTATTGACCCGTCGAGATCAGACCACGGAGAAAGCAAAAATGACGAAACCTTTAGTGGCGAATCTTCTACGAAAATCTTGGCCGACATTCCTTCTGAACGTGATCTAAAAGGAAGTGAAGATGGTTTCAATGCTACGAAGAAAAGAGAAGCTGGGAAGGAACTAACCTCGACAGCAAACAGAGGGTGGCTGACAGAAAAGAACTATTCAGCACTAAGTCAAATTGTTCAGAGGCCATCAGTTGAACAAAAAGATTTGCAGAATTTTTGGAAAATCGTTTCTCCTTACTTAATTCAGCGCATCAAAATGTGGAACGGAAATGTTGTAACTCCTCTGAATATCAGTTCTATTTTACAGCCGCGAAACACACAGTTTAAGAAGAAACCAGTCCAGTCTGTTGGTTATTCCATATCACGAATTGATTTCCTAACATCAGTACTCAATGCCGCCGAGTCAAATGTGGCACAAGATATTTTAATGAAATTGGCAAAGTTTCACTTGGCAATTCCGCTGATTGTTCAAGACACGTTTCTGACGAGTGAGAGCGAAAGATTCATTGTTACTTTACCAATTATAAAAAGCATCATCATTAAAAGCGAATCTAATCCTGGTGAAATAATCGAAAACCACCTGTTTTCGGACAAGTTCCGTTTGATTGTGTCTGTGCGAATGGGTAACGGCAATATTGGGAAAAGTACAATTCTCAATCAGCTGATGAAGAAACAACACATGTTTTCTTCACGTGCTGAACCCGGAAAAGAGTTTGGACGTCCACAGACACTTGATGGAATGGTTGAGATTATATGGTTGACACAAGACACTTGTGCCGATATGTTCTGGAAACGTGTCATCAGTGAACATTCCAAACAGAAGAAGTCACAAGAAGTTGTTATCTTGGCCAATCTCCATGGCGATGCTATGAAAAATATAGAGACAATTAAATTTTTAGCAACATTTGCATCGTCCTTCGTCGTGTTTCAAATGCCAAATTATTCTGAAGAGACGCTTAATCAGGTACAAGGAATTATTAGCACTAGCAGCGTTGTCCACGTACTGGTCAATCCAGAACCTAATGATGAAGATAATTACGAAATTTTTACAGATGCACTGACCGATTATGAGACCCAGGATACTTTGATCAACGTTCTCAAAGACAGTTTGACTGAAAGACAATTAGATAAATCGATCCATGCAGGAGAAGAGTTAATGTGTAGTATAAGAAGCTTTTCACGTGTAATAGAATATGGTACTTTAAATTGCCAGCAGGTCAATGACATTATGGGTCTTGTTGACAAGAGTGGATGTCTTAAGATCAAGCAGTATATGAGAGACATTAATGACATTAAATACAACAAATGGTCGCAGCAGCTGAAGAATTTGTGCCTGATGTCAATTAAAATCTTTTGTCAACCTCTCGAGCAAGCAAAAACATCACTGATTCATTTGGAAACGCAACTCTCCAAAATCTCAAATAAAGAATCTGTATCTGCCCAAGCTGAAGTTCGCAAGGCAAACGAGAGACTGCGAGGCGCAGTCAATGCCACCCAGAAAATGACTGATAAGAGGAAACTAAAGCATGACGCCGAAATAAAGAAGGCCCGCGATGCATTGCAAAAAGCAATGAAAGAAGTTGACAACATCACCTTAGGACAAGAACATTTGTTTAGAATTTTAGGACAGATTTACACCAGGAGCCTAACAACACCGGAATTGCGAGGATTACAAAATGTTTCTGACCTCCCGCGTCATCTGGCTGAATTACTTATTAATGGATATGCAATCGAAATTTTGGATGGCGATTCAGTTGAAGTACCATCGATTTGGATTCAAGCAATATTTGAAAATGTCACCCAAAGATTGTCAACTCTCAAAGTTTTCGTGATAAGCATAATAGGATTGCAATCGACTGGAAAATCGACTCTTTTGAATGCCTTGTTTTCATGTAGGTTTCCAGTTTCTGCAGGACGATGCAGTCGAGGTCTATTCATGAGGATGATTTTTCTTCACGAAGAACTAAGTCAATCGCACGGATTCCAATGCATTCTTTTGATTGATAGCGAAGGCTTATGTTCGCCTGAGAAGATGAATGACAAACAAGCGATTCACGACGATCGGCTTATAGCAACTTACGCAATGAGCATCAGCAATTTGACAATAGTAAACATTCTTGGCGAGGGAATGACGGAAATGACCGACATTTTGCAGGTGGCCATAATAGCCATGACTAGACTAAGATTAGGAAAAATTAGACCAGATATTCTGATTGTTCAGCATTTGCAAGAACGAAATTTAGCGAAAATCGATCAAGCAAACAGTCAATTCTGCGAAGCAATAAACAAAGCATTCGAAGAAATTAGAAAGAATGATGTGGAACTTGGATCAGTTTCTGCAGAATGTTTGAATGATTTAGTAAAGCGCATTCATTCGAAAGATCTCTTTAAACATTTCGGAGCATTTAAAGACGGATCAAGTGTAGCCTCGCCTCCTTCGGAAACATATCACGACGATGTTATTAATTTATACGAAATGCTTCTGCAAAGAGCAAAGCTGTGTGAGGCTAAGATGTCGCTTGAGCACTGGAGTCGTCATTTTGAGAGCAACTGGAGCTGCGTAAAAGGTGAACATTTTGCTCTTAATTTCAAGAATGTCAAAATGATTACAGATTTTCTGTATATTGATAAGACAATTGCAAAAGTCAAAGAAGATCTTGACATGGCCATTCGATTTCATAGGGGTGTATTTTCCAAAAGAATCAGACAACTTGTTCGTTTTCTTATACTAAACAAACAACAAGTGAAGAAAGACGAGGAGCGGACAAAACAGTTCACGGACTTTACAAACTGGTTTGAAGATTTTCCGTCCAAATGCATTGGCGTGAATTTACAATTCAATATTCATGATAAATTAAGCGTACGATGTCGAATGAAAGAGAATTGCGGAGCATGCAAAACATTTAAAGAAAGTTACGAGAACCTTCTTACTGTGAGTTATGAAATCGAAGGAGAACAGGACAGGCTCAATTCATTGAAAGAGCATCGTGATAGACTGATTAGTGTGACGTTGAAAATACTGGAACAAACATTTGATGGATCGGTTGTAAGGCAAGGCTACTTTACAGAATATTCTCAAGTTATTACAAAAGAGCTTAAACGAGCATTGGAAGAAAGACCACATGGGCAATATTCGGAAAATGAAACGAGGGAGTTTGTTGAAAAGATTTGGTCATCGTTGAGGCAAATTGCTGCTTCGAAGGAAGCGGATTCACCTTTAAGAGAGAAAATAATTCAAGCGATCGCTTGTGAATATGCGGGGACCGACACTCTAGAACGTTTCAACTTACCCATTCTTTTGAACAAATCACAAGTTGGATATGGAAGTTGGATACGCTACAAAATCAAAAATGCAAATAATAGGGTGAAGGAATGGCTTCGGGATTCAAAGCCGAAGATCATCACCGAAATTGGCAAACTGAACGAAGAACAGATCTGCAGTTTGAAGGATTTAATTGCACCAAACGAAATCGATTGGGAACATGTGGGAGAAACAGATTTTGCACTCAAAAAGGTCAGAGGAATTAGAACTGGATTCCAGAAACAAATTAAAGACTACGAACAGAAGTTCAATGTAAAACTAAGCGACACGTGCAAGCGAGACCTTGAAATTTACACCTTGCAGCAAATAAGAAATAGTATTCTTGCCTCCAATGAAATCTTCGAGAAGATTAACCAGGCATTGTACCGTGAATATGTAAAAAATGGCGTGCTGCCAGGCGAAGGAGTTCTGGTTGGACAAATACTTTGTAAGTGTATAAGAGACATTGCTGTTCAAGAAGCATATTCATTGATAATCAAGGCAGTGAAGGATGAGCCTTGGATGAAAAATACTGAAAAAGTTCGTTTGCATTACTTCGAAAAACTGGCAGAAGAGGTCGCTAAGGGTGACAAGAAACGGGCTATTGAACATTTTCTTAATCCGAAAGAGTCAATCGAGAAATGGTTTGAAACGCAACGACGATTGACATATATGAGCGGGACCTTGATCCAGCAGTCGGACCTTGTTGACCGTCCCTCCGCCGTCTAA
>MV022007980
ATGCTGGATGTTTTAATCGTTAAGCAAAAATTCTGCTCTTATGATGACAGTGCACTCAAAAAGGTTGTCACACAAATTTCTAGTGCAATACTACCAAATATCAAATATCAAAACAATGATTTAAGGGAATCTCTGAAGAAGCATGTTTTAAGTTTCATGAGATCGGTTGTGGTTCGATTTTATGTCGCACTGTCACCTAACTTCAGTTCTTGCACAAATAAGTTTGATCTACGAATTAGATTCTTCACTGGTCGTCTGCGTGGACATTGCTTTGATATGATGCCTTATAAAGAAATAGCTGATGATTTTCCTCTCTTCTTTCATGAATTCAAGTTTCAATTAAAGGACTTTGTAAATGGGACTGTTGAATATAAATATCAATTTGCAAATAAATCTGACATGAAAGAGAAGCTACATTTTGAAAATTCATCATTACGTAGAGATTATTACGGCAACCGCCACATGGATTGTGACATGATACGGAAAGCTTTTGAATCCCACTTGTCAGCTTCAGATGAGTTTGTCTGGGACCAGTTTGACGGAATTACTAGACCATCTGCGTCGTCATTTGAATCATTTAAGGAGTCTGTTAAGGGTTTATTCCGACTGTCAACAAGAGACTCTAACTGGTTTGAACACTATGAACATCTAGCACAATGGTTAATGCCTGACTGGGAAGGACTTTGCTTGGATCCTCGAAGAGCCACACGTGGTTCAGCAGAGGACGCTTTGACGAGGGCTTTTCATGTTTACAACTGCATCACACGTTTCTTTTTGAACGCTGATGGTCGCGAATTCAACAAGAATGATGTTGCAAAGTTGGTGAGCAGTTATGTGAGCAAATTGTTGGAAACTGTGCAAGATGAGTTAGTAGAAATGGATGCTAACAGTGACAAGAAATGTCGGTTTGGACTTGCAACATTTGTCAGCATTGTTCACATCTTGAAGACCTGCGATGTTGGGCTGGACAAAAAATTTATTGAGTTGATCTGTTATCATCTTCTCGTGAAGCCAGATTTTGCCACTCGCACGTGCCCAGACTATGAAGAACTTCTTGTGCATTTTAAAAGCACCTCTAAGGAAATAACGTCATCTTTGCTGAGATTTGTGATTGAAGATGCATCCAAAGTGTCGGCAGAGTGGATACTGGTTCTGCCATTGATACATTTTCTGTGCAACGTTTCAAAACCATTTGAAGATCTGTCAAACATAGAGGAAGGCTGTGATAATATACTTTGGTGGGGTGAAATTGCAGTCCAGGAGGCAAAAAGACATCATTATGATAATTATAAGAGAAGGCAAATAGTTGAGGCTATTGAGCAGCATAAGAAGGAGCTTGTTGACCTGTTTGAAGTGGATAAAATGTTGCCCAGGACACTGTTAGCATTTATGGACCTGGAAGGTGTTCTTCATCTTACGCCACAAATTCCATTTCACACAGACGCATCAGTGGCAAATATCCGATACTTCATTAAGTCCGACTTTTACAGTGTGACGAATGGTGGAAGATTTGAAAAGACATGCTCAGTCATGGCAGAGATAGCTAAACGAATTGAGGAAGAGGATAGCATTTTATTAAATTCAACGGCTGAATCAAAATTGAACAGCTCACAGGAACTGTATATGATTTCAAAGGACCTCATGTATTCAGCCTGTGAACGTGCTCGCCAGCAACACTGGGAGATAGTGTTAAAAACGACTGACATTTTTCTTGCATCAGCAAAACGCTACATCCAGCTTCTAGATCATTCTCTGATTAGAGAAAGATTTGAATCTTCTGAACGAAAGCCCTTATCTGCTGCACAACTGCTTGATGCTGGAAAACAAATAATTCTAAAATGGCTGAAGGATAGTTTTCGCTCATCTATGGATGATACCTCAAGAGTGTCACCAAGCTTCAGATATGAGTCTGAACTATGGACTATTTCCAGTCTTATAAACTTGGAAGGAAAGCTTTGGGAAGATGACCTGAAGAGTGATTGGAGAGAAACCTTCGAAAATCACTTGAAAAATCGAATTGGGAAGATGAAGCCAGAGGCAATTGTTGTTTTGGCGGTTGAACATGCTTTCAATATGTACGACTGTTCCATCCTTGAAACCATTTTTATTGATTGTGCATTGGAATCTGTCCACGGTGTTAACAAGGAAATGAATATGGACTTAGTCATGTCTCATTTTAAACAGAACAAGGATTCTGGCAAAATGTCTGAGCTTCTTTCAAAACTCTTACTCAGGACTTGGCCTGATGATGTTGGCTGTCATGGTGTAACTCTGTTGAAGCATGTTTTGAGCGGACCCTCGTTTGTTACCTTCCTGGATTTGTTTGATAAATGGAAATTGTCTGATAACAATTGCTGGAAATGCATTGACAATGGAATGAACAAACTCGTAGACACGTTGAAGGATCTTGCCAGTGGCCAAATTCTCGTTCAAGAATTGAATATTTTGACAGAACCGGCCAACCAGAAGGAGCTTCTTTCAATAATTTCCAGAAAGACCGGCAGCGACCGACTTTCCTTTCTTCCATTGTCGGAGGAAGTAACTGTGGACCGTATTGTTAAGGCACTCCTTGACTGCAGAAAAAAGGAATTGGCTGAGTATCGTCATCAGCTGCATCTGGTTAAAAAATTTTTGTCTCACTGTCAAGAGGCAAAATCAGATTCCACGTGGTTTTGGGATTTTTGGAAGCATTACCTCCACAATCCATGCTTTGAAGGAGGAATCTTANNNNNNNNNNNNNNNNNNNNNNNNNNNNNNNNNNNNNNNNNNNNNNNNNNNNNNNNNNNNTCATCTGCTTACAACCAAATGATTCTTGATTTCATAAAGTCTGTTTATCTTCCAAGCAAAAAGAAATGGATGGAACGTGGAGATAGAATCTCTAGTGGATCGATATCAATTAAAGAAATGGAGCACATATTCAATCAACTTGAAAAAGACCCCAGAAAATTAAAATCTGAGTTAGAATTCTTGATAAAAGACAATGATGAAATCCAAGAAAGACTGGATCAGGTGAACCTTCTTCAGGAAGTGAAAGCGGCTGTTAAAGGAGCTGAGGTGATTCTGAAAGCGAAGGAAAAATTTAACATCACAGGAGACTTTTCTGATTTGGAAGTTCTGAAGAACATGTCCGTAGGAAGATCAGGACGGCTGTCTGCCATCTCTCGGACCTTACTGAAGAACATTGGAAGTGTCAAGGGCATTGGTGAAAATCAGGCAAAGTGTTTGCAAGTATTTATGGACAACAAAGTACTGGCTGACTGGCTGAGAGAAACTGTCGCACCCAACGAGCACAAAACTTTCATTGACCTTGCATTGATTGCTGCAGCCAACGAAGGCGCGGTTCAGGTGGAGTACATCAATTGTCTTGACGCCGTGGTAAAAGGATTTGCGCCTCTCATATACAGAATCAACAAAGACATCTACTACGAAGACTTTCTTAAGCTGTGCTCTGATGTTTGGGATGCGCTCAGAGTTACCCCAGATCTGCCAAATATGTTTGAGCAAGCTGCTAGAAACTTGGACTTCCTGAAGCAGATACAGAGTGGTCTAACCGGAGACGGTGCGATAACGCTTACGCAGTTCATCAATCAAACTGGAATATTCACTGTTGGATTTCATGAAGAGAATTCTTTTCGGGACCCTATGGACGTGATTAGTGTCAAATATCATCGGGTGCAGAAACGAGATGGAACTGTCAAGAAGCAATCTGCACCGGATGAAGTGAAACATATGAATTTGAAGCAGTTGGCTGACTTAAACAACAAGCTGATGCTCATTGTTGGTCAAGATGAAGACGTGAAACGTGAGGGAGAAAACTTTTGCCAGGTTTTTGATGGAATCCTGCGTCTTAGTAAGACCTATATAAAACTCTGTACATCAGGATGCATGCTTTTTCATCACTGGAAGGCCATTTTCTTTTGTGATCCCGAAAAAGTCAATAAGGTTTTCATAGATTTTGGGCCAAATGATGATCTAACTCTTAAATCTGGTGGCGAGGTTGTCACAGAAAACATCTTGGAAATCTGCCAATTCATGGAATCTTGTCTTGAAGACTGGCTGCTGTATGTTCGAGAACAGCGTGAGGAGTTTTGCTATTTGAATTTCTTTACAACGCAGCAGCTTATGATACTCCAGCGAGAGCTGTCCAGGATAAGGAGTTATTCGGAGGACGATGTCGCACTAAGAAATATTCTTTCGCTTTTTTCTCTTGTAAAGAAAGACTGTACATATAAGGATGTGTGTCAAAGCATTTTGAATGGTTTCCTGCTGTTGGGAAAAGCGAAAGTCGAGGAATCAGAGGAAATAGCTGATCAAGAAGATTTACCATGTCATCTCGAGAATGAAGAAGAGGAAGATGAAGTCACGCAAATATTCATTGCAGCAATGATTGACAGCAAGTTCTCAAGAGAATTGGCTTTGAGGGCATTAGGCAGCGGAATTGATCCTACTAATATCGAAGATGGAATTTTGTGGTGCATGGATAACCAGGACCTGAACGAGTCTATGATGTCATCTTGGCACGAGTCGTCTGTTGACAGATCGGCGACAATCGAAACAGATTCAGATGCAGATTCAGAATTAGAATTAGGTTATGAATTAGAAACCACAAAAGCTACATCACTGGTGGCCGGAACGTCTAAGCTGCTGCAGGCGCTAATCGACAACGATAGCACATTTTTGGCTAAATTGCGTGGCATTTGGAAAGGATTTCTTGGCCAGACAACAGAGAGCTATTCCGATTGCTTGAGCTTGAAACATGTTGGCTTGATTTTGAAAAATTTGGCTGAGGCAAATGGTGAAGACTTAACGTTTTCAAGACCGTTGCCAACATACCTGAAAACGTCACAACCGAATCTGATCTTGTGCAACAAAAGTGATGTGCTGTCTGCTGTGTTGTCCATCTACGCTTTTAACGACGGAGTAGATCTGCCGTTGCCTAATGTTGATGAAGTGTTGCTCTGCAGTTCTGAGACAACAGCAGAAGAGGTGGAGCTTCTGTTCCGTCGAGCTATAAAGAACAAGAACAAGATCTACAGCCTAGTTTTCGTTGATTTACTTGATTATGATGTTGCTTGCCAAGTGGAAGATCAGCTGCTAAGATTTTTTCCGATGTCCAACAGTTCAGATCTTCGTCTGGTGGTGATATGCTGTACCGAACATCGGTCAAACATCGTCAGTGTCCTCGACAGATACAGGGTTCAGTTGCCACAAGTGGACAACAACGAACTGAAGTGTAATGTCAGAATGATACAATCCAATCGGTCTGGTGTTGGGAAAACCCTTTACGTGAAACGCCTTAAAGAAGCTCTGCTGAAGAATCGGAGACGCCGGACGGATGACGTTCTTGTTACTGTTTCTCTCCATTCGAAGATTGTTGACCATTCGAAGGTCATGAAGATATTTATGGGTTCAAAGATGACGGATGCAGTCAACGGTTTTAGAATATTCCACATCGACGTGGCGCCTGAGGTTCAAGAGGGCGTTGATCATCTTTTGTTCTCACTCCTCGTTCTTGATTCTGTCGTGGATGAGAGTGGATTTGTTTGGCGCAGAAGAAAGGATGACTTGTACATAGTTGAATGTATGCCTCTGTTTGAGAAAGCTTCTTCAAGAAAGAATGCAAGATATAGAGACAGGCCAAAGCAGCACTTGGTTCATCAGATCTTCTCTCTTCTGCCTTCGATTACGTGTTGGTCGCCACAGGATTGTCTTGACATTTTGCACGAACATTCCAAAGAAGTGCTGGATCGACATCCAGACTCGCAGATCAGTAAGTACGACCCACTTGTGGACATGGAAGAGTTTTCCAGTGAAGAACTTCAAAGACCATTCCAGTATCTCAAACAGTATTCTACAAATCAAAATGTTAAGAAAATCAACAAGATTACTCAACAGGGAACTCCTGCAGAATGCATTGAATACCTATTGAGACACTGTGGAGTCGAGGACCCATCATGGTCTGAGCTGCATAATTTTGCGAACTTCCTTAACGTTCAACTGAAGGACTGTGAAAACTCAGTGTATTGCTCAGAGTTTCTGTCTGACGACCTCCCCGGATTCCTCAATTTTGTCATAAAGTTTATGATTCGAATGTCAAAGGATTTTGCTACAAGATCACTTGAGATTTCGGAAGAGACTCCTGGTTCCTTTGGAAATAAGTTTCATCACGTTTTTAGAACATACAATCGTGAAGCTGTTGAAGAGATGGAAGAGCAGGAGTTGCTGCAGCGCTATTCGATGAAGCGAAGATGGGAGACAAGGTGCGTTCAATTCTTCTTTTTCAATTAA
>MV022007370
ATGAGAGGGAGGAAGCCAGAGAAAGAAAGAAGATTAAGGAGAGAGAACTGTTCTGAGATTGTGTTTGGAGTGAAGGAAGAGATTTTGAAGAATGTGGAAGAGATGGTTTGTGTCGAAATCAAACCTGTTATTTGTGAAGTGAATTTCAATGTGTTTGAGAATGTTGTAATTGAAGAATTTGAGGTTTGTGAGAAGTTGGAAGTTGTCTGCAAGGAAGATAATTGTGTGTTATCTGAGTTAGTTGATAATGCAATTGATAATGATGTTGATAATGATAAGGAAATTGTGAATTTATGTGACGGTGATTTGTCTGATTTATATTCTGACAATGAAGTTGGTGTAATTGATACTGATGAGAATCCGATTATTGATGATGATGTTGAGTTGTCAAATGACATTGTGTTTGATGATGTGTTAGTGGTAAATAAGGATTTGATTAGTGCACATGATGGGTGTGTTGCATTTGGATTGTCATTTGATTATTTGAGTGTTAAAACACAGAATTCAAATGTGTTTTGTGACATTGAAGATCTTCCGGTTGAGTTGATCGACAAGATTAGTCGATTTGAATTAAAGGCTTAA
>MV022008250
ATGCACTCCCGAGAAATACTCTTGGGAGCCAGTGAGATCAGAGGGAACGCGTCTGGAATAGATGCGATTGGCAAGTTTACCGTCTGCCTAGGAAAGTCCACCGACGAATGGGAAGAGGGCTTATCGGGAGGAGGTGACTCCTCAGCAGAGAATGATGATGACGTCATCATGAGCAGAGGAAGCGCATGGGTGAGACCGGACCGGGTGTGA
>MV022008920
ATGGCGGAATTCGGAGAGGCACAGGGAAACGGTGACGCCTCGAAGGTCACGGGTCACTTCCGGCCGTTCTATCGTCGGATGCGCTACAGAATGCCGACGTCAGCGAGCGCTTTCGGAGAGAAGCTGGTTGGATCAAACAGCAATTTGTCCGTTCTTTCAGGTTACGGCTTTGTTTTGCTTTCACCGGAGAATTTCAAAGGTCATTCTCAGTGGTAG
>MV022007010
ATGGAGCGATTATTCAGCTCAGCGTTCAATATCGGCGAACTGAGATGTCATAAGGATGATAACTTTGTCGATCGAATGAGTCGTCTCTATACACTTATGATCGCTATTTCGTTTGCGTTTCTTGTTACTACTAAACAATATGTAGGTTCTCCTATTCACTGTTGGTGTCCGGCACAATTCACCGAAAGTCACATCGATTACACAAATGAGTTCTGCTGGATTTCAAACACCTACTACCTTCCAAATGAGCGTCCAATACCGGGAGGAAGATTTTCTACGAAGAGTATGATTTCGTACTACCAGTGGGTTCCTATCGTTCTACTACTGCAAGGACTTCTAAGTCTTTGTCCGAATCTTTTGTGGAGATTCATCAGCAACAGATCAGGAATCAATTTAAGTAGCATAATGGACGCTGCTCAAATCACCTCTCAAGCATCCTACCTAGAGATTCGAGAAAAAGCAATAGGATACATTGCGAACCAAATAGATATATACTTACTAGCACAAAGAGAATATAGCACTGGTTGCTCTGTACGTATGAAGAAGCTTATTTCCAAACTGTGCTGGTTTGTTGGAGGGAAAGAATATGGAAACTATCTCATTACGTCCTACCTACTAATAAAGAGTGTGTACTTTGTCAATGCCATTGGTCAGATCACAATCTTGGCTATGGTTCTTGACGAAGATTACCATGTATATGGTCTGCGAGTTGTAGAACATCTAATTAGAAGTAGGGATTGGGGATTACTGAGACATTTTCCACGTGTAACACTCTGTGAGTTCGACATTCGCGATCAGTCGAGAGTGCACAGCTATGTTGTTCAGTGCGTCCTAAGTATAAACTTATTCAACGAGAAAATATTTGTGTTTTTATGGTTTTGGCTGATATTTATTGCGATAATTACTATAGGCGACTTGATGACGTGGTTGTTCCGTTCTCTGTACTGGCCTGGACAAGTTCAATTTATTCGAAAACGTCTCAACACTATGGATGCGAAGCAACGCGAGTCATGCGTTTTGGCCCAGTTCACACAGAACTATTTACGTCGAGATGGAATGTTAATTCTTAGACTTATTGGGATGAACATGGGAGATTTAGTTGCGGCGGAGATCATCTGTAGACTCTGGAACAGTTACAGCTCTGACAGACAAATGATGTCCAAGGGAAATAAAAGGCCATCGTCAAAAATTGACCAGAATGGTCATGGATACCATTTGGAAATGATTTGA
>MV022007550
ATGACAGAGTGGGAATTGTATTGCAGAAGTGGACGAATGAGATGGCAAAGTATTTTATTCTTTGCAGTGTGTTCCATCAATTTCGACCTGGCATTTGCTGTCGAGACAGCAGAAGAGAGTCAAAGCGATGACTTTGCGGTGGAAATGCAGAGATTCGTCTTTGAAACTGTCTCTATGCTAAACGTTTCCCTCGGTCGAACTCACGTAGCGTTTGTTACGATTGGGATTGACGCTGAAGTGGCATTTGATCTGAACAGCATCTACAGTGCTGACCCTGTTCTACTCCGAAGCAAAGTATCTTCTATCAAATACCAAGGGCGTGAGAGGAACTTGGCTGCTGGACTGAAAGTGTTGTCGACTGAAGTCTTCAGTCCGTTAAACGGAGATCGCGAACACATTGCGAACGTTCTTCTGTTGCTGGTGACTGGAAGAGAAACCGTCGTTAACGACCGGACCATCAAATACGCTGCAGCTCTGAAGCAGAAGGGCGTTCGAATCATCGTAGTCGTATTGAACAATCAGATGGGAGAAGTAACGTTAGAAGCCATTGTTAGTTCTTACTGGGAGGTCCTTTATATTAACAACCTCGCTGATCACGGATCAAGATTCGACCAACTGACTCGGTTGCTATGCAAAGGCAAGTGGCGAATGTTTTATATTTGTTTCACATAA
>MV022008240
ATGCGTGTTGTCCTAACAATTGATAAACACTTCTCAGTGAGAGAAGATTTGCGTGGAATGGTGAGGAGTCTTCTGGAGCGAGTCCCGTTGATTCGCATCGGGATCATCGCCCACGGAGACTACTGCGACGATTCATCTGCGTCCGGTTACGCCATCCGGATGCAGGACCTCACTTCCGATGTCGATGCACTGGCGAATTTTGTCGAAAAAGTTCCGCCCACATCAGGAGGGGATTCCCCGGAGTGCTATGAGTGGGTTCTTCACAGAGCCCAACAAATGGATTGGTCCGAAATTTCAGCCAAGGCCTTGGTGGTCATTGGCGACTCTGAACCACACCCCCCATCATACACTGACCAGCGCCTCAATTGGCACGACGAACTGGACATCCTCAAGGGAATGGGCGTCAAGGTTTATGGCGTAAGAGCTTTAAACTCCGATAATTCCAAACCATTTTACGAAGAATTGGCCGATGTAACAGGTGGTGCTTATGTAGAATTTAAGAATTTTGACATCATCAAGGAAATGTTCCTTGCTGTGTGCTACAGAGAGGCCTCTGGTGAGCAGTTTGAGGCATATTGTGACGAAGTTCTGACAAGTGAGAGTAGAAGTGAACTGAAAAAGCAAGAGATCAAAGAAGTTTTCAGGCAACTGAATGAACAAGAAACAGAAAAAGACAAAGTCAACAAACAGAAGCGCTACGTTAACGCTGCTGTTGGTGGGACGTCCAGCAGCTCGATATCAATGGTCTGGCACTTCCGCGAACAATTTATCGCAAGGTACATCTCAGAAATCGATGCAGAAAATGGTTCAAACCAGACTTTACGGGGACAGGGCCTGCAAAAGCCTCTTTTGAGGCAATCGACAGACGATCGTACAGTTTCATCGGCTATTTCAATTGGGTTATCTGAGACGAGAGGTCCCTCTTTCCTAAGCTTCTCAAAGAGGGAGAGAAGTTACCGCGTGAACAGAGGTCACGAGCCGAAGCCTCCTAGAAAGCGCTGTGAGATCATGTGA
>MV088000110
ATGCAGAAATTCGTCTTTGAAACTGTCTCTATGCTAAACGTTTCTCTCGGTCGAACTCACGTAGCGTTTGTTACGATTGGGATTGACGCTGAAGTGGTATTTGATCTGAACAGCATCTACAGTGCTGACCCTGTTCTACTCCAAAGCAAAGTATCTTCTATCAAATGTCAAGGGCGTGAGAGGAACTTGGCTGCTGGACTGAAAGTGTTGTCGACTGAAGTCTTCAGTCCGTTAAACGGAGATCGCGAACATATCGCGAACGTTCTTCTGTTGCTGGTGACTGGAAGAGAAACCGTCGTTAACGACCGGACCATCAAATACGCTGCAGCTCTGAAGCAGAAGGGCGTTCGAATCATCGTAGTCGTTTTGAACAATCAGATTGGAGAAGGAAAGTTAGAAGCCATTGTTAGTTCTTACTGGGAGGTTCTTTATGTTAACAACCTCACTGATCACGGATCAAGATTCGACCAACTGACTCGGCTGTTATGCAAAGGCAAGTGA
>MV136000040
ATGGCTGGTGCCATGTTGATTGCTCGGTGGCTGAGGCTGAGGAGGCTGAGACTGGTTCCGTTGCAGGAAAGTCGTGAGGGAAGCGGTCGTAAGTCGAAGGAGCAGCTGGAGGCGGAGAAGAAGGCGATCCTGAAGCAGAGAATTCAGCCCCTCGAGATCCAGGGCTTCGACAAGGCGAAGCTGACCGAGAAGGCCAAGGACCTGCACAAGCTCATCTACCGACTGGAGGGAGAGAAATACGACCTCGAGAAACGGTTCAAAGTTCAACAAGTAGACATGATGGAGCTGGCGGAGCGCGCCCGACAGGCCAACAAAGTGGGCAAAGGAGGACTGAAGAGAATTCAACCGGGACCTGATGAGGCGGACAAAATTCAGGAACGTTTTGCTGGAACACCGGCTAAGATCGAGATGTACAGCAAGTACGAGAGGCAGAAGGACAAGAGACCGTACTCGGAGCGGAAGAACCAGTACACCGGACCTCAGTTCCTCTATCCGCCCGACCGCATCCCTCCGACCAAACACATCAGATGGAACGAAGAAGCAGGAGACGACGTTGACGAGACACTGGAATGGTTGGCGCTTCTTCACTTCCAGGTTTTCCTTCTTCCTCTGAATGATTCCGATGTTGTTGGTCAGTTGACGTTCGAGGACTATGAGGTCCTCGATCTGTCGCTCGATGTCTTCGCGCAGCCTCTGTTCCAGATAGCGGATCTTCTCGACATCTCTGGTCAACTGCAACAGACAGCACACGACCGTCGCGCCTTTTAA
>MV022008030
ATGGTATCAAACAGCATTAGATTAGCAGAATACTTGGCTTCGCAGACACTGCAGGAGATTATGCTCGAGCTGTATAGTTATAGCGATGTTAGCAGTGATGAATTGGGCAGTGATTATGAAGACCATATATCTGAACAGTCAGAAGCTAGTGATGAAGAGAACGCCATTTCGGAACACGAAGAGACGACTGCATGTTCATATACAGCTCCAGCAATGGGACAAGGCAGAGACCATGATCGTGGCAAAAGTAGTATAGTCAGTTATGATCAGATTCTGCAACAGTTCAACTATCTCTGTGCCTCGAAGTGA
>MV022006780
ATGAGACGTTGTGGTATCCACCGAGCAACGGATCGGAGAAACCAACGCAGAAAGGAGAGAATCGAAGGGGGAACGTCCACAGACAGTGATGTGCCGCAGCAGCGTGTGAAGGCAAAGATTGACGTGATGGCCAAGCAACCACCATCAGCACCAGCAAGCAAAACACTTGGCTACAGCAGGAAGATCGACGTGGTAGCCAAGCATCCACCATCAGCACCACCATGCAATACACTTGGCAAAGGCAGGAAGAGACAGCTGTCCAATTCAGCAACTGACTCGGAAAGTGAAAGTCAGCCAGTAAGGAAATCGCCGAGAAAACATCAAGTAACGGACATTTCGTTACCGACGGCAAAGACAACACAAGGACCATCTGCACAAGAGCCTAAAAAGCGGACTGCTCAATCAACGTCAGTGTCTCAACCACCAATTACCTCGCCAGCAAGGCCCATTGAGGATTTCTCATTGGGTGATTTATTGATCTCACCAACGGCCGAAAGCACGCCGAGAACGGCAATAAACAGCCGTTTGGAAACTAAACTTGAGGAATTGGGAAAATCCATGGCCAATTCAATGGAGACAATAAACTCAACATTGCAGTCGTTGGTTACTGCAATCAAAGATCTGAGTTCACGACTCGAAACCAGTCAGTCGGACAATTCGTCTGTGTTTAACAGTTCAGTGCATTCAGTAGATTCTGTAGCAGTGTTGCCTAATCTAAATCAGTACAGACTCACTGCTGAACAGCGTTCCATTCTTTCTAGAAGTCCTGTGGTGTCTTCCGATGTAGAACAGAATGACCTTCTTGCAGAACTGGGAGACAGTGGACGTGATGGAGCTTTCTTTAGGGCGTTGGTCAAAACGCTATCAACAGACAGGATTATGAACAAGTCTGACGCGAAAAAGACAGCCAATGGAGTGTTGCGGGCTGTGTACGATGAAAGTTACCTGGCTGAGCGTGTAACAATGGCTGGATACAGGAGATGTAATTTCAATGCGTCCAACAGGGATTATGGACAACCAGGTAAGCGCTACGTAGCGCTTGGAGGCAGCATGGTTTACTGGGCAATATTCGAAGCAGTTAAATTGGCATGTCACAATAAGACAACAGATGATAAAATACAGAAGGCAATTAGAGATGGAGTCACCACCTTACGACTACACGACAAGGATAGGCGAATGCGACGGAGCAGACAGGCAGAATGCAGCAGACGTGATCAGGCTGATGCTGATGACATTCACGAGTTCAATGAAATAGAGCAACCAGAGCTACCGGACATGGGAAATGCGGATGATGTTTAA
>MV022007810
ATGAATTCAAGACTTCGCCTGCTGTTCGTCATTTTTGCTGCTCTTCTTCTGGTTCTTTCGCCTGGAGAAGGCTTTCCGGTCGGGAAAGCAGAAAGGAAAGACTTCCCGGAAGGCGAAAAACCATCGAACCTAGCTGAGTCGTCCATTAACAAGAGACTTTCAGATGCTATCATCGGAGCTCAGTCGACGTTCAAGAGGTCAAGCACTGTCGCTGATTATGGACTCCACGGCGAAGACATTGATTACGTCCTGATGGAAGAAATGCTGAACGAATACTTGACGAAAAACGGAGGCGATTTGGACAGGAAACTTGAGGAGGTAGAATACGACACCATTGCAGGAAACTATGTAAAGTACATTAGGGAGCAGGGGCAGCAGTGGAAGAAGAAGGATAAGGACAAAGCGACCAGCAGTACTTTGACAGTGCAGCACGGATCGGTAAAGAACACGACGGTCAGAACTTCAACAGAGAAATTCGACGGAAGTCAGACTCAACGATCAGATGTTGTTCGCACTACGAAGACAACATCGGATGACGGAAAACCCATGTCTACAACCCGTACGTTTTTCCCGGTTCTCTGGTCGCCCAAGACCAGCACAAGACAGGAATCGTTGAGAGATATCTCCACAACATCATTCAACGAATATCCGGGCAGACTGTTTACCACGAAATCGACTGCGGTTGGCGCTGGAACCGACAACGACCACCGGTGGTGGGTGACTCCAAGGCCGACTGGAATACCTCCTCCAGGTGATGGACGTGAGAGTCTGTCGTGGAAGGTGGACTCGAAGGGAGGCCATCAGCGAATTCCTCTTCCGCTTGGAACACGTGACTTCCGGAAGAAGTATATTGTCAGACAAAAAAGTTGGATTATTTACGATTATTTTCAAAACGCATATTTTATTCAAGAATTCTTTCCCAATGCTATGGCCACGTGA
>MV048000130
ATGGATACTCGACAGAAGAGTGAAACCGTTTTTAAGGAGTTTTTGGAGCTGGTTCATAGATTAGCATTTGATGACAAAGATGTCTGCAGTACACTCCAAAAGACTTATGATCAAACCAATCCACATTTTCGTTGGTCTCAAAGTTTCATTGATCTAGTCACACTTTGTGTTGATGAAATTCACAGAACATCTGAAATGCGTCTGCTCCACATCAACNNNNNNNNNNNNNNNNNNNNNNNNNNNNNNGCAAAGCCACGAAAGCATTCGCTTGAAAGTGCATTGCATATTTCTGAGTCTAATGACAGATTGCCGGAAGATGTGTCACCGGCAAAAAGGCCAAACATCGAAAGAAATTCACTTGCTGAGCAGCTTAAGACTTTTTCTAATTGGAAGAAAGGAGACAACTTCCAATTGAACACTGGAAATGAAGGAGCTGCAAAGAAAGAAGAGAAAAGAAAATATAGTGATGGCTTTGGGAAAATTTTGAAAGTATCGGAGGGAAGCAATGATGACTCTAATAATTCTGAATCTCAAAGGAAAGAGCAATGGCTTCACAATTCAGCTACTGTTAAGAAGTCTGGCAGTTCCCTTCCATTGAAAGATTATGTAAAAAACATTAGAAATGTTGCACAGTCTGTTGTAAAGAAAGTATATGACAGTGACGTTATCTGTCTGNNNNNNNNNNNNNNNNNNNNNNNNNNNNNNNNNNTAGTTCAAAAAATAGGCCAGAAAAATGATGATGATGGTGATGATGTTGAACCTGATTTTGAAGGTGAAGCTAAAGTGACTGCATCTAATTTGAACTTTCCATTGGATGAGTCTGATCCTCAGCCAAGATGTTTAAATAAGTTTCAAATAATAGGCAAATCAAGAACTCTTAATGAACCTAAAAATTCACATGTTATTAGTAGTAAGGTGCCTCAGAATGATATTGAAGTAATTTGTTTAGATGAGGATGATGATGATAAAGTGGAAGAGGCTGGTAAAGGCAACCAATTGAACGATTCAAATAGTGAAGACTCCTTGTTGACACGACTTTATTCTATAAAGAACTTGTTGGGAAAATCTGTTGCATTACCTGTGAGCAGTGTAACGGATCTTGGAGTCATTGAGATTGTAGATGCTGATGAAAATGCATGCAAAGACAAGATCACAGAGGCGCAAAACAGTCCTGCCAAAAGTCAACTAACCATGAGGGATGAAGATGACACCATTGAACCTGGAGAAGAAAGTGATAATGTGAAAATATTTCAGCAGACTGTTAATGTAACTAATAATGTTACTGCTCCAGAATCTGTTGTAGTTATGGTTGGAAATGCAGCAGTGAATGCCGTTGATGAAATTTCAAAAAGAGGAATTGAAGCTGTTGATGAATTTGTAAGTACTGCTGATGGAAATAAAAGGGAAACATTGAGCAGTGATGATGATGATGATGAAGCCAATGAAGAACCTGAAGATGAGGAAGTTGTAAAGCAAATAGATCACTTAGGTCATATTTTGAGGAGATTAGGAAAAGAAATTCAGAGGTTAGAGCTGACAGAGATGACACTTGATGACATGAATTCAGAGGAATCGGCTTTTATCAAAGAATCAGAATTGAGATGTAAATTTATCGAGTGCTGGACTCTCTTGTGCAATATCACTCGTACTAAGTTTACTGGTCGAGCATGTGATAGAAGATTTGAAATGGAAATTCCAGATTACCCTGAAATTGGAAGAAACATTTCAGAATTAATCAATGAAGACAAAGTTTTTCCTGACTTTCAGGACATTCATGAAATTGTTGTTTCACATAGCATCAATTCCAGTCTTTTGCTGACAGAAAGTGATGTTCAAAATCTGTCTAAAAAAATCTTCATAAGTGTTGGAAGCAAGATTCAACAACAGCGTAAGACGAAATTGTTCGAGCTCATGAAATTGTATCTTCCAGCCAATCTTCGGTCCTATGATGATCCAGCAACATTTGATAGGGGTCTGTTGCAAAAGCTAGAGGAAAACCAATCTTTAGGAAGGGAAAAGCTAGAATCAATCTTTATGGTTTATGGTGAAAAACAAAATGCTGAAAGTGGCGAAGAAGAAATTAGTGATGAAGATGATGATGAAGATGAGAGCTGTGACGATGGCAACAATGATAGTAAATCAGATGATAAATTTCAAATTCTACAAAGTGATTCTTGCTTAGAACATTCTTCAGAGATTATGGCAGAGTCTTCTGTAGGAAAACTGTCTCCCTCAGAAGTAGTAACGCCAACTAATGATACAGAATCTTTGATGAAATGTCAAGCAGATGATAGCTTTTCTGAAGCTGATCGTGACGAACATGACGATGAGGAGAGCTTCAAAACGAGTAATTCGGATGGTGATTATGACGTTCTTGTCATCACATTTGGTGATGGTTCCAAAACAAATGATTATTCTGGATGTGAGACGCCTGTATTCTCTGGTGATAACCAAGCAGCAAGTGAATCCAGTATTAGAAACAAACGGCAAGACGCCGTAGACTCAGCAAAAAGAATTAACATTATGGATAACTCTCAGTTGGAAATTCAAAGTGACTTGCTGGCAAATATTCGTAGGTTGACATCCAATATGGCTTTCCATTCCAACAGTGCTTTATTTGGAGCTGTAGACAATAAAGAGAGTGCTGTCAAAACTGATCAAAACAGCAGTTTGGCCGGCTGTTCGACCACTGGTGATCCTCCGAATTTATTGGAGGTAGAGATTGATGACAGTGATGGGTCAACAATGTCGAGTCTTCTGTTTGCTGAGACATTTATGAAGGAATCAGACTTTCATTGCAGTGGAGATAGTGGTGATGATGGTAGAGAGGTCATGGATAATGACAAAGTTGAAAAAGTTAGTAATACAGATACATTAGAAAGGACTGAAAGTGTATCCAATATTCTTGAGGTTGGGCAAAATGATAATGAAATAGCGAGTCCAAGAGAATCGGCAACTAAGATTACCAACACTATCAAGACAGTTACTGAGAATCTGAGTACAGCCATTCATTCTAAGTTAGAGGTCAAAACACGGGCTGTCATTAGTGACAAAAATGTGGAAAAATTTGTAACTATACCTTATTATAAATTGCAAATAAAACCAGGTGACCTTCCCAAATCGGCTGCGGATGTGACACTTTCTACCGATGAAATTCATCAAGAAATGTCCCCAGAAATTTTTCCTGTTAATGACGATACAACACTGACGCCACTAACATCTCCATCTTGCTTATACATCAGAGGTAGTGTAGATCGAGAGTCACCCATCTTCTTGGTTGATAATGAAGTGCAGCAACCAGCTTCTGATGTCATTTGTACAAATGTTTCTTCAAAGCCATCATCACCTTTAGATAAAGCGACACCTTCGCTTCATACTTCATTTTCAAGTATGCGTGATGATGTTCCTGTTGATATTTGTTTATCATCAGACTCGGAATTGCAGCTGGAGTCATCTGAAAATACCAGAGCATCAAATGTTTCTTGTGATTTTGGCTTTTCAAAAACAGTCAAAAATGCTAGTAATATTTTTTCATCATCACCAGATCTGAATTTACAACTGGAGTCCTCAGTAAAAGATAATGAAACTTCTGTGGCACCCTGTGATCTGTCTTCAGTTAAATGCAACGTTTCTGAAGATGCAAAAGCTGTTGAAAAAATTAGCAGCTTACTTGAGAAACTGCGAGAAGCATGTGCAAAGAAACCGCATGCTAACTCGCTGGGTTCCAAGCAGACAGATGTGGAAGTGTCAATTATTATTATTGATGAATAA
>MV022007090
ATGGTTGACCCCGACGAAGTTGCTCGCCGATGGGGTGAGAGAAAAAGCAAGCCAAATATGAATTATGACAAACTCAGTCGAGCTCTACGCTACTATTACGACAAGAGCATCATGACCAAAGTACATGGCAAACGATACGCTTATAAATTCGACTTCGCTGGTTTGGCTCAAGCGATGCAACCGTCAACTGCCGATTCATCAGTTTACAAATATCAGTCGGAGCTTTTCCTACCTGCCTATCATCCTTCCTCGAAGCTCAACTTGATGAGTGCGCATGCACAATTGTCGTCATCTGCTTCCAGTTTATTCGCGTCTACTAGCAATTATTGGTCAAATACTGCGACTGGAAGCATCTATCCAGGCATTCCAAACCATGCAATATCTGCTCATCATCATCACCATTCTGGACGGATTCCAAATCACCTGACTCCCTATTATGTCTAG
>MV022007650
ATGGTTTTAGGAGGTAAAAAGAAGCCATTGAAGCAACCAAAGAAGGATTCAAAGGACATTGATGATGAGGATGTTCAGTACAAGCAGAAGCAAAAAGAGGAGCAGAAGGCTTTGGAAGAGGCAAAAGCAAAGGCTGCTGGCAAGGGGCCTATTGGTCAAGGAGCAAAGAAGATTACTGCCACCAAGAAATAA
>MV022008880
ATGAACTCAGGCAGTGCTGATGTGCATCATCTGCCCTCGGATGCCATTTCTATTCTTGCGGAGTCATTTAATGATGCAGAAATTCCGCTGGCTTCAGAAATGCAGGCAACGCCATTGAACTCGCACATTCCTGGTGTGCACCGTCTGGGTTCTTCTACTGCTAACTCCATTAATAATGCTATGCCCAGGAATTCTGCTTCTTCTGGACTACAGCATCGATCAGCCACTCAAACCTTATCAGAAAATGGTATATAA
>MV022007340
ATGTCGTATGTGAAGAGCAGCGGACCTAATGAAATTGCCCTAATTCGCGACGCATCATTTTCGTTACCGATGATGGTTCCGACAATGAATGAAATGCCTCCGAAGAGCCCAATACTCCTCGGCACCTCCTCCTTCTCATCGGTCCCTTCGTTCGGACCGCTGGTCGTCGTGATGCTGTCGTCGGCTTTCGGTCGCTCGTTGGCGTACGTCGATTCGNNNNNNNNNNNNNNNNNNNNNNNNNNNNNNNNNNNNNNNNNNNNNNGATCGCCGTCCTGA
>MV022007290
ATGAGGCAGCATCTACTTGCAATCATTGAGCAAGAATTATGGGAGGCGTTTGCATGGTGTGTTATTAATGCGCTGCTTCGTTGGTCTAATGGCTTTGAATATCAAACAAGCGCTGATGGATCGTTCTCTGAGGTTTGCAAACAACTTCATGCTCATCCAACACATTTACCACTAACTAGATCTGTCGCACCAGCTTTTCCAGTGACTGCATAA
>MV022006490
ATGTCTGCTGCTGCTAAACATCTGAGTTTCGATGAAGCGATTGAGCGAATCAAGGACGTAAACAGTTGTCTCCAGTTGATACATGTATCGGAACACGTGGCTCTATCGCCAAAGCACACATCCAATTCAGTGGACCTGAATTGCGCTATAAAAACAACACTCGACGCTAAACTTCATAAATATTCGCCTAAGTATGGAGGACTTCCAGTTGCATACAATAATGTGACACTTTTAGACTCTGTTGGTCGCACATTTTCTGTTAGTCCAATGGTGTATTTAAATATCATGCTGGACTTGATTATTTTTCATCCACAAGTTGGCTCTTTTGTCAGTGGAGTAGTGAACAAGATAAGTTTTAGACATCTTGGTGTGTTGGTTCATGGAATATTCAATGCAGCGATAGAAGTGCCTCAAAAGGGTAGAAAAAATACTGTTCATGAAGGTCAGGAGATTGTGTTTGAGGTGACAGAGATTAACACAATACATGGTTTGCCAATAATCAAGGGAAAACTGAGTAAAGAAGTTTCAAGGTGA
>MV022008590
ATGGACTGCTTCACAGTCGACGCTCGCCTATTTCATCCGAACTTCGGAATTTCTCGTTCGATTCCGAAACGGAATTTGAGACTCGATTCTTTGACGTTTGAAAACAAGATCGACTGCAGATATGAATACCAGACGGGATTTCCAGAACGGAGCAAGTCGTGGCGTTGGTCGATGGAGTCTCACCGCGCTCAAGGATCATTCCACATCCGGCGGAAGCTTACCGATGACTCGGCCGCCTTTTCCATTTCCACTGGTCGTCGGCGATCGCATGATGAACGGCGTCAACCAGCCTCTGCCACCTCAACTGTCCCATCGCCACACGCTCCAATCCCCGGAGTTAATTCTTCCAGAGAGATCGGCTACGGACACTACACGCAGTGGCCACCAGAAACCAGTCTGAATGCACCACCCTCTGTCCCGGCATCTGTATCAGTGCCTACTTTGCCTACTACCACAGCGCAGTTTAGTACCGGTGCAGGTACGGATACGGGAGACCATGTAGGCCTATCTAGTCAGTTACCGAAAGGTTTTGATCTAAACTCGATGGGGAGAAATTGCTGCGAAAATACGGTAAGTAATTCCGCTCCCTTTCAACCTGGATCGTCGTACGCTCACCCGGAAGGTTCCTCCAGCGCTTCAAGCTTGAGGCCGACGACGGGGTCCGGATGGGACCCGAGCTCGAGTCCAGCCCATCAGAAAACCGGTCTGTGGCTGATAGACAAGTACCTGCAGTCGGTCGATCAGAATTCGTCGTCCCCGACCCAAACCACAACGGGTCGACCGACCATGTCACGTGACGCGTCCTCCGACCGCTCGTGGTACGATCGCCGAGGAGTTCTTCCGAGTCGACGAACGAGAAACGGTCAGGGAAGGAAGGGTCGAGTCACGACGACCGGCGACTGCGCCCGGACCTTCCCTCCGGCGGTGGCGTCCTCCTTCGTGCTCAGACGATCTCGACAGAAGGCAAGAGCAGGTGAAGGCCGTTCGAAGGTCGAGTCACCGGTCGACGCGGTCACGTTGGCCGCTTGGACGGAATATTTCAAGAGGCTGTACTTATACAACAGCAGAAAGCAGGAAGAAAGAGAGACACGGACGCATACAGACGCAGTTGATTCGATGAAGTCAAACACACCAATTGTAGATTCTGCAACAGTTCCAGTCGCTGCACCAAAGCCACATCTTCCACCAAGGGCACCATCGCATAGAGGTCGTACTGGATCTAAGGGATCGGGAGGGACGACCTGTGCTGTTGTCCCCGTCACTTCGGTTCCGTGTACAGAGTCGGCGTCGTCGTCGTCGTCTTCGAATGGCGGCCCTAGGCCCCGATTGGGCTGCACCGTCTGCGGAATCATCGACGTCAACTGGACGGTGAGTTCTTTAAGACCAAAGAATTAG
>MV022007830
ATGAAACACTCGGTTGTCATGGCAGCAACGCTGCTGGCCGCCATCTTTGTCGGAGACGTCGCGCATGCGCAGGACGAATTCTACGACGCCAAGATCGACTCGGAATACACGGACGTCTCTCTGTACTGCAGCAACACCACCTACCTTCCGGTCAACGATTCGAATCCGGTCTCCTGGATGCTGCCGGACCTGACGGTCATCTACCGCTCGACGGGAAGATTCAACATCACCAACGACAACTGGACGCTGACCATCGGAAGCGCCACCAAGGACGACCTCGGTCAGTACCACTGCCTGCTTCCGGTGGCCGGCGGAAGCGACTTCTACCTGGTGAAGCTCGGACTGAACGCCGAGGGTCCGTACTTCGAGGATCTGTGGGAGAAGTACATGTGGAACACGATCATTGCGCTGTCGGCGTCGGGGGGCTTCGCTCTTCTCAGCCTCTGCCTCTATCTGATCGATCGCTTCCGGTACAGAGAACCGAAAAGAGACGAGGACCGGAAAGAAGTGAGCGTCGTTCACTCGGACCTGGTCGACGTGAGGTCCTCTCTTGACGAAAAGGAAAATGGAATTAAGAAGCAGGATCCGAACTTCTATTCGAATCAGTCGTACGATCAATCGGTTGACGAAGACGGAGAAACATGTCACTTCTGA
>MV022008350
ATGGCTATGGGCAGGAGCTTCGCTCCTAATCTGGCCAATCTGTACCTAATAGAATTCGACGATAAAGCCATGAACGGTTACCCAATAAAACCACTTTTATTCTTTAGATTCCTAGACGACGTCTTTTTCATCTGGCCCGGTAGCGTAGAGGAATTAAAAGATTTTGAAACATATCTTAACGGACTTATTCCAGACATTAAGATTACGCTAAATCACAGCGAACTCGAAGTGAACTTTCTGGACACGACAATCTTTAAACACACCACGACCGCCAATGATGACATCACCACGACGTTACAAAGTAAGGAATCTTAA
>MV022007710
ATGGAGTCGTCGTTTATGCTAGGCGGAGTGATGGTGTCACATCCGCATCCGAGCGTGCAGCAGCCAGGACTGGGATTGCCCGGGAAACCAGTTCCAACAAAGAAGCAGCCAAGTTATCCCTATTATATCTACTGCGAGATTTGCAGAATTAGATGTGATCATCGTAAGGACTATTTAGACCACTTAGCTGGACAGAAGCACAGGAAGAAAGAGCTTGCATTGGAACGGAAATTGGATGGCACCGATAAGACATCAAAGAATGCAGTTTCAGAAACAGTTGTTGGCATGCACTCATCTCAGTCAGTCAAAAAAGCCGATGCCGTGATCCAGTCGAGTGAATTTGTTGGTCTGGAATTTATTGATGAAGTGAGAGACGAAAGCGGCGTGATCGTTAGCTACAACTGTCGACTGTGTTCATGTTTGTCCATGCATCTGAATGCAAAAGACAGCCACCTAAGAGGCAGACGTCACCGCATTCAGTACAAAAAAAAAGTCGACCCAATGTTGAATGTTAAGGCAAAGCCAAATTCAGGAACTGCTGGGATTCGTGAGGGCACCCGAAGAAGCAGCAGGCAAAGGAATCGTACCGGATACAGCAGGATTTCCTACCTGGAATCAGGTAGATTGGAACAGAGCGAAGCAGTGAATGACTATGAATTGCGGTCGAAGTCAAGAAAGTCTTCGGGTGCATTCCAAATCACTGTAGAAGACCATTGCATGTTGACAAAGCATTTGAGCCTCTACCCAAGTACAGAAGAGATGGCAGATATTCATAATGCGATCGTGTCTTTTGAGAACGCTTTGAAACTTGTCTCTGACATCATTCTAACTGAGGATATGCCAATTGAAATGGGGAATTCATCACATTCAACGGAACCAATAGCAGCAGCAAATGCAGTCAAAATTAAAGCAGAGATAGACCTGGATGTTACGGACGCTTCAAAAGATAAGACCACAGGAGCTCAGGAACTGAATCAGGTCATTAAGCCAGATGCATACCGGGCGTTAAAGGGGGTGGTGCGGGTTGGCCCGTTGTCCAAGGGTTTGCTGATTCATGGAGACTTAGTTGAACATCTCGTAATCATCTGTTCAGAGAGACCGACTCGATCGCTACTTCAAAGAATTCTTGATCATCTTCCCGCTCAGATTGAAGCTCTTTCAGAGAAGAAGTTCACCATAGGGCCACGCTTCGAAGAGTCGGGACTTATGGTGAAAGTTGATGCTCCTTCAGCGTCATTCGTGGTTACCCTCACATCGGCACCTGGCAAAGAATCTGCTGTGGTGGTAAAATCTGACGAGCTCTTGAGCCAGGAACACTGCTCATCCGCACTTGCTCATATCCGTCGTACCAAATGGTTCCAGGAACAATTGGGTGTTTTTAAAGCTGGAACAGTGGTGACTCATGTGTTGAGAGACTTGTGCAAAAGAAATGCTGTTTGGAGCCCTCTGAGCGAATGGGCACAGGAGTTGCTAGTAGAGAAGTGCTTGTTTACGGCGGGCCTTGACACTGGTCCCGGGGAATTATTTCACACCGTCCTCGAGTGCATTTCCTCGTGTAATTTGCTGCCAGGGGGCCATGGTTTGATGGATCCGTTTGAGGAGACATCATCTGATGCCACTGTGGAATTGACAAATCAGCAGCGGCAGGATATAACTGTCAGTGCAAAGCATTTCTTGTGGCTGTTCGAATGCCATCAGATTTACAAAATCTTGGGCGAGGAACCCGACAGGCACACGTTCAAGAGAAGGAACGACAGTCAAGACATAAATGAGTTGGAGATCGCAATGGCTCGACTGCGAAGGGATCGGTCTGAAGTTAGCACCGTTATTAAATACCTCGTTTTCGGATTCAACGTTGTTTTCTGGGCAGCCCGCATTCTAGACATCGGCCGTTGGCTACGGGCTGCCCGCATTCTAGACACTGCCACAGTTATTTGCCTAGAGATAGAGGTTCCAATGTGCCCCCCCTATTTTCGGACGGGTAAGTCTAATCGACGGATGACGGCGGAGCGGGGCGGATCAGCAGGGCTCATTGTCATTGCTGCTTGGTGGCGTGATGCTTGCCATTGGACTCTGGGCTTGGACAGAAAGGATATGTTCCAGAACCTAGGGAAGCTGAGTCAGATACCGCTTGATCCTGCTCTGTTGCTGATCATAGCTGGACTGCTGGTGTTCATCATTGGCTTTACTGGGTGCATTGGGGCTCTGCGTGAGAACACAGGGCTCCTTCTCATCTACTGCATATGCGTTGGACTCATTTTCTTTTGCGAGCTGGCTGCAGGAATAATTATCTTTGTGTACAAGGACTGGGTGAAGGATCAAGTTAAAAGTCAGCTGAAGACAATGATCGTGCAATATCGTGATGATCCTGATCTACAGAATCTTATCGATTGGGTTCAGGAGGAATGGCTGAAGTGCTGTGGAGTTGAGGGTTACAAGGACTGGGATCTGAACATCTATTTCAACTGCAGTTCTCCGAGTCGAGAGGCGTGCGGTGTTCCATTTTCATGCTGCAAGCCGGTTCCAAATGAAGTAATAAAAAACTGGCAATGTGGATATGACACACGGACATCAAAGGAACCGAGCGACGTAATCTATACATCCGGTTGTATCGATCAGGGCGAAATCTGGGTCAACCACAATCTTATTCCAGTGGCCGGTGTCTTTGTTGGTCTTGCCCTTATCCAGATTCTGGGAATTTGCTTTGCACAGAACCTGAGAAGTGACATTTTTGCGCAGAAGGCACGCTGGGAGCGCTACTGA
>MV022007930
ATGGCTGATGCCAATATTGGCCATAGCCAGCCGGAAAACGTCCTTTGCGAGCCTTGTAAAAGAAAATGGGAACAACACAAAGATGGAAAAATTTTGGCTACAAAGCGCTGTAATGACTGTAAAGAGAATCTGTGTGACAGTTGTAGTGATTGTCATATAAGAGAGACAGGCCATAGCAGTGTTAAAATTGGAGATACTGTGAAGATAGGACAAACCGAAGATGGTTTCAATGAAGAAAGGAAGAAAATCGAAGCTGGGAAAGAACTAATCTCGACAGTAAACAAAGGATGGCTGACAGAAAAGAACTATTCAGCACTAAGTCAAATTGTTCAGAAGCCATCAGTTGAACAAAAAGATTTGCAGAATTTTTGGCAAATCGTTTCTCCTTACTTAATTCAGCGCATCAAAATGTGGAACGGAAACGTTGTAACTCCTCTGAATATCAGTTCTATTTTACAGCCGCGAAATACACAGTTGAAGAAGAAAACAGTCCGTTCTGTGGGTTATTCCATATCACGAATTGATTTCTTAACTTCAGTACTCAATGCCGCCGAGTCAAATGTGGCACAAGATATTTTAATGAAATTGGCAAAGTTTCACTTGGCAATTCCGCTGATTGTTCAAGACATCAGTGAGAGCGATAGATTCATTGTTACTTTGCCAATTATAAAAAGCATCATCATTAAATGCGAATCTAATCCTGGCGAAATAATTGAAAATCACCTGTTTTCGGACAAGTTCCGTTTGATTGTGTCTGTGCGAATGGGTAACAGCAATATTGGGAAAAGTACAATTCTCAATCAGCTGATGAAGAAGCAACACATGTTTTCTTCACGTGCTGAACCCGGAAAAGAGTTTGGACGTCCACAGACACTTGATGGAATGGTTGAGATGATATGGTTGACACAAGACACTTGTGCCGATATGTTCTGGAAACGTGTCATCAGTGAACATTCCAAACAGAAGAAGTCACAAGAAGTTGTTATCTTGGCCAATCTCCATGGCGATGCTATGAAAAATATAGAGACAATTAAATTTTTAGCAACATTTGCATCGTCCTTCGTCATGTTTCAAATGCCAAATTATTCTGAAGAGACGTTTAATCTGCTACAAGGAATTATTAGCACTAGCAGCGTTGTCCAGGTACTGGTCAATCCAGAACCTAATGATGAAGATAATTACGAAATTTTTACAGATGCACTGACCGATTATGAGAACCAGGAAACATTGATCAACGTTTTCAAAGACAGTTTGACTGAAAGACAATTAGATAAATCGATCCATGCAGGAGAAGAGTTAATGCGTAGTATAAGAAGCTTTTCACGTGTAATAGAATATGGTACTTTAAATTGTCAGCAGGTCAATGACATTGTGGGTCTTGTTGGCAAGAGTGGATGTCTCAAGATCAAGCAGCATATGCTAGACAGTAATGCCATTAAATACAACAAATGGTCGCAGCAGCTGAGGAATTTTTGTCAGATGTCAATTCAAATGTTCTGTCAACCTCTTGAGCAAGCACAAACATCACTGATTCATTTGGAAACGCGACTTTCCAAAATCTCAAATAAAGAATCTGTATCTGCCCAAGCTGAAGTTCGCAAAGCAAACGAGAGACTGCGAGACGCAGTCAATGCTACTCAGAAAATGACTGCTGAAGGCAAGCTAAAGCATGACGCCGAAATAAAGAAGGCACGCGATGCATTGCAAAAAGCAATGAAAGATGTCGACAATATCACCTTAGGACAAGAACATTTGTTTAGATTTGTAGGACAAATTTACACCAAGAGTCTGACAACACCGGAATTGCGAGGATTACAAAATAGTTTTAACCTCCCACGTCATCTGGCTGAATTACTTATTAATGGATATGCAATCGAAATTTTGGATGGCGATTCAGTTGAAGTACAATCGATCTGGATCCAAGCAATATTTGAAAATGTCATCAAAACTTTGCCAACCCTCAAAGTTTTCGTGATAAGCATAATAGGATTGCAATCGTCTGGAAAATCGACTCTTTTGAATGCTTTGTTTTCAAGTAGGTTTCCAGTTTCTGCAGGACGATGCAGTCGAGGTCTATTCATGAGGATGATTTTTCTTGACGAAGAACTAAGTCAATCGCACGGATTTCAATGCATTCTTTTGATTGATAGCGAAGGCTTATGTTCACCTGAGAAAATGAATGACAAACAAGCGATTCACGACGATCGGCTTATAGCGACTTACGCAATGAGCATCAGCAATTTGACAATAGTAAACATTCTTGGCGAGGGAATGACGGAAATGACCGACATTTTGCAGGTGGCCATAATAGCCATGACTAGACTAAGATTAGGACAAATTAGACCAGATATTCTGATTGTTCAGCATTTGCAAGAACGAAATTTGGCGAAATTCGATCAAGCAAACAGTCAATTCTGCGAAGCAATAAACAAAGCATTCGAAGAGATTAGAAAGAATGATGTGGAACTTGGATCAGTTTCTGCAGAATGCTTGAATGATTTAGTAAAGCGCATTCATTCGAAAGATCTCTTTAAACATTTCGGAGCATTTAAAGACGGATCAAGTGTAGCCTCGCCGCCTTCGGAAACATATCACGACGATGTTATTAGTTTATACGAAATGATTCTGCAAAGAGCAAAGCTATGTGATGCTAAGATGTCGCTTGAGCACTGGAGTCGTCATTTTGAGAGCAACTGGAGCTGCGTAAAAGGTGAAAATTTTGCTCTTAATTTCAAGAATGTTAAAATGATTACAGATTTTCTGTTTATTGATAAGAAAATTGCAAAAGTCAAGGAAGATCTTGACATGGCCATTCGATTTCATAAGGATGTATTTTCCAAAAGAATCAGACAACTTGTTCGTTTTCTTATACTAAACAAACAACAAGCGAAGATAAACGAGGAGCGGACGAAACAGTTCACGGACTTTACAAACTGGTTTGAAGATTTTCCGTCCAAATGCATTGGCGTGAATTTGCATTTCAATATTCATGATAAATTAAGCGGACGATGTCGAATGAAAGAGAATTGTGGAGCATGCAAAACATTTAAAGAAAGTTACAACCTTCTTACTGTGATTTATGAAATCGAAGGAGAACAGGACAGGCTCAATTCATTGAAAGAGCATCGTGATCGATTGATTAGTGTAACGTTGAAAATGCTGGAACAAACATTCGATGGATCGGTTGTAAGGCAAGGCTACTTTTTAGAATATTCTCAAGTTATTACAAAAGAGCTTAAAAGAGCATTGGAAGAAAGACCACATGGGCAATATTCGGACAAGGAAACAAGGGAGTTTGTTGAAAAGATTTGGTCATCGTTGAGACAAATTGCTGCTTCGAAGGAAGCGGATTTACCTTTAAGAGAAAAAATAATTCAAGCGATCGCTTGTGAATATGCGGGGACCGACACTCTAGAACGTTTTAACTTACCCATTCTTTTGAACAAATCCCATGCTGGATATGGAAGTTGGATACGCTACAAAATAAAAAATGCAAATAGTAAGGTAAAGGAATGGCTTCGGGATTCAAAACCGAAGATCATCACCGAAATTGGCAAACTGAACGAAGAGCAGATCTGCAGTTTGAAGTATTTAATTACACCAACTGAAATTGATTGGGAACATGTGGGAGAAACAGATTTTGCACTCAAAAAGGTCAGAGAAATAAAAACTGGATTCCAGAGACAAACTAAAGACTACGAACAGAAGTTCAAGGTAAAACTAAGCGACATGTGCAAGCGAGACCTTCAGATTTACATCTTGCAGCAAATGAGAAATAGGATTCTTGCTTCTAATGATATCTTTGAAAAGATTAACAACGTGTTGGATCGTGAATATGTGAAAAATGGCGTGCTGCCAGGCGAAGGCATTCTGGTTGGACAGATACTTTGTAAGTCTATAAAAGAAACTGCTTTTCAAGAAGCATATTCATTGAGAATCAAGACTGTAAAGAATGAGCCTTGGATGAAAAATACTGAAAAAGTTCGTCTGCATTACTTCGAAAAACTGGCAGAAGAGGTCGCTAGAGGTGACAAGAATCGGGCTCTTGAACATTTTCTCTATCCGAAAGAGTCAATCGAGAAATGGTTTTAA
>MV022006870
ATGGCGGATTTATTTGGCGACCCATCGTTATTTGACAACTTTGAAAAAACCTGTGACAAATCGGAGATCCTCGGAAGGTCAAAGGGAAAAGTGTCGCAGTTTGAAAAGTCTAGTTCTTTGGGAGGTCAAGGATTCAATGACTTTAAGGAAAGCTTGTTTGTCAGAGAGAACTCTACTGCGCCGTCGTCCGGTGAACATAATAGAAACGACACGTCGGCTAACGGTTACATCAAATCGCTGCAGGAAGAAATACAGAAACTAAGATATTTGAATATCCTTTATTTGTGA
>MV022007630
ATGTTGTCACCGAAGGTAACCGACAACGACGCCTGGGCGCTGCTGTCGTTACGGTCCGCTCCGTCGAGTCCGCGGCGAATGTCGGCGTCCGGCGGTCGTTGGAGTCCCGAAGGAGGCCCGAAGGGAGCGGCGGTCGCTCGGCTCGATGGTCGGGACTTCGAGTACACGCTGCGGCTGCCGCAGCGCCGGGTGACCGTCGGACGCAGCAGCAGCAAGGGAGAGGTCGACATCAACATGGAACACTCGAGCTTCGTTTCTCGAAACCATCTCCAGATCAGCTACACGACCGACGACAACGGACGCGGCCGGTTCTTCCTCACTTGCTCCGGAAAAAACGGCATCTTCGTCGACGGAATATTCCAGCGCAAGGGAGCCGACCCCATGGAACTGCCGCGCTCGTAA
>MV048000190
ATGCAAGCTGTCAACGCAAATGGTGTTCCTGTTCTGATTACGGTACATCCCCTAGTCCCAGCTCAAGACACCCGGCTCTTTTATCTTGATATGAGGAAAGATTTGGCCAAACAACTGATCATACTCGGATCGTTGCAGGCTGCATTTGGAGCGCTTAGCATCATCTTGGAGGCAGTCAGTCGTTTCACGGACATGGCTTCTGGTTTGGAATTTTGGTATCAGGATTACTGTACGATTTCTCAACCTTAA
>MV022008630
ATGTCGGAGGATCGGAAGCGTCCGGAGTTGAGTCGACAGCGTAGCGTCAAGTTCAGTCTGGCGCCCGGAAGCCAGGGTCCATCGATGGAGTCCAACTCCTCCGTCGCCTCCGACGAGGACCTCGACTACTCAAGAGCGAACAACTCCTTCTCGTCGAGGGGTTCGCCGGTGGAGGACGAGGGGTGCCCTCCGCACGGGGGGGCCCGGCGTCCCAGCACCTTCGATATGTACGAGACCCAGAAGACATTCGGACGCAACACCCTCGAGAGCCTGCCGCACATCGACCACTATCGCAACCTGTTCGCGGCCGGAGGGAGACTGAGACCTACGCTGATGGAACTACACGAGCAGGAAGAAATAGACAGAGTCTTAGAAGAAGACCAGTTGAATCAGACGAAGAACGTCGCAAATGCGACAACGGACGATGCAAAGTCCAGTCAGGCGGTCGTCAAGTTCGGATGGATTAAGGGAGTCTTTGTGAGGTGCGTGCTGAACATATTCGGTGTCATGCTCTTCCTGCGTCTCCCATGGGTCGTGGCGCAGTCGGGAATCGGCATGGCGACCGTCATCGTCCTATTGGCCGGCGTCGTGACGACACTCACGGCGCTGTCGATGTCCGCCATTTGCACCAACGGAGAAATAAAAGGAGGAGGCGCATATTACCTGATATCTCGCAGTCTTGGTCCAGAATTCGGAGGTGCCATCGGTGTTGTTTTCTCGATTGCCAACGCAGTGGCAGCAGCCATGTACATCGTTGGATTTGCCGAAACCATCCGAGACATTCTTCTGTCGTATGATCTTCTGATGGTTGATGAAGACAATGATGTACGCATCATCGGAGGCATCACGGCTGTCTTTGTGCTGGCGGTCGCGGTCGCTGGACTCAGCTGGGAGTCTCGGTGA
>MV022009010
ATGGCGGCGCTGAAGAAGGCGAACGTCGTTTATGTCAGATTATTCGGCCCGCAGTTGCCTCGTGCACTGGGCGCTTATTACATCAACAGCCACGGTCTTCATGATGTTGTTAAAGATCAGAGAGATAATCTCACGGCTTATAAGAGAGGAAAGGGCGGCCGGGGTTCATTCAGCGGTGTAGTTGCCACGGTATTCGGCGCCTCCGGATTTCTTGGTCGCTATGTCGTCAACCGGCTCGGTAAAATCGGGTCTCAGGTGATTTGTCCCTATCGTGGAGATCCTTATTTCATGAAGGATCTAAAGCTTGGTGGTGATCTGGGCCAAGTCCTATTTCTTCCATTTAACCTTCAAGATGAAGACTCGATCAGAAAGTGCATGAAATATTCAAACGTTGTTATCAATCTGATTGGAAGAGATTGGGAGACAAAGACCTACAAGTACAATGACGTTCACGTTGAAGGGGCGCGTCGTTTGGCACGCATTGCTCGTGAGTGTGGTGTGGAGAGGTTCATTCATATGTCTCATCTAAATGCACAGCCTGAACCTCCGCAGATCTACGTTAAGGGTGGCTCACAGTTTCTTAAGTCCAAGTATTTTGGAGAGTTGGCCGTTCGTGAGGAATTTCCCGATGCCACGATATTTCGCCCGGCAGACATCTTTGGTCTCGAGGATCGGTTCATCCGTTACTATGCCAACTCTTGGCGACGTGCGCACGGAAGAATGCCATTGTGGAAGAAAGGAGAACAGACCATCAAGAGACCTGTCTTTTGTTTCAATGTGGCTGAAGGGATTATAAATTCTCTGAATGAATCGAAGGCCATTGGAAACAGCTACGATTGTGTTGGGCCAAACGGTTACCTTTTGTCTGATCTGATTGATTACTTCTATCGGTGTTTGAGGTGGAAGAATTTTAGAAGGACCTACATCACTCCGCTTTTCAAGCTGAAGGTCATGTACATGTCATATGCACCTTCTTCTCCGATCCTGACTCTTGACAAGCTGGACCGGGAACATGTCAGTGACGTCTTGCAAGATTACGAGACACTCGAGGATCTTGGAGTGAAGTTGACAAAGATTGAAGACCGCGCTGTTTACGAATTGAAGCCGTACAGACTCTATGGCTATTACGAAGAACGCCTCGGAGAATTTGCCGATCCAGAGCCACCACCAGTCCTTTCCTCGTAA
>MV136000020
ATGGACAAGCGTTATAGCTCAGTCATGGAGGAAGACTCACATGCAGGGAACGGAGATACGGTGGCTGAGGGAGGGGGGGGGGTCGTCGAAGGTGTCGTCTTCCGCAGACCATCCGTTGTGCTTACCAAAGAGCAGCTGGAATGCGCCCGTGACGTCGTTGAAGACCGTCGACAAGGGTTCTTCATGAAGATTTCCCAGAAGCAAAATAAAATATGA
>MV048000240
ATGGAATCAATGTTGGCCATCTTGGCAATAGCAGAGGCCATTGTGGCGATCTGGTCTTCAGTTGTCTGCTGCAAAATAGGTGCTTGCTGCTGCGAGTGTGGCGATGCCTGCTGCTGTCCACCAACTCTAGTTCCAACTCAGGTCTTCACGACCGAGCAGCATGCTGCCAATCAACAGCAACCGATTGTGACGTATACTGTCACTACTGAGCGAATTGATCATTGA
>MV022007230
ATGTCTAGTGGCACATTGTTTGAGTATTTGATACAGTATCGAACTATCGGGCAGTGGGTCACTCTTGTTCAAGGCTTGCTACCAAATGTTACATCACACTTATGGAAAACATCTTCGCGTGGCACCACGTACAGCTTCCGAATGTTTACCTTCAACCAAGACACGTACAGCAATTCCAGCCAAGTTGTTACTATTAACACTGGTCCTGGAGAATACTCGCTGAGCCATTCATCAGTGCCGAGCTCGGTGATTGGAAGTTTAATTGGCCTTGTAATCACTGTTCTCACTGCTGTGATAATTGTCACTGCCAGCTACAAATACTTTATTAAAAAGAAGCGAAGAGAAAAATCAGCAAGATATGGAAACATCAAGTATTTTGGTCCAAATCAAGTTGAAGACAATCACATCAACATCACAATTCCAGATGCTTTAGAACAGACATGCGATAGCAGGGACTTTATGGTTGCAACTATTGCTGACAACCAGATGAATGCTGACAGTGAATATTTAGAGAAAGCAATGAAGGAGACTCCGATATAG
>MV022008340
ATGAGTACGAGCGACGATACTCCACCGCTCACCCACTCCGTCAACTCCTCGGACTNNNNNNNNNNNNNNNNNNNNNNNNNNNNNNNNNNNNNNNNGGCGGCGGCGGCAACCGACGACGCAGCGTTGACGCCACTCGACGCGGTCGCGTGCCACGACCGCCAGCCGTACGCGCCGTCCGTCACCGTGGTTCTGGCCGTCGTCATGGCACTCGTTGCCTTGACGACCGTAGCCGGTAACCTGCTGGTCGTCGTGGCGTTCGCCAGAGACCGGAAGCTGCGTTCGTTCGGCAACTTCTTCATCCTGAACCTCGCCATCTCCGACCTCGTCGTCGGCGTCCTCGTCTGCGTCTACATGCCGTACATCCTGACCGGATGCTGGTCGCTGACGCGGGTCGGCTGCCTCGTCTTCAACCTCCTCGACTACGTCGTACCGCTGGCGTCCGCCTGGAACATGGCCCTCATCAGTCTCGACCGGTACTGCAGCGTCGCGTGCCCGGTGGCGTACCGCATGCGACTGAGCACCCGCCGGGCGGCGCTCCTCATGACCGTACCGTGGATCGCCGGTACGCTGTGGTACGGGCCGACGGTACTGTTCTGGGCGCGGCTGACCGGGAAGTCGTCGGTGCGCGAAGGCGAGTGCCAGGTGGAGTTCTACGAGCACGCCGTCTACCTGATCGCGTGCTCGGCCGTCGAGTTCCTGCTGCCGTTCGTGACCGTCGCCTCGATCAACGTGCTCATCTACCTGAACATCCGGCGCCGGTCGCGCGGCATCGTCACCGCCGGCGACTGTCAGAACTCCGTCAAGGCGAAGCACCTGCTGTCACGCGACAAGCGCAGCGCTCGCTCGTTGGCCATCCTCATAGTCGTGTTCCTGTTCACCTGGGGACCGTTCGAGGTCTGCTCCTTCGTCAATCCGCTGTGCAGCTTCTGCATCCCCCCGTCCGTCTTCGACGTCGTCTTCTGGCTGCTGTGGCTCAACTCCACCATCAACCCGATCCTCTATCCGTTCCTGCAGCAGAGATTCCGCGTCGCCTTCACGAACATCCTCTGCCGGTCCGCCTATCGGTTGCGCTTCTACGGAAGGCCAGAGGCGGACCGATCGGCACGCAGCGCCATGACCTCGGCCTATTGA
>MV022008170
ATGAAGAATATGGCGATGGCATCAAAGAAACGGATAGTGATGCATTTGCATCATTTATTTATAGCAATGGACGGAGCTACAACGGGTGTAACTGCGTTTTCAGGAAGAATAGGGAAGGCTATTCAACTATGTGAGAAAATGCCTGTCGTTCAGTTTGAAACTACTGCATATGGTGAAGGGTTGCCACAATGGTCTTTAGAGGTTCTTAATGACTGA
>MV048000010
ATGGTGGGCTGTGGAGGTGGAGAAGATGGAGGAGGGGGTGTAGAGGGAAGGCAAATCACTCACTACATCCGAGTGCACGATAGCCTCGATAGGCCTGACTCAGAAATCGAAGAACACCTGTCGACGCTCATGTATGACCATTGGAAGATGAAGCAGCCGCGTCTGCTGATATCGGTGATAGGTGGGGCGAGATCCTACAATAAGAAGGATGAACAGGAAGATGCAAAACTCCTCAGAGAAGCGTTTTGCAAAGGGATCGTCGAAGCAGCCGAATCAACAGATGCTTGGATCATCACTTACGGTACGAATGAAGGCGTGGTTAAACTCGTTGGAAAGTCTCTGAGGCAGAGAAAGCGGAGAGGTCTTGAAAATTTGATCGCGGTGGGAATCGCTTCCTGGCAATGCATCAAAAACCGGAAATCTCTGTTGGGAGATCACGTGGAATCCGTCAGTCCAAATTCAAAACAAAAAAAGACGTCATCATCTACTGGGGCGAAATACGGATCCCCGAACGCGGAGCAGTCGAAAAGGAGTAGTATAAAGGCGAATGAAGTTTATCTGGAACCCAATCACACCCACTTCATCATAGTCAACGACGGAAATAAGCGCAGCTCCGGAGGCGAGATTGCTCTGCGAATGAAACTGGAACACAAGATCTCGGAAGGACGCGAAACGCCAGGCGACCACTGTCCTTTGCGTGTCGCAATCATTTGCATTGTCCTGGAAGGAGGAAAGGGAACCATCGACTCAGCAAAACTGGCGATAGAAAATGGCACACCTGTTTTCGTCATGGAAGGGTCTGGACGGGCGGCCGACATTCTGGCAGAGGCCTATCATCGAGCCGAAGAAAAGAAAGATCACGAAGAAATCGATTGGAATGGATTTAAAGAAATGATAAAAAACAAGCTGAATTTGGACGAGACGGAGAACCCTGATACGGTGTTTAAAAATGTGGAGGTGTTCGTTAAGAAATTAAATCTGATCACCGTCTTCAAGTTTGACGATCCGGATGCTGCCGAAAACATACACAGGCCCATCATTGATACGCTGTTTAAAGCGAACGAGGATCGAATGGCTAACCTGAGTTTGGCTTTGGCCTGGAACAGGATAGACATCGCAAGAGAACTCTTTCCGGAAGACACTTCACTGAGCGATGACGCTCCAGAGGAAGGAACGGCGACAAAGGGACAGACGAATTCGGGGAAAGGTACGAACAACGCGCAGTCTTTGGAGGATATGATGTTTGAAGCAATCGTGGAAAACAAGTTTAACTTTGTGAAATTTTTTCTGGAGAAAGGCGTAAGCCTAAGCGAACAGTTACTGTCGAAAGTCAACCCGATCACGATATTCTACGATCGGACAAAGATTAAAAAAAAAGCACCCGATGAGAAGGAAGGAAAAGAAGTTGACAAGGGAAAATTGGCAAGCTGGCCGAAAGATTTGCTCAGCGAATTATTTGATCTGGTCAATGACAAATTCGATGCAGGTCAAGAGCACGACGACGATGTCGCAATGCACCTCTTTTACTGGTCTGTCATTAACCGTCTTTCAGAGATGGCTACGGTCTTCTGGAGCAATGCCAAGGAGAAATTAGCTTTGGCGTTGATTGGATATTTGATGTTCAAGAAAGTGGAACAGAAGGATAATTATTTAGCAAAGAAGGATTCATTGAAAAAACAAACATGCTCCAGTTACTTCGAAGATCTTGCGACAGGCGTCCTAGACGAATGCTATTCGTCTGATCATCAAAAGACATTCGATCTCTTGGCGCGCGAAATTGATCAATTCCACGGGCACACTGTGCTTCAGATCGCTGTCCGTGCTGACAGCAAGAAGTTCCTCGCCCACGCCGCCTGTCAGGATTTACTGACGAAGATCTGGTATCGAAAGTTCAGCAAGAACAACCGTCCGACCAAGTCTGGCGACACTTCGAATGCAACGGAAAGCACTGAAAAGAACAATGATCAGCCGAAACGAGATTTACCAGCTCAAGATAAAAGTAAAACAGCAGGTTCTTCCAAGCTACTGGGACTGCTTCTAAGCTTTGTCGTCGCTCCAGTCGCTAAATTCAGATACAACTGTTTGTCCTACATCCTCCTGCTCCTGTTGTACGGACTAATACTTGTGACGGACTTCCATCCGACCGTCAGTGGCAAGGAAATCTTCCTCGTATTCTGGGTGGTGACGATCGTGTTGGAAGAAGGCAGACAGATACTGACTATTTCCTCTGAAAGCTTCTATGGGAAGCTGGTCAGATATATGGCCAGCACATGGAACGTTCTGGACTGCGTGACAATCGTGACATTCGCCGTCGGCTTCGCCCTACGTTTGATCCCAACGTCAAACTGCTTCTACGCGGCCAGGATCATCCTCGCTCTGAATTTCATGATGTTCTTCTTCCGAATTCTTCACATGTTCTCTATTTTCGCACAACTTGGACCCAAGCTCGTCATGATCGGCAAAATGGTCAATTCACATGATCGACTTGTTCTACTTTATGATTATCCTGATGATCTTCATAGCAGCATACGGTGTGGCTTCTCACGCCATTCTCTATCAAACGAAACTCTGTCGATTTCAATGATACGTGACATTTTGAGCGGTCCATGGTGGAGCTTGTACGGAGAATTCAACATCGACGAAGTATCAGAATGCCAGCCGACTGACTTGCAGACCATGGAAGCAAAGCAGTGCGCCTCGATGGAAAAGCACGACTTAAACAGAACGTTCTGTCCTGGCAAAGTGGAAAAATGTCCAGCGAATGAATGGATAGGATCACTCCTTTTAGCATTCTACGCTCTCATCACAAACGTCATGATGATAAATCTACTCATCGCCATGTTCAGTAATACTTTTGATAAGGTGGAAGATATGGCAGACGAGATTTGGAAGAGGCAGAGATGTCATTTGGTGCTGGAGTATGAATCCCGTCCCATCCTCCCTCCTCCTCTGATCATTGCCGAACACATCATCCTCGTTATTCAATTGAAGCTGGAACAGGATTATCAGAAGGATATATTGGAGTGGTTGGATGTAAACGCTGAAGAATATTTGACAAAGAACGAAACAAAAAACGATGATAGCTCTACGGACAAGACGTCGGATAAAATGAACAAAATAATCAAGAAATTGAACCATCTTCAGCGTAATTTTGACAAGATCTCGAAGATTCTGAAGGCGAAGAAAGAAGTACACAAAGAATAA
>MV136000060
ATGCTGTCTGAGGGATTCCAGTTAATGGCAGATATGAAGCGCCAACAGGAGGTTGGAAGCTTAGAGGAGAGTCTCAAAGAAACTATTGTGCTTATCTGCAAATCTCGTTTCAAATATAAGACTGACATATCCATTGAAGGCCTTATTGGCATTACGCTGGACCGTGATGAAGTGGTCCTGATTAAGATCAGTGAATTATTTCAGTTGTCTGAGAAACACAGGGCTCCTGATTTCGACAGGGGCACATATGACGATGTTGGCTTTGAGGTGGATGTTGCCTTAGCAGGAAACCGGAACACAGACGAAGAAACGGATGCAGTTCCAGGGTCTTCTTCCCCTTCTGCCATCTCTCTTATAGTTCGCGATTCAGATCATAGGCGTCGCAACTTGGAAGAGGGTGGGAGTGGAAGTTTTTCTAAAGAGCCAACTCAAGAGTTTCCAGAAGAACGGCTTCTTGAATTTTCACGCGATAGTTTTGCTCTGGACGTGAAACCAGACATCAGTTCTACTTTAACGATGGAAGGTTTACAGATGTTCTCGTCTTCTTCAGCGTCCTGTGGAGTTGAGTCTAATAAGAAGAAAAGTGACAAGACTAAGCACAGTTTTTCTGACTCGTCGTACATATCTAATTGTCATTCCAGCAGCCCCCTACAGACAGCATGGCAGGTCCTCAACATTCCAAACGCCCCACGACGTCTACTTAACCCCCACTCCCTGAAACAACGTGAAAAGAGAGCAAATGAGCTCCAGCATAGAGTGCCTCAACTCGACAGTGCTCGTGAGCATTTAGAGCGAGATCCGGGAGCTGGCGAGGCCACCGTCGAAGCGTTGCGAGTGAACGAGGACGATGGATCCAACAGTCCTCTAAATCTGGAATTCAATTCTCGAAATGATCGATCTGAATCACATCTTCCATCTGTCAGTGAGATTAAAACGGAACCAGGGTGCTTTTCATCGGATGGCCATGAGGTCGAGGTTAGTCATTTGGATGCCAGTGAGACGACAGTTCAGAGTAACCTTGTTGCCGGGCAGCAGCAGATTTTGGCCGCTTATCAGACGACCAGCTTCATTGAACAGAGCTTATTGTCACAACCGTTGTCTGGGAGTCTTCTCTTTCCGTCTCATCCGGCGTTTATGTTTGGAAATGTCTCCAACAGTTGGACTCATGGCTTGGCGTCTTATGCACGTGGACTGCAAAACCTTTCTCCGCTTTCTCAGCTGCAGTCAACAAATTCAAAGGCAAGATTGTCGTCCAGTAAAAGTCGGAGATCGCTGCCTTTGAACAGCTCAGCTTCTAGAACTGAGACCCAACCGAATGGAAAACTTGCAAATCAAACTGGGATACAGTCAACTGGAAAGACAAACAGGCACTCCCAGCCGTGTGCCAACTGTGGCACGCTTTCGACCACAATGTGGAGGCGTAACAATGACGGTTATCCTGTATGCAACGCCTGTGGTCTTTACTACAAACTGCATCAGGTAAACCGGCCGTTGTCGATGGTGCGAGGCGAAATTCACAGTCGTAGGCGGCGCCACAGGTCGTCTGACTCTCGACTGCACAAAGCATTGGCTTCCATTGTGCCACTGACGGTGCCAGACCTACAATCAAACGACGCCTTGTCAGTAACGCCGACGGCAACTGACACTGCCTTGCTTCGGCCCCAGTGA
>MV022007840
ATGGGAAACTGGTCTCTCCCATCTCCCACAATTTTGTCGAACTGGTCACTATTCCAGTGGCGTACCAAGGGACCTGATTTCTGGGGTCTGGTCAATCCGGAATGGTATCTGTGTTCCAAGGGGAAGAGACAATCCCCGATCAACATCGACCCGAGCAAGATCCTCTTCGACTCTGAACTCAGAAATCTCAAAGTAGACAAGAACAAGATGAGTGGAATCCTGGTAAACAACGGACACGACGTCCGAATGATCCTTGACGAGCCGAGCGTCCACTACGTCAACATATCCGGCGGACCTCTCGTCTACCAATACAGACTCAGCGAAGTCATCCTCCGCTTCGGAATTACGGACTCCACCGGATCAGAGCACACCATCAACGGCCACTCGTTTCCCGCTGAGATACAGTTGCTTGGTTACAACTCCGATCTCTATAGCAACATGACTCAGGCACTGCATTCGACCAATGGACTCGCTCTTATAGCAGTGCTCGTTCAGATTTCCCGTAATATGGAGCCAAGGGAGAAATGA
>MV022006720
ATTGATGTGGTGAAAACACTTGTGGAATATGGAGCAAATGCAAATCTACGTGACTATATGGGTTTTACGCCATTATTTTGGGCTACAGGACGATATGCTGATGTTCAAATTGCCAATTATCTGATTGATAAGGGTCGAGCATCAGTGCACATCACAACAGAAAAAGGAGCATGTGCCCTGCATGGAGCAGCATTACAGGGTAATTTAGATTGTATTACTCTCTTACTAAAGTATGGTGCTGATCCACAGTTCACAGACCACAATGGAAACACACCACTTGATCTAGCCAAAGACAGAGCTGCAAAGGATTTGCTGCAGAAGGTTCTGCGGCATAACGAAACATACGATGATAATTCAGGTGATGTTTGTGTTCGTTGTGGACTAAAAAGCACTGAATTAAAACGCTGTGGCCGTTGCTTTGTGGCTAAATACTGTGGTCAAAAATGCCAGATTGCAGATTGGAAGGCAGGACATCGTCAAACATGTGCTGGTTGTGTGATAGCTACAATGAAATATAAGTATTCTTTCTTACTTAGTCTTCCACAGATGCAGGGTTATATTAATCAACAAGATTCAAAGCCAAGTCTAGATTTCAAGAAGAAGAAATTCATTGTAAAAGTTCAAGTGCCAATGGATGCTGGTAATCCTGGTATTCTTGAATTAAATGGCAAAGATATGTTGGCTTATAATGCAGATCGCAGTGTCAATGGCTTCATTGGACCGGATCAAAGAGGATACAGAGAACTACGGGATCTGATTGCCAAAGAGGGATTTATGGGTATTAAAGCCTTTTTCTGGGCAGAACTCAATTCAGTTTCAGATGAAAATAGCTTCAAGGTTTTTCATGGTCAGTGTGCACCATATCAGAGCTGGTGA
>MV022006880
TACCGTACTTATCCTTAATGTCATCATTACATGAACAATTTCAGCATCAACGCCATCTTTGTGATATTGAGAGGGTGAAATCATCTTTAAGCTGTCCAGCGGTTCAAGTTCTTTTCTTAGATAAGGCTTTTGCAAGAAATTATCAGTCAAGAATTGAAAACTATCTGAAAAGTCTGATAGAGGAATTTCATGATGGAGATGAAGGACATAACTTGCCCCAGATTAATGTCAAAGCATTTGGAAAGTGTCATTATTTCAAAGACTTCATTTTTGATGTGACTGGGTGGCCTTTGCTTGATTTTAATCAATCACCAAATGATGGATGTTGTCGTCCAAGATATGAACAAGTGTTCAGACAGTCACTTCCTTGTGAGAATTTGGAGAACACTGAGATTTCTAGCATCAAAGAGAAGAGAGCAAAGGCATCTTGCTTTAATTGCGGAGGTGAGCATAATGTTACTTATTGCACTAAGAAGAAGGATCAACAGAGAATAAATGCAGCAAGACGCCAATTCACTGTAAATGTATCAAGCAAACAGCGGTATCACATTGAAGATGACCCTAGATTTTCAGAAATGAAGCCTGGAGCTATTGGCAATAATTTGAGGCAAGCCTTGGGTATTAATAGCACCGAATTGCCCCCCTATATCTACCAGATGAGGATTGTTGGATACCCGCCTGGACACCTTGAAAATGCAAAAAGCCGTTTTTCTGGCCTTACTATGTTTGACAAAAATGGTTTAGAATTGACATCAGGGGGAGATCTTTTGGAGGATGGTGAAGTTAATGACGAAATGCACAATTCAATTGAGTACAGTTTTGACAAAATTGTCAAATATCCTGGATTCAATGTTGCTTTGCCTCCTGGGACAGTTGACGAATATGAAGCTTTGGGAATGCCTCCCATGCAACAACAATTTCACAGAGATTTAATGAAGACTCATTTGTTTGCTGAGATGATGGTCAACTATAAAAGGAGTGCTGATGAGGTTAATTCATACAGCACTAAAAAGCATCAGAAAACAGACTTGGAATCTGAGACAACAGTTGACATGGATATTGATGATACAGTCTCAATCTCTGACTGGTCAGTTGGCTGTATTTCCATGAAACGATTAACTGGTGATAGCACTGGTCAGGGGTTGTGCGATAGAGTTGTGCCAATTTTAAAGCAACTAAACCTTGAATTCGACTGGATCATCGATCAAAGTTATGACGGAGCGAGCAACATGAGTGGTCGATATTCAGGGCTGACGGCTAAGCTTCGCGAATTAAGCAAGAAGGCACTTTACGTTTGGTGTCAGGCACACCGACTGAACCTGCTCGTTGAAGGAGTTCTTAAGAGTTCCCCACAAGTCACAGGAACAATAAGTCTGCTGCAGGAACTGAACGCTGCTTTAGCAGCAGAACAGAAAGATAAACATCACGTCAAGACTCTACAGAGAGTATCAGAAACAACGAGGTCTTGGAGAAGCATAGAGGATGGATTTAGCGTTGTTATTGGTCGTTACGAAAGTATTATTAAGGCACTAGAGGTATTGTCCTCGTCCAGTAATGACGCTATCACTGTGAGCAGCACCGACAGTTTGCTGCGTTGTATACAGGATTTTGTCATAATTGTCACACTTTGCTTGCTGCGCAGCATTTTCAAGAAGACTGGACCTGTGTCTCGTTTGCTGCAGGTAGTTGCATGTGATTACAGTATTGTATCGCCACTTCTTCAAGATTGTGTCAGAAAGTTCAATAAGATGAGAGACACTGCTGACAATTGCTGGAACAAACTGATTATTGAGGCAAAGCAGTTCTCAGTTACACATGGCACTGAGCCAAACTTTCCTGTTAAGCGCCAGAAAAGAACAAAACGAATGCCGGAGAAGTTCTTCGTGATGAACGACCACAAGATCCTGAGCACGCTTTCAAAGTTGACACATACATACCTGCTCTGGTTAGTCTTCAGACTGAGTTCAGAGAGAGAGAGAGATTTACGGATATGGTTGTTGATGCTCTGCGTGAGATGCAGTTCTTTGCACCTCGATTCTTGCTGTCCAAACAGCCAGACATTCAATATGCAAACATAG
>MV022009110
ATGCCTCAAGAGAACAACTATTTCCTGGTGAAGAGCAAGAGAAACATGCCTGTAGCAGAGCCATCTCCTTCACAAGTCGGTCATATTCTCTGCTCGTGGAAACACTCTGCTGCTTCATTGCCTCCACATCAGTCAAGCTATGGTTCAGTTCTATTAGAAATAAAAAAACCAACTCGTTATTTACCTCATTTTATGACGTTTAGTCAATGTACATCTTATGCAGCATTTTCAAATAATGATATTAAGAAACGGTCATGA
>MV022006400
ATGGCAAATAGTGATATTGCAATAAATGGCCAGAAGGCAAATTGCTTGGAGGATTTACTCACTTGTCCTGTTTGCCTTGATTGCCTTCAGAATCCAAGAACACTTTCTTGCCTGCATACTTTTTGTACAAACTGTCTTGAAGGATGTCACAAGCAATACAGAAGAGAAATTGAGTGTCCTGTTTGTAAACGACTAACATCACTTTCAACTTTTGGAATTCAAGGCTTGCCCATTGACCACAGAATACAACAAATTCGTGATATTGTCAACCAGATGGCAAAGATACAGACACAGCCAGATACCAAAGAACGTGCAAGACGGCCATCGGCCAGGTGGTATCAGTCTTGTGACCTTTGCAAAAGTGAGAAGGGAACGCCTGTAGCTGCTTCTTGCCACTGCATTCAGTGTTTTATGAATTTTTGTGATGTCTGTTCAGAGAGACACGATGCTATTCCACTGCTTGCTGTTCATGATAGGATCCTCATGTTTGACAGTAGTGCAGAAGAAAGTGTATTTTGTCAGAGGCACAAAGAACAGCCGTTTCGTTATTTCTGTAAGGTCTGTCATATCCTACTCTGCACAATCTGTACAATGGATCATGATCCAAGGCATGAAGCAGAAGCTCTTGAAAAGGGAATCATAGAAAAATATCGACATCACTTGGAAGAATCTGTGATGAGAGTTACATCAAAACTGAATGAAGTCACAACAAAACAAAATGCCTCGATACTTTGCGACAGAATCATCAGAATGGTCTTTATCAGATACAGACACTGA
>MV022006450
ATGTTCAGCTCTTCCTGTGATTATATGCAGAGCTATCCAGGCCATGGACTTCTTATGCTACAGCAGCTTAATGTGCAGCGTTACTACGGATATTTCTGTGACATCACTATTTGCATTGATGATATCGAATACAGAGCACATCGCTGCATACTTGCAGCCTCAAGTGCAAAACTTCAGTCACTGATTTCTTCAATTTGCCAAGAATGGAATAATGTTATTTTAAATTACATCTACACTGGAAATGTACACCTCGTTGCAACTTCAGTTCATGATGTTCTTGAATCTGCTCGATTTCTAAAGATGCCTGAAGTAGAAAAGGTTTGTTTGGCATACATAGAATGCATGCATTCTTCTTCAGATGAAAGGAATAACGGAAACTCTTCAAGTTTGAGACTAATGCCTGAATTGGCTCCAATTGCTGAAGTCCAAATTGATAGTGGTCAGATATCTAGCTCTTTGTCAAAAACAACTGAAGTACAGTCATTTGATGCAGTGACAAATGCTTTTGAAAGGACTGGTTCTGCTCGCAATCAAGCGCTACTTGATCTTTATGGATCTAAATCTGGATTGCCAATATTTTCTCCTGGCAGCAGCCTAGGGATATCGATTGATTCATTTGAGGACTACATGAGGTTATTCGAGATGCGACAGAATTCACTTAACATAGCAAGTTCAAGCCACCAAAACTGGTCTCCATTTCTAGACGTGAAAACAACAGAAAGTGAGATTGCAGTTCATAGAGTTCTCCCAAATTTGGTACGAATCAGTGATCATTGCTCATTGCATTCTCAAGAGGATCAAGTGCCACTTGTTTCTGATGAAGGTCAAAGAGTGAAATTCTCTGGTTGTCACTTTGATAAATTTACTGAAAGTATTAATCAGAAAAAAAATGAAAGAGAAGAAAATCCCGCTGCAGGACTTGGTGCTGAAATGTTTGACCTTGACAGCACTGATGAAAATCACGAAGACTGTGCAACTAAATTAACTTCTGTATCTCCAACAGGACACTCTTTAACGGCCATTAATGGTGATGAAGACAAGACAAAATTGCACCTAAGACAACAACCAGCATCGTCGTGTGTTCCATTTGTTAGTCATAGAGTAATTGAAAATTTTGGTCAAATGAGATGTGAAAATGTTAACCTGATCATAACAACTGATGATTTCGGAGGATCAGAAGTGCCACAGTCAAAACCAAAAAATTGTGATTCAACTAAACGCAATCGAAAGAAAGTTCCAAAGAAGTTGAGAGCAGCCAGAGCTTCTTCATCTGATGAATCTAACTGTGCATCAAATGCCTACGATGATATTCAGTTTCCTTCTGCTGCTGTTAATTCCATAAAATTTCCACTAAGCAGTCAAGATGCTTCTGTGTTTGCATCAGGCATTCAAGGTGGATCAGATGCTCTTTCAAATGGTTGCAATGTTTTAGGATCCCTGGTTGGTCTTGAAAAACCAGTCAGAAATAGTATGAGTAGATTCAGTGATGTCAAACTCTATCATTGTCCTTATTGCCCCGCAGAATTCACAGATCCTATTGTTTATAAGAGACATTTCATTAGTATTCATGGTGAACGAAATGCCTTCTTATGTACGCATCCGTCTTGCAAATTTCGATCGGATCGGCTGTCAAAGCTTGAGACACATGCACTCATTCACAATGAAATCAAGTCATTCACTTGTCCACATTGTGGGAAGTCGTTTTCCCAGGACAAGGGCCTTTGTAATCACTTACAAAGTTGCACGAAAGCACAGACCTACTTGTGTGATGTCTGTGGTGCCAAGTTCAATCATCTTCAGAGTATGACGTCACATCGTAGGGTTCACACTGGTGAGAAGCCATACCGTTGCACGGACTGTGGGTCTCAGTTTGCAAATCATCGTAATTTCAAGAGACACAAAAGAATTCACGAGAACACATTCAAATTCTTTAAAATCTCATCTAAGTGTACATAA
>MV022006430
ATGACGTCACGAAACGACTATGTGACTGTGGACATTGATGACGACCCTGACATAAGCTTTAATCGGTCGAGAGCATTTCCTCCCCCGCCAGACGATGCCTCGGACGTCCCGACAGAAGACTTGTCTTATCGTTCGGCGGCACCGCATAGTCCAAGGGACAGACGAAGTCTGCCCGCGGACGAAACACGTCAACATCATCACACATCCAGTCGAGACACACGCAGTCCAGAGACGGGTGATCGACGACTTGACCGGGCGGCTCGTTCGAATCTTGCGTCTTCCGGCAACCGTCCGTCATTTCAAAACTATAGAGGCCAGACGCGTCGGAACGATGAGCGGCGTCTACTCGACCACTACGGCGACGCGCCACAGACTGACGAATTTTTAGCCGGCACCGCCGACATGCGGGAACGCGATTGCGTTTTTAACCGCGTAACTCGCCGCGATGAGCGACAATTTTCGCAGTTTTCTGCCGACGCCGATGAGATACGGCTACGAGACAGGTTTTTCGACCGAGATATTCGAGAGGACTCGCGACGACATCGCGAATACGTCACAGAGACGCGACCATTTCAAGAACGTTGCACTGACGCCGACAGAATATCGGCCGACCCGATAGCTGAAAAACTTGACAAATTGCTGAAATTGCAGCAGGACAGCCAACAACAGTGGCAACGCTCTATCGAAACCCGATTTGAAAATTTAGCGGCAGCGGTAACATCTTCGGCCGGCATGCGCGAAGCGACGTCTAGCGGCGGCGCGACAGTTGACTATCGCCGACCGACTGTCAGATTTGAAGAGCCCGACTTGGGCGAGACTGCCGCCAGCGACGGCCGACAATGCACGGCGCCCTCTGGTGGCGATATTTGGTACCCTGAGCCGCGACGTGATGACGGCAAGTGGTACGTGCCGACGACTGACGGCGACACGCAGACCTACGGCTCAGGAAATAGGGACAATTTCGCCGACACAAGACAGACCAATTCCGGCGATTTCCGGTCGAACTTTCGCGATAGACAGGACGATCGTTCCGGCAGAGGGCGACGCTGCTTTGGGTGTGGATCGCTTTCTCACCTTCGACGCCAGTGCCCGAGGGGTCGTAGCGATAGAGTCGGCATGAAAATATCCGCAACGCAAAGTCCTTTTACGTGA
>MV022008470
ATGGTCAAAGATGTCGGTCGGACTGCCGAGGTCGGAAAACGCCACGGCGCGTCGTCGACGGAGTCGCAGCAGCAGCAACAGGGTCCGGAAGACGGGGCCAACGGGGCCATGTCGTCTCCTGCTGCACAAGACGAAGCGCAAGCCCGTATCCTCTTCTCGCAGGCACAGGTCTACGAGCTGGAACGACGGTTCAAACAGCAGCGCTACCTGTCGGCACCGGAGCGCGACCAGCTGGCCCAGGTGCTGAAGCTCAGCTCCCAGCAGGTCAAGATCTGGTTCCAGAACCGTCGCTACAAGATGAAGCGTCAGACGCAGGACAAGACCCTCGAGCTGGCCGTGCTTCACTCGCCCCGCCGCGTCGCCGTCCCGGTCCTCGTCCGCGACGGGAAGCCGTGCCTCGGTCCCGGGGGCCCGGCGACATCGGCGCTCTCGGCGGCGGCGCGTACGGTCCCGGGGCCCCGTACAACATCGGACCGTTCCCCGGGACGGGGGCAGCGCCTTCGTCCAATGCCAGCCTCAGTACACGGTCAGGACGTGGTGAGNNNNNNNNNNNNNNNNNNNNNNNNNAGCGGAATCCATCCCAAGTCTGGATTTCCTGTCGATGGGATTGTCCTGTTGGAAAAGGAAGAGTACTTTTCGCCGTCGAAGACAGAGGTCGCTCTCGACCGAAGGGTCTTAACGGCCCCCGAAGGCCCTGGGGGGCCGAGGACTCTTTGGGCCCCCGGCCCCCACCCATTCTGA
>MV022008070
ATGGGTGAGTTAATGAGAGTCGTATACACTGTAACTACTTCACGCCGCGGAGTTCTACTTTCGAACGACAAAGACGCCGTCTACACTCAACAACACCAACAACAACAGAATCTTCCGTCAGAAAAAAATACGAAGTCATCCGTTGATATAAAGTGCAATAAAAGTCCCTCGGAGTTCCTGATTAATGGAGCAGCTGCTCCCCAATTGCCAGAATTTTTCTGTTAG
>MV022008260
ATGTCCTCGAAGAAAAAGAAGAAGATGACGTCATGGGATATGTACTGCGCAGGCGTTGGATTTCCGTGTCATCTCTGTTCGGCGTTGAAGTGGATGCCGACCACGTTTCACCTTCACAATAACCAACCGGACGTCCGGTTTCGTCCGAAAGAATCGTCGTTCACTTCCGGCGGCTGTGTTGTCCGAACGACTTCCGGACAACTTATTGCGGACGAATCGTTCGCGAGGTCGTCTCAGTTCGTGGGTCGGACGACCGACTGCCGGAACAGCGGCGTCGTCGGCGGCGGCGGTTACCTGTTGACCCCTCCGCTGCAGCAGAAGCCGCCGTTCTCGTACATTGCGCTGATCGCGATGGCCATAAACAGCTCCCCGGACAAGAAGGTGACCCTGAACGGCATCTACCAGTACATCATCGACCGCTTCCCCTACTACCACGACAACAAGCAGGGCTGGCAGAACTCGATCCGCCACAACCTCAGCCTCAACGACTGCTTCGTCAAGGTGGCGAGGGACAAAGGCCAGCCGGGCAAGGGCAACTACTGGACCCTCGACAAGCGGTACGAGGACATGTTCGAGAAGGACAACTACCGGAGACGGAAGAGAAGGCCACGGGACGCGACGAGAACCGCGGTCGTTCCGTCTCGTAACGATCTTCCGGATGCGTCGAAGGAAAAGAAGATCTCTAAAAATGAAAGTCACTTTCGGGCGAGTCAAGAAGCGACATACGCCGACACGCCAGAGTCCGATGCGGAAGAAATTGCGCTATATAAGAAGAGACTGTCGCCGGATCGAGGCGACGCGAATGACGTCACTGTCGCGGCAGCCGACGACAGAATGGAGGAGCGGAAATTTGACGCAGCAACAGACGACAGTCTGTTTTCCCGCCCCTCTCAGGGAGGCTCGGTTTCCGCAGCGCCGACTAGAAGCCTGCTCGGGCGTAATGGCGTCCTAAGATCAACTCTTCAGGATAGACAGAGGATGACGATGCGTGACAATCTATCGGCCAAGGCAAAACTCTTCAGCATCGAAATGCTTATTAAGTAA
>MV088000080
ATGGGACGCTATGCATTAACGGGTTACCTTAAATTGTTGCGCAAACGGAGGCGAAGACGATCGGAAGAAAGCGACGACTTTTTCATGAATGGCATATATTCAGACGGAGAGCAACATATTCTATCTCGATCCAAGAGAGAACTAAAATTTCATACTGACGACTACTTCTGCGGTTATTATCCTGTTGCTGGAGGAATTTCAATATTTTGCTTCTGCAAAGTGAATGCCGCAACCACTGTGCCAGTAAACGGAACCCAATGCACTGATATTGACGAGTGTTCCTATGACAACGGAGGCTGTGACCAATTGTGTAATAATACTCAGGGAAGCTACTATTGTAGCTGTAAGAGCGGATTCGAAATGGCGCCGAACAGACGATCTTGTGCAGATATCGACGAATGTAAGATTGGAAACTCGACATGTCCATCGAAGTCAATATGTGTAAACAGCTACGGCTCCTACGTCTGCATTCAGAACTACGCCAGTGAGATGCTTCTGTAG
>MV022008500
ATGTCCAGCATTTCCAGCAGCAGCAGCAGCATCAGAGGTGAAATCACAGGATCTGTGGAAAGAGGGCGGACAACGGAAGCAGTACCGGTACTGGAGGTCGCCCGTACCGCAGTTGCAGAAGTACCGCCGGACAGAAACCTCGTCGAATTGGACTTTCTGGACATGGAAAAATCTTCGGACAGCGGAGGAATCGAGAATCCGGATTTCGAAGAAATCGCCGTCGACGACGATGACGACGGCGTCGTCTTCACGGCCCTGTCTCTCGGGATCCTCATCGAGGTCATGCTCGTCCTCGACTACGTCTTCGTCGCCGCCACGCCCGGCCACTGGTGCTCCGTTCCGGAACTGGTCGGGATGAACCTGACCCTGGACGACCTGTTCCGGTTCGCGCTTCCGGTCGACAACGCCACGGAGACCGGATACAGTCGATGCGAGATGTACGTCCGGAACTACACCGGATGGACCGGCGATGACGTCATCCGGTGGCTGAACGCGTCGTCGTCTGCTTCGGCGGCGAACGACAGCTCGACGACGGCGACGACCACCTGTCAGTCTGGATGGAGTTACGACACGTCCGTCTATTCGTCCACAATTGTCACCGAGTGGGACCTCGTCTGTGGCGATAGTTGGATGGCGTCGTTCGCCTACACCGCCCTTGCTCTCGGTCAACTCCTCGGCGCCACATTCTGGGGAGCCGTGAGCGACAGGTTTGGTCGTCGTCGACCGTATTACCTGGCGATGTCTCTGATGATCGGCTTCGGAATCCTGGTCTCCGTTTCTCCTAACTTTGTCGTCTACTGTTTGTTTCAAGCGGTCGTCGGACTCAACACGGTCGCCTGCTTCGCCTCCGGAGTCACCATCGCCGTCGAGCTGTCGGGTGTCACGTGGCGCGGCCATCTGGCGACCGCCATCAACTACTTCTGGACGTTCGGTTACATGCTATTGGCTGTGATCGCGTACGGAATCAGAGATTGGAGATATCTGCAGTTGGTCATAGCTGCCCCTTCCCTTCTCTTCCTTCTAACGGCAATATTCGTTCCGGAGTCTCCGCGGTGGTTGTACAGTCGACGGCGGACGGAAGAGGCAGACAGGATCGTCAGGAGAATCGCCCGCTTCAACCGTCAGTCGCTCAGAGACGACCTCGACATCTACGTCGACGCGTCAGAAGAGGATGTCCGCAGCTCTTGCGTTGATCTCTGTCAGACAAATCGAATGCGAATCAACACACTTCTGCTGGGCTTCATCTGGTTCGCCAACGCCCTCGTCTACTACGGCGTCAGTCTGTTTATGCCTACGATGGGAGGCAACGTCTTCCTCAACTTCTTCTTGTCCGGAGTCGTCGAACTCCCTGGTTACGCCATCGCCCAGCTGTCCATCACCTACCTCGGGCGCCGGTGGCCCTGTGCGTGA
>MV022007660
ATGCATGCTGAAGATGAGCAGAGGAGCGATTCTTACGGTAACGAGAAAGCGGATTCCGTCAGCATCACATCCAAAGGATCTGGTGGAGACAGCGATGAGAAGGTGGAAGTGCCGAGGAGCATCGGTCTAATCGGAGGCATTTCATTCATCGTCGGAACCATCATCGGTTCTGGAATATTTGTTTCACCGTCGGGAGTGGCAGAAGGTTCTGGGAGCGTTGGATTATCTATGGTCAGCTGGACCATTTGCGGAATCATCTCGATGCTTGGATCATTTTGCTATGCAGAACTTGGAACAGTAATCAAACAATCGGGAGCCGATTACATCTATCTTTACAAAGCCTACGGAGACGCGATGTCATACATTTTCTCCTGGGTTAACAATTTGCTTGTTAAGCCGGCGAGTATGGCTACTATAACACTCACCTGTGCCCAGTACATAATGACACCGTTGTTCGACGACGGATGTGGTGAAGCTCCGGAACACATCAAACTGATCACCGCTATCTTCTTCCTCTTTGTTTTAACTGCAATAAACATCTACAGTGTGGAATTGGCGTCGAGGATACAGATCGTGTTCACCGTTTGCAAACTGCTCGCTCTGGCGATCATCATCATTGGCGGAATTGTCAAACTCTGTCAAGGTTACACGGAACATTTGGCTACAGGATTCGCGGGAACAGAAACAAATCCTGGAAAAATTGCTGTAGGATTCTACAGTGGGATGTGGGCCTATGATGGATGGAATACTGCCAATTTTATGACAGAAGAAATCATCAATCCAGAACGAAATCTTCCGTTGGCGATCATCATCGGCGTCCCTTTGGTCATGATTGCCTACATACTTACTAACATATCCTACTTCACTGTTATGTCAATCGAGGAAGTAATAGCTTCGCCTGCCGTAGCAGTCACTTGGGCAGAAAGAGTTATTCCACAGGCAGCCTGGATAATTCCCATTTTCGTTGCTTTGTCGTCATTCGGAACCGGAAATGGATCTCTGTTCTCCGGTGGCAGATTGATTTTCGTGGCGGCCAGAAACGAACATTTGCCGGATGCTTTGGCAATGGTTCACGTCAGAACCTTCGCTCCGTCTCCTGCCATCATCTTTACTTTCATATTGGCGATTGTGTTTATGCTATCTGGAGACATCGGGGCACTGATAGACTTCATCAGTTTTCTTATGTGGGCTTTCTACGGATTCAACATGCTGGCAGTAATCATATTTCGATATAAGAAACCATTCAAAGACTATCCTCGAGTTATCAAGATTCCTATTATTATTCCAATTCTAGTTTTTCTGGCGTCGATATTTCTCGTCTTTGTTCCCATCATAACTAATCCTCAGGTCGAATTTCTCTTCGCCGTCGTGTTCATTGCCGCTGGATTGGTCGTCTACTTTCCCTTTGTCTTCTTTAAAATTCGATTTGGATGCACAATCGCCAGCCGTCGTGATGTATTCCTCTTGCGTCCGCCCGCCCGACCGCTCGCTCGACCGACCGAGGAGCAGCAACATCTGACGCTGATCAGACTAACCCGAGCCGCAGTCACACGCGTCCGTCGCCCCGGCCAGCGTCGTTGCGTCGGAAGCAAATCGCCACCACATTCGAGGGGTGGGATGGGAAGGGAAGGGAGAAAGGTAATCGAGGAACGACTTTCATCCTTCTGTCCGCGTTCAGGTTACAGAGAAAACGATTGTTCTCGACCGGCGGACGTTTATGACAATTTCGAGGGAGGACCTGAATTAAACGGAGGCTGTTGA
>MV022006840
ATGCTCGTATGTATGCGATTATACGTCCGTACTCTTTTATCTCTTTCTCTACTCCAACTTCCGGTTGAAGAAACCGTCGTTGGAAACTGTCTTTTTCGACTACCGGTTGCAGAAATCGTTGCTGACTTTCTCTTTCTCTTCGACTATGGCTTCCGGTTGGAGAAACCGTCACCATGTTGTATTGATATATATGCATCCAACTTCCGGTTGAAGAAACCGTCGGGGGAATGTATGATTGGGTGTTCCGACTCCCGGTTGAAGAAACCGATGACGGATTATACTGTTATATATATCTACTTCCGGTTGAAGAAACCGTCGCTAGATTGTCGTTGTTATATATCCTACCAACAGTCTGCGAAAGCAAACTGTCTGACTAGTTGTCCGGCGGACCCGCCGAAAGGCGACCGTATGTATGCCACGATTTTCGGTTGCATAAACCGTCGTCGCTAA
>MV022006580
ATGAATGCCGAAGTGGACGGAGGCAACGACGCAAAAACTCCTTCGCCAGAAGTCGCTTTGATTGATTTCTTGTTCACCGTCTTAAAACCGCATTCGACGAAAGAGGAGGTTGCACTGTTATCTGAGCTCGTCATCATTGGAAGTCTGACTCTCTATAACGAGAAAACACTCAGTCCGATGCGGTCGCTTCCAGCGCTCCCAGCGCCCATGAAAGGGTTAAGAAATAAACGTCGTCTCTTTTAA
>MV088000030
ATGTCAACAAGACTTGATCTTGGCAACAACTTGGCTGACCACATCACAAGCCTGTCTTCATTCTGTAACTTCACAGCTAATTCACAAGACATTCAAGTTGTCTGGAGCATAATTTCACCAGATTTGGATTTAGCTACATTGGCTGACCAGTACACAGATATTCAGCTTGGCATGAAAGACAAACATATATCTCCGAGACAAGTGCTTCAAACATTGTGCTCAAGACTTGAATCCGACTTGGCCACTATAGAGCAGAGTGCACTAGCAGAAACTTTGGCAAGAGTATTAGTGTGCAAGCCGCATGCTGCTGATTGTGCGCGCCTCATATCTGCTTATAACCGACTGAAGACAACTTATCGGGCAAATCTGGATAGACAAACCATTGTTGATTACTTGTATATCAATGTCAACATGCCAATATTGTCCAATTTTGATCCACGCCCAGCAGTACTGAAGTCGCTATTAGAGAAGGCTCGTCGGCATCGTGAAACTCCAAAAGTTACCGAACAGCAGTGGTTTAAAACTGTCTTTGAGCAAGAAGATGCATCTGGCTGTGACCAGCCGAAACGAACTGCACGCAGCACAGAATTGAGACTGGCTGGCAGTGGCTGCCATTAA
>MV022008080
ATGGTAGCAGTATCTGTAATAGTAGCTGTTGTTGTAGCAGCAGCAGCAAGAGCAGAGGTAATCACTCTGAATGAGAAGATAACACGTGCTTTGAAGGAGGAGACAACACGTGTTCTGAGGGTAGAGGCGACGGAGATAACACGTGCTCTAAAGGAGGAGACAACACGGTCTCTAGAGGAGGTGACGACGAAGATAACACGTGTTCTTAAGGAGGACACAACACGTGCTCGGAAGGAGGAGAAGACGGAGATTACACTTGCTCTGAAGGCGGAGATGACACGTGTTCTGAAGGAAGAGACAACACGTGCTTTTAAGGAGGATACTACGGAGATAACGCGTGTTCTGAAGGAGGAGATAACGCGTGCTCTGAAAGAGGAGACAACACGTATTTTGACGGAGACAACACGTGCTATAAAGGAGGAGACAACACGTGCTCTGAAGGAGGAGACGACGGCTATAACACGTGCTTTGAAGTGGGAGATAACACGTGCTCTAAAGGAGGAGACAACTCGTGCTCTGAAGGAAGTGAGGACGGAGATAACACGTGCTCTGAAGGAGGAGGCAACACGTGCCCTGAAGGAGGAGACGATGGAGATGACACGTGTTCTAAAGGAGGAGATAACACATACTCTGAAAGAGGAAATTACACGTGTTCTAAGGCAGGAGACAACACGTGCTTTGAAGGAGGAGACGACGGAGATAACACGTGCTCTGAAGGAAGAGATAACACGTGCTCTGAGAGAGGAGACAACACGTGCTCTGAAGGATGAGACAACGAAGATAACACGTGTCTTTAAAGAGGAAATAGCACGTGCTATAACGGAGGAAACAACACGCACTCTGAAAGAGGAGACGACGAAGATAACACGTGTTCTTAAGGAGGACACAACACGTGCTCTGAAGGAGGAGAAGACGGACATTACACTTGCTCTGAAGGCGGAGATGACACGTGCTCTGAAGATGGAGATAACACGTGCTGTGAAGGAGGAGACGGCGGAGATAACACATGTTCTGAAGGTGGAGATGGCGGAGATAACACGTGCTCTGAAGGTGGAGATGGCGGAGATAACGCGTGCTTTGAAGATGGAGACAACACGTGCTATGAAGGAGGAGACAACGGAGATAACACATGCTCTAAAGATGGAGATAACACATGCTCTGAAGGAGGACACGACGAAGAAAACTCGTGCTCTGAAGATGGAGACAGCGCATTCTCTGAAGGAGGAGACGACGGAGGTAACACGTGACCTAGAGATGGAGACAGCACGTGCTATGAAGAAGAAATCAATACGTGCTTTAAAGGAGGAGACAACACATTCTCTGAAGGAGGATACGACTGAGGAAACACGTTCTCTTAAGATGGAGACAACACGTGCTTTTAAAAAGGAGACAGCACGTTCTCTGAAGGAGGAGGCGACGGAGAAAACACCTGTTCTGAAGGATGAGACAGCACTTGTTCTAGAGGTGGAGATGGCGAAGATACCACGAGACGCGCCTGTTTCCAACACCGTGCCTAACAGTCGTGAGACCTCTATGAGTATGCACACCCTTAGTCAAAGGAGTGTCACTTATTCAGATAGCTCACAATATTATTAG
>MV022008400
ATGAAGCCAGCGACGTTCCTGCTGTTCGCTGCAGTGGTAGTTGCCTCGATGGTTGGGAGGACTGAAGCTGTTTCCTGCTATCAGTGCAACTACACGAATTCCGCCTCTTTAGACCGATCGACCTGCGATGAACCGTTCAACGCCGCTATGACAAAGAAGTGCAACGCTCCAATGTGCACTTGGCAATATGCAAACTACATTTCGCCACAGCAGTTTTACATCGTCTTCCGTGAATGCGTGGACGATAAAATCTTTTCAGTGATGCGCGATTGCGAACTGTATGGAAAAAACACCAACCAGCCCTACTTTATCTACGGAGACAAGTGCTGCTCAAAAAGTGGTGACCAAATGCAAAATGGTGTGAAGTGGAGCATGTCCAGTTGCTTCTGCATGACGGACAACTGTAACGGCGACATACCGTACTCTCTGTCTCCTTCCACTGTCGCTCCCAGACCAAAGCCTAACGTCTCCTCAATGCTGGAGCCTTCCGTTTGGTTTGCTCTGTCAGCTGCAATGGCGTCAATGTTCTAA
>MV022008740
ATGCTGAGCAGGATTGGCAAGTATGATCGACCGGTCTGTGAACAGACGATTGAGGAGGAAGTTCTCAAGAGGCTGCGAAAAATGCCACGGAAAACAGCAAAAGTCAATCCGGATCTCATCGACGTTGATGCATTTCGAGGGTCAGCATTCTCAAAACCGCATCACGGTTGGATTGCAGTCATTCGAATGGCACTCCTCCGCACTTTCCTCCTTCCTCTCTACTTCCGATGGTGGGGAGCTTGTGTTGGCATGTGGTTTGTTGGTCTACTTTGTCTTCTGTACTCTTTTCAAATCTTCACCATTTTCATTTTCTTTGGAGATCTAGAAGATGCCAGTGGCAGCAGCATGGCTTCGTTGTCGTCTGCTCACGTGTTCTGTCCGTCTGTGATGATGTTTGTTCTGGCGCTCATCTACGCGCAGATTACATCTGGCGCCAAATTCAGTCCACAGTACTCGAGGATTCAGCCACGCACAAAGCGGTTAGTTATGGTTCTGATGCTACGTCCTCTTCTGAGAGTGATCAAGGGACCATTTTCAGGATAG
>MV022007620
ATGTCGTCGCATCCTCTGATGTGCGGATCGGTGAAGACCAACAGAGTCTACGAACTGCGACGCAAGGCATTCGAATACACTCAGGCGCTGGCCAACGAGTCCTCTGCTCAACGGCTGACGGAGCAGGAGGCGACAGCTGAAGTGATGTCCCCATCTCAGGCGTCGACGACGGCGGCGACTCAGCGCCTGTCCAAAGCCATCTAA
>MV022009040
ATGCCAAATCTTTACGCTGCTAACATGGATCGAAAGTTCTGGAAAGATCCAGAAGATTTCCGTCCGGAGAGATTTCTCGACGATTCCAGTGGCATCATCAACAAGGAAAGATGCATTCCGTTTTCCTTGGGAAGGCGTTCGTGTCTTGGAGAAGTTCTGGCCAGACAAGAATTATTTCAGATAATTTCGGGTTTGGTCCAGAACTTCGTCATTCAACCAACTGAAGATAAGCAAAGCATCCCCTGTGAAGAAACCTGTGAAGCGTTCTTGAAACCGTCAAGATTTCAAGTGCGACTGAGCTACAGAAGTGAATAA
>MV048000050
ATGAAACACGGCACAAAGATTGCCAAACTTGCGACCAAACTCAAACCTACAACGTTTGAGCTGCTCTGCTGCACGGTCGGCAGCGGTCGGCAGACCAAGAACCTTGCGGTGATCTACAGACCGGGTTCGCAACATGTTAGCGAACTGTTCTTCGACGAAATAACTTCGCTTTTAGAATTCCTCTCCACTTTCAACCGTGAATTCTACGTTGTCGGTGACTTTAACGTCCTTTTTGAAAAATGCTCTGACAGCATTGGACACAAGCTCAACCAACTATTGGCTACATTCGACCTTCGGCAATACGTGAAAGAACCGACTCACGAGCTTGGCGGATTACTAGACCTGGTTATAGCCCCCAGAGAGTCGGATTTGCGTAGTGTTAATGTCGTTGAGTCGGGTCTATCTGACCATAGACTTGTACTCTGGACAACTCAGGCTTCGCACCCACCGTCTGAGTTCACGACAGTAATGCGCAGGAGATGGAAACATTTTCAGACAGATGACTTCATACAGCGGCTCAAGGAGTCGGAGCTAGCTCAAGGTGTCAGCTCAGATAAAACAGCGGCTGAGCTCGCTGAGCTGTACCAACGTTTGCTAACGGCCATTTTTTGTCCTTTCGTTGCTCCGCTTCTGTTAAAATTCCGTGACAACACAGCTTTTAGATCGGTTTCGGCTACAGACGACTCAAGTGTAACAAGGACCGCAGATTCATCGCAAACATCCGAGATTAGATGTGCGGCGTATTTTAAGAAGATTTTATATTTCTTTCAAGCGCCCGAAATCAAATGTTCCTACAATTTCCTTTCGCACCTGGTCTTTCTCCTGCTCTACAGCATTATTCTTCTCACCGATTTTTACCCCAAAATCGGAATCAAAGAGAAAATACTCATCGCTTGGGTTGCCACGTTGATCATCGAAGAGATAAGACAGATTATAGTCATACGAAAAAGATTGTATAATTATATAACGGACATTTGGAATATAATGGACGTCATAACGATCGTAACGTTCTTGGCCGGAATGATACTCCGATTCATTCCAGTTTCCATTTGTGGCCACTGCTTCTACGCGGCCAGGATCGTCCTCGCTTTTAATTTCATGTCGTTCTTCTTCCGAATTCTTCACATGATCGACCTGTTCTATTTCATGATAATCCTGGTCGTGTTCATCGCTGCCTACGGAATAGCGTCTCACGTCATTCTCTATCCGAACCAACCGCTGAACATCGCTCTCGCTAGAGATGTCCTCAGCCGATCCTGGTGGAACATCTTCGGCGAACTCGGCATCGATGAAGTCTCCGGTGAGGCATGTGACAATAGAACACTTTTGCCGTATGCTGAGCAGTGTGCCTCGATGGATGCGGACGAATTCTCGTCATACGGTTGCAGCGATTACAAGGCGGACAAGTGTCCTTCGATCAATTGGCTTATTCCGATCATACTCGCCATCTACGTCCTAATCGCGAATGTCCTTATGTTTAACCTACTTATTGCGATGTTCAGGTTGGATCTGATTCTGAGTAAACAGGAAGATATCTCGAAGCGTCTTACGCAACTAGAAAAGCAGGTATGTGACACTCTGAAGGAGGAGAAGGAGGAGATAACTCGTGAACTGAACGAAGAGATAGCTTCTGAAGGAGATAGCATGTGCTCTGAAGTGCGTTGA
>MV022008680
ATGTCGGCAAAGAGACGATCGAGTGGCGTAACTCCTGGAACCAATAAAGGCAGAAAATCCACTGTTGCGGATCAGATCGCCGAAGGAAAATTGGCGGATTCCGAATGTAAAAATTTGGATTCCGCCTTTGAAGGATCATGTATAAAAGACACAACAGCAGATCAAAACTTGAAGGGTCTTGAAATGTCAGCTGTCAAGAATGTTGCAAAATCATCTTGTCAGGCATCTCATCCCGACACTGCTCCAGGTGACAAACTGAAGGCCATCTTTGACGATTCCTTCGGATCGGCTGCTAAACGGTACTCTTCACCGGCATTGTCAGTCAGACGATCGTCTAGCCTGACAACACTGTCCGGGCCCAGAACCAGTGAACCGAGGTCTGTACAGAGACCCCGCAGTTCAACCTCTGCTTCACCAAGAAGGAAATCTAAAAGTCTGTCAAAGTCTCCAGTCAGTAGCGATGCGTCCAAAAGGTCGCCGAGTCCAAGGGCGTTGAACTCACCGTCAGGATCAGAGGTCAAGTCTCCAAGAGTGTCAAGTGGAAGGAAGTCACGGAGTCCAACAAAGACTCCAACTGTCAATTCTGGTCGCAGGAGTTCTTCGGGTGCTAAAATTTTGAATCGCTATTCCTATGTACCCGTTGTCTCTCCGATAGCCAACAGCTTGGGCAGTCGGGAGACATCATTTGGGTCGGATGATACAGATGGAGGCAGCAAATCGGCCAGAAAAAAATCTGACCGCATCAACAGTTCAATGCCAAAAGACAGTGACCCCGGGTCACTGAGGACAAAGGTCAATCATCTGCGTCGTAAGTCGACACCCCTCGTAGAAGAGTCGGAGCCACTGCTAGTCAGAGCTGGCGTTTCAGAGGCTGAAATGAATTTTGCCTTTACAAATGAAAGTCCTAATCAGGACACAAAGAGCTCTGAAAAACAGGTTAAAAGTCGAAAATCAGTCAGTACTTTGAGGAAAGGGGTGAAGAGGCCAGGAAGTCCATTGAAGGGTCGTCCGCCAAAGCGCTGTGTTTCCTTTGGTCCGGAAATCAGTCCGGAATTGTTCGACCAGAATCTTCCGACGAAGACCCCGCTGAAGAGAGGCGCAACCCCGCGTAGGGTGTCGATCTCGGTGGATCGCGTTGAGCAGCGCCAAAAGCCACTTCTCAAGAAACGCTTTAGCTCGATTCTGGCGATCGAAGAATCGAGGTCTTCTGAGAGAATGTCTCCAAACAGGGGACCAAAACCGGCGAAAACCAAAAGCGAGACGTCCCCGTTAAGTGCCGGAATTTCCAACAGTCCGGCAGAAACTCCCGTCGTGAAGACGCCGGCCGAGAGCACCCTGGCTTCTTCATCCGCAGTTGCCTCGGCCTCCGGTTCACAGCAGAAACGCAAGATTTTCACCTCTGGAACGAAAACAACTCGGACTGTCATCGGAAGGACGACTAAATCACCCGTGACGTCAGGCGGCACATCGACACCCATGTCAACGTCAAACAAGTCGTCAAGCAGTGACAGAAACTTAAAGGAGGTTCAGAATGTCGACCCTTTTGTGTACGAGTCGAGTCCAGATTCGAGCCCTTCAAGAGCCACTCCCAAGACTCTGCTGTCAGTGTCTGCCACCTATCGAGCGTCGCTTGGAGAACACAAGTCTATTTGTGGGGGAAGTTTGGAGCCCGAATCCAGCAGTTTGGTGAAATCTAGAAGAAAGTCAACATCCAAATCAGAGGAGAATGTTTCATCTCCTTTGTTTAGCGACGATGTTAAGAGTCCAGCATGTAGACGATCTCCGGGACAAGCGACTCCAAAAGGCAGTCAGAATCTGTCGCTATCCTCGGCCGGTAGAATATCTGGCAAGATGGGCTCCACAGGACGTAGGGCAGCATCTTCTGGAAAGAAATCAGTGAGGAGGTCTGCAGAAGCGCCAACAGAATTGACTGGATTTGGTCAAATACAGTTTCAGTTGTTGAACAATGAAGAGTTTTCCAAAGGAACGCCGTCTCGGGTGGAAAGCGTTGGCAGGCAAAGATCAAAGAGTCTGTTGCGACGGTCCTTTGCCAGTTCATTTGACGACAGTTCACAGAATGAAGAAGATTTGATGAAGTCAGGGAAAAGTAATCGTAAGAGTAGTTTGATGGCAGAGAGTCTTAGCTCGCCTGAGATGAATGCTGCAGTTGAAGGTGTGAATGATGGGGCGTCTTTAGACAAATTCGGCAAAGAGATTGAAGATCTGTTTGCCACGATTAAAATTAAACCCTCTCGGGTCGTTACACCAAAAGCTGTGTCATCAAAAACAAGTCCAAAGTTGCCCAAAGGAAGAAAGTCTGTGCGTCGAAGTTCTTTGCAGAAAATTTCTTACGAAAGTCCCGAGAATAAAAAGGAAATCAAAAATCTTGAAGCTGAGAATTCTGAGACTTTGACTCGCAGTGAAACATTGGAGCCTTCTGTTTTAAAACCCACGTCGCCTGGAAGAAAATCCTATTTGGCAAATAAGTCTTCTGTCAAGAAAACGAACCTAGGAACCGCAAATGTTTCTGCTGCGAGTCTGTCGAAGTTGCCTTTCAAACATGCGTTTGACTCGGAACCAAAGAAATTGCGTGCAGGCAAGACCGGCAGACCGTCTCCGGAAGCGGCAAAGACGGCCACACGGGCACGGAAACCCACCAGAATGGTTTCCGAGAGAAACGTCGACTTGGCAAACATCAGTCCGTTGAAGTTCTACAGGTCGCCGGTGAACGAACCAGTGAAGCAGAGACGGTCGAAGGTCACTCCCGGGCGAGCCGTGGCTCTGAGAGCGGTCTTTGGAAAAGCCGCTCTTCCATCGCTGTCTCAGTTGCAGAAGTCGAAAAAGGCATCTCCATCTTCCGAGACCACGGTGACGAAGTTAAATGCACATGTAGAAAAGTTAGATTCTGGAGAGGCAGGCCCCATTGTTCGTGAGCACGCTGCAGATAGAAAGTCAAAGGTGCCACGCCCGGTTAAGCTCGTTACGAAGAAGACTGGTTTTGCTGTGAAGAATAAACCAACAAAGCTGGTCCTGAAGCCTAAAACTGGAGGAAAGCCATTTGGCAAAATTGCGGGGAAGATTTTAGCCGTAAGAAAGGTGAAGCAGAGGCAACTGATAAGGAAACCAGACGCGGTTCAGAAGACAGAGGTGGCTGCTGAAACAGAACTCATCGAGGTGTTGTATAACAAGGAAGACTCTGAGTCCTCGATGTCACACCTGACAGTCGAGACTCCTCCGGGTCCCGGAGAAATGTTTGTCTCTCCTTGGTCGACACCCACTCCGGACAAAAATCCACGGAACAAAAGATCTGGCAGAAAACACGCTGGAAGCAACAACATCTCCGGGTCGAAACGAGAAAGTGCATCGAGGGCGGTCACCAGGTCACCATTGCTCAGTGGATTGAAGTCACTCGTGAAGACGCCAAAAATCCAAGCTTCGCCTCGTTTAAGTGGAGTGAAAGCGACGATGAAGACTCCAGTAGTCCCAAAATCTCCAGAGCTCGGAGGATTGACAGATTTAATGAAGACGGTGGCCATCCCAGAATCACCGCGATTTGGTGGTTTGCGTGAAATGATGAAAACGCCAAAGAAATCACCGCAGTTGAATGGAGTGAGAAATTTGGTGAAGACACCGAAAGTTCAAAAGTCGCCAGACTTGAGGGGAATCAGGGAGATGGTTAAAACCCCTAAAGTTCAGCAGTCGCCTCGGCTGGGCGGCATAAAGCAGCTGGTAAAGTCTCCAAAACAGCAGAAATCACCAAAGCTTAGTGGCTTGAAGACGCTTACAAAGACGCCAAAAGTCCAAACTTCGCCTGATCTGCGAAATTTGAAGTCTCTTTTCAATGCAGTGAAAGAAATGAAAACACCTCGTCTCGATGGACTTAGAGCGCTCCTTGCTGTTCCAAAATCACAACCTTCCCCAGATTATACTGGGTTGGTGGAGTTGGTGGCAAGTCCACCGTCTATGGTTGTTGATACTCCGAAGATGTCCAGGGGTCGGAGAACTCCGAGAGGCGGTAGTGCAAAGAAGTCGACGAAGACTCCGGCGACAAAGCCGTCGCCTAGACTAAGCGGTATTCGTAAACTGGTGAAGACTCCAAAGGTGCTAGCATCACCTGACTTTTATGGGATTCAGCAGCTGGTGCAGACTCCAGATGTCGGGCAGTCTACAACGAAAAAGACCCGTGGTAAGGCCGCAGGAACGAGAAGAACTCCTTTGGCAAAAGAGAACTTGCATGAAAGCCCGTTGTTGAAGACGGGTTCAGCCAGGGGAAAGGGAAGAGCCAGGTCTGTGAAGGTTTCTCAGGAGTCGATGCCCGTGACAGCACCGGAACTTAGTCCTGTCTCACCAGAAGTCAGGAAGAAAACGAAACGCGTGTCTAAAAGTGCACGCGGTACGTCTGCCGACAAAGAAATTCTTGAACTGTCTTTCAGCGCACAGGGTGGTGATGTTGGGATCGACGGCAAGGTCGTCAGAAATAAACGCAAGAGAAGTGACCCGGAGGCCGTAGCCGTGTCTAAAAAACGGCGATTGAATGAAAGTGGAATATCGGACGCAGAGGCTGCAGTTGTGACCGAAACTGCAAAAGATTTTGAGCCGATAGTTAGAAAAACGAGAAGAAACGAGAAGCTGGACGCAGTTCCAAACACTACAATGCAGAATGTTGAAGTGGCTGTCTTGTCTGCCAAAACCCCGTCAAAGGGTAGGGGCAGAAGCAAACCAGCAGCTGCGGCCGAGGGGTCTCGTGCGTCCTCAAAAGTTTTACCCACATCTGACGTAGGCCCTGCAGTCGAACTGATGCCGAGGAATCGTAGAGGGAAGAAGCAGCCAGTGGACAAGGAAGGGCTGGTCAGTGTGGTGCCCCAAGGTCGGGTTAAGAACTCCAGAACCAAGAGAGGATCGAAAAAGAATTCAGAGAATGAAATTCCCAGCGTTGTGTCTGCAGCTGAACTGCCAACAAGACGTCAGAGAAAGCCAGTTCCAAATGCCGCTGAGAATGGAAACGAGGCTGTCAGTTCAAACGTTGTTCCTGGGAAAGGTAATAAGAAGGCCTCTTTGAAGGCATCGACCAGTATGGAGGTATTAGTGGTCGAAGCGGCCAAGTCCAGCGCTCGAGGTCGTCGGGGGAAGAGCGTCTCTGTTGAGGCTCTTGTGCAGAGCGGAAACTGTGATGGAAAGAACGAGAAGAAAGTGGTGGCGCCTCAATCCAAGGCAGTTGAGAAGTTGTTGGTGACAGGAAGATCAAGACAGGAACAGGCTGTTGAAGTTGTCGCCGTTTCGAATCAGACGACTGCCACTGGCAGGAAAGGCACTCGAGCCAAAAATCCAGCTGCAGATTCTTTGGACGAGCAAGTCACCGATCAAGATACCGTGGATCCAACTGCCCACAAAAGAGGGACGGGCAAAAGAAGAGCGGCTGTGGTCGAAGAACCCGGAGTTGTGGTTCGGGAGTCTGATAGAGCGGGAAGAAGACAGCCAGTGGCACGTGGCAGAAGAATGATGATCAATGAAGCTGCTTACCTGGCAGACTTTCTACTTGACGCTGCAGAACATGACAATCGTCCGCAATCACGAGAAAAGTCTCAGCAGAGCAAGAACGAGGAACCGAAAAACAGGAAAGGGAAGGCCGGTGTTGAGGATGCTGGGAAGAGTCCTTTGAACAAGGGATCGCGAAAACGCACGGGTGAAACAGAACCAGTTGAAGCGGAAATCAAAACCAAGAGAACGAGAGTGACTAAAGCCGAAGAGGTCCTCGAGGCGGGCTCTGTTTCTAGAAAAGGACGAAGCGAGGTAAAGATCAGTTCTGTTACAATTGACGGGCAGCAGAATGACGTTCAAGAATCAAACTCGGCGCCGAGAAACCAAAGATCTAGAAGAGGATTGTCTAACGAAAGCGATTTGAAATCAGTTGTCAATTCTAAGACCCCAAAGGGTGGCAGGAATGCAAAGCCAGCAGCAACTGCGGCTAAAATGTCACTTCAATCGCCCAGAAACACCACAGGAATAGTGACTGAAACTGTTCCCAGCAACGTCACCGATACCTCGGCAGTTGACGCAAAGCCAAAACGCCCATCGCGAAAAGTCGCATTTGATGTTCCACCGACACCTGTTGTCGAGGCTTCAGCAAAGAAGAAGGCAAAAGAGTTGGCAAAGGGCAAGGCGGTGTCAAAGAAAACCACCACAAGCAAAATTTCTCAGGGAAGCGTGTCTTCGCCAGGGAAGGCAAAGCCAAAGCCTCGGCCGCTGTCGCCAGAAAGAATTTGCGCTCTGCAAAAAAGTGATGTCGTGTGA
>MV022008120
ATGTTGGAGGACGATAGATTATTCAGCCAAGCTGACATTATTATAGCTCTTTCTGCTAATCCTGATAATAGTGATGAGGACAGTGGAGATGAAGAACATATGAATATGAATAATTTGATCCGCAGTCAATTGGAAGCAGAGGCCGAAGTAACAGTTGTTCGAGATTGCATATGGCAAGAACGTATTGGAGGAGATGATGATGCGGACACACAAGAGGAACCATTGACTACAGATTGGATTCAACAACAGGCATACTTATTACTGGCTGAAATGATAACAGTGTAG
>MV022007990
ATGGCTGAAGGCAGTGATGATAGCAGTGGTGTGAATGATCAAGAAACTGAAAGCACAGATGAATCTGCAACTGAAAGCCATAACAGTGGATCAAGTATGGAATCCAATCCGGAAAATGCCAATGCTGTAGGATCTGGAGGAATTTTTCCACCAGTTCTGCCTGCTGCGGGCGGAGATGCAGAGAATGTCGAACATGAATTGAAAAAGAAAGACGCACAAGAGAATTCATCAGATCAGGTTCATTCTGAAAATGATCGGGTTCATTCTGAAAATCTTGATGGCAAAATGACTTCGATTGCCAATGGGGCAGATGAAAATGGCAACGCTGAAAATGCAGAAACAGAAGATCCAAAGAACAGTGAGCAGTTTGACGATGCAGAGAATATCGAACATGAATTGAAGAAGAAAGACACACAAGAAAATTCATCAGATCGGGTTCATTCTGAAAATCTTGATGGCAAAATGACTTCAATTGCCAATGGGGCAGATGAAAATGGCAATGCTGAAAATGCAGAAACAGAAGATCCAAAGAACAGTGAACAGTTTAATGATTTAGGATCTGAATCAAACACAGAACAGAACCAGCCAGATGCAAATGAAAAAGGAACTGCGGACACTAAGACAACTAAAAGTGATAATGCAGCCAAAAGGAAGCCAAAAAGTAAACGTCATCAAAGCAGGGAGAAGAAATTAATACGCAAGCAGAATAGAGCACTGAGAAAGAAAGATTCAGGCTCTCAACAGTTGTCAGGTGATGATACTGAGGACACTGGTGATGAGGATGCTGAGACTCATCATGAAGACAATGATCGACAGAAAGATCCAGAAAATGAGGTTGGCAGGGCTCAAGATTCTGCTAGCTTCTCACAGAACAACATGAATGAAGTGGCTAAAGATAAAGTTTATTCAAGAGCTCCTGAGACTGGTCCAGTTGGAAGCAGCGGTGCTCCCAGAACAACTGCAAACTCTGAGACAACGGGAGCGAAATCGACTCATCTTCAACAGGCAACTGGAAGCTCATCTCAGAATCCTCCTGCTCTCGTGAGTTGA
>MV048000170
ATGGAATCTTTGATGGCCATCATAGCAGTGTTTGAGGCGATTGTGGCGATTTGGTCTTCTGTCATCTGCTGTAAAATAGGAGCTTGCTGCTGTGACTGCGGAAGTCCACCGCCTACGAACACTCCTTATGTTCAGATTGCCATGGCAGGACAACAACCGTATCCAATTATAAACAACGGATACAATCAACAACTGCAGCCAGAAATGATGATTGCTCAGCAACAGATGCCTCCTTCGATGGCATATGGACAACAGCCAGTCTATGGGAAATATTCACACGATCACCCGAACACGGGTTACTTATTTGGCTTTAGTCTTCAGTGA
>MV022009070
ATGCAACAATCGTTCTTGTTGCAATTGGAAGAAGACTTCCGAGCCAAAAATCTCAATTATCCGCCTTCCATTCCTTCCATTCCTTTGCTAGGATCTCTTCCATTCATTATTCATGGAGCCAGACACATGCCAAAATTCTTCATGAAGAAGTCTGAAGAGCTTGGTCCTATATTCACTCTGAAGATGGGGAACAGGTTGTGCCTCGTACTGAACAGTTTTGAAACCATTGAAGATGCTCTCGTCAAAAAGTCGTCCACGTTTTCAGGAAGAGAAGAATTTTTCCAGGAGACATATTGCAGAAACGAACTCAGAAAAGGCATCGGCCCTGGACAGTTCAACGCGTACTGGAAGTACCACCATAAGTTATCTCTTTCTATTCTACGAGAATTTGGATTTGGAAATAATAACATCATGGAAAATAAGATATCGCTGGAGGTCACGGAATTGGTAAAAGCTCTAAAACAGACAAATGGTCAAGCGTTCGATCCAAAGAACTTAATTATGCAGACGTCAGCAAATATCATCCACCAAATTCTGTTTGCCAATCGATTTCCATTCAACAGCAGTGGTGATGCCAATCTTTACGCTGCTAACATGGATCGAAAGTTCTGGAAAGATCCAGAAGATTTCCGTCCGGAGAGATTTTTCGATGATTCCAGTGGCATCATCAACAAGGAAAGATGCATTCCGTTTTCCTTGGGAAGGCGATCGTGTCTTGGAGAAGTTCTGGCCAGACAAGAATTATTTCAGATCATTTCGGGTTTGGTCCAGAACTTCGACATTAAACCACCAGAAAATCAGAAGAAAATCGACGACAAAGAGAACCTCGGAGTTCTCTTGAAACCGTCTAAGTTTCAAGTGAAGATGATCTGCAGAAGTGAATAA
>MV022008390
ATGGCCAACGACTTTCGAAAGGCATTCGATGACATCGTCGAGTGTCCTATCTGCATGGAGAGAATGTCTGACACAAGAATGCTTCCATGCATTCATACATTCTGTAGAGGATGTCTTGAAATTCACGTCCAGGACAGCGGACTGATTATCAGATGTCCATGCTGTCGAAATGAGAGTGAAATTCCCAAAGGAGGAATCGAAAAATTACCAAAAAACATCTTAATAGAGAAGCTACTGGAGCTAAATGAATCATCGCAAAGCCACCAGATAAATAAACCAGGAGTTGTTTGCAGCTACAATGGACATAATGATGCCGTGGACAAAGACATCGGTTGCATTGGCTATTGTGTCGAATGCGTGCAATATTTGTGCAGAAGATGCTCCAAATCACATGCGAGAAATACAAAATCGCATCGGGTCTTGCCCACAGGATGCCTCGATCACGCGGACAAACAGTTGGAATTCTTTTGCAAGACTTGTAAGTTGTCGATCTGCTCTCAATGCTCGTCTACAAACCATAAGTCTCACGAATTCTGTTCCTTTAACAAATACGCGAACTTCATGGAGAAAACGTTGGAAAGTGTAAAGTCGAAGAAAGACAAAGAGATAGAAACTTTGAAAGTTACGGCTTCAAAAGTTGAATTGCTGGAAAGTGAAGTCAAAGCTTTGAAAAAGAAAGTTTCTCAGCTGCACTTTACAGGAAATCAGTTCGCCGAGAGATTAAAAGTGAAGTCTTCAGAAGCAGATAAACTGCGAGAGAAACTTGAGCGCATTAAATCAGAGAATTCGGAGGTAACTCAGAAGCTAATGATGAATAAGAACTGTGAGATAATGGAGTTAAGGAAGCAAATCGAGGATCTCGAAAAGCAGAAATCTTTGTCTACCGCTAATCCCTACTGCACTTTTGGTTCAATTGGCAACGGAAGCTGTCGAGGAATGATTCCACATGAATTCAAGCTTTCCTGTAGAATGTGTGACCGTGAATTGTGTTTTCGCTGTTTCTCGAAGTTCCTGAAAAGAGAAAGCACTGAACCTGCTTTTGTATCGTTCTTTGTCTTTCATGTTCTGCTGTTTCTGGCGTATAAATATTTTTTCTAA
>MV022006830
ATGGACAATGTTCTTGTCGCCATCAATATGAATGCGTCGATGCTGTCTGTTCTAAAAATACACAACCATGTTGGCAAGTACGTTTCGCTACCTGACAGCTGGCGAAGTAAGAACTATGCATTCGAGTTTGTTGCGGCGATCAATGAAGTTGTGGTCGACGAAATATTTGCCGAACTTCATGCGTCATCGTTCCACACACTCATTGTGGATGAATGTACTGATATCGCAGGTCGAAATATTGTAATTTTCTATGGATCTCAGACTGGAACAGCAGAGGATTTTTCAGGTCGTTTAGCAAAGGAATCAAACCGATATGGAATGAAGGCAATTGTTGCTGATCCTGAAGAATGTGAAATGGAGGACTTATCGAAACTACCTGATATATCAAATTCATTGGCTATTTTTGTTCTGGCAACTTATGGGGAAGGAGATCCAACAGATAATGCACAAGAGTTTTACGATTGGCTTCAGGATGGTGGAACACAGTTGGATGGTGTCAACTATGCTGTATTTGGTTTGGGAAATAAAACCTATGAACATTATAATTCAATGGGTAAATATGTTGATCGACGTTTGGAAGAGCTGGGTGCAAGCAGAATCTTTGAACTTGGAATGGGAGATGATGATGCCAATATTGAAGAAGATTTTATTACATGGAAAGACAAATTTTGGCCAGCAGTTTGTGACCACTTTGGAATTGCTATTGTTGGAGAAGATATCAGCATGAGACAATATTCACTGACTGTTCACAATGCCTTAGAAGACAAACTGTTCAATGGCGAACCAGTACGCCTGGGTTCTTTTAAAAACCAAAAGCCTCCTTATGATGCAAAGAATCCTTATCTTGCACCAGTGAGAGTGAATCGTGAGCTGCATAAAAGTGGAAATCGGTCATGCATGCATATTGAATTCGACATAAGCAACTCTAAAATTCGTTATGATTCTGGAGACCATGTTGCTGTTTATCCAGTTAACTGCGTGGAACTAGTTGAAAAAATAGGCAAACGACTTAATGTTGATCTCGAATTGGCTTTCACTCTCACGAACGTTGATGAGGATGCAAGTAAGAAACATCCTTTTCCCTGTCCAACCACATATCGAATTGCACTAATGCATTATCTTGATATTACTTCCTGTCCACGTACCAATGTGCTTAAGGAGTTAGCAGAATATGCAAGCAATCCAAAGGAGAAGGAGTTTATACTCAAACTCATTCAGTCATCACCTGAAGGAAAGGAGCTGTATCAGAATTGGATTATTAATGATCACAGAACCATTCTTCATGTACTAGAAGATTTGCCATCTTTGAACCCATCCATTGACCATATTTGTGAGCTTCTTCCTCGACTTCAAGCACGTTATTACTCCATCTCCTCTTCTCCAAAGGTCAGTCCAAATGCCATTACAATAACTGCTGTTCTGGTGGAGTATGAGACACTGTCAAAGCGTCTGATGAAAGGTGTTGCAACAAGTTGGTTGAAAGAAAAGGGGCCAAACAAATCCTCTGAAATAGCTGTGCCTATTTTTGTCCGTAAATCACAATTTCGTCTGCCATTTAAACCAACAGTTCCAATTTTAATGATTGGTCCTGGAACTGGAATTGCTCCATTCATGGGATTCATTCAGGAACGTCACAGTGTCAAGGCAGAAGGCAAACCAGTTGGTGAAACTGTTTTGTATTTTGGATGTCGCCATAAAAGTGAAGATTTCCTTTATGAAGATGAGTTGCAGACATTCAAGGATGAAGGAACACTGACTAAACTGTATGTTGCATTCTCTCGTGACCAGAAGCAGAAGGTTTATGTCCAGAATCTAATGACAGAAAATGGTGAAGAAATATGGAGCCTTCTAGATCAGGGTGGTCACATTTATGTATGTGGAAATGCAATCACTCAATCAAAAGGTTATCCAGGTACAGATTATGGCAGTGATTATGTTCCAGTCATCGCTTGTATCCAGAAGATTGATCAATATGCAACAGAATGCAGGCAAAAGCTAATCTGCAAATTCAAAGAGATGGATAAGAAAGAGGAAATAAACACAAGAGTGGAGAATATGCAGAAGCTAAATATTCTATCGGTAAGTTAA
>MV022006390
ATGAGTAAACCTCCTCCAAGAAACTGCGATGACACCGGTAGCACATGCGTCGAACAGTGTCCGCCTTCATCCAACGGCGAGTACCAGTGGTGCGGCAGCTGCAGTTACTACGTTCAATGCACCAACGGCTTCATTAGCTATAATCAGTGTCCGGAAGGTTTAGTCTGGAACGACAATACAAAGACGTGTGCAGGAACCTCTCCTACTTGCAAAGAATGTGAAATACCAACTCCTATTTGCAAGAGCACCGGTCCTTATTGCATTGACAACTGCGTGGGTGCACCAGATTATATCTACCAATACTGCGGAAGATGTGACTACTTCATTCAGTGCAGCGGTGGGACTACCTTCTTTACGGCCTGTCAACAATCCAACCTGGAATATGACGACAACTATAAGGCATGCGTGAGCGCTTCCACCACCTGTAGAGACGATCCTTGTGCAATCGATCTTCCAGGAGATTATTGCTCGTCCAATCCTTGTCTCAATGGAGGAACTTGTCAAGAGCAACCGGATGGATATGTATGCTCCTGTCGTCCAGGATACACAGGAACAGACTGCAACACGATAACAGACAACTGTCTGAGCAACCCATGTCTCAATGGTGGTAGCTGTAACAATGGCATCAATGTATGGACCTGTACTTGTGCTCCGGGATATACAGGGACTGATTGCGGTTCAATAACAGACAACTGTCTGAGCAACCCATGTCTCAATGGTGGTACCTGTAACAATGGCATCAATGTATGGACCTGTACTTGTGCTCCGGGATATACAGGGACTGATTGCGGTTCAATAATAGACAACTGTCTGAGCAACCCATGTCTCAATGGTGGTACCTGTAACAATGGCATCAATGTATGGACCTGTACTTGTGCTCCGGGATATACAGGGACTGATTGCGGTTCAATAACAGACAACTGTCTGAGCAATCCATGTCTCAATGGTGGTACCTGTAACAATGACATCAATGTATGGACCTGTACTTGTGCTCCGGGATATACAGGGACTGATTGCGGTTCAATCGATGCTTGCTTCAGTAGTCCTTGTCTTAACGGAGCGACCTGCGAGGCCGACTATGGAACCGGGAACTACCAGTGCATCTGTGTCACAGACTACACCGGGACGCGTTGTGAAACATATATCGGCGGGTGTAACCCCAGTCCTTGCATGAACGGCGCCACGTGTGTCCCTGACGGAACAGGAACCAGCAGCTGCACATGTCCGATCGAATGGACCGGACGACTCTGCGAATCGCCCAACTATGTCATAAATTCATCGTGCGGTGACATCGTTTGGAGCGGATATCCGCCAAAGAACGACTTCACAGTGTTCTGCTACTACACGGCTCCACTGTCCGATATCCCCGGTCGCAATAAAGAGTGTCGAGAAGTGTTGACCGGGCTCCCCATTTGGAATGACGCCGAAGGTCTGTTGAACGCCGACGGTAACTTCGGTTGTATCGTTAGTCAGAATTTCCCCAGCGATGTGGATGCGACGACTTATCTTGCCTGCGCCGACGACTACCAGCAGAACGTTTCTCTCGGCAATGTCACCGAATCTGCCAAACTGATGGTCTGCATTCGCTATCCGTATCGCGGAATTCCACTCCGTGGTCCGGCATAA
>MV022007020
ATGGTTGATCCAGATGAAGTTGCTCGTCGATGGGGCGAAAGAAAAAGCAAACCAACTATGAATTATGACAAGATGAGTCGCGCTCTACGCTACTATTACGACAAGAATATTATGACCAAAGTTCACGGCAAACGATACGCTTATAAATTTGACTTCGCCGGCTTAGCTCAGACAATGCAGCCTGATGTGGCTGTGGCATCGGCCACCTATAAATATCAGCCAGACATTTTTATACCGAGCTATCACCGCCACCACCATCATCATAGCTTGATGACAATGAAAGCTCACACAATATCTCCAACAGCTACTGCTTCGTTTTTCCCATCTCCTTCTAGTTTCTGGTCTGGTGAAAACCCGAGTCTACCCAATCACACGATATCACCCCATGCAACTCATCTCACTTCCTATATTGGACCCTACGTTTATTCCTAG
>MV022006540
ATGAATATAAAAAGGAAATGTGATATTACTGAGGAGCGAACAGAAGTCAAGAAGTTCTCTGACTGCAGAGAAAATAACCATGAGCCACTGACAGATGTTATAGCTAATGGAATTACAGGTGACGGCAGTATTTTGAATAATGGTGGAATAGTTATCCAATCATTTTATGGAACTTCTAAGATGACTTATGTCAATCCACTTAAAAGAAAAGCATTCCAAGAAAACAGCAGGCATCTTTCTGAGGGTGAAGATGATTTGAAAGACACTGGGAATGTAAACATTGATTTGAAAAGACAACTTTTTAACTCTGAAAGCAATTCAGTTCCTGTTTGTGCAAATGCTGAGATGAGAAAATTCAAAATAAAACGTAATAGTAATTTGAAAATGAACCTGAAGACTATCAGATTGAAGAAGAGAAAGGTGATGAAATACTGCAAACCATTACACGATAACAAAATTGTAGCCACCAGTCAATGCAACAGTTCAAATGCTGCTTCCGTGAATTGGCCAGATAAGAAGTTTTTTCGAAATCGTTCTCCCAGGAAAAGGGAAATGTTGTCAAAGCGTGGACCTGCAGTACTTCTGAACCAGGGCTGTGTCAAATTTCAACTGAAATGTGGCCCAAAGTTGCAGAAACCAACTAAAAAGATACTTGTGTTGCCAAAGAAAAAACAATTTGTTCAGAGAGATGTCTGCAAGAAGTCTGCTGAAGAAATTGCTGGTGTAGACAGAGACAGTGATGTTAATATTAGCACACCTGACACTCCAGATAAAATCGCAGGTCACCTTCCTTTATCTAGTGCACTGGGACATAGCCCTGTAGTTGCAAATACCGAATCCGTTGCTGTAGATATTCAGTCTTCTGCAGCTCATTTCGAACCAAATGATTCAGTATCTGAGGCATCTGATAGCGGTTCTGCAACAGATATGCAAACTGAGGGTTTGTTAGAGACTTAG
>MV022006990
ATGCAGTCTGCTAAAACGGGAACTAGAAGTAGTCCATATCCTGATGTCGATTTTCCTAAATGTGACATAAAACCTTGGAGTAACCCACCGGTGGAACCTGCAGAGCTTTACTGGCAGGTCGACCTGCTTATGACAGACAGTGTTGCTCACAACAAGTTCCTGCATGAAGATGTCCCGAAGCTGTTTGATTTGAATTTCACTGTTGGCCAAATCTTCTGTGCCACTCATACTGGACTGGGTATGTGCAGATCACTGAATACTTCCATTCACAGAATTGAACAGAATGTGGACATCAGTAATGTTATGGATGGTTTCATGGTCCACATCGAGTTCAAAATGAAAAATGGGTCAATTGTTTGTCAGTTTGTTGATTGCATAACAAGGCTGGTTGGCATGCAGTACAAGCATAAGCTATGGAATAATGGAATAGAATTCAACAGATCTTGCTCAGAAATAGGAATTTTATATGAAATGTACTTATACAAAGATGAGCTATTCGGATGCTTTCCTAAATCCTGTGCCTTTTGTGTATATTCACAGGAGGCTCTACAAGGCTTCTTAAAGGTCAATAACTGCATTGACAACAGACTTGTATGCCTTGTATGTGATATTGTGGTCAGGAATATGCTCAACTTCCCATGGCTGTTGTTGCAGTTTTTGGTATCCACCTCATAG
>MV022008890
ATGCTGTCACAGCACAAGTGCCAAAATATACATTATGATAGGGAACATACAATAATTGTGTTATTATTTATGGTAACTTATAGCCAAATTTGCCATCTGTGGTGGATAAATGGTGACAAACTGGCTACTCCAGCAGAATATGTTACCATTGATTTCAAGCTCTTAACACCTGACAATGAACCTTCATCGGTAGAGGGCGGCTTAAGACATGAGGACAACGTGGTGCACGTGGTTCAGGCTGGTGACGTCGGTGACAATGGTGCCAGAAGTCAGCCAAATAAACAGCCAAACGAACTGAGATATTCGGTTCTGTCATCAATTGAACTGGTTGATTCGACTGTGTTAGGAAGTGGAGAGACGCCTGAGGCTTTGTCCTGTAGTGGTCTCGTTCGACATCTGCCTGGCCATGATACTATGTATGGTGAACCAAATGCCTGCAGCACAGGGTTTAGCTTCCTACAGCCAGAGCTAATCGACACGCTGAACAGCACAGAAGAGGAGACCCTGAAAGACGATGGATTTAATGGAAAATTGACGACCACCAAGGCTGACATTTCACAGTACACGATCTCTGATGGCAGCGACTCTCGAGAAAGTCCATCCTACTCTCCTGCGATTCTGGAATCTTCTGGAAAGAGAGACACCAATGTCTTGTGTCGACCGGACTTTGAACTTTTAAACAGCGATGATAGACAGATGAGTCTTTCGCAGCATTCACTCGACTCTCAGGGAAGCGAAGGATCGACGTTGTCTCAGCATCTTATGATGGTTAGCGATGCCGCAGGTCTTATATCCTCATTCGATTCACTTATTCAAAGTGCGACCGACAACAGGATCAGTGCATCACAGCTGAGAGTAGTCGATGCGTATTCAGGTTCAACTCGTGGAAAATTGCCAGCTCCACTGAAGGATAGAAGTGGAAATTCACTACCACAGTTTTCCATTGTTGATGTGTTTGTCGGATCTGGTGCGGTTGATGTCAACTCTGAAAGTAGAATAGGTGCTCTTCCTCAGTTTGAGATCGTTGATGCTGTATACGGCTGCACCAAACCGCATCCCGAGAACTTTGACGCCAGGAATTCAAACTTCTTGACTGAGCAGATCGATTTTTCTGCTGTAAAAGTTCCACAAAGTGTTTCTACACGATGTAATGTTGAATCATTTGCAGAGGATGGCGAGAACACATCACTTCCCACTCATCTGTATGCAATTCCAGCCAAAAGTACTGCCACAAAATTGACAGATGCGTCTAACCTGGATAAATCACCTTCAGGCATCTTGTTACCAGTTGCTGCAACGCGTGATGTTCAACTTTCATCCGGATCAGTTTCTTGTCCGGATTCCTTGTGTCCAGTCATAACGTCATCTGACAGCAATCAGCCTGTTGTCACCGAAATGGTTGTTTCCAAATCCAGAGACGATGTCAGAAATCTTGGAACTTTGGTGGAAGGCCACGTCAATGCTAAAGGAAAATCTGGTTATATGTTTAACAGAATGTTGCTAAAAGACAGAGAAGATGGCATGCTTGCTAAAATCAAGAAACCACGCGTATGGATGCCACTCGAAATCGACAAGTCATCGGACTCTGAGAGTGGAGTTTCTTCTTTGAATAAGCAGCACAACGGACACAATGATTTTGGTATCGCTGGAAAAGATAATCCTCTGCAAGATATGGAGATGCAGAAAGCCAGAGAAGTAAACAATTTTGCTTCATCCATCCCAAGTTTTCCTTTAAAGAGTAACAAAATGGAAAATTCTTTGAGGTTGTCTGCGAATGTCTTGCACGCAGACATCGGAGATACACTGGTTCATAGTTTACGTGTGCCTCTTGGTTCGTCAGTGCCAATTATGAGAGAGAACAGGGAGGCAGTTGAAAAGATCCATGCTCTGCAGGGTGTTCTTGATTCCGAGGAGCGCTCAGACTCTGGCAGGGCGTCGAGGGGTTCTACCGTGGCATCTTTCGAGCCCGACCAGGACCTGGAAAAGTACGATTTGAAATCCGGAGTCGGGTGTTTTCCACTGGAAGAGAAGCTGCGAAAGATGTCTGATCAAGATTCAGGTGGAAAGTGCGATCGAAATACGATGAGCATCAGAGACGAGTTGCGCATTGCGTTTAAGAATCTATGCGACGACGTTGGCGAAGAAGAGATTGCGAACATCTCAAGGAACATGATCGGAAGAAGTGGCTTTGGAAAATCCAGTTCCTGTAGTTCGTGCACTTCGCTCAGTCCGGCAATTTCTCTGCGTTCCATTAAGCACTTGCATGGAGATGGAGATGTACGGAATGCCAGTCTGCGAACTGTTTCGCGCTGTTCTGTTGGAGATTCTGTTAAAGATTTCGATGCACCAGTTAACCCTCTGATCGCCAACTATCAAAGTTGTGAAGACTTAAACATGAGACAGGAACCCATTGGAGCTGCTACGGAAGATCTGAAAGCCACTTTTTTAATATCGTCTGCCGATCTAAAGATTCTGAATAGTAGTTCCAAGATGAAATTCGTTAAGAAAGATTCCTTTAGTGAAGACAGTGATGGTTCAGATGTTGATAAAGTTCGAAAACTTTATCGGTCGTACCCTCGATGA
>MV022008360
ATGACGAAGAACCTCTACAAAGTGGTCCAACTCAACCACCAGATGGGCCATTGGGAAAACGATCTGCCACTGAGCCTCCAGCGCCAGTTCAACAACCTGATCAACATGATCAGACCGGCGGATCCCACTACAGAGGTACAGGAAGCCATCTCGTCTGCCCTTCGGAAAGCTGGAGAGGAGGTAAGAACAACTATATTCAATCATCTCAGAGAACGACAACTACATCATTTGCATTGTCTCAGAAAATGCAATCCGGAGGATGGAGACCGGGCGAAAGATATGGCTTTCAACTGGTTGTCCGATAGATTGGGGAAGAAAATTCCGGCCGTCATCATCGAACGGAAACTGGACGAGGCGTATCGCTCCGTCCAGCCACGACCCAATCCTCCACAGACAGGTACCTCTTCCATCGATCCACCACAGCAAGAAACAAGAACACTCGTCGTCAGCGACAGCAACATGAAGCTGATGAAGGAGGAGGAAGTCCCGGATGACTGGCAGCTGGAGGTATTCTCCGGGGCAAAGATCGACCACGTCTCCAAGCTGTTGGAAGAACTGGGAACCGACGCTCCAACCAACATCGTCACCTGCGTGGGAATCAACCATCGATCCCACCAGGACTCTTCCATCAGCAAATACGTACGCGGCCTTCGAACAGCTACGGGCCGCTCTCCTGCGATGGTCTACACGATGGGAGTGTCGATCTCTCCACACCTGCCAGCGACGGAACAGCAAGCGCTCCGGACCGTCAACGAACGACTTCTCGCAGACCACGGGGAACGCTACATCGTTCCAATCCTTCCACAAGACGTCAAAACTGGACCAGACGGCATCCACTATACAGAAGAAACTACAAAAAGGTTTGGACTAGAATTGTATCGGTCATCAATCAAAAAAACTAATAGTGCATCATCCGACTCACGGAACATCATCAGGTGTACTATTATTACCTAA
>MV048000200
ATGTATGCAGTCAATGCGAATGGAGTTCCGGTGGTTATTGCAGCGCATCCAATGCAATTCGATCGAGACAAACAACGCCCTTATTCTACTATGAGAAATGATTACGCCAAACAGTTGATCGTACTCGGATCGCTACAGATTGTGCTTGGGGTTCTCAGTATTGTTTTTGAAGCAGTCAGTGTGGGGATATTTGCACAAAAAGGTTTCCTCAGTTTGACCTTTGTTGGACATGGCTTCTGGATTGGAATTTTGGTGAGCGATTTTTCTCTATGTTTCTTTGTGGCGATTACTGTATATCGGTTGAATTAA
>MV048000230
ATGAAGCCGGTGAATGCATTCGGTGTTCCAGTGGATATTAAAGTCCAACCAACTGACTTAGACGAGGAGAAGAGCAAAGCTGTTTCCAAGTTTGATATGAAGACTGATGTGGCCAAGCAATTGATAATATTGGGAGCAGTGCAGATTGCTTTGGGTGCGCTCAGCGTCGTCTCGGAAGCAGTCTGCTTTGGACTCTATTTAACGTCCGATGTCGTCAGTTTGTTCTTCGTAGGCTACGGTTTCTGGATTGGAGCTATTTTTATTTTGACCGGTATTTTTGGGATTTTGGCCGGAAAGCAAAGAAGCAGATGTCACACGCTCCTATTCAACATTTTCTCAATCATTTCGGCGTCATTCACGGTGGTGCTATTCAGTTTGTCTCTTACGTCTGCGATTATGAGTGGCACTGGCAAGCACGGCGAAATTGTCTATCCTACTACCCCTCCTCCTGGCGCTACTACCAAGCGATACAGCTATTACTACTACAGTGATTACCAATACTTTGCATCGAGATATCCAAAAACACAGATAGCTGCTATCGTGATGGAGTCGTTGATGGCCGTCGTAGCCATCGTGGAAGCGATTGTTGCAATTCGTTCATCACTCAAAGTTCGTAAAATTCCGAATTCCTGCTGCAGTTGCAACTGTGTCGGCTGCTGTCCAGAGGGTCAGAATTCCAGTCCACCAGCGGTGGTCATCTGTCGACTGGGAAACTGCTTCTTCCACTGTGCCAGTTACTGCTGTTTGCCGAATAACTCAGCCTTGGACCAGAAGCTCGCAATGATTGGATTAGGAAGACCTACTCCCGCATACACTACTGTTGAAAAACAGGAAGAGATTTCAACGAGTGATGAATCAGGTCAGCCAGCCAGAATGGACAGCGTGCCGCCGACCTTCTTCTATCCATTGGTTTCTGACCAGCATCTAATGGTCGACGATCCAATGTTGCAAGGTCAAGGGATTTCTGATCATGCTAAACTGATCGGATTCTAA
>MV022008720
ATGTCGACCACCATTCGTTTGTCGATGGACAATGGTCACCGTGGTCCGTTTCTGCTGTGGAAGGTGACCAGACGTACAGATCAACATCCACCATCCCTGTACCAACCGTACGGAGTAACCTTCCACGACGAGAACGTTGTCTTGGCGGAGGGCTTCTGGCCCTTTAGCCGGCTCCAGGTGTTCAGCGGCAAAGGTCGTTCGGTCTGTTCCATAGGTCAGGGCGCGGTGTTACCGTTCGGCGTGGCGGTGAATTCGGACGGAAACATCGTCACAACCGACCACAGCGACAGAACCGTGAAAGTCTTCGATGTTTGTGGCGACCAGCTGCTAGCCTGGAAGCCGGCGGCCTTCGAGTGGCCGACCGGGATAGCCGTCGATGGGTGCGGACGGCACTACATCCTGGACTGGTCGCTCGGAACGGTGAACATCCACGAGGAAAGCGGAGAGAGACTGAAAGAGTTTCGATCGGGTTCTGCGGACGGTCCTACGTACTCTTGTCCTGCGTACGTCGCGGTCGATTCGCACAAGAGGATCGTCGTCTCGGATGTTTTCGACAGGAGCGTCAAGGTCTTCGACGAGTCGGGACGGCTGATATTGAGGATAGAAAGCGGAGCCGAAAAGGAAAAGGTTCTGGATCCGCGGGGTGTTTGCGTGGACGAGCTGTCGAACATTGTCGTGGCCGATTGGGGTAAAAACCTGGTGAAGCTTTACAGTTACGACGGTCGTTGGATCAGGGATCTGCTGACTAGAGACGACGGAATCGTGAATCCTCGAGCCATTGCGATCAGAGGAAGTTTAATTGCGATCGCTGAACAAAAACTCAACGAGAGTCCTTCGCTCAAACTTTACGGTTAA
>MV022008300
ATGCCAGAAATTCGCCATCAATCTACGTCTAATTGCCAGGCCCGCAAATCTAAAGGCCTTTGCGAGAATTATACTATCAGGATGGTATCCACTGCGGCGGCGTTGCCAGTAAATTGCTTCGGACACGCAGCGGTTCAACGCGGCACGTCGGTCTTAGATTTGCCTGGTCGGCGCGCTAATCCCAACAGCGTTTTTACAGCCGGACAAGCGTTATGGACGTCTCGAAAGCGTTTGACACCGTTACGTGCGACCGCCGTCCGGACGGGATCTAGAAGGAGGCGGACTGGCTTCACAGGCGCACTGACATCTCAATTACTCGCCCAAGCGAGTTCCAATCCAAAGCCAATTACCAGCGCCTATGATATAGTCGTTACGTACCACTCCTCCGGCGCCGTTCTCGCGCGATCAACGCTGTCGAACGCCTGCGTAAAATTGATGAAAAGAGACGAGACAGAGATAATGAGATTAAATGAACTGGAATTCGTATTGGCTTTGCATGGAGCCGACGCCTCGCCGGCGCTGAGCCTTGAGCGGCAGATGTAA
>MV022008000
ATGTCAACAAGACTTGATCTTGGCAACAACTTGGCTGACTACATCACAAGCCTGTCTTCATTCTGTAACTTCACAGCTAATTCACAAGACATTCAAGTTGTCTGGAGCATAATTTCACCAGATTTGGATTTAGCTACATTGGCTGACCAGTACACAGATATTCAGCTTGGCATGAAAGACAAACATATATCTCCGAGACAAGTGCTTCAAACATTGTGCTCAAGACTTGAATCCGACTTGGCCACTATAGAGCAGAGTGCACTAGCAGAAACTTTGGCAAGAGTATTAGTGTGCAAGCCGCATGCTGCTGGTTGTGAGCGCCTCATATCTGCTTATAACCGACTGAAGACAACTTATCGGGCAAATCTGGATAGACAAACCATTGTTGATTACTTGTATATCAATGTCAACATGCCAATATTGTCCAATTTTGATCCACGCCCAGCAGTACTGAAGTGGCTATTAGAGAAGGCTCGTCGGCATCGTGAAACTCCAAAATTTACCGAACAGCAGTGGTTTAAAACTGTCTTTGAGCAAGAAGATGCATCTGGCTGTGACCAGCCGAAACGAACTGCACGCAGGTTTTGA
>MV048000090
ATGTCAGCCATCTGGGATACATTTAAATACGGAAGAGAAAATCCATTTTATTCAGAACCTCTTCAGAAGGGTTTTTATCATCCTTCTCCACCAAGAAAGTTGGACAGAAGTTTGAAGCAGACTTTACTGAATCCAGATTGTGGCTCGGCTGATGTTCCGGCTGAAGATGGAATGAGAGATAGTTTTCTCAATGTTAACGATGGCTATCGCATGCGCCGTGTTGGTGAATTGGGTCTCTTTCCTGATGGAGAGTCTGTTAGTTTGAATGAATCCTGGCCTCAGAGTGAGAGACCCTCAACTATAAGCATTCCTGAAATTGAAAACTTGACACCAACACCTGCTTGGCAGCCAAAGGGAAGCACATCCAGAACAGAAGAAAGGGAACAGTATCTGAGATCTGAGTTTTTAACTGATGAAGGCAAGAAAAATATCCAAATGGAAAACCAGGAATCCACGCTATCAAAGTAA
>MV022007300
ATGACAGAAAGATATAAGATGAGCGAACGAAGATGCGTGTCGATGGCTACATTGATAGCAACGTGTGCATTCGTCATCAGCGGAACGTTGCCAATAAGAGCAATTTGGATTGAAATCCCCACTTTGTCAAGGCAAGTTCCCGAAGGATCCAATTTCTACATATACGTTCTCGTAATAGCCGAGTGCTCGAACATTTGGGCGATCGTGTACTTTCTCGTTCGAAAATGTTCCTCGCGTCGGATGACGAGCGACGTTCGCATCATTTACGCCAGTCTAGTGCTCGCCATCGTTTCGATGATCGTGCCTGGAATGTTCTGGAAAAATGCGATTCCCGGCGTAAACATCTCGTTCAGCTTCACCCTGTTGCTAAGTGTCTTCCTGGCAAGCACCGTCGCTTCGCTGTCTACCATGACCTACGTTCCGTTCGTCTGTCGTCTGAAGAACTCCTATCTGAATGCCGCAATGTTTGGCGAAGCGCTGTCGTCGCTCATACCGCACGTGATGGCGCTCGTTCAGGGCATCGGTCGCCAACCGGAGTGCTCCGCCTTCGATCAGCGCAGAGCAGCCGTGGCTGCGGCGACGGCGACGACGGCGGCGAATGTGTCTGCGTCGGGCAATGGCTCCTCTTCCCCAACTGCGCAGGCGCTGAACCAGCGAGCGACAGTCGTCCATCATCACTCGACTAAGATGGCCAGCAGCTCGTCGTTGCAGTTCTCGGAGCAGGTGTATTTTCTTGCAAATGCTGGCTTCGTCTGTCTCAGCCTTCTCTCCTTCCTCACCATCCGCTGCACGACGTCGTTCCGATCGGACGGCGCTGCGATGAAGGTGAGAGACCAGACGACGAAGACCGTCAACAAAAGAGACAAGAAGGGCACCGGGTGGCAGTCGAAAGGCAGAACTCTGCCTGCTCCTCCTCCTTCTCAGTCGATGACTGTGCTCGACGACGGAACAGTCAGGCAGAGCGCAATTCTACATCTTCGTCCGCCAACTAAACCTACCGACCCCATTACGTGCGCTGAACAGACGCCGCTAACTGGAAACCTAACACCCGCGACCAATCCCCTGCGTCGCTACGGTCGCGTGTCTTCGACCGATCGGCTGACGACGATTAAGGCGAGCGCCGGACAGAGACCGAAGCTGTTCGCTCTGCTGATGTTGATCGCGCTGTGGTCGAGTTTTCTGATGAACGGTCCTCTGTCTTCGGTCTACGCCTACTCGTGCTACTCGGTCGGAAATAACGCGTTTCTCGTAGGAGTCATACTGTGCGACGTTGTCACTCTGTTGTCGTGCATTCTGTCGTCCAGGACGACCGAAATGACGGTAATGATCGCGTTCTCTTGCCTCGGTACCATTCTACTTACTTACTTCCTTGCTTTGATCATATTCACTCTTCAGACGCAGACGAAGGAGATTCCGCCGTTTGGCAATACAGGAGAGATCCTGACGGTCTTCATTTGGGTTTCGGTGGCTGCTTTGTTCTCTTTCGCTCGACTGCGAATCGGACTCGAATGTCAGACGGCGAGCAGCGTCGATTCGCTGCTGTGGTTCGTCTTCATCGTTCGTCTCGGAGACATGTGCGGTCTGCTTTCCGTCTTTAGAAGAATCAGCATCTGCAGAGTGTTCCGGGTATTTGACAAACCGTGTCTCAAGTGA
>MV048000160
ATGACTGTCGGAACGATTACTCTGCCAGTCAATGAGTCACTCGCTGAGCAGCAATTGCCTTTGACGTTTGAATTCGGTGGCGGCGCAGTCATCAATTCATCGCTGAAATACACATTTCGGAAAAATCCTACAATTGCGAAACTGGAACCTCGTCAATTTATTTCATCTGGAGGTCAAAATCTTACGGTAACTGGAACGAACCTAGACGCCTCGTCCACTCCATACATGACCGTAGACGTTGTCTATACGAGGGAAGATTACCTCAACAAAAATATCACAAGATTATTTAGTTTGTGTACAGTTGAGTCAAATTCAACAATGACTTGCATCACTCCACCAGTCAATGCCACAGGAAGGACTGGAAGCCAATATTCGTATGACAACTTCACTAGAAAAAGACGAGATGCCCACGAAGTCGGTTCCGATAACCTGGAATATCGGATTTACATCGGATTCATATTCGACGGATTCACGAAATACGATAACACGACCCGCGAAATACCTCATCAGGCGATCGAATTCCTCGATCCTCCGTCAATCGAATTCATCGGGAAATTTCTGTACGATCCAAACGATCAGTACATATCCATTTCCGGGAAGAATTTGCTGAGAGCTTGTCAAGTCAGCGACTATAGAGTTAAAATCGGAAGTGAATATTGCTTTGACCTTAAACTAACCGACAATTTGCTCAGATGTCGGCCACCGGCGAACGAGCCTCCGCCTGGAAATAAAGAGCACTGCGTTGATGTTGGTGGCATCCCTGTCACTGTTGCTGTTGGACTGAAAGATAATGCCTGGGCGTGCCTGGTCTATCCTGGGTCGTCTATAGTGTGGCGGGAGATAGTCGCCGTTATTTTCGGTGCCATAGGTTTAGCCGTAGTCTTTGTTCTCATCTTCGTTATCCAACTGCGCTGCGCTGCTTACTGTGAAAAGCGCGACAACGAAACAACTCATTCTGAACAGATCGAGAACAGTTCCAACAGAACCGATCGAAGTTCTCGGGACCAAAGTGGCTGCAGAACAGCGTTGGGTGACGACTACAAAACCTACATCGAGCAACGACTTAATAATGAGGGCGACTTATCAAATTCACTGGAAGACGAATTTGATCTACCCGGTTCTCATGAGAGTGATAATAAGGGCCACGGTCGAACGCAACCTCCTCACGAACCTGACTATTTAGACAGAATAAGCGTCACGTCGAATTCGTACGCAAGAGAAATATTCGACACCAGAAATAATGACGTTCCACAATTTGGCAGAGATCGCATGGAAGCGGTTGGGAATTTGCACAGTGGCATCAAAAATCGCATCGACAATCAGAATTCTGACTACTACAATTTAGATGGATACGGTCGTCAGCGAGATAATTCGGCCAAAACGTTTTCACAGACGACACATCTCCACGATCGGCTCTCGAATGATCATTTGCCGGCTTATTTTCCTGAACCAAAGAATTTTGACGAAGCAAGGAACAACATTGAAGTCTTTTCTCGACAGAATGTCAGACAGACTCTTTTCCCTTTCGGATCAAGCAACCATCTGAATAGAAACCGTCCTGATAATTCACCATTTGCTCGGAAATTTACTTACGGTAATAAAGAATTTACCGGCGTAAATGTCATCGGAGTGCCGACTTACAGGAATGACGCTGCGATCGTACGTGACAAACCTGACCAAATCGTTCAACTGAGTAACGCAGGTCCTGACAGACAGACACAAAATCGACTGTCGATGATTTTAAAGAGAGTATTTAGCAAAAGCTCAAAACGGACCCCTTCAAGGCACAACGCTGTGAAATGTCGTGACAACGAAAGTCACATATACATGTCGGCATTGTCAGGTTCTTCAGACAACCAGGACTCTCCTCGTTACAATGTTCGAAAACAGAATCACTCGGAAACAGCCGTGAAAAAGAGCACCAATGAAAGTCATCAGCGAAAGCAACCGATTCGCGACAAATCAAACGATAAATATCATCAGGGTCGACAAATTAATCCAATTTATGCCGAAAATTCAGTGCTGAATTATTAA
>MV022008200
ATGCCTGCAGTAGAGAATACTCGTACATCTTTCAGGACCATGACCAAGACCAAGACCAAGACCATAGTTGGCAAGACCAACACCAAGGTCTTGGACAATTTCCGAAACCAATTCATCAAGACCGAGTACAAGACCAAGACCGCCATTGCCAAGACCAAGCTGTCAAAATCAAGACAAGACCAAGACCACAAAGAATCGGTCTTGAGTGCTCTCGAGACCAAGATCACGGTCTCGAGGACTACATCTCTGGTTAACGCTGCTATGTTGTGTAAGAGAAATACACTGCAAAATCTGGTAACGGCGCTAGCGTTTCTCTAA
>MV022007380
ATGCTAAACGTTTCCCTCGGTCGAACTCACGTAGCGTTTGTTGCGATTGGGATTGACGCTGAAGTGGCATTTGATCTGAACAGCATCTACAGTGCTGACCCTGTTCTACTCCGAAGCAAAGTATCTTCTATCAAATGCCAAGGGCGTGAGAGGAACTTGGCTGCTGGACTGAAAGTGTTGTCGACTGAAGTCTTCAGTCCGTTAAACGGAGATCGCGAACACATTGCGAATGTTCTTCTGTTGCTGGTGATTGGAAGAGAAACCGTCGTCAACGACCGGACCATCAAATACGCTGCAGCTCTGAAGCAGAAGGGCGTTCGAATCATCGTAGTCGTTTTGAACAATCAGATTGGAGAAGGAAAGTTAGAAGCCATTGTTAGTTCTTACTGGGAGGTTCTTTATGTTAACAACCTCACTGATCACGGATCAAGATTCGACCAACTGACTCGGCTGCTATGCAAAGGCAAGTGGCGAATGTTTTATTTTTGTTTCACGTGA
>MV022008570
ATGCGATGCAAAATTGTCTGTCTCATCTTCACCTTTTTGGGACAATTATCATGCACAGATGTTGGCTCTGTGGAATGTACTCCGAATCAGACTATTCAGATAACTAAGAGAAACGGCGACCAGGTTGAGTTCCAATGCAAATTCAGCCACAATTATGCATTGAAATGGCACTTCACCTCCAAGGGCTCTGACCAAGAAAAACTACTGTCCAGCGGCTTTGCAGTGGCATTATCTGGCTACGACGTCAATCGAGCCAACTACGCACTGAAATTCACCGCCACAAAGGAAACAGATGGAACCTACAGCTGCGAGGAACCTGGGACTCTGTCGAGATGCAGCGTGATTCTATCGATTGAAGACACTCCTACAACTGGCAAGCGGATCTCCCCATCAAGGGCTTCGTCTGCGTTTGGTGGAATCGGAGCTGGTGATGCTCTATGCTTCCTGGTTCTTTGCTTCATTGGCGCAGAATTTTAA
>MV022009080
ATGGCCATTTGCTGCGATCGATGCAAACACTGCTCTACCAACCAAAAGTCTCGGCCAGGCAGAGTGGAGATCTTCGCAGATGACGCGACTGAGTTAATGGAAGGAGAGGGCCGAATTAAGTTCAAATGCACATCAAATGACCCGACCGGGAGAGGAACACAGAAGGAGTTGATGTGCGCAACATTGAAGCCTAAGAGACTATAG
>MV022007590
ATGCAGAAATTCGTCTTTGAAACTGTCTCTATGCTAAACGTTTCTCTCGGTCGAACTCACGTAGCGTTTGTTACGATTGGGAATGACGCTGAAGTGGCATTTGATCTGAACAGCATCTACAGTGCTGACCCTGTTCTACTCCGAAGCAAAGTATCTTCTATCAAATACCAAGGGCGTGAGAGGAACTTGGCTGCTGGACTGAAAGTGTTGTCGACTGAAGTCTTCAGTCCGTTAAACGGAGATCGCCAACATATCGCGAACGTTCTTCTGTTGCTGGTGACTGGAAGAGAAACCGTCGTTAACGACCGGACCATCAAATACGCTGCAGCTCTGAAGCAGAAGGGCGTTCGAATCATCGTAGTTGTATTGAACAATCAGATTGGAGAAGTAAAGTTAGAAGCTATCGTTAGTTCTTACTGGGAGGTCCTTTATATTAACAACCTCACTGATCACAGATCAAGATTCGACCAACTGACTCGGCTGTTATGCAAAGGCAAGTGGCGAATGTTTTATATTTGTTTCACATAA
>MV022008040
ATGACTGGTCTGGTGCACACAAGAGCCATCTTGAACCAGTTTCAACACTTTGGTCAGAACATGAAGAAGTATTATAGGCTACTTATCAGATTTGACGACAACGCAATTCGTGAAAGTCGAATGGCATCTGATAAACTTGCACCATTTCGGGATATATGGAGCAGGTTATTGGCTCAACTTCCAAAGTACTATGTTCCTAGTACTGACCTTTGTGTAGATGAACAGTTAGTTCCATTTCACGCCTTCGCGGTAGATGCGGCTTTAGGCAATACCTTCCGTCCACACCCACATAATATGGTTTGA
>MV022007580
ATGGAGGCACTCGCCGGCCGGATTAAACATAGTGGGGGGATTGTACCTGGTAGCATTGGAGCTACTGGTGCGACTGGTCTTCCTGGTCAAGTGTCGATTGCTGACAAATGCTTGACAAACAACGGTGGATGTCAGCAGAATTGTCAAAACACTCCGGAAAGTTACTACTGCACATGCAACAGAGGATTCCAACTGGAAAATTCCAATTTTACCTGCAATGGAATCAATTTCAGCAAACGGAGGCGAAGACGATCGGAAGAAAGCGACGAATATTTCATGAATGACCTATTTTCAGACGGAAAGCAACTTGTTCTATCTAGATCCAAGAGAGATATAAATTTTCATACTGGCGACTACTTCTGCGGTTATTATCCTGCTGCTGGAGGAGTTTCAATATTTTGTTTCTGCAAAGTGAATGCTACAACCATTTTGCCAGTAAACGGAACCCAGTGCATTGATATTGACGAGTGTTCCTATGACAACGGAGGCTGTGACCAATTGTGTAATAATTCTCAGGGAAGCTACAGTTGTAGCTGTGAGAGCGGATTCAAAATGGCGCCGAACAGACGATCTTGTGCAGATATCGACGAATGTAAGATTGGAATTTCGTCATGTCCATCGAAGTCAACGTGTGTAAACAGCTACGGCTCCTACGTCTGCATTCAGAACAACTACGCCAGTGAGATGCTTCTGTAG
>MV022007050
ATGGACAGTAAAGCAGTAAAGGGTGTCTTAGTTGGCTATGAAGGTGATGATGGCTACAGAATTTATGTTCAAGAAGAAAACAAATCTTATCGTTCGAGAGATGTTGTATTTGATGAAACTCCACTATGTTCATCATCAAAAGATTGGTCAACAATACCTGATTATGAAGAGCCAGGAAAAGAAGTTGAAGCACAACAAGAAAATGCTGATGCAGATCCTGAATCAGAAAGTGATGAAGCAAAAGATGAAGATGATGAAACAGGAGTAAGTGAAAATCAAATTGACCAGACTCACCAAATGCAATTGCGTGATCGAAAATGTATGCAGAGACCATAA
>MV022006730
ATGTTGGTGGAAAACAAATTTGCATCCAAGTATTGGACCAGCCAAGAAAAACGCTCGGACTACTGCACTTTCAGCCCCCTCCCCCCCATCCCAAAGGAACAAAGTATTCAGGGACATCACCACCTTAACCATGGCTCCTTCCTACTAATGCCGATCAACTTTAGATCTGAGTTTTTGAATGCAGCACAACATCAAATCGTTAATGGCATCCAACTGCCTCATGTTGAATCCTACAAATATCAAGCTCCCTATATTACTCATCTCCTCAACTGCTTATTGACGAAGCACTCTCCTTTGATAGTCACATCAGCCATCTGTCTTGGAATTGCTACTACCAACTACATGGATGAAGCCATTCATCGCTACATCTGTTCCAATTCAACTAACACAAACATTCATTCTGTCTTGGATCAACTATTGTAA
>MV022007800
ATGGACTTCTTTAGGCAACCTGGGCCACTGCCCCTGAGTGGTGGCAATCTAGAGGCAGAGTGGAAACTGTGGAAACAGAAATTCAAAAACTACCTACTGGCCTCCGGAATCTCTGAAAAACCTGATCGTGTCCAGTTGGCGACATTCCTACATGTACTTGGCGATGAAGGCCTTGCTGTATACAACACCTTTCGTTTTTCTGATGATGAAGTTGAGAAATTGGATGTGGCAATGGAAAAGATGGAAAGGTACTGCCTGCCTCGGAAAAATGAGGTGTACGAGCGCTTCCAATTCTGGCAATTGCAACAGGCCTTTGGAGAATCAATTGACGCATTCGTAACGAAACTCCGCACGAAAGCCAAATCCTGTCGGTTTGGAGACCAAGAAGAAAGCCTCATCCGAGACAGAATTGTTATAGGCTGTCCTGATGACCGCCTACAAGAGCGGTTGCTACGGGAACCAGATCTTGATTTACTCAAAACATTGTCTCTGTGTCGAGCTGCAGAGACCACACGAGAGCAGCTACGTACAATTAAAGGTGACTCTGTGCATCTAGTCAGTAAAGCATTGAATCAACCTGTGTCAAGCAAGAACACAACAATGAGCACTGGGCACTCTGCTGAACACCGACAATGCGGAAATTGTGGAAAAGCGCATCAGCCACGATCTTGCCCAGCTTTTGGCAAAACGTGCAATTCGTGTTTCAAGCTAAATCACTTTTCCATCTGCTGCCGTTCTTCCAGATCCAGACAATCTTCGAAAAAAATCCAAGATGAGCGACACAGCGTATCGAGGATCTCGAACACAGTTGCAGAGGTTGAAGGTGACGATGAATATTTTATCGGAGTCGTTCACATAGGTTCTCAGACTGATTCTTGCTGGTGGGAAAACTTCAGGATAAATGGTGCCATAATTCGTTGCAAACTGGACACTGGCGCAGAAGTAAATGTAATGTCATCAGTCACATTCAATTCCTTGTCAAACAAACCGATATTAACTACAACTAATGTATCACTAAAGGCTTATGGCAATCAACGACTACGCACATTGGGGGAAATCCGAACTGAAATTGCCACCAAGCAATCCTCTACGGTGGCAGAGTTATTTGTGGTGGAAGACAATTCGTCCACTATCCTTGGTCTTCCAACATGTCAAGCCCTGAATCTGTCTTCTAAAGACCTGCTGAAGACCTTTTCGGATGTCTTCCAGGGACTAGGAGCACTACCAGGAGAACACCATATCGTGATAGATGACACGGTGCGGCCAGTGGTACACGCGCCACGTCGAGTGCCGGTGTCTCTTGAAGTGAAGCTCAAACACACCCTTGCGGATATGGAGACAAAAGGAGTGATTAGGAAAGTTGATGAACCTACTGACTGGGTCAGCAGCCTACTAGTAGTTGAAAAACGTGACGGCACATTGCGATTGTGCCTTGATCCTCGCGATTTAAAACCGAGCAATCAAGAGGAACACTATCGGATTCCCACGTGCGAAGATATTTTAGCCAAACTCAACGGTAAGAAAATATTCACAATCATTGACATGAGGCAGGGATTCTGGCAAATCAAGCTAGATGAAGAAAGCAGCCGCCTTTGCACGTTCAACACCCCCTTTGGAAGGTACTGTATGAGACGTCTTCCATTTGGAATTTCGTCGGCGCCAGAAGTGTTCAAAAACGTAGTAATGAAATATTTGGCGACATTGAGGACCGTTGATGGTCAAGAGCATGATTACATTCTCAAAAAAGTCTTACAGCGCGCCCGTGAGACGGGGGTCAAATTCAATGAGAGCAAGGTGCTCGCTAAGCTAATCCAGCTCCTGCGGGTAGGTGTTCCGGGTGATACTGGAGACTTACACCCAGAAATCAAGCAATATGCTGAAATTTGGCAGGACATATATGAGCTTAACGGCATCCTTTTTGTACACGGGAAGATTGTTGTTCCTTCCTCTTTGCGCCATCAAATGTTGTTAAAGTTCCATGAAGGACATTTGGGTATTGAAAAATGTAAGGGTCTTGCTCGATCATGCATGTACTGGCTGGGCTTATCTCGTGACCTGGAGATTTTTATTGGGAAATGCGCAACATGCAACACATTTCAAAGAGAACAAACCAAAGAGCCTCTTTTGCCTCACTCTGTACCTCATCGACCGTGGGAAAAAGTCGCTGCGGACATTTTCCAACTATTTGGTTGGGATTATTTGTTGTTAGTTGACTATTACTCAAAGTACCCGGAGGTATATCTTTTGCCAAACGAGACTGCGGAATCAGTAGTGACTGCTCTAAAATCAATGTTCTCAAGATATGGCATTCCGCTTGAAATGATTTGTGACAACATGCCATTTAACAGTGGTGTCATGATTAATTTCTCTAGAGAGTGGGATTTCACTATCACCACATCCAGCCCTAGATATCCGCAATCAAACGGTCTCGCTGAAAGAAATATCCAGACGCCCTGCCAGCTGTTGATGGGTCGTGCTCTCCGATCAAGACTTTCGGTTGCTCCAGACTGTATGTCTCCTCAAGCGGTGGAAGATCGTAATCAGCTGTTACGTCGTCAGCAATCCCAGAAGCATTTCTATGACAGACATACTCGACGCCTTCCACTACTGAGGAAAGGTGAGGCAGTCAGAATTCGTCACGGTGGATCATGGCAGAAGGCTGTGGTCCTAGAAGAACATCCAGCTCCGAGATCATTCGTTGTTAAAACTGAGGAAGGATCAACACTGCGCAGGAATCGCCGGGACCTCATAAAGACCGCGGAACCGCCAATTTCTCCGGAGACTGTTGTTCCAGAAATGGACAGTTCAGATTTCTCAGAAACCCAGACTGCTTCTCCGGCGGAAAAACAATCCGAGAGTCCTGATAACATTCCAGCAACTGCTGAGCCTTGCGCAATTCCAGTAACCAGATCTGGGAGAACAATTACAAGACCTGTTAGATTTAAGGATTACATATTGTAA
>MV022007310
ATGGTATATCGTCGTCGACGTTTCACTACAGTGGATCATCAGCTGAAATCGTCACAGAGTGGAGCAAGTTTTGTTTCGTTGACCGCGCAATTGGTGATATTCATTTGCTCTGTACATTGGAGGAAGAGCAGTTGCACCTGTGGTGGAGTTGAGCTCCTCTGGTTCTTCGATGGATCAGCGCCGTACAAAGGACCAGATGGAAGCGTCTACACGCCACCAGAGGATCTGGCACCTCCCACCCCACCCCATATGGTTAGAGGTGATGCACAGACGGAATTTATTAACAGTGAGTCATACTTTGTGCTGCCAGTCTCTGGCTTTTACAATCTGTTGTACTTGGTTCATCTGTTGATCATGGGAGATAGGAATGAGAATACTATAGGTACTGGACTGATGCAGCAATATGACTCTGGTTCTGTTCCTGAATGTGGAGGATGCACAGTTGTTGGCGGATGCAGATGCATCGGAGAAAAAGGAAATCGGGGACTTCCTGGACCAATTGGACCACGAGGCATCAAGGGACTGTCTGGAGCAATGGGTTCAGAAGGATTAGAAGGACCAAAGGGTGACAAAGGTTTAAAAGGAACTCCCGGAGGAATGGGAATTAGAGGCAATAGGGGGAAAAATGGAATGCTTGGAGCTCCTGGAGTGAATGGCATACCAGGATTTTCTGGGCAAGAGGGTCCCAGAGGACCTCCTGGACCAGATGGATGCAATGGCACAAAGGGTGAACCAGGGTTTTCAGGCCAACCTGGACGTGATGGTCCTGCTGGAGATCCTGGACCACCTGGATTAAGAGGTCCTAAAGGTGAACCTGCAATTGCCGGACCTGGATCTCAAGGTCCAAAGGGATTTTCTGGTTTAGGAGGCATTAAAGGAACTCCAGGATCTCCTGGTCAGAATGGAGCGATTGGACAGAAAGGTGCTCCGGGATATCCTGGTCAAAAAGGCTTCCGTGGTCCCACTGGTCAGCAAGGACCCAAGGGAAGTGAGGGTGTGGGGATTATTGGACCTAAGGGGGATATGGGTCAGTCTGGGCTTCCGGGGTTGCCTGGACCCCCTGGAACTGCCTTATCAGCCCATTCAAAAGGCACTGGTTTGATTGGTCTCCCTGGAAAGCCAGGTGAACGTGGGGAAAAGGGGGAGCCTGGAAATAAAGGGGTTGATGGCTCTATGGGAGAAAAGGGAGAACCGGGTTCTAATGGAGTAATAGGAATGAAGGGAGAAAAGGGTCGACCAGGACCAGCTGGAGTCAGGGGTAAAGAAGGTACACCAGGAACTCCGGGCAGCGAAGGAGGCAAGGGAGATCGCGGTCGAGATGGCACTCCAGCAGGTCCAGGTTATCCGGGCAAGAAAGGCGTGAGAGGAAAAACGGGTGATCCGGGCCCTCAGGGAGAGCCAGGAAGACCTGGCGGTTCAACAACAGATGTGTGTCTTCCAGGTGATCCTGGAGATAAAGGGTTTAAGGGAGAGGGTGGATATGATGGCACACCTGGAGATCCAGGCGAACGAGGCAATCCTGGTGATCGAGGTGGTTCAGGACTACCTGGGTATCCTGGCCGTAAAGGAAAAGATGGAGGTCCTGGAATTAAAGGAGAAACAGGATTGCCAGGTCCTCCAGGACTAGCTGGTGCTACTGGATTACCAGGACACCCTGGAAGCAAAGGTGATTTTGGATTAAAAGGAGCTCCTGGATTGTCAATACCTGGCCCACCAGGCAGATCTGGATTTGCTGGCAGAGACGGGACAGATGGTGTGAAGGGAGAAAAGGGATTCTTCGGGTTGATTGGTGAACCAGGAGAGACACCAAGTGGGAAACGTGGTCCACCTGGAGATGATGGACCTAAGGGGAGTCCTGGTTATCCTGGAATAGATGGTCGTCAGGGAAATCCAGGGGGCAAAGGAGAAAAGGGCGACGGCGGTACACCGTGCACTCGTTGTTTTCCGGGCCCAAAAGGAGTCAGAGGAGAACCAGGAAGTGATGGATTACAAGGACTTCAGGGTGATCGAGGATTACCAGGAGACCCTGGTGCTGCAGGAATCCAGGGAGATGATGGTCAGACAGGAAAAACTGGTCGGCAAGGAGACCCGGGTGCTTCTGGTAATCGGGGAGCTCCTGGAGAACCTGGTGAAAAGGGACAACCTGCAGAACGAGTGAGCATGCCTGGAATAAAAGGTGGGAGAGGAGATCCAGGAGATCCAGGTCGAGAAGGATTGCCTGGTTTACCTGGAAAACCAGGCCCTGCTGGTCAAGTTGGACCTCCAGGAATCCATGGAGACCCAGGTTCTAAGGGTGAAGTAGGTGTGACTGGATCAAATGGAGATACAGGGAAGCCTGGTCCATCTGGACCTCCGGGTCCCAAGGGTGATCCGGGATTGGGCCGCCCGGGCACTAAGGGTGAGATGGGTCCTCGTGGGTATCCTGGTGACCCTGGTCAATTTGGTCATGACGGTCAGAAAGGAGAACCTGGTCCAGATTCACTTGAAACAGTAATAGGTGAAAAGGGATCAGTGGGACCTCCAGGATTGCCTGGTTTAAATGGACGTAATGGAGAACCTGGACGAAAAGGACAACCAGGTCTGCAGGGTCCAGTCGGGTCCATTGGTCCCTCTGGACCACCTGGAGAGAGAGGACGTGACGGCGGTTTTGGAAACCCAGGACCAAAAGGTTTGACAGGTCCCAAAGGTGATGATGGAACCCCTGGCAAAACAGGCTATAATGGTTTGCCTGGTGAATCTGGTTCAAATGGAAAGGATGGCATACAAGGTGAAAAAGGAATGGCAGCCGTAGCTCCATTTGAGGAGGGACCAAAAGGTGAGAAAGGTCCGCCTGGTGAAAAAGGATCGCCTGGAGATCGAGGGGATGAAGGATTTTCAGGTTCTCGAGGTCGTGATGGATATCCTGGCGACAAAGGTCTGCCTGGACTTTCTGGACCTTCGGGAAATCTGGGGAGTAAAGGTGTTAGAGGAGACCCTGGAGGCAATGGTGGGATGGGTCCTAAAGGAGATCCAGGTTTTGAAGGAGAAAAGGGATCACCAGGTTACCCTGGAGTAAAGGGTAACTATGGATATCCTGGACCTGAAGGAAAAACAGGTCAATTTGGCAGCCCAGGAGATCGAGGTCCTTATGGACCTCAGGGGACACCTGGGTTTGACGGTTCACGAGGACCCGGTGGCAGACCAGGAGACAGAGGAGCTCCAGGAGAGCCAGGTGCTAAAGGAAATCTTGGTGATTTTGGATTTCCGGGCATTGATGGACCTAAGGGCATTCGAGGAAATCCTGGATCCGACGGATTAAAAGGGGCACCTGGACATTCTGGACCTTCTGGGACACCAGGATTAACTGGTGCTCCAGGTGCAAAAGGTGACCCGGGATTTGCTGGCATTAGGGGTCTCAAAGGTGACGCTGGCGAGCCATCATTTGACGGGAAGAAAGGAGACCCCGGTCTCCCTGGATTTGAAGGGAAAAACGGAGATCCTGGACCAAATGGTTATGCTGGTGTAAAAGGAATAAAAGGACTTCCAGGATTGCCAGGATCGGGTTACGAAGGTCCAAAAGGTCTTCAAGGTGATACTGGACCAGATGGAAATCCTGGATTTGGAGGCAATCCGGGACAAAAGGGAAATGATGGATTTCCTGGGTTTTCTGGAATGAAGGGTGAGAAGGGTCTGTCAGGAGTGCCTGGTTTACCAGGTGAATCTGGTTCTCCCGGAATACCAGGAGGCAGAGGAAAAACAGGAGAACCTGGCACTATTGGATACCCTGGAACTAAAGGACTGCCGGGGTTCACAGGGGAACGAGGAGTAGACGGGCCTCCAGGGCTTCCTGGAGATCCTGGCTTTCCTGGTCTTGAGGGTCCTCCTGGTCCAAAAGGTGATGGAGGACAAACTGGTCACCCTGGTTTACCAGGATTTCAAGGATTAAAGGGAGAACCAGGCAAAGACGGTGCTCCTGGCTCACCTGGCATAGATGGAAAAAACGGTTTACCTGGACAACCTGGTCTGTTTGGTTCAAACGGTGAAAAGGGTGCACCTGGAGTTCCTGGCAGTGATGGTTTCCCAGGACTTCCTGGATCAGCGGGAGATAAAGGCAATCCTGGAAATCCGGGAGTGCCAGGCAAGCCAGGACAGTCGGTACCTGGTCGACCTGGCGCAAAGGGTGAATCAGGCACTCCTGGCCAGCCTGCTTTCGAAGGGCCAAAAGGCGCAAAGGGTCTTCCTGGCACCAATGGACTTCAGGGTCAGAAAGGTGAACCAGGACGGACTGTGGAATTTGGACCAAAGGGAGACAGTGGTCTAACAGGATTTGGAGGAAGGCCAGGTCCACGTGGAAAAGATGGAATTCCTGGTAAACCTGGAGAAAATGGATATCCTGGACCAAAAGGTGAATCTGGTTTAACTGGTTTACCTGGAATTGCTGGCAATCCTGGACCACCTGGACTTCCTGGATCAGCTGGATATAATGGTGATAAGGGAGAGCAGGGAGATGTAGGTCCTCCTGGACATGGTGGCTTCCTAGGGGCAAAAGGAGAAAGGGGAAGAAATGGTCATCCTGGGTTACCGGGACCTGATGGTTTTGAAGGCCCAGCTGGTCCTAAGGGAGATGTCGGACTCCCGGGACCAAGTATCGCACAACCTCCGGGATTAAAAGGCTTAAAAGGAAATCCTGGCACCAAAGGCTTAGCAGGAGATCCTGGAAACCCTGGGAGAGATGGGTTCCAAGGAAGACCAGGCCTAAAAGGTGAACCAGGGCCTCCTTCTGAAAGGGGTCTTCGAGGTGTATCGGGGCCACCTGGACCCCCTGGAGAAAAGGGTCTACCCGGTCCGGCTGGAGTGAACGGTTTACATGGTCTGAAAGGTGGACCTGGAACACCAGGTCCTCCTGGAGAGGCCGGTTCAATTCTACCGACTGGTTTCATGATTGTGAGACACAGTCAGACGGCGGACATACCACAGTGTCCTTCTGGCGGAACAAGACTTTGGGAGGGCTACAGTCTGTTGTACATGGAAGGAAACGAAAAGGCTCACAGTCAAGACTTGGGTTGGCCTGGTTCGTGTCTTCAACGTTTCAATACGATGCCATTCGTGTTCTGTGATTTCAACGAAGTATGCAACTACGCCAGTAGAAACGACAAGTCCTATTGGTTGTCAACAACAGCTCCCATTCCCATGATGCCAATATCCGGTCAGGAGATCACGCAGTACATCAGCCGCTGCATCGTCTGTGACGTGCCGTCCAATGCAATTGCAATTCACAGCCAGACGACTGAAGTGCCTGAATGCCCAAGAGGATGGCGTGGACTCTGGATTGGTTACAGCTTTGCAATGCATACAGCTGCTGGTGCTGATGGTGGTGGCCAGTCTCTTTCCAGTCCTGGATCATGTCTTGAAGATTTCAGATCCTCACCATTTATTGAATGCAATGGAGCTCGCGGTACATGTCACTATTTTGCAAATAAATTCAGTTTCTGGCTGTCGACGATTGATCGCCATGGTCAGTTTGTCCAACCGCAGTCACAAACTCTCAAGGCCGGTACTTCTACAGAAGTAAGAGAAGTTCAACGTCAGCATCATATTGCAAGAAAACAACGGAACAAGTCAAGTACACAGTACCGTCATCAGTACGAGAGATTGTGCGAGGTTGCAAAATCACACAATTTCACTGTTCGAAACATGCCGGGCGATGGCAACTGTGCTCTGCATGCGATACTTGATCAGCTTCAGATATCAACATCGGCACCTTCAGACGAAAGCGACAATCCTTATAAACCTAAACATCAACGACTGCGGGGCAGTCCACTTCCAGACGGATTCGGTTCCGTTTGCTCTGTATCGTTGCCACCAAAGCCCCATAATTCATCAACTCTGCAGTTTCAACGTGCACAAGAACAGAGCGAAGCAAGCAGTGCCAGCAGCAACGAGGCAAGATCTTTCAAACTGAACAGCTGGCTATATGCCTCACGGTATGTTACGCCAGATCTACAGATTAAGGAGCGATTCTTGATGTTTGTCGACTGCTATGACTCTAGGGATGCAGAAGGAATTGCACAATGTTTGTTGAAATCTCTTGAAGGAGTGGTCCGAATCCCGCTGCTTTGTCGAAGCTCAAGGCTTGCTGCATCAGATGCGCAAAACTGGGGTTTCTTGTGTGCCTCGCTGTCTTTGATAAAGTACTTGCACTCGTCCACGTTGTGCATGAGGCTTTGCAGGCAAAAAGGAACCACCATTGCGACAGCGCATACCATGATCACCGGCACTATTGCGGCCATTAGGAAAATGAGATCTGACGAAAATGATTGGAAGGCATTATGGAGTCAAGTAGAGAATCTCAGAAGAGAAGCTGGCACGGAAGATCTTTCTGAGTCAGCCGCTACGTCATCAATTAAAGGAGAATCGAAATCCCACAACGACGTCCGCGAAAGGTGCCTCCGAATGGCCGATTTCATTATTTTCTCAACTTGTGGTCAGCAAGAGATCATCGACTCTGCCTGCCCTTCTTATCCTCTTGCGACTGGAACTGCAAGAGTGGCTCAGCGTGAAAGTGAACTGGAAGTTTGGAAGAAACAGATCTACTTACCTGTTGCCGATGCACTCGTTGTTGAAATGCAACACCGTTTCATGGATAATGAAACATTAGCTCTAGTGAGGTCTGTTTCTGCTACTTTTAATTTTGATCTTGATGGCATTGATCATCTCTTACACCTTTATGGCAAGTCACTGAACTTCAATGCCGATCTGGTAAAAAGCGAGATGCAAATAATGAAAGCAGCTGTATCTGATTTGTCTGCTGATCATGTTGATGTGTTCTCATTGGAGAAAGTGGGACTGTCTACAAATTTTATGGTGAAGCTTCCAAATCTGTTCAAGCTAATGCAGCTAGCTTTTACACTCCCCGTAAGTTCGTCGACTTGTGAAAGATCGTTCTCTGCTATGCGCAGAGTGAAGAATTACATGCGCGCAACAATGGGTCAAGAACGGTTTTCTGATGTTTCAATTTTGGCAATCGAATCTGATCTTTCCAGTAAACTTGTAGCATCTGAGCTGATGGATGAATTCGCTAACTGCAAGCAGCGAAAAATGAAGTTGTTTTGA
>MV022008810
ATGGAATGTAGAACTGGCGATGAATCCAAAGTAACCGCGTGGTATTTCGTATCCATTGCTAGACGTGGACTACCACTGATTTTGGTTACAAACAGTGGATCAAAGATTCAGTTCGGTGGAAATATTTCTTCTAAATTTGGAGTGAATTTCGATGCGAATGGGTCTGGAATGATTTATTTCAATTCAACGACAACAGACAATGCGGGAATTTATGTCTGTGAAGCGGAGAAAGATTTGAGCGTAAGCAAATCCAGCGCACAGCTAATCGTCTTCGAATCAGAACCGATTTGTGAAACGGATTTGAGAGAACGTTTCAAACTATTCACCGATGAAAACAAAATTACGATGCGATGCAAAGTCAGCTACAGAGGCGATTGGTTGCCAACAGTGGAATGGAGACAACACAATAGCAACGGTGGATGGGGAGACTATGTGAGAGGAACTCCAGTAGCTAATGGTCATGGTCTGGTTGAAACTTCCTTCGTAAACAACGTCAACGTTTCGTCTTCACTGACTGTCGCCGATAATTCAACTGTAGACGGTTCATTCTTTTCGTTCAATGTCTTTTTCACTTCACTCAATGGCAGCATTCGAACAAATGCAACGAATATCCCTGAGTTCGGGTTCACTTGGAAGTCTTCACTTATATCGACTAAAAGCACGACATCGATATCGATTATGGACACGACATCAACTGAGCAAGAGTCTCTAACCTTACAGACTACTAAAGCCAAAATAATAAATGATAATGAATCTCTTGTTGCGGTCCTAATCGGGCTAGTGATCATCCTCACAACTGTTATTCTAATTGCTGCGGCATGGCATTGTAGACGTCTAAAGAGGAAGAAATCAGGGAATGAAACCAAAAGTTTGGGTGTGGCAACCGCGTCTGAAGACCAGAATCAATCAGAAGTACAACCAAAGAGTACAACAGTCATAAGCCCCGCCCTCATCACACAGACTCAGCAGTCATCCCAGCAACAGTATGAAATCCTTGATCTCCAAGGCGACGAAACTGATGCATATTCTTCATTGCTTCCAGACAATTGTGATTTGAGTTCAGGCAATACAAAGTCAACAGCTGTTAAAGAAGATAACAGCGAAAATGTTGAATTGTATACCGTGAAGTGTTCAGCCTGTTCTGGAGATGAATACGAAGAAATAGGACATTTGGACGCAGAAGATTCAACGAAAGTGTACCTGGAATTAACGCTCTGA
>MV022007820
ATGATGCTTCATAGACGTCGATCGCTTTTACTCAAACTGGTGATCTCAGCTGTTCTACTTTCGCTCAGCCTCGTACTTTTCATTGGCACTGATGACATTCTACGGGAGAACAGACGCCAGAAAGAAGAGCAGCAAGAAGATGAAATGCAGTTGGAGAATCGACGGAAAGAGAGGATTCACGATCGAGATGTTCCACCATTTGTAAATATGCAGATGGATTCTGCGATAAGAAGGACGCCTGCGCCAGTCGTCAACGACGTTGATTTGTCCTCAGTCGACAACGTAACACGACGTCTCATCGAAAAAGGACTTCTCGTTCCAAAGTGGAATCTGGAAAGAGAGACTCCGGGAACGCCGAATGGAACTGGTGAATTTGGGGTGGAAGTCAAAATTGTCAAAGAGAGTCTCTCGGCAAAAGAGCGTAAGGAGTTTGACGATGGATGGCAGCGCAACGCATTTAATCAGTACATAAGCGATCGGATGTCTCTCCACCGAGCGCTCCTAGATGTCCGCGATGCTGAATGCAAAACGAGAATATATCGCGAAAACTTGCCTTCGGCCAGCGTCATTATCATATTCCACAACGAGGCATGGACGGTTCTCTTGAGAACTCTTCACAGTGTTCTCGACCGCTCTCCACCTCATCTCATTAAAGAGGTCATACTGGTCGATGACTTTTCTGACATCGCTAATCTGAAGATGCCTTTGGAAGAATATGCTACTAAGTTGGAGAAAGTTCGAGTGGTGCGAGCAAAGAAACGTGAAGGACTGATTCGAGCCAGACTGCTCGGCGCATCGGTTGCCACTGCTGAGGTCCTAATCTTTCTTGATTCACACTGCGAATGTACAAAAGGTTGGCTGGAGCCTCTGCTGGATCGCATTGCTGGAAATCGATCGAATGTCGTGGAACCGATGATAGACTTTATCGACGACGAGACTCTTATGTATCTTCCAGGGAGCGTGTACATCGGAGGATTTGATTGGAATCTGAACTACAATATGCACTCGATCCCACGTCGAGAGAAGAAACGAAGAACGAGTGAAGTTGATCCAGTTTGGACGCCCACGATGACCGGTGGTTTGTTTGGAATCAGTCGTGAATTCTTCGAATATCTTGGTACTTATGATCCTGGAATGGACTTCTGGGGTGGCGAAAATTTGGAAATATCGTTTAAGACATGGATGTGCGGTGGAGTGTTGGAGCGCGTCCTGTGTTCTCACGTCGGACACTTATACCGTCACAGGAATCCACACTACAGACCATCGGACGCATCGGTGTTGAAGAGGAACTCGATTCGTCTCGCCGAAGTCTGGATGGACGAATATAAGACAAACTACTACGAGCGAATTAACTTCGATCTGGGAGAGTATGGAGACATCACATCACGAAAGGAGCTTCGGAAAAAACTTCAGTGCAAGTCGTTTGACTGGTATTTGAAAAATGTCTATCCGGAGCTTTACATACCCAGTCAAGCCTTAGCCTCGGGAGAGATTCGTAATAAGATTCCGGGCAATCGCAGCGGAATCCATGAACCAGTCTGCGTCGACGCCTCGGTCGATGTAAATTCCGAGGAGAGCAAAGTGAAGCTGTGGCCGTGTCACAATCAGGGCGGAAACCAGTTTTGGTTGTTGAGTAAAGACGGAGAAATTCGACGAGATGACGGTTGCATTGACTTTCCCGGAGAGTTCGTTAAGATCTTTCCGTGTCATGGGATGAAGGGAAATCAGGAGTGGATTTATGGACTGGACAACACAATTCGTCACAGAAACACAAATCTCTGTCTTCAGAGTTCCGACGACGGAACGAAGCTCGAGATGGAACCGTGCACTGGAATTGATCGCCAGATATGGCACTGGCGTCGCAGGAGTAGTATACAGCTGCCAGTCTGA
>MV022007560
ATGATTAGCATTCAACCAACCTACGGTCCTGTCGCAGGAGAAACCGTTTTAACAATAATGGCCAAATGGACACGCGAAAATGTTTCAATTTCATCGGTTTACATCGGACAGAATCTCCGAGCGGAGTATTACAACACGTCGGGAGGAAATCTTTTGGTGAAGACTCCAGCCGTAACTGATAGCGATTTTGTGGTCAATCAACCTTTAGAGGTTATCTTGGAAATTTATCCCGATTCTTTGAACATAAGTTCGGGAACGACTTTTACCTACAAACCGAATCCACTAATAAACGACGTCGATCCAAGAGAACTGCCGATAAGCGGCGGTATTAATCTCAACATAACAGGAAGTAACTTAGATTCCGTGGCTCATCCAATGGTTCGAGCTGTTGTCATGATCTGGAACGACGACAATGTCACCACGTACTTCAACGAAACTCGTGCTGGTTGTTATCCAACAAATAAAGACGGAACCGAAATGATCTGTCTGTCGCCGCCCATTTACATTCGCTCTGATTTTCTACAATTGTTTTTCAACCAGACGGATCCATATTCCAACAGCTACAGTAGAAAAAAGCGCGAAGCCATTTGGGGCAATGTATTGCACGAAGGACAAGGGATATATTTACCTGAAAGCGTCACATCGTTAACCCTTAGATCAAAACGTTCGGCTCCTAATTCCATATCAACAAATCGAACGTATGCTTCGCTAACTACGCCTAATAGTTACATGCAAATAATGGTGGGAATGATCTTAGATGGAGGCAAAAGATATACAGACGACATTCTGAAGGACGGGATTGGGAAATTCAATCTCTGCTATCCGCCAATTATTTCATGTGTCGATGATGTTGAATTTGACCCTTCGGAAACAGAGAGAATAACCATTAAGGGATCTAATTTGACCAGCTGCGCGAGACGAAACGACTACACTGTTCATATTGGAAGTGAGCTATGCAGAGTTATTGAAGATCCTACAGACAATGCATTGTTGTGTAGTCCACCAAAATTTGAACCGCAGCATACTGACAATGATACGATGTACTGCGGAGAGAAATATGCTATTTTAGTATATTTTGGAAGTAAACAGTACATGTGTTCGTGTCTGACGTATCCCAATGACGGAACAAGGAAACTAATCATCATCATTACGACGACCGTTGGTTCTTTCCTAGTTCTGTCAATAGCTATTGTCGTAATATCCATAATCATTAGAAAGCGCCGAGAGTCTCAGAGGCTGAATCGACATGACTACTTAAATGATTCATTGCCAAGAAGTCAGGATACGATGATGACAAACGACATTAGACGCTTAGCAACCAACAACAGCGGTGACATTATCGCATACAAAGATAACAGATTTCGAGATACCCTTGACTGTGGATGGCCTCGAGATAGAGGTGAAGACGATAACCGATATTCAAATCAGACGGATTACGACACTTCTATTAGCCATCTTGATTCTGAGTTTTGA
>MV022006440
ATGTTCAGCTCTTCCTGTGATTATATGCAGAGCTATCCAGGCCATGGACTTCTTATGCTACAGCAGCTTAATGTGCAGCGTTACTACGGATATTTCTGTGACATCACTATTCGCATTGATGATATCGAATACAGAGCACATCGTTGTATACTTGCAGCCTCAAGTGCAAAACTTCAGTCACTGATTTCTTCAATCCGCCAAGAATGGAATAATGTTTTAGTGATAAAAGATGTGACGTCAACTGCTTTTCAGGTTATTTTAAATTACATCTACACTGGAAATGTACGCCTCGTTGCAACTTCAGTTCATGATGTTCTTGAATCTGCTCGATTTCTAAAGATGCCTGAAGTAGAAAAGGTTTGTTTGGCATACATAGAATGCATGCATTCTTCTTCAGATGAAAGGAATAACGGAAACTCTTCAAGTTTGAGACTAATGCCTGAATTGGCTCCAATTGCTGAAGTCCAAATTGATAGTGGTCAGATATCTAGCTCTTTGTCAAAAACAACTGAAGTACAGTCATTTGATGCAGTGACAAATGCTTTTGAAAGGACTGGTTCTGCTCGCAATCAAGCGCTACTTGATCTTTATGGATCTAAATCTGGATTGCCAATATTTTCTCCTGGCAGCAGCCTAGGGATATCGATTGATTCATTTGAGGACTACATGAGGTTATTCGAGATGCGACAGAATTCACTTAACATAGCAAATTCAAGCCACCAAAACTGGTCTCCATTTCTAGACGTGAAAACAACAGAAAGTGAGATTGCAGTTCATAGAGTTCTCCCAAATTTGGTACGAATCAGTGATCACTGCTCATTGCATTCTCAAGAGGATCAAGTGCCACTTGTTTCTGATGAAGGTCAAAGAGTGAAATTCTCTGGTTGTCACTTTGATAAATTCACTGAAAGTATTAATCAGAAAAAAAATGAAAGAGAAGAAAATCCCGCTGCAGGACTTGGTGCTGAAATGTTTGACCTTGACAGCACTGATGAAAATCACGAAGACTGTGCAACGTTTCTAAAATTAACTTCTGTATCTCCAACAGGACACTCTTTAACGGCCATTAATGGTGATGAAGACAAGACAAAATTGCACCTAAGACAACAACCAGCATCGTCGTGTGTTCCATTTGTTAGTCATAGAGTAATTGAAAATTTTGGTCAAATGAGATGTGAAAATGTTAACCTGATCATAACAACTGATGATTTCGGAGGATCAGAAGTGCCACAGTCAAAACCAAAAAATTGTGATTCAACTAAACGCAATCGAAAGAAAGTTCCAAAGAAGTTGAGAGCAGCCAGAGCTTCTTCATCTGATGAATCTAACTGTGCATCAAATGCCTACGATGATATTCAGTTTCCTTCTGCTGCTGTTAATTCCATAAAATTTCCACTAAGCAGTCAAGATGCTTCTGTGTTTGCATCAGGCATTCAAGGTGGATCAGATGCTCTTTCAAATGGTTGCAATGTTTTAGGATCCCTGGTTGGTCTTGAAAAACCAGTCAAAAATAGTATGAGTAGATTCAGTGATGTCAAAGTGGGAAGTTCAAAACATACTAAGAAATCCAATAATCATAAAATAAAAAATGCAGAAACTAAAAACTTTGGTGCACCGCACACACGACCATTTAAAAGGAAAATAAGAATAAACGCAAAGCGAGAAAGCAGAGAAAGTATTTTATTTTCTTGTTCATTCTGTAGCAGACGATTTGGAAGGTCGTGTGAACTGACTCGTCATCAGCGAAGTCATTCGTTGCAGCTCTATCATTGTCCTTATTGCCCCGCAGAATTCACAAATCCTATTGTTTATAAGCGACATTTCATTAGTATTCATGGTGAACGAAATGCCTTCTTCTGTACACATCCGTCTTGCAAATTTCGATCGGATCGGCTGTCAAATCTTGAGAAACATGCAGTCATTCACACTAACATCAAGTCATTCACTTGTCCACATTGTGGGAAGTCATTTTCCCAGGACAACGGCCTTCGTAGTCACTTACAAAGTTGCACGAAAGCGCAGACCTACTTGTGTGATGTCTGTGGTGCCAAGTTCAATCATCTTCAGAGTATGACGTCACATCGTAGGGTTCACACTGGTGAGAAGCCATACCGTTGCACGGACTGTGGGTCTCAGTTTGCAGATCATCGTAATTTCAAGAGACACAAAAGAATTCATGAGAACGTTTTTCCTTATTCTTGTATTTTCTGTGAAAAACGTTTCAGACATTCAAATTCTTTAAAATCGCATCTGAGTGTACATGATGTTTGTCCAAGTGATAAAGCTAAGTGA
>MV022008230
ATGTGCGGCCAGTACATCAGAGTCGATTATGATTATAATGAGACGAAAATGGCAGACTTAGAGAAGTTGATGTTTGAGTATTGGAAAATGGAAACTCCGAGACTTTTGATTTCGGTCACTGGAGGCGTTCAGGAATCTACTATCAAGCCACGACTGATGGAAGCATTTAGTCAAGGTCTCGTCAAAGCTGCAACATCTACGAGTGCGTGGATCATTACAGGAGGAACGAATGCAGATGTAGCGAAGTACGTTGGCGAAGCATTGCGAGACTATAAAATCAAAAACGGAAAAAAGAAGTCGTTGGTTGCTCTCGGGATAGCCACGTGGGGATGCATCGAAAACAGAGACGATCTGATTTCAAAAAAAGACTCAGGATTAGGCACTTTCGCAACAAATTGGTCACGAGGTCCCTCCATCGCTTCTCACAAAACTGCTTAA
>MV022007700
ATGATTAGTCCGCTAGAGAGCGATCCAGATTTCCAGTATCTGGTCATCACTGCCCAGAAGAAACTAGAAAACCAGACGCAGCAATACGATGCCAAGACCTCCTGCTGGATTCCGGATCACAAAGAGGGTTACATCAAGGGAACGATCACTGCAACCAAGGGAGATGACGTCACCGTCACCACCATCAACAACGAGTCAATGAATCCTCCAAAGTTCAACATGATTGACGATATGGCCAACATGACTCATCTGAACGAAGCTTCCGTTTTAGCCAACTTGAGAGACCGTTACTCAAACGGATACATCTACACTTATTCTGGACTCTTCTGCGTCGTCGTTAACCCATACCGTCGTCTTCCCATCTACTCGAGAAATGTTGTCAACAAGTACCAGGGCAAACGTAGGACTGAGATGCCCCCGCATCTGTTCTCCATTGCTGACAATGCTTACAGGAACATGCTTGTCGATCGTGAAAATCAGTCTATTTTGATTACCGGTGAATCTGGAGCCGGAAAGACTGAGAACACGAAGAAAGTCATCTCGTACTTTGCCATGGTCGCCGCAGGTCAACAGAAGAAGGAAGAAGCAGAGGGTGGCGCTACTAACAAAGGTTCCCTAGAAGACCAGATTGTGCAGGCCAACCCGGTATTGGAAGCTTACGGTAACGCCAAGACAGTCAGAAACAACAACTCATCTCGTTTCGGTAAATTCGTCCGTATTCACTTCGGTACTAACGCCAAAATTGCAGGAGCCGACATTGAAAGTTACCTACTGGAGAAATCCCGTGTTACTTACCAGATGCCTGGATTGGAGAGGAACTACCATATCTTCTACTGGCTTCTCAGTGACAAATACCCAGATTTCAAGGAGAAGCTGCTGGTTCAGATGGACCCCGGTCTCTATTTCTACATCAATCAAGGTACCTTGACAGTCGACAACATGAACGACGCAGAAGAAATGCAAGTCGTCGATGAATCCTTCGTTGTCCTGGGACTCGATGATGGAGAGAAGTTTCCTTTATACCGTTGTACGGCTGCTGTGATGCATTTCGGTGAGATGAAGTTCAAGCAGAGACCAAGAGAGGAGCAGGCTGAAGCCGACGGAACTGCTGATGCTGAAAAGGTTGCTTTCCTTCTTGGTCTGAACTGTGCTGACCTCCTGAAATGCCTTCTCACCCCTAAAGTCAAAGTCGGAACTGAATACGTGACTAAAGGACAGAGCAAGGATCAGGTTGTATACGCCGTTGCTGCCTTGACCAAGGCTGTCTACGACCGTATGTTCAAATGGTTGGTGGCTCGTGTCAACAAAACTCTGGATACGAAACAGAAGAGACAGTACTTCATTGGTGTACTGGATATTGCCGGATTCGAAATCTTCGAGTTCAACACCTTTGAACAGTTGTGCATCAACTACACCAACGAACGTCTTCAGCAATTCTTCAATCATCACATGTTCGTCCTGGAACAGGAGGAATACAAGAAGGAGGGCATCCAGTGGGAGTTCATTGACTTCGGTATGGATTTGGAACAGTGCATCGCTCTCATTGAAAAGCCCATGGGCATCTTGTCCATTCTTGAGGAGGAGTGCATGTTCCCGAAAGCTTCCGATAAGTCTTTCCTGGCCAAACTGTACGAAAACCATCTTGGCAAGTCAAAGAACTTTGGCAAACCAAAACCGAACAAAGCCGCCAAATACGAGCCACATTTCGAAGTGTACCACTACGCCGGAACCGTGCAATATAACATCACCGGTTGGTTGGACAAAAACAAGGATCCAATTCAGGAATGTATCGTGGAACTCATGCAGCATTCCAAGGAGCCTTTAGTCGCTGCCCTCTTCAAGGAACCAGAAGAAGAGGGAGGTACTAAGAAGAAGAAGAAGGGTTCTGCTTACCAGACAATCTCTTCGACTCACAGGGAGCAACTGTCCAAACTGATGGCTACATTGAAGGTCACTTATCCATCGTTTGTCAGATGCTTGATTCCAAATGAGCAGAAGAAACCAGGACTGCTTGACGCCGAGCTTGTACTCCACCAGCTTCAGTGCAACGGTGTACTTGAAGGAATCAGGATCTGCAGAAAAGGTTTCCCCAACAGGATGATCTACTCTGAGTTCAAACAGAGATACTCGATTCTGGCTCCAAATGCAATTCCAGCCGGTTTCGTTGACGGAAAAGTTGCAGCTGAGAAAGTTCTTGGAGCCCTCAATCTGGGTGACGCTTATCGTATTGGTCATACGAAAGTCTTCTTCAAGGCCGGAGTTCTTGGTCAACTTGAAGAGATGAGAGACGAGAGATTATCGAAAATTATTTCCAACTTCCAGGCTCGTATCAGAAGCTATGTCATCAGGAAGAACTATACAAAACTTCAGGATCAGAGAGTCGGTCTGAGTGTCATTCAGCGCAACATTCGTGGTTGGATGTCGATGCGTAACTGGCAATGGTGGAAACTCTACACCCGCGTCAAGCCTCTTCTCACCCAGGCTAGAGCTGAAGATGATATGAAGAAACAGGCTGAAGAATTTGAAGCCACTAAGGCGGAACTTGCCAAGCTTGCCAAGAAATTCAAGGAACTTGAGGAACAAAATGTCGATCTGCTTCGACAGAAGAACGACATGTTCCTGCAGTTGCAGGCAGGTGGCGACACTACTGCGGATTTGGAGGAGAAATTGGAACTTGCGGTCAATCAGAAAGGAGAGCTGCAAGCGGAAAACAAAGAATTGGAAGAGAGAGTGAAGGATCTCGAGGGTGGATCTGAAGCCCTTCTGGAGAAACAGAAGAAAAGGCAGAACAGGACAAACAGACAAAAGACAACCAGATTAAGACCATTGAATGATGAACTCGCAAGACAGGATGAGAACCTCGGAAAACTTGGAAAGGATAAGAAGAGCCTTGAAGATACAATCAAGAAGACCCAGGCTGATCTCGCAGCCGAAGAGGACAAAGTCAATCACCTCAACAAACTGAAGCAGAAATTGGAGCAGACCATTGACGAGAAAGAGGAGAGTCTGGAACGCGAGAAGAAAGTTCGTGCCGACGTGGAGAAGGCGAAACGAAAGCTGGAATCTGACTTGAAACAAACACAGGAAGCGGTTGAAGAGCTTGACAAAATTAAGCACGAGTTGGAAGATGGTGTTCGCAGGAAAGACGGTGAAATCAGCGCTCTGAGCGCCAAATTGGAAAGCGAACAGAATCTCGTTGGTCAACTTCAGAAGAAGATCAAGGAACTGCAGAGTCGTATTGCCGAGTTGGAAGAAGAGCTCGAAGCAGAAAGAGCTGCCAGAAGCAAGGCTGACAAACAAAGAGTTGAGCTCCAACGTGAACTTGATGACCTCAGCCAACGTCTTGATGAAGCCGGTGGAGCAACACAGGCTCAGATTGAGGTGAACAAGAAGCGTGAGGCTGAACTTCAGAAGTTGCGTCGTGATCTCGAGGAAGCTCATCTCTCAGGAGAGACTCAACTGTCTGCTCTCAGAAAGAAACAGCAGGACACCGCCAATGAACTTTCCGAACAACTGGACCAACAGCTTAAAGCCAAGCAAAAGATTGAGAAAGAGAGAAACCAGTTGAAAAGCGAACTTGATGATGCACGAGGACAAATCGACCACGTCAGCAAAGCAAAAAGCAACGCAGACAAGGTCAGCAAACAATTGGAAGCCCAATTGTCCGAACTCAACGCTAAGTTTGAACAGTCTCAGCGTGAAAGTCAGGAACTGAACAGTTCAAAGGGCCGTGCTCAAGCAGAGAACGCTGACCTCCTGCGTAAACTGGAGGAAGCTGAGAGTCAACTCAACCAGCTGTCAAAGGCCAGACAGGCACTCGCAAAGAGTCTCGAGGAGACGAAGGCAGCTCTGGAAGAGGAGAACCGCCTGAGAACCAAGTTACAGAGCGAGAGCCGCAATCTCCAGGGTGACGTTGACCAGCTGCGTGACCAACTGGAGGAGGAACAGAGCGGACGCGCCGATCTTCAGCGCCTGCTGCAGAAGGCCAACAGCGAGGCCGCCACCTGGAAGCAGAAACTGGCAAGTGGAGAGGGTGGAGTACGCTCCGAGGAACTCGAAGACCTGAAGCGCAAGCTCAACGCCAAACTGCAGGACACTGAGGCCCAACTCGAGGCTGCTCTGTCGAAGGCCGCCAGTCTCGACAAAGCCAACGGGCGTCTGAGGGGAGAACTGGAGGATTTGACAATCGAAGTCGAAAGAACTACTTCAATTGCCAACCAAGCAGAGAAGAGACAGCGATCATTTGACAAGGTCATTGACGAATGGAAGCGCAAGGTGGCTGATCTCCAGGCTGAACTTGACAAAGCTCAGAAGGAAACACGCGCCACTGCTGCTGAGGTGTATAAACTGAGAGCTCAATTGGAAGAATCTCATGACACAACTGAAGCAGTGAGACGTGAAAACAAGAATCTCTCAGATGAAATCCATGACCTTACTGAGCAGCTGAGTGAGGGAGGAAAGAGTGTTCATGAAATTGACAAAATCAGGAGACGCTTGGAACTGGAAAAGGAGGAGCTGCAGGCTGCGTTGGAAGAGGCCGAAGGAGCTCTGGAACAAGAGGAAGCCAAGGTCACTCGCATCCAACTGGAATTGGGCACCATTCGCCAGGACATTGACCGCCGCTTGGCAGAGAAAGAGGAGGAATTCGAAAATACGCGAAAGAACCACCAGCGCGCTCTCGAATCAATTCAGACTAGCTTGGAAGCGGAGGCCCGTGGAAAGGCGGAGGCGTTGCGCAGCAAGAAGAAGCTCGAACAGGACATCAACGAATTGGAAGTGGCCCTCGACGGAGCAAACAGAGGACGCGCCGAGGCAGACAAGAATACGAAGAAATTCCAGCAACAGGTCAAGGAACTCCAGGAGGCAGTGGAAGCCGAAGGACGCCACCGTGACGAATATCGCGATCAGTTCCAGGCATCCGAACGTCGTGCAATCGTCATTGCAGGAGAAGTGGAGGAGCTGAGGACCCAGTTGGAGTCTGCCGAACGTGCCCGTAAGGCAGCTGAAAGCGAGCTTCACGAGGCATCAGATCGCGTTTCTGAAATCAGCTCTTCGGCCTCGTCTCTGGCTGCTCAGAAGAGGAAGCTGGAAGCCGATCTTCTAGCAATTCAGACTGACTTCGACGATCAATCGAATGAACTGAAGTCGGCTGAGGACGCCGCCAAGAGGGCAGCCGCTGACGCCGCTCGCATCGCCGAGGAACTGCGTCACGAACAGGATCATTCCAGTCAAATCGAGAAACTTCGCCGAGCTCTCGAGGGCCAGGTCAAAGAACTCCAGGCCCGTCTCGACGAAGCCGAAGCGTCAGCCCTCAAGGGTGGAAAGAAGATCATCCAGAAACTGGAAACACGCGTTCGCGAACTGGAGAGTGAACTGGAAAGCGAACAGCGTCGCTACACGGAAACGGAAAAGGCTTTGCGCAAACAGGATCGTCGTCTGAAGGAGATCGCAGCTCAGTCGGAAGAAGATAAGAAATCACACGAAAGATATGGATCCCAGATTGACGCTCTTCAACAGAAGATCAAGACTTACAAGAGACAAGTGGAAGAAGCCGAGGAAGTTGCAGCAATCAACTTGGCCAAGTATCGTAAAGTTCAGCACGATTTTGAGGAGAGCGAGGAGAGAGCAGACCAGGCCGAGAACGCCATTTCCAGACTGCGTGCTAAACAACGCAGCTCTGTCTCTGTGACTAAAGGAGGTGGCGCTAATCAAGTTCCGAAAGTCAGAGATTCTAAGCCGTTTGAAAAGAATACGTAA
>MV022008870
ATGGAGGATATGAGACAAACGCTGCACATTCACTCCTCTATGCTGCAGTCATTGCTTAGAGCACAGATTATCTCTGGTTCTGGGTCAGCTGAGCTTCCAGATGGGGTTCAGTTTCCTCTACGTACATTTGATGATGTAGACAACCTTGAAGCTAGAGTGACTGATGTCTCGCTACGATCAGCTATAATTCAGATTCTTGTCGACAATGGTGGAATTGACATAAGAGACTTTGTGCGTCGAAACATGAAATTCCTGATAGGGTAG
>MV022007250
ATGATGCCTCCAAAGAACACAACAACACAGGAGGGGATGCGTGTAAAGCTAAATTGCCAGGCTGAAGGATCTCCGAATAACATCACTTATCAGTGGTTTCACAACGGAGACAACGTAGAGCGCAGTATTGGATTGATGACTCGTTCTAGCATCTATGCTGATGGAAGCTTTGTTATTAATAAAGTCGTTAGGGAGGACAATGGTTGGTACAAATGTCAGCCGACCAATGGCCTTGGCCATCCACCCGAAGCCAAAGCCTATCTCACAGTCACTTGTGAGTACCAGAGATAA
>MV022006670
ATGCCCAAATATAAACACAGAAGGACAAAATTTCACCCTTGGACTCCTGATAAAAGACTGAAGTACAGTCGACGGGGATGGGATACAGCCATCCGCATTTGGCGTAAGCAGCTGCACATATGGGATCCAAAGCCAATGAATGCAAAATTAATGAGACAGAATCCTCTGGATGAAATGGAAGACAAAACCATTGTTGTAACTGCTGAAGAGGAATCATCTTTTGGATTAAAAGAAAATGCTTGA
>MV022006680
ATGCATAAGCGGTGCGTTATAATAGATCGTAGCATTAGCTCGGACGATTTGTTGCCACCGGTTGACTGGAATGTATGTGTACTGTGCCAGCAACAGACCCGGGAGTGTCTTGTGGATCCATCAAATTCGTTACGCAATGGTAATGATATTGGATACGAGTCGCTAGCAAATATATTGCCAGAATTTAACAAACTGGGCGAATTGCCAAGACATCTGGTTTTGTCCAGTATTGATAACGGGTGTGGATTAACTGCAGCTTTAAAAACAAAGGGTGCTAAATGGCATAAATCATGCAGGGCTGCGTTCAGTGAACGTGAATTGGTTCGCAAAACTGCTAATGCAAAGAAACGGCTTGCCTCTGAGGCACTCTGTTCTGAAGGGTCCTCAAATAGCACAGAAATTGACCACGACGAAGTGTTGATTGATAGAAAGAAAGTTTGCACTCGTTCCGAGTGTGATAGTGAAAATACCTTGCGTGCTAAAATCCCTACTTGTTTCTTCTGTGATTTACCTGCAGGTTCGCATAACCTGCATGATGTAACAACATTAACCATGGATGAAAAAGTTAAAGAGTGTGCTTTAGTGCTTTCAGATAATAGGCTCCTTGCAAAATTGGCTGTAGGTGACATGGTAGCAGTTGAAGCCAAATACCATTTACATTGTCTGGCTAAACTGTACAACCTTAGGCGATCACTTGAACGTGAGCGATATCGTCAGTTGAGAACGCCATCTTCTGTTGCACTTCATAGCATTGCATTTTCTCAATTAACTGCATATATTAATGATACTTGCCATCCGTCTGTTCATGTAGCTCCACAGGTTGACAGTGTAGTTATTGACGGTTCAGCTGTAGTCAACATGTTGAGGCCTGGAAGTGCTAAAACGTTTGATGAGTATGTAAATGCTGTGTTTATGCCCTTTATTTACTCACAACTTGCAAGTGTAAATCGTGTTGATGTTGTTTGGGATCGATATGAAGTCGCCAGCATTAAATTCTTAGCTCGTACAAAGCGTGGCTGTACCATACGCCAGCAAGTATCTGCTTCTGCACCTATCCCCCACAACTGGCATGATTTAATGCGAAGTGATGACAACAAGACTGCATTGTTTTCTTTTTTGGCTGAGAAAATGTGTATGAAGCCAGTGAGTAATGGCAAGCTGCTGATAGGGTCCAATGAAACCAATGTCAAGTGCTCATTAAAATGCTATGACACATCTCAGCTTGATCCATGTTCACAAGAGGAAGCTGACACCCGTATGTTGTTGCATGCATATGACATGGTTAATGCAGGTTACACCAAAGTGCTTATCAGAACAGTTGACACAGATGTTATTGTACTCAAGGCTAAATCTATTGAAAATATTCCTCCAACTTGTAATGCCTTAGTTCAGCACATTCAGAGGACTGTTTATCAGGCAGGCTATGTTTGGAGTCAATCACTCATCCAGCAACTGCAGTTGCCCAGTCCAAGTGAGTGGGGCTGGCAGATGATTGACAACAGTTGGCATCCACTTTGGATGACAATACCAGATGCAGCGAAATGCTGCCCAGAGCTCAAGAAATGTGGCTGCAAAAGTGGTTGTGCAACAAAACGTTGCAAGTGTGTAAAAGACAACATTCCGTGCACATCTCTTTGTGCATGCGATGGCGAATGTAGACAATAG
>MV048000020
ATGCCGCTGGCTTCTGTTTCTGCTGTCGATCGCTCCAACCTACTGACGGTGATTCCTGCCGCTTTGGCGGACAATCGCTCCAGCTGTATCGGCTGCCGATCGCTCCTGCCACTTCGGTTGTCGACCGCTGCAGCCGCCGTGGACGACGCGTTCGCCCGGCCGCTGCAGATCCTCGACTTGGTCGACTTCGTCTCCCGTCTTCGTGACGGGACGGCAACCGCTGCAGATCCTCGAGTACAATCGACTTCGGCGCCGCTCTTCAGGGAGCGACCGACGACCGCCGAAGGACCTCCTCTCTATCGACTTCGGCCGCCGCTCTTCAGGGAGCGACCGACGACCGAGCCCTACCTAACCGGCTCTCGAGTCTGCCCTCGTGCGACTCCATCGTCGCTCGTGTTCTACATTCTCCGGAAATGA
>MV022007120
ATGATCAATATACTCACGCCGACTCTCAGCTCACCGGCCTCTAGCTCTCTGGTTCCTGTGTACTATGTGTACTGTGCACCATGTACCATGTATCGTTCGTGTGCCATGTACCGCATCGGCGCAGTTCCCAGTGTCCAAAGAAGTGTTGCACATCAGACTAAGCAGAGGAGCGACGACACGACATCAGCAACCTCACGTAACAGCCGGTCTATTGACTCCTCGGCGGATTTGATTCCTGTGTTTGTTTGGTTGATTCACGTTGTCGAAGATCTGGTGAAAATGGAAGGAAGAATAAAGATCGAAATAACGTCAGCTTTTAAAATGCACGGTCTAACGTTGCGCAGTGAGGCAAACAAGTACCTTGTTGAAGTTCTTATGTCCACAGAAAATGCAGAGAGAGCAGACAGCATTGAGCGATTGATAGAGACAATACAGAAGCAGCCGTTACAGAACTCAATAATTGATCGGGAAATTTGTGAACTGGCTGTTGATGAATTTAACCAGGAACAGCAGGAAGAAACTGATAAAGCACTAACAATAATTGATGCGTTTTCTGTGCCTCGTTTCACTTATGATTCTGAAAGAAAAAAATTTTTTCCTAAGGCAGATTCTGTGCAGTTGCTGTTTGGTGATGCTATGGCCAAGTCTGAATTATTTCGGGAAAGATACCAAATTCTGCTACAGCGTACGTTGCGCCATGAACTCTTTACTCCTGTGATTGTCACTAATCCTTCTGACAAGTCTAACAAATTCCAGTTGAAGACAGTTGAATATCTGCTTGGAAGTGCCGTGCGTCTTGGTGACATCATTGTTCTTGGGATGCTGACTCAGATGAAGGAACAAATCTTCAAGCATGACACAGCTCTTGTTGCCCACTGGGATGGGAAGTTGCTGCCAGATCTGACTGGACGTGCCGTGGTCGATCGATTGCCAATTCTTGTTCCATATTGTGATCAGGGCACACAGCTTTTGGCAGCATCGGCGCATTGGTATTGGGCTGATTCAGATACATCGGCATGTATCTGCATCGGTCAGATACAGAATCTCTACATAATCTTGCTGAGATTTTATCTGAGTTTCCTTCTTTGGTGGAGAAAAGCAGGTTTGTATTTGTACCTGGACCTCAAGATCCTGGACTTGGACAAATTCTTCCAAGGCAAGTGA
>MV048000250
ATGGAGTTCCCGTGTTGGTCGCAAATCAGCCACGGGGAGTCCTCCGAGACAATCGGCTTCCTTTTATCAATATTGATGGTACTCGGACTAATTGCAATGGGTTGTAATGCTGTTGGCCTTAGCAAGTGGCATTATGCTAGCAATGACGTTTCCAGTGCCACCTATATCGGACATGGATTTTGGATGGGAATCGTTAATAAAACAGCAATGCTCTTTTGTTCAACAAAAGAAGAACTTGATTTGTCTGTTGCGTCATTCGACAGTAGCAGTACCGAAGACGGCCAATATAAAGGATAA
>MV022008510
ATGGATTCGGTTTTAAGAAAACTGGGCCTAAAAAGAGGCGAATCAAAGGACAGTGAGGCCAGGAAGCGTCTGCAGAAGGAGCTATTTTCTTTTCAGAGGGGTCTGGAGTATGGCTTCCCGCACAAGCCGTCTTCCGTTGGTCACGACCCGAGTCTTGGTTTCTTGGCCATCGGAACATCGGTTGGAGCTCTCTACGTCTATGGGAAGCCTGGTGTACAGTTTACTGGACAGCACAGCAGCCCAGTGGCAGTGAACCAGATTACCTTCTTGCCAGAGCAGGGGAGGTTTCTGACCCTTTGTGCTGACAGTTCCCTGCATCTCTGGGAGTTGAATACAAAGAAGGGAATTCCTTCATTGGATGAGATAAAAACATTCAAGCTGGATGCCAGCAAAGCCAAAGGCATTCGTTGTTTCTGTCTGTCGTCAAATGGTGCTGAGGTTCTGCTTGGGACAGACAATGAGGCTGTCTACGTTCTGGACATTGCGACCTTCGACCTCAGTAGCAAGGCTTTTGCATTTAACGTCTTGCTGGAAAAGGCATCTGATGATTTGAAAGCTGATCCTGGACATGTTAAAGTTATTCTTCAGCATTCCAGTCAGTCAGACAAATTCCTGATTGGCTTTAGCAGCGGTGTCTTGGTTCTTGTTGATTCAACTTCATCGACAGTTGAGCAAACGTACATTGCATCACAGCAGTTGGAATCAGCAACCTTTCGGGGTGAAGGAGAAGAATTTGTGACCTCCCATGTGGACGGCAGTTATGTCGTCTGGAAAACTGATGAAAGCAGCAAACCAAAGGAAAATATCACAACGCCCTATGGACCGTTTCCTTGCAAATCAATCACAAAAATCGTCTCCAAATCATCCGATGGAGAATCATTTCTGTTCTTTTCTGGTGGAATGCCGAGAGCCAGTTACGGCGAAAAGAACACGGTGTCCGTGATATGTGGAGAGAAACACGTTGTCTTTGATCTCACTTCGAAAGTCATTGACTTTCTTACTATCTTTCCGACAGACACAGAAACACCCGATGCAGACGATGGCCGAACCCTGATGATCTTGGCCGAAGAGGAACTGGTCAGCATCGACCTGTCCACCGACAAATGGCAGGCGCAGCATCTTCCGTATCTTGCAGACATTCATTCCAGCGCGGTTTCCTGCATGTTCCACGTGGACCAAGTTCCGGAGGCGCTGTGGAATAAGCTGATTTCCATCGGAAGTCCTTCTGCCGATGTATATTCAGCCAAGCTTCTCTACAAGCTGAAGACTGCAGACTTCTTTGTGAATGATGATCATCCATCGCAGGCCGTGGACACATCGGACGATAGCTGGCCACCTTTCAGAAAGATAGGAACCCACGACCTCTACTCTGACAGTCCGCGCCTGAGAATCGAGAAGATCGAGCTCTGCGCATCTGCAGAGACGCTCGTTGTCGCCGGCGCGTCGGGTCAGGTGATAGTGTTGAAGTTCTCGTCGGATCTGTCGACCGGAGAGCAGAAATCCAATCCCGTCAGCATCTCCGATCGGAGCGTCGCTTGGAGCGGTCCGGACGCCTTGACGCTGAAGTCGGAGTTTAAGCTGATGCCGGGATTTCAGCCGGTCTCCTTCGTCCAGATGAATCCACCGGCCGCCTGCACTGCGCTCGCGCTGGATGCCGAATGGCAGCTATTTGCGGTTGGTTCTGCATATGGCTTTCTGCTCTACGATTATCTCTCGGACAAGACTGTCTATTCAAAAGTCAATCAGTTGCCACAGGATGACATTCCGCGAGTCCATCCGCCACCTTCGAAACGCGGCTCGTCTGTCGAGACTAAGGATCTAAAGTCGAAAGACGAGTCAAAATCCGAGGACGTGTCGAAACCCGAAGAAGGAGCGGAGAAAGACGTCAAAACATCCGAGGAAACTAAAGCAGCCTCCGAACCGAAGGAGGCTCCTCTGCAGGAATCGGGAGAGTCGGCTGCTGCTGCTGCTGCAGCGGAGCATCCGGCCGAAGGAAAAGTTAGCGCAGAAGAGGCAAAGGTGGAAGCGGAGAAACTGAACGACGCGGCATTGGAGGCAGGTGGAGCTGGCGACGCAGTGTGCGCGGAAAAACCGGAGCCGGTAGAAGTGAAGGATTCCGATACAGGCCCTGAAACTGCAAAGCAGGTGGATGAGGATGAAAACCGCCCCGCCCAGAGCGGTCTGGAGGAGAAGTCACATGACCACAGCGTGACCTTTGCACCGACGACACCTGCAAAAGATTCGAACAGTCGAGCGACGCCTGCTCTGGTCCTGCTCTTTACGCGATACGATGTCTCTCTTTTGCCCAGACGTTTGTCTTCAGTGCCCAGAGAGTTATTATGCCATACCCTGTCTAATGTAGTGGGTCAGGTCCTGATCTACCAGCTCGGTCTTCCAGCTGCGGAGAAACGATCGCAGGAAGAAGTCCAGATTACACTTGCAAAAGAAATCCATTTGCGTCACAGAGCGCCGGTTGTTGCAGTGTTTGTCGTCGACCGCGATGGTCGACCGGTTTCGTCCGACCCGAGCGACGGGCATCGGGTTCTCGTCTGTTCTGAAGAGCAGTTGAAGCTTTTCTCTTTGCCGAGTCTGAAGGCGCACAACAAGTATAAAGTTTCGCTTAATTGCAACGAAGCGAAGATAAGCCACGTTGCTTTTTCCGACTTTAAAAGTAAATCAGACGAAGAATACAAGGAGAAGGATTTGGTTTGCCTTACGAATCGTGGAGATGTCGTCGTATTCTCAGTTCCTCACCTGCGGCCACAGTTGAAAGCAGGGCTTCTTACAAAGGAAGGCACACTCGGAGAACATGCCGCTGTGCTGACAACCAATGGATTTGGATTCTACCAGCCATATCCATCCCAACTGGAGAAGTTCTGTCTGCGTGCCGCTGGTCATGCATTGCTGTTGTGTGCTCTTGAGTTGAAGGAAGGAATGAGACCGGTTGAGACGGTGGTGGAAGAACCTGTTCTGGCAAAGGAGGAAAAGAGCGGAAGAAAAGAACGAGGAACCGGAACAAAAGAAGGAAAAGTCGTTCCTGTAAGTGACGGTGGTTCGTGTGACGGTCTCGACGACTCTGTGCCGCCGGGCGACATCACGGCTGACAGCATCAAAGTGCATTTGACGGAGATGGGTGTCGAGACGTCGATGGAAGTCACATGTCATGAAGTCATCGAGAACAAAATGGTTGTCAAGACAACAGAACGTACAATCAGTGATGCGGAGGGGGTGAGGACAGAGAAGAAGATTTTCGTGGAAGAGAAAAGTTCTCGCGTGGAATCGTCCGTTCAGGGAGGAAATCCAACCGTTGCAGTCGGAGTGTCCCTGATGGTCAAGCTCTTGGGGTAG
>MV048000040
ATGAAAACTCCGAGACTTTTGATTTCGGTCACTGGAGGTTCTCAGGACTTCACGATTAAGCCTCGATTAGAACAAGTCTTTTGCCAGGGTCTCGTCAAGGCAGCAGAATCGACGCGTACATGGATCATCACGGAAGGTACGAACACAGGCGTATCGAAGTACGTTGGCAAAGCATTGCGATACAATACAATCAAATACGGAAAAAAGAAGCAGTTGATTGCTCTCGGAATAGCTTCGTGGGGATATATCGCAAACAGAAACGATCTGATACCAGACGAAGTCAGGGTCGGCAAATCAAAAGAAAGTAATGGATGTTGGCCGGCGTCGTATAAAGTCACACGTTTACGGAAGAAAGAGAAGGAATCTCCTTTGGATCCAAATCACACTCATTTCATCCTCGTCGACAACGGAACACAGCAGCAATTCGGAGTCGAAAAAGAGCTTCGAACACGACTTGAAATCGAAATTTCGAAGAAAGTATCACATAAAGAATCTGACTTGATTCCCATGGTGTGCGTTGTCTTGGAAGGAGGTCCAGATACCATTAAGAAAGTCAAAGAAACCGTCGAAAAAGGAACACCGGTGGTTATCGTCAAGGACTCTGGAAGAGCGGCGGACGTCCTGACCTTTGCATATGAAAAATGCCAACAACACAAGGGACAGAAAGAAATCGATTCCAGACAGAGAGCGACAACAGGTGATCTATGGAATGAAGTGGCTTCTCAAATCAGAGTGAAATTTGGCGGTAGCCTGAGTGATTCCGAAATAAAGACGTACGTTGGTTATGTTCGCGTTTGCGTCGAAAACTTTGATCATCTGCTGTCCATTTTTCATTTGGAAAGTGGAAGTTCAGCCATCAACTTCACTATTTTGAACGCCGCTCTCCATATAGTGAACCGTGGAATTGATCAATTGCGGTTGGCTTTAGCCTTCGATGGAATCGACGCTGCGAAGGAAAAAATATTCATCGATGGAGTTAACTTCGAGGAATCGCAGTTGGATGATCTCATGCTATTCGCCATTCAGAACAACCGCGTTGCTTTTGTGAAACTCTTTCTTGAAAAAGGAGTTCGTCTTCCGACATCTTTCGGGAAGGAAGAAATTCTTCGTAAAAAGCTTTGTCAAATTCCTTGGGCAAAGGCGAAGGTAAAGACGATGCCGCAGGAAGAAATATTTAAATCCTTACTAAAAGACTTCGGCGTAGGACCGGATGTCCTATGGCCCGACGATGTGTTTCTTTGGAGTGTTGTTGCGATGCACAGAGAACTGGCGATGGTGCTATTGGGCGAAAGAAAAAAAGCCTTAGCCTTGGTTGTCGCCGCTCATTCGATCTCGCGTACTTTGCTTAGAAACGTTCCGGATCCAGAATTTAATAAGGAATTGTCGGAGCAAGTCACTTTTTACGAGGAACTTGCCGTTGGTCTGTTATCTGAATATTACCTCTCTGACCAGCGAAAGTCGATGCAGCTAATCGTAGCAAAGAACTATTGGTTTGGTACAATTCTAAATGTTGCGGTCCAGGCGGACAACAAGAACTTTGTCGCCCATCCTGCTTGTCAGGAGCACCTAACCGAAGTCTGGACTGGAAACTCAGCGATGACAACCACCTATTCAAGCTTATGCAGTTCCGCTCAGAAGACTCCTGAAAGTCAAAATGAAATTCTCGAAGGGTTAAGTGATAATGTGTTGCGCATTATTGCAAACACAATAAACTCATCATCGATTCAGTTTGTCGTAGTAGTTGATGGCACTCAGGACTATAGTGGTGTTGAGCAGGAATCGATCTGCATCCGACGCTCTAACGCGTCTAATGCTACCTATTGGCAATTTAAGACCCAAACCTATGACGGAGCAGCCAACATGGCCGGGAAGTTCAATGGATGCCAGAGTCTCATATTAAAAACTCATCCGCTCGCAATCTACTTCATTGCTCTGCTCATTCAGCCAATCTAG
>MV088000100
ATGGTGGGAATGATCTTAGATGGAAGTGAAAGATATATAGACGACATTCTGAAGAACGTGTCCGGGTCATTCTATTTCTGCTATCCACCAAGTATTCCGTTTGTCGGTGATGTTCAATTTGACCCCAGTGAAGAAGATACAATAACCATTAAGGGATCTAATTTGACCAGCTGCGCGAGACGAAACGACTACACTGTTCACATTGGAAGTGGACTATGCGAAGTTATTAAAGATCCTACAGACAATGTACTGTTTTGTAATCCACCAAAAATTGAACCGCAGCATACTGAAAATGACGCGAAGTACTGCGGAGAGAAATTTGCTATTTTAGTAGCTTTTGGATACAAACATTACAAGCGTTCGTGTCTGACGTACCCCAATGACGGAAAGAAGAAACTAATCATCATAATTACGACGACCGTTGGTTCTGTCCTAGTTCTGTTAATAGTCATTGTAGCAATATCTATAATCATTAGAAGACGTCGAGAGTCTAAGAGGCAGAATCAACATGGATACTTAAATGATCCATTGCCCAGAAGTCAGGATACGATGATGACAAACGACATTAGAAGCTCAGCATCCAACAACAGCGGTGACAATATCTCACACAAAGATAACAGGTATCGAGATACCCTTGACTGTGGATGGTCTGGAGACCGAGATGATGAAGATAACCAAGATTCAAATCAGACGGATTACGACACTTCTATTAGCCATCTTTATTCTGAGTTTTGA
>MV022008180
ATGTCCTTCGCCATTCTGAACAACCGCGTTGAATTTGTGAAACTGTTTATTGAAAAAGGATTTCGTCTTCCGAAATCTTTTAGGAATGAAGGCATTCTCCGTCAAGAGCTTTGTCAAATTCCGTGGGTAGAGGCGAGGGTGAAGACGATGCCGAAGGAAAGAATATTTGAATCTTTACTAAGAGACTTCGGCGTAAGGTCGAATGTCCTTTTGCCAGTTAGGATTGATGACAAGAATGGCCTAGACGATGTGTTTCTTTGGAGCGTTGTAGCGATGCACAGAGAACTGGCGATGGTGATCTTAAGCGAAAGAAAAGAAGGTGCCTTAGCCTTGGCTGTCACCGCTCATTCGATCTCGCGTACTTTGCTTAGAAAAGTTCTGGATCCAAAATTTAATAAAGAATTGTCGGAACAAGTCACTTTCTACGAGAAAATTGCTCTTGGTCTATTATCTAAATATTACCTCACTGACCAGCTGAAGTCGATGCAACTATTCGCAACACAGTATGGGTTTAGGAATATTCTAAAGATGGTGGTCCAGGTGGACAACAAGAACTCTGTCGCCCATTCTGCTTGTCAGGAGTTCATAACCAAAGTCTGGAATGGGAAACTCAGCAATGACAACAACCTACTTAGGTTGCTAACGGCCATTTTTTGTCCTTTCGTTGCTCCGCTTCTGTTAAAATTCGATGACAATGCAACTTTTCAATCGCTGTCGGCAGCAGACGACTCAAGTGTAAACAGGACCTCAGATTCATCGCAGCCATCTAAGTTTAAGCCTAGATGCGGGCCGTATTTTAAGAAGCTTCACTATTTCTTTCAAGCGCCCGAAATCAAATTCTCCTATAATTTGATTAATGACGTTATAATCAAATATGGATTGTACAAGTACATCAAGGACATTTGGAATATAATGGACGTCATAACGATCGTAACGTTCTTGTCTGGAATGATACTCCGGTTCATTCCAGTTTCCGCCTGTGGTCAATGCTTCTACGCCGCCAGGCTCATCCTCGCTCTGAATTTCATGACGTTCTTCTTCCGAATTCTTTACATTTTCTCCATTCACAGAGAACTGGGTCCAAAACTCGTTATGATCGGCAAAATGATGATCGACCTGTTCTATTTCATGATTATCCTCCTCGTGTTCATCGCTGCATACGGAATAGCGTCTCACGCCATCCTCTATCCGAACCAACCTCTGAACATGGTTCTCGCTAGAGACGTCCTCAGCCGATCCTGGTGGAACATCATCGGTGAACTCGGCATCGATGAAGTCTCCGGTGAGGCATGTGACAATAGAACACTTCTGCCGTATGCTGAGCAGTGCGCCTCGATGGATGAGGAAGAATTTTCGTCATACGGTTGCAGCGATTACAAGGCAGACAAGTGCCCTTCGATCAATTGGCTTGTTCCGATCATCCTCGCCATCTATGTCCTCATTGCGAATGTCCTTATGCTTAACTTACTCATTGCGATGTTCAGCAATACCTTCTCGAAAATTCAAGAACAGACCGAAATCGTTTGGCAAATGCAGAGATACCGTTTGGTCAGAGAATACGAATCTCTCCCGATGCTTCCTCCGCCTTTGATCATTCTCGCTCACGTCTACCTTCTCATCCGCTACGCCTATAAACGTTGTTTAAAAGACTCTCCCAATCCCCCACGTGCATCTAATGATCCAACTTCTACAGATGCTTCGACGTCGTTAGAGTGTTCATCTAAAGAGTTGCTTCGCTGGGAAAAAATTAATGCACGAGAATATTTGCAAAAAAGAATCCGTCACTACACGGCTGGTGACAAGGAACTCGACTCCAACGACAAGTAA
>MV022007760
ATGTACGTCGCTAGCGCCGGTGTTGGGCGAACTGGCGCCGTCATCGTCATCGACGCGATGCTCGAGAGGATCAGGCACGAGAAGACGGTCGATATCTACGGTCACGTGACCTGCCTTAGGGCGCAGCGCAACTACATGGTACAGACGGAGGACCAGTACATTTTCATACACGACGCGCTTCTCGAAGCCGTGCAGTCGGGAAACACCGAAGTCCTGGCCAGGAATCTGTACGCGCATATTCAGAAGTTGACCCTCGTTGAACCGGGAGATGCCATCAATGGAATGGAAGTAGAGTTCAAGGTCAGATTGAAATGTCAAGCTCCTTGA
>MV088000140
ATGTCTGCATCTGAAGACAACGATGAAACGGAACCCAAGACAGTGAGGACCAACAAAAGACATTTCACTCTAACACAGAAAGAAGAGGGACCACCGTTTGGAGAAGCAGAGGAAGAAGTGAATGTCGACGACCCAGAAAGGAACATTGTCGCCGAAGAACTTGAAGAGACGTTCACGGAAGTTCCAGAAGAGCCACGTGGAAACAACGTTTTCGGAATTCCACGTTTACGACCAAGAGGAAATATAAGAAGACCTGCAAGATACGACGATTGA
>MV022007790
ATGTGGGCTGTATACTCAGCGGTTACTGATGAAAAAACTCAACGACTGGCAGGAAAAGAGTTTGGTGTTCCTCTATCTACACCGAACAAACCTGTACAGAGAAAGACACACATCGGAGCAAAGCCAGGGAAAAAGCCACTGCTGGGACAAGGCCTGAATACGAAGTTGACTGTTACAGCAAATCCATTTGATTCAGATTATGTTGTTCTCGTGCAGTCAGTGCCCCAGTTACGTAAAAAGATCAACCGCAAAACAGAAGAAAGATTTTTCATACTGACATTGGCAGAGGCATGTGAAGCAAAAGTAAGGCAGAAACAAACCAGGGAGAAGATTCAAAAGGAAAAACATGCAACTGAAGAGAAGAGGAATAGAAGAATGCAGCCTAACAAAGAGAATATGAAAAAATCAAGGAAGCAGTTCTCAAAGGCTGTCAACAACAAAGATGAACCTCCAGCAATTAGGCCTAATGATGACACTAATACATGCATGCTTTGTGAAATTCTTGTCAATCTAATGTTGAGTGGGTGA
>MV022007530
ATGCAGAAATTCGTCTTTGAAACTGTCTCTATGCTGAACGTTTCCCTCGGTCGAACTCACGTAGCGTTTGTTACGATTGGGAGTGACGCTGAAGTGGCATTTGATCTGAACAGCATCTACAGTGCTGACCCTGTTCTACTCCGAAGCAAAGTATCTTCTATCAAATGTCAAGGGCGTGAGAAGAACTTGGCTGCTGGACTGAAAGTGTTGTCGACTGAAGTCTTCAGTCCGTTAAACGGAGATCGTGAACACATTGTGAACGTTCTTCTGTTGCTGGTGACTGGAAGAGAAACCGTCGTTAACGACCGGACCATCAAATACGCTGCAGCTCTGAAGCAGAAGGGCGTTCGAATCATCGTAGTTGTATTGAACAATCAGATTGGAGAAGTAAAGTTAGAAGCTATCGTTAGTTCTTACTGGGAGATCCTTTATATTAACAACCTCACTGATCACGTATCCAGATTCGACCAACTGACTCAGTTGCTATGCAAAGGCAAGTGGCGAATGTTTTATATTTGTTTCACATGA
>MV022006800
ATGAAGAAATGGCAGCAGTCGTCGATGTCCAGACATCACCTCTGTTCAGCAATGAAGAAATTGCAGGTCATCGAGGTCCAGACATCGCTGGAAAATGAAGCAACCACTTCACCCAGTTTTAGAGAATTGATACCAATACCCAAGGTGGCCCGAAAGTCGACTGTGAAGCGCAGAGCCTGCCATGCTACATGTCATAGCACGAACACCTGTCAAGGCCGTACTGCAGCAAGCTTCGGAGGCAAAGGCAAGGAAGCAACAAAAGCAGAGTCGATGGCAGCACAACTCGAGGAACAAGTTGACAAAACACCGTGCATGTACTGTGAAATTCCATACTGTGATTTAAATGTCCTCTGGTTTAAATGCCGACAGTGTGAACACTGGCCTTGTGGCTAG
>MV022006500
ATGGCATCACCTGCTGATGTTGAGACTTCAGAAATGATAAGTGCACGACGCACTGAGTCAATTGATGCACCAAGTATCTCGAAACTTGGCACTCCTTTGACAGAATTTCTTTTTGGAAGAGTTAATGTGATAAATCTTATAGAGAAATCTCTGTTGGCGATCACGCTCAGCAACGAAGTGGAAGAGATTCTTGGCCATGCCGCCTTTCTTGACTATCCCAATGTTGATGGAGTTGAGCCAGATGCTTGGGTTGATTGGCTGATGTCATCTTATGAATTGGCCCAATGCAATCCTCTTAATACTCTCTTCATGCACTACTTTGTGGCGAAGCAGAGCTATTCAAACGGATGTGCCAGAGAAATTATTCGAACAATGTTTAACACAATTCCTAATGTTCACTTTTGCCTTTTAATGGTTCCAAATGGTGTTCAGCCAGATCCAGCACTTGGCACTTCATTTAAGATGGTTTCAAAACGAAGATTACAGAAGAATGTTGATTACCCTCAGTTGTTTATATGTCATCGTTTTGAACATGTTCCTGTGCTTCACATCAGGGAAGCCAAAGTTGAAGATCATGATGATCTGATGCCTATTTTTTCTCGTCAAACTGATGTTTTGTTGAACACATATGGTGAATACTTTGTGGCTGAAATGATTGAAGCACAGAATGAAAACATGAAGTGTATTGTTGCTGAGGTTGCTGGATATGCTGTTGGCTTCATGAGTATTTCAAAAGATTTCAACATGGACATCTTGGATGACTGTTTTGAACTTGCTCCATTTCACGGCTTGAGAAAACCGCATCAAGTGACGAGGTCAAAAGATCTTTTGCCATTTCCAGATCAGCAACTCCTGTCATGCCCGAATCTTTTGCTAATTGTGTAA
>MV022009020
ATGGCGATGAAGATTTCTAATAAGATGGAAGGAGGCAAACCAGTGCCAAAGAAACCTCGGATTGATTTTGAGGACGAGGACGACCAGGGCTTTGAGGCCGAGCTTGCAATGTTGGAAGAAGTGGAGGAGGAGTGTCGAAACAATGCGGAGGAGGTGATGGGTGACGGCCCCGAGGCTGACGGCCCCGAGGCAAAGTCATCGAATGCAAAGTGGTCGAGACCGAGCGTCCCCCATTTTAATCCAGAAACAGATTCTCTTGTCTTCCAACAGTTAGATGTTGCCTACTATACAGGGAGTCCTGTGAGTGGTATGCCTGGGTCTAAGTATGGTCCGGTTCCTATTATCATCATGTACGGTGTGACAATGGATGGCAACAGTGTTGCTGCTCACGTTCATGGTTTTTCTCCATATTTCTATGTTCCTGCTCCTCAGGGTTTTCGTGTTGATGATTGTTCAAAATTTCGTGACGCGCTGAATGCTCTTGTTATAAAGGACCTGAAGTCCAATCAGGAAATAAAGAATGCTGTGCTTGGTGTGGAAATGACCATGAAACAGAGTCTTTACGGCTATCAGGGAAATAGAAAGATGCCATTTGTAAAAATAACGATGCTTTTGCCAAACCACATCAATGCAGCCAAGAAACATCTAGAACAAGGCTTTCAATGTTCGGCATATTTATCCAATCGCCTCAGTTCTTCGAGTCTAATATTTATGGTTGACTGTAACATAATGGGCTGCAGTTGGGTGGAAGCCCCAAAGACCAAGTACACAGTTCGTACTATTAACGGCTCGTCCAAATATCAAAATAACTTTCCAACCAAGACACGATGTCAGATCGAAGTCGACATGTCTTGGGAGGACGTCGTGTCGTACCCCGTCGAAGGGGAGTGGCTCAAAATTGCCCCTTTCAGAATTCTCAGTTTTGACATTGAGTGTGCCGGTCGGAGAGGTGTGTTTCCAGAGCCAAACAAAGATCCTGTCATTCAAATAGCGAACATGGTCGTACGACAGGGGGACAAAGACCCGTTCTTGCGCAACGTCTTCACTCTCAAGTCCTGTGCGCCGATCGTGGGTGCAGATGTACTTAGCAGTGAAAAAGAGGAGGAGATGCTGAGGAAATGGGCTGAATTTATTCGTGACGTTGATCCCGACATCATCACCGGTTACAACATTCAGAACTTTGACTTGAATTATCTTCTGACCCGAGCTCAGCACCTCAAGTTAAAAGATTTCTGCTTTCTGGGTCGGGTCAGAAACACTCCTTCGAAGGTCAGAAAGGTCGTGCTGCAGAGCAAACAGCTCGGAAAACGTGAAAACATGGACATCAACATTGAGGGTCGTGTTCAGTTTGACCTCTATTTGGCTTTGGTTCGAGATTACAAACTTCGATCGTACAGACTTAATGCCGTTTCCTTTCACTTCCTGCAAGAACAGAAAGAAGACGTACACCACGCGATTATCTCTGACCTACAGAATGGAAATGAGCAGACACGGAGGCGCCTGGCTGTGTACTGTCTCAAAGACGCTTACCTTCCGCTGCGACTCATCGAGAAGTTGATGTGTATCATCAATTACATGGAAATGGCTCGTGTCACCGGTGTCTCGCTCACATCTTTGCTCAGTAGGGGTCAACAGATCAAGGTCATGTCGCAGTTGCTTAGGAAGGCTCGGGAACATGACTTTGTCATTCCAGTTTACAAAGTTGAGATCGGAGACGAGTACACTGGAGCAACTGTTATTGAACCAGATAAAGGGTTTTACGACGTTCCGATTGCAACATTGGATTTCTCATCGCTATACCCTTCAATCATGATCGCTCATAATCTCTGTTACACGTCACTCCTCAATCCATCTGTTATTGAGAAAGAAAAGCTGACTCAAGATCAGTACATTAGGACACCGTCCGGTAACTTATTTGCGAAGAAATCTGTCATCAAAGGTCTTCTTCCGGAGGTCCTGGAGAACCTGCTTGCTGCTCGAAAGAAGGCTAAAGACGATCTAAAAGTTGAGACTGATCCTTTCCGAAAGCAAGTTCTCGATGGACGTCAGTTGGCTCTGAAAATTAGCGCAAACTCTGTTTACGGGTTCACTGGTGCACAAGTTGGAAAGTTGCCTTGCCTTGAGATTTCCCAGAGTGTTACTGCTTTTGGTCGTGCTATGATCGAACAAACAAAGCAGCACGTGGAAGAAATGTTTAGAATACAAAAAGGCTATAAGCACGATGCAAAGGTGATCTATGGAGATACTGACTCCGTTATGTGTAAATTCGGAGTTGAGACTGTCCAGGAAGCGATGAAACTGGGCAAAGAGGCTGCAGAAGCTATCTCAACAAAATTTCCTTATCCTATCAAACTTGAATTTGAAAAGGTTTATTTTCCGTATCTCCTGATCAACAAGAAACGTTACGCCGGACTTTACTTTACGAAGCCTGAAATTCATGACAAGATGGATTGCAAAGGGATTGAAACTGTTCGACGAGACAACTGCCCCCTGGTGGCGAACCTCATAAACACTTGTCTTCAGAAGATTCTGATTAATCGAGATCCAATGGCTGCTGTTGAACATGCAAAGCAGACAATTACCGATTTGCTTTGTAACCAGATCGATATTTCACAGCTGGTTATAACGAAAGAACTGACAAAGAATGATACAGAATATGCGGGGAAACAGGCGGAAGATAATCTACTAATGAACTGGCAAATTTAG
>MV022008930
ATGATGTCGATGCAGGAGGACGCTCGATCGCGGAAGATCTCGTCGGAAGTTATGAAGCGCTGTCTCTACAGATCGGTTGCTGCACCGTGCAGACGACGCATCGCCAACCGGATGAGCTGCAGCATAACGCCAAACGACGCCGGCGGCAACAGCGCCTCGCTGTCGGCCGGCTTCTACCAGCGCAAGATGCTGTCACTGCCCGTCACTCCGATGGAAAGCCTTCGCGTGACGCCGTCACAGAGTCCGACCGAAGACCGACGCTTCTTTTACGGCTTTCTGTCGCACGGCCCGACGCCACGGAGCACGTCGCCCGTCCCGTTTGACGGCGGAGAACGGGAGATCGACGCGAGAAACGAAGGCGACGACGGCGACAACGCCAAGGGACTGGCAAGTCTGTTCAGGCCGCAGCCGACCTGCGTCGTGGCTCGGGTCTGGTCGCAACAGGACTGCGGGGACGACGCCCCCGGCGGTTGGAACGGGTCGAGGCCCGAGGGCCGGAATTCCGGAAATAACGACCTGCTGAACAGGAGCAAGCTTCGCTCGTCAAACTCGATTATTAAGCGGAAAGTGATTGACGTTAAATCGGCGAGTCCAGTCTGA
>MV136000030
ATGACTGCACAGGATCTAATTAAGGTAGAAGACCTCACCGAAGCCGAATTGGCTCTCAAGAAGCGAAAGGAGGCTCAGCGCCCCGTGGCTTCGTCTGGTCTTGACGATGCAGCCAAGGAGTTGTTGGCGGCCAACAGACAGGACCGCGTTCGAATGGAAGAGGAGATCGAGGAACTGAGACAACGAAACTTTGCAGTTGCTATATTCGTTGGCGTTGCTGTTTTTGTCTTCTACACATCAGGAGAAGAGGAAGAAGCAGCGAGAACAGGAGGAAAAGCGACTGGCCGCCGAGAGAGCGGCAGAGGACGAGAGGAGGAAGGCCATCGAGGTCAGTTGGCCTCGACCGTCTCATTCATCTAG
>MV022006740
ATGTCCAAAAAATTTCACTTTAATTTTGGGAGACATCAAAGAACTCTTGAGCTGCCAGCACTGGCTACTGATTTGGCAAAACAGCATGATTTTGAATTGGCTGGTTATGTTTTTGATGCTCAACCAGAGACAGAAAGGGCTCCTCGTGTTGTTAGAATTGGATCAATACAGAACAAGATTATTCTGCCAACATCTGCACCAGTCACTGAACAGAGGAATGCTTTGCTCAAAAGGATTTCAGAGATAATAGAAGTTGCGCATCTATGCAGAGTGAATGTTGTATGTATGCAAGAAGCTTGGACCATGCCATTTGCATTCTGCACAAGAGAGAAAAAGCCATGGTGTGAATTTGCTGAACCTGTTCAAGATGGACCTACCACTGTTTTAATGCAGCAGTTGGCTAAAAAGTACAACATGGTCATAGTATCACCCATTCTTGAACGTGATGAAGATCATGGAGACGTCCTTGCTAATACAGCCGTTATTATATCAAATTCTGGAGCAATTCTTGGAATATCCAGAAAGAATCATATCCCTCGTGTGGGTGACTTCAATGAGTCAACTTACTACATGGAAGGTGACACTGGCCACCGAGTTTTTCAAACAGCTTTTGGTCGTATTGCTGTTAATATTTGCTATGGTCGTCATCATCCACAAAATTGGATGCTGTATGGTATCAATGGAGCAGAAATCGTCTTCAATCCATCCGCTACAGTTGGAACTTTGAGGTATTTGCTGTTTGTTGTAGTGAGCCTTTGTGGCCAATCGAGGCACGAAATGCTGCAATTGCTAACAGTTATTTCACCTGTGCCATCAATAGAGTTGGGACAGTAA
>MV022008980
ATGACGACCATGGGCGTCCGCCCGTTTCCATCGCAACGGATCCTTCCTCTGGACTTTCGCAGTTACAACTATCACCATCCTTCCATCCAGTCCTTCACGCTGGGCACCACCGGAGAGGGACTCTTTCGCTTCGCCCTTCCCTCTCACCGCCGCATGGAGATGGACTCCGTCATCTGCCTCGACCTGCCCAACAGCCCGTTGGCCAACTGCACCCGCGATGACTTTCGCTACGTGAAGTCTTCGTTGTATCCTCCCATTGCAGGACGACAACAACCACCAGCGTCCATCACGAACGTTGCTAGAGAGATCTTCAAACATCACAACGCACCCGATGAACTCAGACGAGCGCGACTGGATTGGTCGGAGTTCCTGAATCGCTGTCCTGAACGATACAAGATCCGCCTCATGGAATTACCAGAAAACTGCTGCAGAGCTCTGGAGTTCAGTGGTTATGCAATTCGCTACATTCGCCCAGGGACGGAGGCAGCTTGGAGGAGACCATTGTCTCGCTACATTCCATCGGCTGCTCCTCTGATCTGTCAGCGCTGCGAAGAGACAAGAAGCCATCTTCCATTCTGA
>MV022007670
ATGGAAAGACTCCAAGCAGAGCGACAGAGCAATGAAACATCAGATCAACTGTCGCCTGAAATCGCCAGATCGTTTCGAAACGCCATCAGCACACCCAATNNNNNNNNNNNNNNNNNNNNNNNNNNNNNNNNNNNNNNNNNNNNNNNNNNNNNNNNNNNNNNNNNNNNNNGAGCGCCGATGGCGTCCGGCACTTCTGCCGCCAGCAAGCGACTTGCGTTCTCTTTCAGCGCCGAACAAATCGACTGTCTTTGCGAAGTCCTTCAGGCGCGAAACGACGTCGCTCGTCTCGCCGAGTTCCTGTCGTCTCTGTCGCGCGACGAACTGTCACGCGACAGCGAGGAGCTGCTGAAGGCCAGAGCCACGGTCGCCCTGGAAGAGAAGAGGTTCGATCAGATGTACAGCATACTCGAGAGTCGAACGTTCTCTGCGAAGCACCATCGGGTGCTGCAGAGGCTCTGGTACGAAGGACATTACGCCGAGCAGCAGGGATCGAGAAACAAACCGCTGCGCGCCGTCGACAAGTACCGCATCCGACGCAAGTACCCTCTGCCGAAGACCATCTGGGACGGTGACGAAACGGTGTACTGCTTCAAGGAGAAATGGAGATACGCGCTGAAGAAACGCTACCAGGCTAATCGCTATCCAACGCCTCAAGAAAAGAAGGCGCTGGCCGACGAGACAGGACTCAGTCTCACTCAGGTCAGCAACTGGTTCAAAAACAGGCGACAGAGGGACAAAAGTCCCACAGCAACGTCCCCCGACAGTCGCCAAACACAAAGACAACAACAAGAAGAAAAAAACAGATACAGAGACTTTTACGAAACAGATTATTCACAGTAA
>MV022007100
ATGGCTGCTGCTATTTCGTGGTTACCAGGAGTCTTTAAAAGCGTTGTGATTAAGCATGAAAGCGTTGACAATGGTTTCTTTGCAACTGTTCTAGAAGAAAAGTTGGAGGTTTATCACAGTCGAGGTCATTTAGTTGCTCTACACTCTAACCCTTTGGTTATAGTGATTGTTAAGGCAATCATGCAAAGAGCTCACAGTCTACACGAATCAAGTCAAATTGTCTTTGTCGATTCAACTGCCAGTTGTGATTCAGAAAATCACTCTATCACATTCATGATGACACCCTGCGCCGCTGGAGCTGTTCCATTAGGCGTGTGCACCACTGACGGTCAATCTGCTGATGACTACAAATTGGCTTTCAGATTGTTCCAGACAGTTGTGGAGCCATTTAAGCGTGCTGGACTTCTTGAAATATGGCCAAAAAGCTCTGCAAAACTATGCCTGTTTCATGTGCAACAGTCTGTTTGGCGGTGGCTGTGGGAAGTCAAGCATTCAGTTGAAAGAGATGACCGTCGTGAGCTCATGATGAACTTTCAGGAGCTTGTCCGTTGCACAGACTTGGAAAGAGTATCATGTCTCCATGATCGCTATAGTGTAAGTGCTGTGTGGAGGAAGAACCCACAGTGGCAGATTTACATGCAAGGTTACTGGAACAAACGAGAGTTGTGGTGCATGGCGTGGCGAGATAAATCCATGATGGGTCACAACACGAATAACTTTTGTGAATCAACTATTAGACTGTTTAAGGATCTTGTTTTGGGCCTTTGCAAAGCATACAATGTTGTGACTCTGGTTGACTTCACATGCACACCGTCATGGAGGACTATTACCGGCACCGATTGCGTGAATTTTCACACGGGCATTCCATTGACAACCTTTCCACCATTTTCAGCTGAAGCTCGCTACCAGATGGCTGTGATTGCACTTGGTGACCAAGCTGGACCAATGACCTTTTACTCTGATTTTGCAGAACCCATACCTTCCCCTGAACCATATGAAGCTGGAACTGAAATTATAGCTGCGTCTATTAATAAGCCGTGTGATGAAGTACGAGACATTGAAGAAACAACTGAGAAGAGCCAAACCGAGATTACAACAAGCAGTACAGATGACGGTAGTCAAGCCCTTAAAATCTTCTTGCAAACAGTAGAGAATTTGCACCATCAGTTCAAGACATCACCAACCGATTACAATAAAATCTTGAAACGTTTGGGAAACATTAGAACTGAAACGCAGTGGAAGACATTTCTGAACACTCAAGGTGGTGGTGTCAGCTGCTTGTATCGGAGTGGCTCCGCAATTCGAGTCCAACCAACATCACTGAGCAGAAGACGAGCATCAGTCACGCGAGGCAGCAAGAGGATTGCTGCAGGAAGACCTCCAGTCTCAGCATCTGCTAGTTTACGACGCAAGCGTGCTCGTGCGCTCAGCATGAATATATGGAAAAACCAACCTAATGCCAAGTCTCATGGTCAACGCCATTAG
>MV022008520
ATGTCCAGCGGTCTTGTGAGCTACGACCAGTCACCAGGGTCTCCGAACGAAGCACCGCTCGAGGGAGACGGCATCCAGGATCCTAACATGGAGGAAGGCACCCCTGGAGACCCCTCTTTAGAGTCCCCCCTGTCTCCGGACGCACAGACCACTCCAGGGCCGCAGGAAACGACGCCCGACTGCGGAAAGATGGAGGCCGAACATTCGGATGGACCGCATCCCATATCCCTCGAGATGATCGGCTCCGGTGGACTAACACTGGAAGCGAAACTGGAGATGGAAGAACTGAGGATACGGACTGGAAACGATCCAGACGCGGCGGAGTTCGAACTGCTCGTGCTTCCAGGTCAACTGAAGCTCAGTGCAGATCTTCGTCATCTGAAACGGAATGTGGTGTTTGTCCATTCGTTGTCCATGGCTGAGTTTACTCATCCGAACGTTTTGGAGATCATGGCAAACTGCCAGGACTTCAGGGTCGCCTTCAACCGCCAGCCGGAAATGACTTCCGAACAGTCTTTCTGGAAAGGCTGCATGACATTTCGGATGGCAACGTTGTCCGACACCGAAGAGGCATTTCTGCTTCTGAAGGACATCAGACCAAACATTCATGCACGCGTTCTGAAGGACTCTGAGACTGCCTTTGATGCAATGGAAAGATGGTGCAATCTCAGTTTGAATTTTGATGAAACCAAAGAAATCGATCGTCTGCTGATCGCCAATAATTTGGCTCCAGGATCGACGGAAGCGAAACTGAAGCACATATTCTCCGATGCTGTCGAAGTCGTCCTGGCACAGAGGAAGATTTGTGATAAAAGCTTCGCGTATCTGATTTTTGAAAGTCCGAGCAAAACGGTGGAGGCTTACAGAAAGTACACCTCAAGGAACATCAACTACGATGGCCACATTCTGCGCATACTGAAGTACGAACCACCAAAGAACATTCCAGAAGATTTTCTTCGACTCAGAGAGCGGTTCCAGATTCTCCGACTTCTGGAACGTTTTGTTGCCACTTTGGATTCAGTCGTCAGTCTTCCCGCACAACTTCAGAGCAAATTGACGAAGGCAGCTTCCTATCTTTCGGGTCTTCTGAATTCCGACGAAAGATCGCGAAGGATTCTCAATCTGCCAATCTTCTCCCTCGAAGAGCTCCACCTGGTGTTGGACATCTCGAGGTCTCTGCCAGTCATCGACCAGCCTCCGTTCACCGAATTATTCGCCGCATTCAACGCACGAACCATTTGCGTCTTCACACAATCCATCCCACAGGCGACCGAGGCAGTTTTGGACGAAGCGCTAGCGGTACCACTTGATCCAGTCACGGCATTCCGAATGACAGCACCCTGCATCTGTCGATGCAACTGTTTTGTTTTTCAAGTATCATCCAGATTATTGTTGTGA
>MV048000080
ATGAACGTGAACGTAAATGGACAATTGACCCAAACTGCTCACCAGGTGAGGCGAGATGAGTCATTGGTCTGCAGCAGTTGCAGGATGACCTTCGACGCCAATCGCCGACGTCCTCTGTCTCTTCAGTGTTTCCATGCCTACTGCGAACCTTGCGTCAACGGAATGACGCATGGAGGGAAGCACGGGAAGAAGATTGCATGCGCCCAGTGCAAGAAAACAACAAAGGTGGACAATTCGGGAAACGGACGCGTTCTTCCCGTGAATTACGCCATTTTGGAAATGGTGTCGGTGAACGGACGAAGTGCTGCAGGACCCGTGACAGTGTCAGGGATGTGCGACGCTCCTGGATTAGTCAGGAGTGCTTACGAACAAGTGACGGTCATACCTGTCAAAAGTAGAGACGCTCCTCGCCAGGTGTCGTGCAAGGAAAATCGTGTCCCGAGTCAGATGACGTCACCTACCGGTAGATCACGTGGTCAGCATGACGATGTAATGATTTCAGCAAACGTAAGTAATCAATGCAGCGGAGCAGCGAACATGAGCGCAAGGGACCCTAAGAGTAACTGCGCCAAACAGGAGAAAGTCCTTCATACATCTGAAATCTCAAAAGCGTCAACAACCTGCATCGCGGTGACTTCTTCATTGCCTAATGGATGCTCCCCTTGCCCTCCCCCATCCCAGACGCCTTGTCAGCCTCCAGATGCCTCAAATGGACCTACGTCGGTCCAAAGCCTTGCACCGACAGTTACTTCGCTGGCCGTAAAGACCCCGGGATCACACCCGGCGGCGTCAACCATTCCCCCGTGTCAGCCATCTGCACCGATCGACCTCTGCTGTCAGTGCCGCGTCAATCCAGTGGCAGTGACGGTCACGAACGCCGCTCAGATGAGTTCTCAGAAGCTCTGCACCAACTGCCATGCTCTCGTTCAGCGCAGAGCGGAGGAAGGCCTCGAAGTCCCGACGAGAAATCCAGATCCTCCGTCGCGAAAGAGTAACGCCAATCAGTCGTGTCCGGCGTCTGAAGGCTCAGCGACGACAGTCATCAAAGTATCAGAAGAGAATTCCAATAGTCATACCGCTGCTGCTCCTGAACCGCCAAAGAGATGCGAACCAGCACCGCGTCAGCTGCCGATGCTCGTGGACGACGCCTGTCATCGCAGAAGCATATACGTCGATGGATTCAAAGGTATTTCCGCTGTCCAGAAGCCTATTAAGGCCAAGGACATGTTGACGTCCGGAGATGACAAGCCGGCGGTCGCAGAAGGCATTTCGAAGGACTGTTGCCCCTGCAAGCGACCGCCGGCTAAGCTTGCCTATCAGGCGTGTTCTAAATTCGACTTAGGCACTGTTAGGTTCAACGAACATTCTACCGTTGCGAAACAACCTGTCGCTGAATCCCGTCTTATCAGCAAAGACGTTAGAGCGGCTGCTTCAGAGGATATCTCAACTGAAGACATCTACCGACCTCTTCCGTACAATCCTGGCTTTGTTGGCGTCGCAGTTGCTCCGTCACTGCGGCCTCTTCAGCCCGAGGCACCGACCTTAGACGCTGCCTATCCTTCTATTCCGAATTCCAGTGATTCGTCTGGCACGTCCAATGAGAAACAACCCCTTAGATATCAGGAATACCAGCCTCCTGTTCCTCCTCTCCCAGTATCCGTGTCCACCTGGAGCGCCTCCTAA
>MV088000070
ATGCACAAATTCGTCTTTGAAACTGTCTCTATGCTAAACGTTTCTCTCGGTCGAACTCACGTAGCGTTTGTTACGATTGGGGTTGACGCCGAAGTGGCATTTGATCTGAACAGCATCTACAGTGCTGACCCTGTTCTACTCCGAAGCAAAGTATCTTCTATCAAATGTCAAGGGCGTGAGAGGAACTTGGCTGCTGGACTGAAAGTGTTGTCGACTGAAGTCTTCAGTCCGTTAAACGGAGATCGCGAACACATTGCGAATGTTCTTCTGTTGCTGGTGACTGGAAGAGAAACCGTCGTTAACGACCGGACCATCAAATACGCTGCAGCTCTGAAGCAGAAGGGCGTTCGAATCATCGTAGTCGTATTGAACAATCAGATTGGAAAAGTAAAGTTAGAAGCCATTGTTAGTTCTTACTGGGAGGTTCTTTATGTTAACAACCTCACTGATCACGGATCAAGATTCAACCAACTAACTCGGCTGCTATGCAAAGGCAAGTTGCGTATGCTTCACTTTTATTTTGTAGGATATTTATTCTATATGATTTGA
>MV022007350
ATGTCTGGACAAGGTCAGCCTGTCTGTGCTGTACAAACAGATTGGAGTTTCTGCTGGCTTGTTTGTATATGGTGGAAGAGCCGAGCCCCCTCTGCTGATTTTCCACCAGGCGGCTGCAGCGGGGACGTAGACTCACTGGAATACCTGTTGTCCGAAACTCGGCAGACCATCGACGAACGCAACGACTACGGAGAAACGGCCCTGGCGATCGCCGCCAAGAGCGGCCAGGCGGACGCCGTGGAGTTCCTGCTGAAGCGAGGGGCACAGGCGGACGCAGAGGCCGGCGACGGACTCACTCCGCTGCACTGCGCCGCTCAGGCCGGTCACCCGGACTGCGTCGCCGCGCTGCTGCGCAACAGACCCCGCCTGGACGACCTGACCAACGACGGAGACACTCCGCTGATGCTGGCCTGCTACGGCGGCCACTTCAAGGTAGTCAACCTGCTGATCAAAGCGAAAGCCAGAGTGGGAATAGCGTCGCCAAACGGAACTACCTGTCTTCATCTTCTGGCAGAGGCCGGAAAGACTGAACTTGCGCGCGATGCCATCAAAGCAGGTGCAAACGTCAACGCCACGGCAGGTAACGACTTCACGCCCCTGCACCTGGCGGCGAAAGCAGGACAGACGGAGACCATCGACCTCCTTCTGGACGCAAAGGCCGACGTCGAAGCAAAGACCGTGGACGGAGCAACGGCCCTACACATCGCTGCCATGAACAACCACTCGTCGGCGATCAAGGCGCTGGTCGGCCACGGCGCCTCCGTCGACGAGACGATGACCAGGGGAAAGACCGGAGAAGACGAGGAGGAGCAGGAGGAGGAAAGGGACAACTGGACTGCACTGCATCAGGCGGCATTTCGAGGACATAAGGAAGCAATTAGGGCTCTTATTAAGGGTAACGCCGACTTCAACATGTTGACCTCGTCCGGGGTCAGTGCCTTGCATCTTGCCTCCGAGAACGGACACCGCGACGCCGTCGAGACCCTACTGAAGGCAGGCGCATTCGTCAACCAGGAGTCAAGCAGCAACGGAATGACTCCTCTGACCGTCGTCTCCGGAAAGGGTCACTTGGCGATCGTTGAGCTTCTTCTTCGGTTCAAGGCCGACGTCAACCACGAGGCTCGCGACGAGCGTCGGTCGACGGCGCTGTCTCAGTCGATCGTCAACAATCGCCCGACGATCACGAAACTGCTTCTGAAGTCCGGAGCGAACGCCGAGTCCACCGCGCGAAGCGAAGGATACTCGTATCTCTACTCGGCGGTCCTCGAAGGACGAGTGGACATAGCAGAGGCGCTGCTCGCCGGAGGGGCGGACCCAAACGCCGATCTACCGGGCGGCATTTCGTGTCTGCACGTCGCTTCGGCCCTCGGGAACGACGACATGCACGCCGATGCACGACGCCAGCGCGTTCAACCACGCTCACATCATCCGTCGTCTCATCGGTCACGACGCCAGCGTCAATCGGAAGGACAACAACGGGCCACTCCGCTGCACGCCGCCTGCGAAGAGAACCACCGCAACTGCATCGCCGAACTGCTGAAGGCCGGCAGCAGCGTCAACCAGCAGAACGCCAACGGCGTCGCGTGCCTCTTCTACGCGGCTCAGAGGGGAGACGCCGCCCTGGCCGAGAAGCTGCTCAACAGGGGCGCAGATGTCAGCCTCGTCGACTCAGGCGGATGGATTCCGCTGCACTTCGCCGCTCAGGGAGGACATCAGGAGATGGTAGAACTGCTGCTGACGGCGCGTAGCAGCATCAACTACGCGGCCAAGAAGGGAGAGACTCCACTCTGCCTCGCCGCAGAACAAGGTCATACCGCGGTCGTCCGTCAGTTGATTCTTCGCGGAGCCGACCCGGATCAACCGACCGAGGACAACATGACCCCTCTGCACCTGGCCGTCGAACAGGGTCACGCGTCAACCGTTCGAATGCTCGTCGGCAGAGGCGCTCGAGTCAACCTAGTTAACAGTTCCGGAAACACTGCACTCCACCTGGCGGCCAGACGCGACAACGCCAATATCGTCGCTTTCCTGTTATCACATCGCGCCGATCCTCTGATCGAGAATCGTAAAGGACAGACAGCCGCAGACCTATGCCGCAATAAGAAACTCAAGAAGACTATCGTTAGCAAAATGTAA
>MV022009120
ATGGCAGGTAAAGTGCCAATCATAGGAGTGGGTGGGATTAGCAGTGGTCAGGATGCGTACAGTTTGGTAAGATCCGGTGCCTCTCTCATCCAGATCTACACCGTTTTGGTTTACGATGGTCCACCCTCGGTTAAGAAGATATCCGATGAGTTGGTTCAACTGCTTCGGAAAGATGGATACCAGAGCATTTCAGAAGCAGTTGGAATTGACGTTAAACTATGA
>MV048000280
ATGAGTCACATCCTTATACATCCTTCCTTGCAGACGCAGCAATACCACCCACCAGATCCAAAGGCGGAGGCGCATGTTGATAAAGATGAATGTTTCTTCTGCGACAAACCGAGTACAAAGCGAGATCCATTGCACTCCATGTGTCCACAGATGCTGCAGGTAGAAAACTATATGAGGCGAGAGATTTCATTAACAAATGGGGTGTCTGAGAACTTGTTACTGAGCAGAAAATCATTGAAATCTTTCATTGAGGCTGAGCTAATGGCCTTCGATATTGAATTTAGCAATCCAGATCGCAAGAATCAGCCGCAGCGCATGTCATTGGACGCTGCCCGAGGTGTGCTATTATCTAAGGCGGAAGAAGATAGTGGAAAGACAGTGACATGA
>MV022008270
ATGTGCTTAGTGCAAACAGTGACACATCGGTCCTGGCACAAGGAGATGCTCATGGATGTCGTAGCGACATCGCGCCCCCTTGGCCCTGAAGAGACAAGGAACGTTCATGATCCCGAATCATGGAAATGTTCCTCGAAGGGCAGTCTTGATCCGATATCTTGGAAAAGTTCTCGCCACTTCTTGTCACCTGTGAAAAGCACTTCATCTATTAAATGTATTCACCGTTACCGTAAACGCAACACAATTAATTATCGAAACGTTACGATAATGACCATTGGTGAAATAACTTCTGAAGACATGTCAGACAATGACGTGTATCGTAATGTGGTTGTGACGTCATACAATTACCTTACTCCAATCGAAACCGCTGAAGTTCGAAAAATTTCGAACAAATTAAAAACTTGTTCTTGTGACGTCAATCACACCCAATCGTCATCTTCAGCATCATCGTAG
>MV022007110
ATGAGTTGCAAATACATTCACTTCCCTTCTACGTTCGCATCAAATGTCGACTGTGCACTTATTAGTGAAACACTTGAGACACCAGATGGGAGAACATTGGTTGGAACTGGAAATCCTTCGGAATGCGTTGCGTTGCTCGAAAAATTCATCTACAAGAATGAACCACATCGATGTCATCCGAAGCCATGTGCCATTGGAAGTGTCTACCAGCCGAACATACCACCAAATCAGACATTCTACACCATTGGGGCATTCTATTTCATCATCAAAGACCTCAAGGTCATCAATGAAGACGGTATCTTCACGCCTGTAGACGTTTACAAAGCCGCGTTTAACTACTGCTCCAAGGATTTTAAGGAGTTAATACAGGAACTGAAACCCAGTGAAATCAGTAAGAAGTTCGTCTCAAAGCCGTGTTCCATTGGTCTGTTTACATCGCTTCTCTTCACTCGAGGATATGGTTTTAAAAATGACACACAGCAGATCATGGCAGTTGAAAAGATCAACGGTCACCCTATTGATTGGACCTTGGGAGCCTTAATCTACGAGAATGACTACCGCATGACGAGCCAATGCTCAAAGAACACAAGACTTTTCAACAGCATCATACCCGGCACTAGTCATGCAACGCAGCAGCCATCGTCGGCGACATCTGCCTCCGTTCTTATCGTCGTACCCCTAATCATACCTGCTTTATGCATGATGCGTACTTTACTTCATATTGTAGTAATTCTTGGTGAGTGA
>MV022008730
ATGAGCAGTCCGAGAACATCGCGTGGCAACTGTACGCTTGCTGTCGACAAGCTGGAAGAGGATCGCGACGACGTCTCCGAATTGGTTTTCAGCACAGATTTGACGGGTGGCGTTACGTCGCCGTTTGAAAAGACGTCCGATTGGGTTCGCAGTCTTTCTCCCAGAAAGTGCGAGCGGTTGCAGATGGACAGCAGCTCTGAACATTTGAACGACGTTCCCTTGTCGTACGACAGTTCTGAGCAGGATTCCCGAAGTCGCCTGCAAACTTTGAGGGCCAAGTCAAGTCCATTGTTGAAATTGTCGTCAATAGGAAATGTGTCTTGTGAGAAACGTGGTTCTGTTACAGGACACGAGAATAGCTTAAACCTTGGGTCCTGTCCTGCACCACACCTGCAGGGCTCCTTGAATGAACTGATCCATGAATCTTCATTGAAGCTCGATTGTCAAGAGTCTCGAAGGATTATCAAAACAGAAAGTGTTGCCAGTAGCAACAGTTCCCATAGTTACGCAGCTGATTCTAGTCAGTTTTCATCTCTGACTGATGTTAATTTGGATGATGAAGATGGAACAATGCCAAATCTTTTTCCTTTGAAAGAGGAGGGCACAGTCCATGAGAACCTTCGAGGCAAGAGTATTGGAGGTGTTTCAGAAGAGTTTTGGAAAAGCAAGAAATCGTCGAGCCAGTGGTCAGAAATGTTTGTCTCGTCTGAAGAAGAGCTGCTGCAGAGGAGTGTTCAACTTTCTTCGTTTTCTTCGTCCCACTCAAGAGAGACTTTGGATGAACAGTCTGTTCGAAGTGCTCCAGAGACTTCCAATGTTGGATTGAGGTCTGACAGTCGACCAAGGCCAAAAGTCAAGGTCGTTGATCGACAGCAGATGGAAAGTATGGGTGTAAGTTCCCGTGACTCTGACTGTGAGCCACGAGTTGTAAAGAGAAAAATTTTTCCGAAGCGTACTCTAGTTGAGTGGGAAGACAACAACAATGCAAGTACGGAGATTACATCGCCAACAGATACCTTGAGTGTCGGTAGTTCAGTTGGTGATCTGTCGGAGAAGTACACCACGGAAAACATGGGGGAAAAAAATCTATCACAAGGAATTCAACAGACATCTGCTGTCATGAACAATCTTGCGTCGAAAACTGACAGAGTTAGTTGTATGATTTGGGAGCGAAATTCTGTCCACAAAGTCTACATGACGGCGACGGATGTCGGTCGAGCGATCATTCAAAGAGTCGACAGAATCGACAGCACGCTTGATTATTTTGTCCTTGGGTTTATTTTCTCTCTTCTTCTCGCATTCACTCCGGTAGTTTACCGTGTCTACCACTCAAAAGACCAACTGGAAAATCTCAGTTTTGTGGAAATTGACAGTTTGGTCGTTGTCAGCAGAATCTGTTTTGGCCATCACTGGAGGCAGACAGCGGTGATCGTCAACGGAATGATCCAGCGTCTTTGTCTCAGTCTTTCGTTCTTCTTTCTTCTGTCCGTCGCAGAACGAACGTTCAAACAGCGACTTCTTTACGCAAAGTACTTTTGCCATCTTACGTCTTCAAGACGCGCCAAAAAATACGAATTGCCTCATTTTCGCTTGAATAAGGTTCGAAACATCAAGACGTGGCTCTCATTGCGCTGTCTTCTCAAGAAACTTGGTCCGCAGTGGACAGTCGATTGCACCGTTTCCACTGCTTTTCTACTGTCCGTAGTATTGCTGTCCATTCTCTGCATCGAGTTGCTGCAAGATTACGGAAACTTTTTGGACCAGATCATCAACTGGGAGCTCATGGTTTGGTGCACGAGCGTCGGAATTTACCTCCTGCGTTTCATCACTTTGGGCACAAAAATCAACAAGAAATACAGAAATTTCTCTGTCCTCTTAACAGAACAGATCAACCTTTATTTACACATGGAGCAGAAACCGCATAAGAAAGAGGAACTCATGGTCGCCAACAGTGTGCTTAAGTTGGCCGAAGGTCTTCTTAAGGAGCTGGAAAAAAGTCCATTCAGAATATCTGGACTGTCTGAAAATCCGCTCCTGTACAACGCCACGAAGGTCGTCGTGCTGTCTGCGTTCTCTGCCGTCCTCACCGAACTTCTTGGATTTAAACTGAAGCTGCATAGCATAAAAATTAGATCCTGA
>MV088000090
ATGGCCAATGGGACACGCGAAAATGTCTTCATTACAGCAGTTTACATCGGACAGAGTCTCCGAGCGGACTATTACAACACGTCGGGACAAAATCTTTTGATAAAGACTCCCGTCATAACGGATAATGATTCTCTGCTCTATCGACCTCTAGAGGTCCTTTTGGAAATTTCTCCCGATTCTGTAAACATCAGTTCGGGAACGAATTTTACCTACAAGCCGAATCCAGAAATATACGACGTCAGTCCAAGAGATCTGCCGATAAGCGGCGGTATTAATCTCACCATAACAGGAAGATACTTAGATTCCGTTGCTCATCCAATGGTTCGAGCTGTTGTCATGATCTGGAACGACGACAATGTCACCACGTACTTCAACGAAACTCATGCTGTAGATATCGCTAAATTATTCATCTAA
>MV022006550
ATGTTCATCAGTGCTGTTGGGATTTTGCAGGGTTGGCAGAAAGAACGTGTTGTACAAGATTTTTTTGATGGAAGTCGTGTCATTTTGGTAATTCCTGATGACAAATTTGCTCTGAAAAAGATGGACGCCATTAAAAATGTTGTTGATGAAGATCTTGGTTTTGTTGTTGATGAATCAATCAATTTGCCATGGAAGTGGTATTCAAGCTTGATGTGGTATTCATATTATTTGCTATTCTAA
>MV022007890
ATGACATCATGTAAACCACCCGGCAATTGCGTGGCTTACTGGGTCGGACTGGAATACGTAAACGCCCGGCCAACCGACACCTCGCCTTGGTTCTGGGGCACATCGGAGCGACCGCTGAGCGCGTCGAGCGCCTCGATGGCTCCCTTCCTAGCGAAGAACACGAGACAGTGCGGAGCGCTACAGCTGCGGTTCATGAACGGTTACATTACGTTGAATTTCGTTGAGAAAAACTGCAACCAGCCCCTGAGATACATATGCAAGAAATGTAAGGAAAATTTTCGAATAAGTCGAATCTTCTTTTATGCGTGCTGTTTTGATGCCTCATGTCCCTATGGTTACTTTCTGATCCCTGAAGCCAACAACTGCTACAGAGTGAATCCGACGCGAATGATGTGGGTCTTCAACGCGTTCACTTGCTACGATTTCAGTCGAGGTCACCTGGCCTTCTTTTCGAAGATGTCTCAAATCGCGGGCGTTACAAAATACCTTATGCAAAACGAATTGGGCAAGTTTTACGCTTCTTAG
>MV022006970
ATGCTAAAACCGCCGTCTCAACACTCACATGCAGCAAACAACGGTGAGATAGAAAAGGCGGTAGCTCGTACAACCATAAAACGACGTGCCGGGGAGACGACCGAACGAGCCAGAGAAATCGTCCAGTTGACATTGAACTATCAGCCAAGCAGCTCAAGCAACAGTTCCCAAGCCGATGCTGATCTTCAGTTCCTGAGCAGTTGCGGAGTGAGTCCTCCTGGATATACTCAACTATATACTATTCACGGAACTCGCGATGGAATAAGCTTTCCCTGCGTATTCGCTTTGCTTCCTAATAAATCAGAAGCAACATACACTGCACTCTTAACTAAGATGGTGGAGATCGAACCAAGATTGAAACTAGAAACCGTCATCACTGATTTCGAAAAGGCTGCAATGAATGCCTTCACCAGTGTTTTCAATCCCCAACTTCATGGCTGCCATTTCCACTTCGGCCAATGCATTTGGCGAAAGATTCAAGAACTTGGGTTTGCCGTCAGATACAACAATGAGCCTGATTATGCAATGCATCTTCGGATGTTGGTCGCTCTTGCATATGTTCCGAACGCTGATAAAGTACGGATCTATGAAGAGCTGATTGCACTTGATACATTTCCAGAAGTGGACGAACTTCTCAACTACTTCGAAGATACTTTCATTGGAAGGTTGCAACGACGACGAAGAAGTGCAGCTTTATTTTCATCGGACATATGGGATTGCTATCAAGCTGTACGCGACAACACCCCGCAGAGAGCAGCGCAACAATCAATTGGTCGTCGAGAGGATGTTTGCGGGAGAAGAGCTTCCTCTTAA
>MV022006640
ATGGAGACAGTGCTCATTAAGAGAGACACTGTTCAGAGACGATTGCAACACATCACAGCTGTCATGACTGGGGCAAAACACAATGATATCCTCCTATTTAACCCATCAGTATTAAAACTAATTGATTGGAGTCAACACAAAGCCACATATAAGGGCAACAGATCCCCAGACAATCCTGGAGCCAATGTTCTCCTAAGACCACTTGCACTTCAAGATTTTGAGAGAGGATTTTTGAAGATTCTAAGTCAGTTAACAGAAACTGGGGTAATCTCAAAGGAATTGTTTACAGAAAGATTTCACAAGATGAAGTCATGTCCTGGTACTTATTTCATTTTGGTGGCAGAAGATTTGAACAAAGGCCAAGTCATTGGAACCACAACTTTGGTCATTGAACAAAAATTTATCCATGGAGCTGGTATGAGAGGAAGAATAGAAGATGTCGTTGTCAGTGAAGACTATCGAGGTCTTGAACTTGGAAAACTTTTAGTTGAAACTCTGACTTTGCTGAGCAAACAACTTGGATGCTACAAGATATCATTGGAATGTGCTGATAGGAATGTGAGGTTTTATGAGGCACTTGGATACAATGTTGATAAAGAGAAGTTTATGGTTCAACGCTTCAAGTGA
>MV022007960
ATGCAGACAATGTTAATGGACGATCAGATGAAATTGGTTGAGCAGCTTAAGTCGTGGGCTGAGAAGTTTTGTGATGACGGAAGCTACTGTGGCAACAGCAAGAGGCAACCTGCTGTCGGTGATGTTTTTATTGGTTACCATGACGACACCCCAGCATCTGTAATTCTTCAGCTTTGGAAGGAGAATGATCTTGAACAGATGGATGGAAAAACAAAAAGAAAACAAGCAGAGACAAAGTCAGAGATCCTGAATGCTGCGAGGAGTGTCCTGTTGCAGTGTGCCACTCCAGATTCACTGATTCGCCTTTCAAAGTCTCACCTTTCAAAGTCACGCTTTGCTGATGATGTGGAAAAACTTCATCAGCAGTATTTTTTTGAGCAGTGTCACAGTAACCTTGCAGAATTACTGAAAAAAGAACTTGCTACCTGTGACAAACCTGGTGACGGTTCCTTCATGCAGGTTACAACCCACTCACATCTTTTGTCTAGAGGTGACCTCTCTGAACTATCGCAGGCTCTTGACATCAACCAACAAAATATCCATTTTCATTCCTTACAAGGATTTGACACCGAACAGCAGTTTTGCTCATTACTAAGTGAAGTTTTCAAGCAGACAATAAAAATAGATGATACCGTCGATCGTGCGGCAAATGATCCTGAATATTCAGCTGTGCATCGTGTGAACCACCTGTTCATACTTCAGTGTGATGCAGGAGACGTGAACGCTGAGCTGATTGCCTGTGCTCGGTACAACATTTTCAACGAATACAGCCAAGTTTTTGGCTGCAGGCGCTCGCAGATTGGCATTGTCTTTGTAATTCAGTTGCCACGAATTCCTGGAGGGTGCTTTGCTGGTTTTCAGGGTGGCAAATGGAAGTGCTTCCACCTGGATGAGCTCCTTCCTGCCAAGGAATATTTGCCGAATCTATCCACTCTCATGCAACTCCGGATCAGTGAACTCTTGCAGCAGAAGGTCCTCGGCGACGACCCGGAATCTGACGAAAGAACCGACGAGGACGGCTCAACGCACAGAAGATCGGATGACGATGCTCTGCGTGAAATTGAGGACGAATTGTTGAAGTTTGACGTGAATTCCTTGATCCTTAGCTGTCTCCATCGGTCTGTTTCTCTGCTAAAGGATTCAGATGATTCAGCAAAGGCTAGAGGTGGAGGAGATTCACATCTGGACCATGATTCGACAAACAGAAAGTTTCATAGACTGACGCTACTGTTGAAACTGCTGTCTAATTCTATGACTTGTCAAGACGAAATGTCTTTAATGAATGTAATCAAAAGACGACTTGGTCGGCTTGTCAGAGACAAGGAAACATCACATCAGATGCCGGAAAGAGCCGGAAACTGGCTGCATGACGAAGTCTCGACGCTAGAAGCCACCACCAAGGCTGGAACATTCAGGCGTTCTCTACTGCAGACGATTGAAAGCAAGGTTACTCCGCTGCTATCGGGCATCATTGCCTACATAGACAAGAATGCCAACCTCGACCTTTTGCAGAGTTCATCGCCATGGAAACAGAACTTGTGGCTGAATACACTGAATGAAGAAGTGATGCTCTTCAGATACAGAGACCTACAAATGTCCGACCTCCGGCATCATTCTGAATTTCCCGAATTCCACGTCACCAACACCGGTTATGATGGCCGATTTTTCCAGTGCTCTTTTCCATTTTCCTGGGTAGTGAAGGACCAAATTGACTGTCTTATTGATCAGGCGAAGCAAAGCGGAAAGTCGCTCGATGATCTCGTACCTCTTTTGGAAGCAACGGAACTCGGAAGAGTTCTCCGATCATCCATTGATGAAGAGCTTCATGCAGAGGCCATTGATTCATACCTGACAGATTTTGTTCACATGATTTTTAAGTCAGGGGGCAGTTCAGAGATTAAGTGTGTGACTGAAGATTTGAAAAGCACGATGCAAACACGGAATTCACAAACATCAAGTCTTTCTGGTCAGTTTGTAGAGATCCATTTGGCATATGATACTGTTCGTCCAAGAATTCTCAAATTTGCTGAATTTGTTGCCACTTGGCCCCAGTGCAGTCAATTTATGGACAAGGAAAGCGATGAAACTTTGTTGTTGGATTTGCGAATGTTGGGCTCCATTCTTCAGCACCTTGTTCCAGACCCTCCAAAAAAAGACAATTCCAAAGTCGACGACTCAAAATACTGGTCTGATTGGGCGGAGAAAGCAGATGCATTTTATCCAATGATTCGGCAGCTAATTGATTCATTTGATCCGAAAGAAGACGATACCAAGAATTGGAATCATTTTGAAACCTGCTGCCAAAGATGGAATCAGCTTCATGCTTTGCACCTTTTTGTCAAGCGCGTCTACTTGTCGAAAACAACAGATCAACGCCTTGTTGCAAATTGTTGCATAAGACTCTTTAAGCTGCTCGGAGGCAAAGCAAACTTCAAGCAGATCAAAACTTTCCAAAATTTGGAGACTTTTATCATGAATCTTAACAAGCAGGCTACAGAGTTCTTCATTAATCTCGGTCAATGTAGTCATTGTCAAAAACCACTTAACGATCCAGTTGAGCTGCCTTGCAAACACGTCGTCTGTTTAAAGTGCATACATGAGATGAAAGAATTGAACCTTTTGCATTGTTCGCGCGAGGACTGTGGCAAGAAATTTTCTCAGGATCTGAATATTGAGCCACTTGCGACAAAAAGGAAAGAAGTGATTGCCCACAATGAATACAGAAAGTGTTTGAATTCCTTCTTCATGGGAGTCATCCATTCGCTGTGTTTCCTAAGAAGTTCTCCTCCAACAGATGAAGTTGTCAAGAAATTGATGGAATTCGTGACGTTGGGCGCAAAGGAAACGTTTGAAGAAAAGGCCGATCCTTTGCCCATTGTTCGCTCGTTTGTGCTTCAAGTTCTTCTTCAGTCCAAGATTGAAGATGTTCAACACTACTTGGATGAGTATTTTGAGAAGGCAAAAGAGACTCTTAGAAATAAAGAGGAAGAGTTTTCTGAACTGTGCATTCTGATTGTCAATTGCTTAGAAGATTATTACCGTGCACACTGCTGTGCGAAAAATTCGGTTCAGGACGAAGTGCAGTTTGTCTCGGAACTCTTGGACTCCGTAAAGCAGGGCGGACTGAAATACGAACGAGCATCAAGTGCTGCAGTCCTCGAATCGTTTGGAAAGATTCGATTTATTCTAAGTCGTGCATCAATGTGGATTCATCAGAAGCACATTCTGGACCACAAGGATCTGCCGCAGAATATTATTCAGCCACTGTTTCTGAAACTTCACGATTATTTGCAGGCAGAAAAATCAAAATGGCCAGGAATTTATCTTATGAGAGTGATCTGCAATGATTACGGATTGGAAATTCTTCGACAGCTCGCTGACATTCCTTCACTGCATTGGGTCTTACCATTGGCAGCAAGGAAAGAGTTTGAGAACCTTAAGAACGACATTCGAGATAAGTTTGTAATCTACGGAGCAAATTACAAGAATATTCGAGATCAAATCTATTTGACAACACTTAGAAATGGAACCGATCCATTGGCAAAAGTTCTTTCAAGCTGTGAGAAAACCGAGAAGCATCTTGGACAGCTGATGCTTCTGGCAGTTTATAGATCCATAACGCTGAGTCATCGTCATTCGGATGAAATGAAACCGAACGACCAGGAAAAGCAAAGTTTATTACATTTCTGTTCCTCACTTCCAATTCTTTCCAAAAGCCAGGAGCTTGTCAACGAATTGATTGAAAACAGACTTCCTGGTTCCGTGCTTTCAATTTCTTCCGATAAATCACCTCGACAGCTGACCTTGGCAGAATTGGCCGCTCACTTTTACATTGTGATGTCCACTTTGAAAGAACAGAAATTCCTTCTGCCTTTCACTTCTTTGATCTTCAGTCCTGCAGAATCACAGAATTCTTTGCTGCCCACAATGCCTCAGGATGACATAGGAAAATTCCGGTCTCTGATTGCTCAGACTGAGAATAATGCAGCGATTTACAAATGTCCAAATGGCCATCCATACATTATTGGGGATTGTGGAAATCCAAATTCCGTGCGCCTATGTCCAGATTGTGGGCTAGAAATTGGTGGAATCAACCACGTCTTAAAGCCAGGAAATATCAAACTAGATGCCACTAATGATGAGACTCGTAGAGGACACTGCATCGGAGTGGCTGGACTGCGAGGTGACGTCCCAGTTGGTGAACGCGACCTTGCACCGGTGGAGGCAGCCCTTCTGCGCCTGTTGCTCCATCTTTCGATGTACCTTGGCTCTGTGTCCCACTCCTTGGATGTCTGTGAGCTCATCACTCCAAAAATTCTTGAGGCGGAGGTCGAAGATTATTTCCGTCATCACGTAGTGGTTGACCTGAGACACATTGGAATTGCGCTTGGAAAGAATGAGGATGATGTTTTCCTATTGGTCCATCTATTGCTCCGTGAAATGGCATCAAGGAAGCCATTGAAGTCCGGTGGTCCTACTTTGCCAGTCTTGGCCACAAAAGAAGAGCGACAACAATGGGAAAACTTGTTCACAAGAGCGTACATAATTCCAGTGCTCCAGATGCTCAACTGTGGAAATTTTAGTGAAATTCAGGAGACTGTGTGCACGGATGACAATCTATTTGGCAACAGTCCTTTGATCCAGATGCTTTACGAAGTGGATCGCCAGTCACAGGGATCGGGTGATGCGGACGATGTTTCTCATCTTTGGCGATTTCGAGCTCAGATTTCACTGGAAAATCTGACTCAGCAGCTTGGTGGTGACGTCATCAGGAACCAGAATCAGAAACAACACACAATACTCAGACTATTCCTTCGTGAGAAACATCGTCTGCGTCTGTTGCGATTTCTGCCAAGTGTCGTTAAACTGAATCGGTTGATGAAGCACCATCTGTTGATGCAGCAGAACAGAGAAACGACATCCAGGTGGACGGTTGGATGCAGAGAATTCAAAGAGTCATTTTCCAGCAAGCATCATTATGAAGAAATTAAGAATCTTATAAAAGATTTTACCGTGGTCTGGAAAGCATTGCGACAGCATTTTTCCACTTTTGTGTTTTCTGGATCATTGAGGTTGACGGACGAGCTTTGTAATCAACCGATCAATGAATTGACAAAAATTGCGACATTTTTGCCGTCGTCAAGAGGTGACGGCCTCCGTTCTGTCGCTCTAATATCTTATCTTTGTCACATTCAGAATCAGTTCATGGAAGAATATAGTCAGATAACACATCAGAGGCTTGAGACTATCGTTGACGTTGAAGACGCAAGCATTTCTCAGGTCCTTATGCTTCACGAGCAACAGGATGTATTGCCGTTGCTTCTCGCCAATGCCGCGTATTCGTTGAAAGCCGGAGAAGGAACTGCCATTTGCTACGACTTTGCCAGTCTGGAGAAACAGATCGAGGAACAGTTCATCAGAGGGAAGCCCAGACTTCGACCATACCAGGTCGACCATTTGATCGCCCTGGACGAAGGATCTTTCATTAAGCTGTTTAAGCAGCTATACCAAAGGATACCCCAGGAACCACTTCCATCACAGCTGCGTGCTGAAGTTTACACGATGAAGAAGGATTATTCAGCGTTGAACAGCCTTGCTGCTGATCTTGAGACAGCACTTGGATATCTCGCTTTCATTGGAGGGAAACCAATAGAGTCGCTGCTACACTTCATGTCCAGCGTTTTGAAAATGGAGCCGAAGCTGAAGTCAACAAAGGTGCAGTCAATTTGTCTGAAACATTTTGAATCCCTTTGGTTGGCCGTGACTTTCATGATAGCAAGACATGGATTAGCATTCAACCAGGAACCATTTAAAGCTGTGGATGGAAAATATCGAGAGACGCTTACCAGTGCGATGTCCTCCGAACTGAAGAGTTGTGTATCACTTGTCAGGGACATTGATCTACTCTCTCTGTCCTTATATGAGTGCATCATCTTCCATATCACTGTCAGGCACTCAGATGCAGATGAAGGAAACTGCGACGAAAAGCTGGATTTGATATTGAATACCTACATCGAACAAAAGACTGGAAGCTCAATGGATTGGGTGCTTCCAGAGGAAGTTAAAGTTAAACACTGTCTGGATGCTTGGAAACATCTCGTACTATTCCAATCAAAACTTGTTAAGCATTAA
>MV022008280
ATGAATCTGTTCGGGTGTTGTGCGCGTAAGCATGACGCCACCGCTGTCGCCGCCGACGCCGACCGCAAGAGGTCGCCGCCGTCGACGAAAATCGATACCGAAAAACTGCCATCGGGCGATTTCCAGCGTCCGCAATTTGATTTCGTCGGCAAATTACAAGGTACAGGCTTCCACGGCGACGACGACGACCAAAACGCCAAACAGGTCGAGGTTCGGTTGGTGCCCGGAAGGAGAGAAGGAGAAGCGTACTGTGTTTCCGTGTTTCTGGCCGACAGAACCGTCGATAGCGTACCGCAACGTACCGACATTGCGAAGACGAATGCGCGGTTGAGAAGGCCGCTGAGCACACCGTCCACGGCACGGGTACCGCAAAAGGACGGCGAGGGGGACATGGTATATCCACCGGACGATGCCAGCCTTTCCAGATCGTCACGTGACCAGGTTATCTGTCTTGATGATGACAATCTCGACGGTACTCGAACCCACTCATGTCGAGCGACGTCACGTGGAACAGTGACTGCGTCCAAAGATAATGATCTTCCAAGCGTAACCTACAGCGGCCATATTGGTGCTATAGACCACATAACTACTGATCTTCTTCCTAGCACCGGAAGTACGAGAGATAATCCGGAAACGAAAGAGCATGATCAAGATCCGTTACGTCATAACGCCGTCGCTGACGACAACGCGCTGACACGTCATCACAAATCCTTTTCGAATGACGTAGTCAGGGTGACGCAGCACGTTCTGGAAGCCATTGACCGGGTCTGCGATAGTTTTGTCGATCAGAATAATCATCATTGGGTAGGCATTGATTTCAATCAGAATCATTCTGAATTGGAAAGGCATTCTGCCGGAAATAAAAACGTAACACGTGAAGCGAAGAAAGATTCTAGTTATTTCCAAGATTCGGACATCTGCGGCAAAGAAAATACTACTGGATATTCGCCGGATACATCAGACACTCTTGGAGAAAGAAGTGTTGATGTTGAACAGAACTGTGATGAAGATATTGAAGCGCTGGATGTTCTGCTAGGGTGCATTAATGAGGAAGCTTTATCTGAGACTTCCGAGTGCGAAGAGAACTTGGATGAAGAAGTGCGATCTACCAACAGCAAGGAAATCTATTTCAGAAACACTTTAGAATGTAGTTTTGAAATTGACTCTGCCAAGGAGATCGCCTTGAAGTATGCTTCAAAATACCACGAAATCAGTCAATTCAAGAACTTCCAAGACGAAAATATTGTCATGAACGATGGCCAGTGCACAGGTGACAAACAATTTGACGGTGTCATCTTTCAAGTTGAGACAGACAGAAAGCTGTCCGTAGGCAACCAGGTTCGCCTGGAAGAACGGTTCGAGCGAACTGCGGAGTTGTTCGTTAGAGAAATATTTAGAAAGAGTATGGAAGAACTAATGAATGCCAGCCAATCCTGCCAGATAAACGAGGAGCAGAGTCAAGACACGATATCGTCTACAGTTTCGGAATTTTTTCAGCACGTAGAGCTCCTATCGGATGAAGAAAATGAAGTAAGATTTGAAATGAATCATAAGAAACAGGCACTAATTGCATCGTCGCCTGCTGTCCAATTGGAACGTGATTTTGAAATATTCTGTTCTCAAAAAGAATGCTCAGAAAACGACGATTTATCTTCGGCAAATGATGAAGAAAAATCCATCAAGGAAGAGGTATGTTTAATGACGAATAGTGATAAAAGTAGTTGTCTAGACAGTCTAGTAGAAACAGGTAGAATTAGCGATATAGAACTGTCAGATCATAGTAAAGAAAATTCCGTCAAGAGAACATGGACTATCACATCAATCAGAACTGGTGACGACATAAATGTTAGTTCAGATCGTGATGATGTCATTAACCCAGATAACAATGACGTAGCTGTGGTGGTCAGGGATACAACTAGAAGTGAATATGACGTCACATTTCAAACCGGAAATCGTCAGCAATATGACGGTACATCTGACGATTTTGAGAGTATCGGAGACGATGACGCAGAAGAAGCTTCATATGACGATTTGCTGCGTGCTCTATCGAAGCGCGACAGCTCTGAAGATGAAGATCAATTGGTTGCAATCGACGACGACTCAGCAACTGAATTCAGTGAAGAAATTTGGCGGCAAGTGGTTGAATCGACAAATTCAGTCCAATCCAGAAACGGCAACGAAGGACCAGGTGTTGGCCAAGATACCAAAACTCCATTGAGTTCCCTCGATGTTCACTTGGAGAACCAGGACGAATACAAACATGTAGGCCAAGTATTGCTGTCTGTTGGTGTCAAAGATTACGCTGAAAAAGAATGCAGTGACGGGAAAGCGTCGTGTCAAGAGGATCGTGCCCTGGGACTCTCAGGAGGAAGAATTCCGAGCTCCCCAAAGATTGAGAATAAAGAGACGGTCTCGGAAAATGACAATCTGTTATCGTTTTCAAATCGCTTGGAAAGTGTTGAATTGCTCACAGACGACTGCGAAGCCTTAGTTCGGACTTCGACAGCTGCAACTCAGGAAACTTGGTCATCAATAGAAAGCGATAAGATCGAAGTCAGGCCCAAGAAGGTATTGGCTTTAGATATCGACGATACCAGCTCATCTACCAGAGACCACCTGGGTACTACTTCATCGTCATATCATCGCACAGAAAGCAACAACTCTGTGAGATCTGGTTCTCTTGAAGAGACACCTGTCCTCTGTCCTCAGAAGGACGAGGACGACCACAGTAACAGTATTTCCCAATCGGGGCAGTTGCAGCATGATGTCGTGTATTGGGACTATGATATAACAGCAGAAACCCCGAATTTAACTTATCTCAAAAGCGAACTACGCTATGTTCTTGATGCGGCAAATAGCACGATTTTATGTACAGACTTAGAGCCACAAGCAACATCGACGCCAGGTCATATTGGTGTTAATCAGCATGTCACTGTAAACTCTGTAGAAAGATCGGCAGCATATCTTGGCTCTTTGGCGATAGAGACCGCCAATGTTTCCGTCACTCACAACACAAAAGCTGTTGTAGTTTCACCAGAAACTACGTTGTTTGGCAATCAGGACACTGATGAAATTGTCGAATCCGTGAATGACGACAGTGTATTGACAACTTTCCATGCGAAGAAGTTCGAGACAAATGGGGTCACGACGAAGTCCGAAGATTTGGGTTCAAGGAAATTAAAAGAAGGTAAACATCAAACTCACGACGAACCGAAAACTGATCGTAACCCGCCGGAACAAGATAACGGCGTATCAGAACAGACAGATCACTTATTGGGGAGGGGGCTTCATGTGCCAAAGCAAATTCTTCTCGTATCGGAAGAGATGATTCACGATCTAGTAGAGCCAGTTCATTGTGTTGCAGAGGAGGTTGATTTTATACAAATCAATCTAAAGGAACAAGCACACGACTTACCAGTAAATGAACTCCAGTGTCTCAAACAGGGCTGCAATGGCATTAGTTCGATACCGGAACGAATCAAGGAAACAAGGAGTATGGCACGTGAAGAACCAAGGCTGATGGATTGCATGCAAGAATACGAACTACTAATACTTGAAGATAGGGTTACGACTGATGCTAGAAACGTTCTGGAGCATACATACAGCGATCCAAATCGCTCAGATGACATCTTGGAACAAGGTACAGACAAGCTAAAACAAAATGTTGACTTACGAGATCATGGTAGCCTAGATCCGATACTAGTATATGGAGACAGTACTCTGGAAAAGATCGACGAAATATCGGAACAGGAGCAAGCGGTGCAGAAAAGGGTCGACAATATGCTCCAAAAGAGCGAGAACATATCAGAACAAGGCGACGACATACCCGGGCGCATACCATTTTCCTTGTCTGTTGTAAAGAAAGATAAGTCCGAGGAGGAGAATGAGGAGGAGGCGGATCGAGAGTACGCGGAAAAAACGGAAGTAGTGGGACAAAGAAAGAACCATTTCACCGTCAGTTCCGGTAAATACGACTTCCCTTCCAACAGATGGTCAGCGGATGATTCAGCCAGGTCGACCCGCCCGATAGTCGACAGCGATCGCCTGTTGTCCCCCGACGCCTGCCGAAAATTGGTCGAAGGTCGCGATGACGTCCGTGACGATGACGATGACAACGACGGTAGGTCACGACCTCCGAACATCCGCCGGAGCGTGTCCCTCAAGACGTCACCGACCGGAACGCCTCCGAGGAGGAAGAAAAAAGTCGTCAGATTCGCCGACGCCCTCGGTCTCGAACTCGAATCAATCCGCCATATTCGCAGTTCGGACGAGGTCCGGGGAAATCCAAAATCATCGGTTTCCGGTGGCCTCGTCGTCGTCACTCGCGGACGCCTCGGGATCAATTTCCAGCAACCCGGATCTCTTCCGGACTTCCTCTGTCGTGTCCTGGATCAACGAGTATGCCTCGAAAGCTGCGTCCCCGACGACCGAGAGTTCGTCATCAAAGGCTCTATTCGCGTCGTTAACCTATCGTACAGAAAACGCGTGATAGTCCGGTACACGACGAACTCCTGGTCAACATTCCGCGACAGTACCGCGTGGTACGTGATGAATTCCAGCGACGGTACTACGGACCGCTTCTCATTCGTCGTGGTCCTGCCGAGTGGCTTCGGTGTCGGTAGTAAGCTTGAATTCGCCATTTTGTACAGAGCTAAAGAAGATTTGGGCGAAAGTTTCTGGGATAACAATCGAAATTTGAACTACGTAGTACAATGCTATTCAAACTGTGATGACTGGGCAAACGGTGATTCACAAGCATGGCTTCATTTTCTGTAA
>MV022007740
ATGGCAGAGGATGTCACAGCAGAGGACACAGCAAAGGACTCAGAAGAGGACACAGCAAAGGACTCAGAAGAGGACACAGCAAAGGACTCAGAAGAGGACACAGCAAAGGACTCAGAAGAGGACACAGCAAAGGACTCAGAAGAGGACACAGTAGCGATCGCCCTGCACATACACAGGCGTCGATCGTCCATGGTGAAACAGAGCAGAGAGCAAACACACACAGAGAGCAGCCATCGGCTGAAAGCAATGAGAATGCCTCGGATGACTTGA
>MV022007750
ATGTCATCGGAGAATAAAAGTCCCGGACGCTACGCCCCGAAGATCACGGTGGCTCCGAGGAGTCAGAGGGTGGCCGACAACGGCGTCGTCAGTTTCTTCTGCAAGGCGTCCGGGAATCCGGCGCCCGACGTCTACTGGCGGAGGGGAGGCAAGCGCATCGCCAACACCCGCCAGAAGTACATGGTGCTCGGGATGCCGCACGGGTCCGTGCTGCGGATAGAGCCGGCGAGATCCGGAAGAGACGACATGCAGGTGGAATGCGTGGCCGACAACGGAGTCCCGGAGCCGGCAAAGGCAACGGCAAAGCTGGAAATATATCCGGAGGGAAGAATACCGAGTGGTTATCCTCGTATTTCCGAAAGTCCGACGTTGAAGGCCGTCGAGAAGGACCGGAGCACGATGCTGACGTGCAGCGCCACCGGAACCCCGGAGCCGACGATCGTCTGGCTGAAGGACTTCATCCCAGTCGACCTCTCCGACCCAAGGATCACCCTCCAACCCACCGGGTCTCTGATGATCAGACACAGTCAGGAGTCGGACGAAGGCAAATACGAGTGCGTTGCCGAGAACAGCGTCGGAATCGCCTACTCATACGGCGCCAATCTCTACGTCAGAATCCGAAGGGTTCCTCCTCATTTCTCCGTCCTGCCGGAGCCCGTCGAGGTCGTCCCCGGGACTTCGGTGAACCTGACTTGTGTCGCCGTCGGGTCGCCGATGCCTCACGTCCGGTGGCGCCAGGGTCTCAGGGACCTCTCCCCCGAAGACAATCCTCCGATCGGGAAGAACACTCTCGTGCTGACCGACGTCAGGGAATCGTCGACCTACACATGCGTCGCAGCCTCTGACCTTGGAAATATTGAGTTCGACGCTGAGGTGAAGGTCAAGATTGAAGGCCAGCCGGATCGACCGATGGGTCTTTTAGCGTCGAAAGTTACCGAGAATTCGGTTGAGTTGAGATGGAACTCACCCTCCTCTGGTCCATCCTCTCTTTTGTCCCATGAGCTGACCTGTGAAGACCTGTCCTCAGACGAACCCTCCATAATTCATAAGACGATTATGGGGGTCAGGACCCCGGAATACACGGTGGAAGGGCTTGGCAGCGGCGTCTGGTACAGGTTCAGTCTCGTGGCCATCAGTGCCTCCCTGGAGAGGAGCCTTCCAAGTGAACCGATCGAAGTTTTGACGAAGGAGAAAGAAAGAATGAAACGCAGTAATAACCAAGTGATCGACGGACCTCCGCTGAACGTCAAGGCGAGACCAATTGATCCGACGAGTATCCAAGTCTCTTGGAAGCCTCCTCCACTGCTGGCCTCCGTCATCATTGGCTATCGGGTTCAGTACAGCGTCAACGCGTCCGCCCCTGGAGACCTTTGGCCTTCGAGGACCGTCGAGGGCGAGGAGCAGTTGGTGATCGGGGATCTGCTCCTCAACCAGACCTACTTCGTTCGGGTTCTGGCGTTCGGTGAACTGGGCAACGGTCCTCCGTCACAGCCGATCGAAGTGAAACTCCGACAGACAATTCCTTGGGCCCCCGTGGAGCTGAACGGAAAGGCACTGTCCGCACATTCCATCCAGCTACACTGGCTTCCAGGCAACGGAACCAGCGGCGGTTACAATCTGGAGAGCTTCGAAATCTACTACAACGACATCGACTACCACCAGCACGTCCGAGTCACGGTGTCGCCCCCTGTGGACAGCTACGTGCTGGAAGACCTCACCCCGAATACCGTCTACTACATTCGAGTGGCGGCGAAGGCTTCTGGCATCGAAGGTCCCTCCACGCAACCGATCCAAGTTCAGACTCTCGAGTACACCCCGACGGCGCCTCCCCAGGAAGTTAGGGGTAGGGCACGAAATTCCACCGCGATCGAGCTGACCTGGAAGGCTCCACCACTCAGACAGCAGAATGGAAAAATAACCGAGTATAAGGTGTTCTACGTTGACGAGTATAACCCGCGCGGTTTCCTGGAGGCTTCCGTGGTTTCTAAGCAGGAAACGGCGTGTTTGCTTTCGAGTCTAAAAAAATTCACTTCCTACAAGATCTGGGTGACCGCGGCGACAGACATTGGCAACGGACCGATGTCGGACGTCATTCTCGTTCAGACGAAGGAAGACGTGCCTGGCGAGCCACAAAGAGTGAAGCTTCATGCGATAAACTCTACAACGGTGACCATTTCCTGGCAGCGACCAAATGACGACGAACTCAACGGCATCCTACGAGGTTACCAGGTCAAGTACTTCCCCATCGGCGACAACAGCGACAAGCCTCTGTCGGCCCCGGAGACGGTCAACCTGACGACGGTCCGGACGGAGCTCAACGTCACCCGCCTCACGTCGAACACGCTCTACGGCGTTCAGGTCGCGGCGTCCACGCAGACCGGTCTCGGAGAATTTAGCAAAATTAAGAAAATCAGAACGAAAGGATCAGTTCCAAGTGCCCCAAAGGGTTTGCAACTGATGTTGACTTCAGAAGAGCCTCCCGTTGTCTCTGTGATGTGGCAACCGCCGCGCCACATCTTCGGACCTCTTGCCGGATATCGACTGACGTACGGAATCACCGGAGATAAGGAAATGGAGGATCGAAAACTCGATGCCGATAAGATTCAATTTACAACAGGATTTCTTGAAAGAGGCGTAGAATATGAGTTTCGCATCTCGGCAAAGAACAGCGTCGACTACGGTGATGTTGCACTGGAGACTATAACGACACCGGATGGAATTCCTGCCGGTGCTCCGCAGAACTTCACGGCGATCGGAATCAGCTCGACGAGCGTTCGTCTCCAGTGGGACCCTCCGGCCACGAAGCATCGCAACGGAGAAATCGTCCTGTACGAGATACTCTTCCACCAACGCATAAATCCTGCGGACGATTCGCCCACGAATACGACGGATACCATGTTGATCGTGGACGGACTCGAGCCCTCGACCGACTACATCTTCCAGATCCGTGCGTACACAAGCAAAGGACCCGGACCATGGAGCAACCAGCTGCCGTACAGAACATTCGGTCAACACGTAATTTCTCCTCCAACGAACGTCCAACTCCGTCGCTCGACGGCCACGATCCTCGAGGTCACCTGGGATCCGCCGTCCTACCACGGGATCACCAACTACCGGGTGTACTATAGCATGACGGTGACGCACGACATTTCACGGTGGCAGGTCATCGAGGTCGGTCCTTACACGGTCGCCGAGATACCGGGACTCGAGCCTCACACCGTCTACGCCGTACGGGTGCAGGCAAAGGCAATCGATGGCCGATTCAGCAACTACTCTGATATTGCCTACTCTAACAAACTTGACCACGACCACGCGGACATGGTGAAGGAGTTCCACGCCCGGTTGGAAAATCCGAAGTCAGTTGTACTGGAATGGAAACCACCGAGGAAACCCGGAGTCATCCGATATTCGATTGATTACGAGGGCCGTAGGAAGGTCTCCGACGTGGCCGACATGGAGGACACGATCATAGACATGAAAAACAGTCTTACTGTTGCAAAGGAGGAGACGTCTTTGCGCATTAGCACCCTCGTCGCAAACAGCATCTACCACTTCAACCTCAGCGCTCGGTTCATAGATGGTCTCTGGGGTCCTCCGTTTCGACTGCGCCTAGAGACGAGCGTTCAGGCTCCTCCTGAGTTGGACGCTCCGACACTTCTCAGGTACACTGCTGACGGTTTGCCAGTTTTGCGACTTTTGCCGTCATCGTCACGTCGCGATGACTTCAGTCGTTATTACGTCATAGTCGTGCAGTCTAACGAGAGAAGAATGCCGGAAGATATTAAGCTGGAAGAGTTGAGGGACAGAGGGTCGGTGTCCGAATTGGAGCGAGAGAAGTGGATCGCAGCCAGATACGATGAAGTGATTCCGAAGGAAATGTTTCTCGGCGACGGCTCTAAGCCCGGAACTGGAGAATTCGTAAACAATCGTCTTATTCCCGGACAGCAATACAAGGTCTTTGTGCGAGCGTTTGCAGACGGCAACAGATTTACGACTTCTCCTTATTCCGCTCCAATACAAGGAGGAGGAGGAAAGCATTCTGAGACAAAAGAGCAAACGAAGGACGCAAACGACGTCGAACTGCTGTGGATCGTTGGGCCGATGTGTGCTGCGATCATCATCATCTTGTTACTTGTCCTTGTCATTATCTTTGCCAGACGACGGAGATCCAATAATCGATATCGACCGCCGGAACCTACGAAGCTGCTCCTACCACCTGGAGATATCCTGGCTCATCCGACTGATCCGGTTGAGATGAGGAGACTGCATTTCCAAACACCCGCCATGATGAGTCATCCTCCGATTTCCGTTGCTCAACTTTCTGCGCACATCGACGCTTTGCAAGCGAACGACGGATCGCGATTTTCACAAGAGTACGAATCAATCGAACCGGGCCAGCAGTTTACGTGGGACGCGTCGAACCTCGAGGTCAACAAGCCAAAGAATCGTTACGCCAACGTAATTGCCTACGACCATTCGCGTGTCATACTGCAGTCACTAGATGGCGTTCCGGGCAGCGACTACATCAACGCCAATTACATGGATGGTTACAGAAAGCAGAATGCCTACATTGCCACCCAGGGTCCATTGCCGGAAACCTTCGGCGATTTCTGGCGGATGGTCTGGGAGCAGCGAAGTGCTATTCTTGTGATGATTACGAAACTTGAAGAGCGCGGCCGGATAAAATGTGATCAATATTGGCCGACGAGAGGAACCGAGTCGTACGGAGTCATGCACGTTACGCTTGTTGACGTCGTCGAGCTTGCCATTTATACAATACGGACATTTCTTGTTACTCGCAATGGCTATCCGGAGCGATTGGAGGTGCGTCAATTCCAGTTCACTGCTTGGCCTGACCACGGCGTCCCTGAGCACCCTACACCACTCCTCATGTTCATGAGGAGGGTGAAGGCCATGCAACCATCTGACTCAGTCCAGGCGTTGTCCACTGCAGGTCAGCTCAAGTTAAGACGAACGAACTGA
>MV022006930
ATGTTTTTAATCAGCTTCCATACGCAAGCATGGACGAAGGCCAGCATTGCAGTTGACGCTTCAGTAGACGACCTGCAATTCTTCAAAGACATGTTTGCCTACAGCGATGTAGATCATGATGTTGCTGAAGTGGTCATCCTAAAACTTCAAAACCAATGTTGGTACCGCCACTCAGGATGCTGTTCCTTTTGCCCTGTTCAGCAAACTGCTCGTGATGACAAGCAAGGTGAAGCAGGATATTGCATCAAAAGTTTGAGCATCAGCACAAGATGGCTTGTCGGGCTTGCTAAGCCAGTTGATCAATGGTCATGA
>MV022006850
ATGAGCACGGCGAACAATGCTCAAGTCGCCGGAAATACGGCGCTGTCGACTTACCACTGTGTCACCGTCACTATCACTGCGCCCAATCCCATCGCGATTTCACGATGTCGGGCGGCGCTTGGATTACCGAAGCCGCTGGAGAAAGAACGGCCTACTGTCGCTGACGTCACCTTTCGCCGACTCCCGAGTCACTCCCTGCAGTCGCGACGCCATACTGTCGAGGGGAAGAAACTTTCCACTACGCCCACAAGAGCAGACTCACTCCTCCCACCATTCTGTCGACGGCTATCGCTGAAGCTGCCGTGGTTTATTTCTGTGTCTATTTGGCCGAACTCCCGGGCCGTAGACGTTGTCCGAGGCGCCGACCGGCGCAGCCACGAAGGACATAAACGTTCTCAGACCCTTCGAACTCTGTTACCCCAAACAGAGACAGACATCTCCTTTTGTGACCCGAAATAA
>MV022006770
ATGCGACTGTTACAAGAGGAAAAAGAACTGAGGATGTCGCACCAACACATCATAAAATTTGAACGATCAACGGAAAACGAACAGGAAGATGACATGGATTACATGGCGAATGTGTCACCTGATACTTGCACAGAATATGTTGCTGATGTCATTCGACCAGTTGAACAGGCGGAAGCTGTCGGAGATACGGGTACAGATCGCAATCTAACGTTAGACGACGTTGACGTCCTGACCGATAAGATCAAAGTTATTGTTAACCGTCACAAGCTGAGTCAGTCGTGTGTAAATGACGTATTGTCGACATTGAAAGGATGGTTTCCAACTCTACCTGTCAATGTTAGAACTGTCATGGGTACTGACACAGAATTTAAATTGGTCAAATTGTGTGGTGGTGATTACATCCACATATCACTGATGGTAGCATTAAACTGTGCACTGAAGCACATAGGTGCTTCTGCTGATATTCTGAAGCAATCAGAGCTCAAAATACAACTTAACATAGATGGAATTCCCATGTGTCATAGCAACAACTACACTGTTTGGCCGATTTTAGCTAAATTGATGGAACCTGTGAAGACAGCCGTTTTTGTTATTGGTGTATATGGTGGCAAGAAAAAACCTGCCAATTTTAACGTTTACCTAAGAATGCTGGTGGATGAAATGAAGGTGATAAATGAGGAAGGTGGTGTATTCTGCTCTATCACAAATAGTCGTTTACCAATTTCAATTCTGAACATTTGCTGTGATGCCGCAGCAAGAGGTAGTGTGCGCTGTGTGCATGCATTTAACTTCAGGTACGGGTGCGACCGATGCAAAGTACGCGGTCATCACAATGACAGACGAATGACATTTATGGACAATGATGCTGAACTCAGACAGGATAGTGACTTCGAGCAACATCTCGACAAAGGTGATGAGGACGAGTACCGTACAGACGACAGTATATTGCGTGAAGTTGGTGTTGGCATGGTATCTCAGTTTCCGTACGACTATATGCACCTGGTCTGTCTGGGAATAGGTCGCAGTCTAGCAACAATGCTCCACAAACCAAAACAAAAAGGTTCATTGACTGCTGAAGTACTACACGAGGTGTGCGAACATATGGTCTTATGTGCTAGTCGCATCCCCAAAGAATTCCAACGTCGCTGTAGAACATTGTACGAGTCAAGTCGGTGGAAGGCAACAGAAAGCAGACAGTTTGTGTTGTACACAGGACCTGTTGTTCTAAGGCAAAGTAGTGTTCCTAGAAAGCAGTATGAGAACTTTTTATACTTGTCAGTCGCGATAAGATGTCTGTGTTCCAAGGACCTTATTGACAATTACCTGGATTTTGCGCAAGACTCATTGGAATATTTTGTGCAAGGCTTCGGTGAAGTGTACGGCGAAAAATTCGTTGTGTACAATGTACACTCAATGCTGCACCTGGCAGACGATGCTAGGAAATATGGCGTTTTGGACAATTTCAGTTGCTTCGAATACGAGAGTTTTCTCGGGGTGATGAAGGAGTTGACGCACAAGCGAAAAACCTCACATTATGTGCAGCAGATATGCCGGAGAGTATCAGAACGTGACTATGTAATTACACCATATACAGGACGGACGTGTGACAAGCAGCATGGTTCGGTTTCTAAACTGCACAGGCGTGGTCCAACGTTGAGCGAGAATGATTCCTACAAGCAGTACAAAGAGTTGATATGGAACGGACAATTCATTTCGCTGAAAGACAGTGACAATTGCTTGCTATGTGATGGTCAAGTGTGTATTGTGCGCAACATTCTGCAGACGGTGGCTGATAAGACAGTTGTTATTTTACGCAATGTATTTGAAGTTCAAACGGACTTTTTCACACTACCACTGAAAATAACACCGGATTTTAAGGGTACTCCATTACAGTCGGGAAATGTGGGCATCTGGAAAGTCAGAAAACTGAGCACTGCATTAAACTCAGCATATTTGGACAGTTTCAATGAAGTAATTAAATGCGTCCTGTTACCAACTGGTGCCGAAGACACTTTTGTCGCCATCAAAATGATCCACAATTTGTAG
>MV022008440
ATGGCGAACGTTGGAATCGCAAGATTTGAAGTAGGCGAAATTTTTTCGAGTTTTGCTGAGCTAGATAAAGCGAAATCGGTGTTCGAAAAAGAAAACTATATTAGCTTGTGTCGTCGGGACACCAAAACATTAGAAGCCGCAAAGAAAGATGCCCCCAAACGCGTGGAAGGCGCTAACAAGGAGTTAGTTTATTATCATATGCGACTGTGCTGTTCATTCGGGGGGAAAAAGTACAAGAAGCAAGGCGAAGGAAAACGAGTTACACAGTCTCTCAAGATGGGCTGTCCGATGCACGTCAGGCTTGCGTTGTCGCCGATGGGGCAGCATCTGGTCGTCGCTGAAAAACTCACAGACAACAGGCAAGCCAATCATTTTGAAAGATCTGGCAAACATCGCGGTCCGACTGAAGTCCCACGACGGCCGAATGATCTGGAGGATCTAGTTCACCAGTTGTCTGCCAATGGTTCTTCATCCGTGTCGGTTCTCACAAACGAAGCTGGCGAATTTAAAGGGCTGACATATCAGGATGCATATATGAAGAAAGTGTACCAGACTTATCCTGAGATCATTCTTTTGGATGCCACCTACAAGTTGCTTGATCTTAGGATGCCCGTTTACATTCTATGCGCTATAGATGGCAATGGCATGAGCGAAATAGTCTTTGTTTTCCTGGTAGTGGCGGAAACGAAGGAGACAATCTCCATGGCTTTGACCATTTTCAAGGAAGAGAATGAATCGTGGCAGTATACGGCAAGTGTTATGACAGATAAGGATTTCGTGGAACGTGACGTTGTTCGTACTCTATTTCCATCGGCATCGCTTCTGATTTGTAGGTACCATGTGCTTCGAACATTCAGACGCGAAGTAACTTGCGATAAAATGTGCATCAATTCAGGACAGCGAGATGTTTGCCTCAGCATTATCAGCGATATGATCTATGCGAGATCCGAAGAAATGTACGAAAAACATCGCCAGCGACTAACGAGTCTGAATCTTGCCAAAGTTAGCGACTACTTTGCGTCTTGGCATGAAATACGTCAGGAATGGGTTGAAGGCCTATGCCAAAAGCAGCTGACCTTGGGCGAGACAACGAACAACCGTCTGGAAAGCATCAACGGAAAAATCAAAAGTGTCTGTTCCAGATATGCCACTCTGCAGCAGTTCTTCATTGAACTGAAGATAGTGCTGAATACTCTGAGAAATGAAAGAATGCACAAGGCATTGATGATGAGTGTGAAAAGACCTACAGCTGCCGTCAATGGTGATCTTGTGGAATACCGAGAAAACCTGACGACATATGCTTTTCAGAAAGTTTTTGCTCAGTACGAGCAGTCACAGAAACTAGAGCCATTGCCAGACGGACCAGTTGGGAACATGCTCTTTGCATCAAGTGCTGGACCTGTTCAGTGTACTGCCGTTGTGTGCTCCTGCTGGCATTTTACAGCTGTAAAATTAGTCTGCAAACACATTTTGTGTTTCCGCCGACTCAGCAAGTTGCCTTCCTATGCTGAAGAGGTGTGTAACGAGCGCTGGATGAAGAAGGGCTACATGAGCCATTGCCAGCTGAAAATTGCTAGCAGAGAGGATCCGTCGCAGGTTGAGCTCAGCGTGAACACTTTGCCGAATCAAGTGGAGAAGACCTTGACTCAAGCGGAAAAATATCACAGGTCGAAAAATATCTGCAGTACATTGGCTTCGCTTTGTTCAGAGCCGGGCATGTGTACTTATAAAGAGCGCCTGGCTGTCCTGAAGCAGATTGCGTCGATGTGGATGAAGAATGACAAGGTTATCATCAGTGCTGAGGGTGGTTCGTCTTCATTAGCTGACGATCCTGACACAGACACGGAGACTACCAGTGACGAACTAGCTCAGGGCGGATCTGCTACTGGCATCAGAAACAGTTCAGGAGTTGCCTCTAATGAACCATCTGCTGTCGAAGCTGACAGGCGTCACAAGCCACATAGCCTGGTATTCGTCTGCATCCCACGAACAGTGTTAATCCTACCTCAATGTGCTGTCATCGATGATGTAGCGAGTTTGTTGGAAGTTGACTCGACACTGCATCTTCCCCTCAAAACAAAACACTCAACTAGGCCACCAGCATCCACCTCAAATCGGCTGGCAACTACTGCTCTTTCATCGACTTGTAGTGAACCTGTCTGTAGTGTACCGCAACAGGATTTTAACGATAAAGACGTTGCTATCGATGTGCATCTGGCTGGCCAACCTGTTGGTGTGCACTCGTCTGGCTCGTACGATATTGCAGGAAACGCGGGAGAGGTGGAAAATATTGATATTCTTGTAAATTTGATTGGCCAGGACGAAATGAACACCGAACTCAGCAAAATTGTCATGCCTGCACGCCTGCCCAAAAGGGGTCGTCCCAAGGGCAGTAACCAGACAGTCATTGGCTTGCCAAAGAAACGAGCTCGATCTGTCCGGCCTACGGCCTTTGTCCATCTACCAATCCAGGATCGCCAGAGATGTAAGTAA
>MV022008450
ATGAGTATGTATTGGTTATATCTCAACGACCAGACACAGTCACAGGCTCCTCAGCAACCTCTGAACTCGTCGCTAGTCGGACATCCGATTGTGGACGGAAAACTGTTTTACGCTGTGACCAACGACAAACTTACATTACAGCCGAATGATGCAAAAATTGCCTGGACGTATCTCCCGAGTCTCTACAGCACTCGCCCGGACACCAGCAAACATTTTCACATTTTCGTTGGTGACCTCTTTGTCCGAAACTTCACCCAAGTCAACTGTACGAAGCTTTCTCTCCATTCGGGCAAATATCGTAAGCAGGCGATACTTTACATCGATGCGGAAAATGCGATAAAGTGGATGAACGGACGTCAGTTGGGGAGTCGGACCATTCGCACCAATTGGGCGGTCCGCAAGAAATCACTTCTCGAAAGTGGTTGCGGTAAGATGCTGACATTTGAAGATGTCTACCGACAAACAAGCGCTAATAACAGCACTGTCTACTGCGGGGGAGTTATGACGGGTCTCACAGAGGAACTCCTGACGAAGACCTTCTCCGAATTCGGTCAAATTGTGGACATTCGAATTTTCAAAGACAAAGGATACGCCTTCATTCGGTTCGAAACGAAGGAGGCCGCCACGCGGGCGATAATGGAGCGACATCTGAGCGAACTGAACGGTCACATCGTCAAGTGTTCGTGGGGCAAAAAGACCGACGAAGCCCCAATGGCCCTGTTGGGGTCGACGAATCAGCCCCAGATACCAAGCTCCCCTTCGCCCTCGCTCTACTCTCAGCTGCTCGCCCCGGCCCTGCTTCCGACGGGGGGCCTGTTGGCCCCGTCTGCCGCCGCTCAAACGGCCTACACGAACCTAATTCTTCCGTCGACGGATTTAACGAATCAACTGCGGTACTATCTGTGGCCGGAAGGTTCAACTAAGACCCCGGACGCAACTGTTCTACCACAGCAGAGCTACAGGTCAGACTTCTTCCACCCGATGACTGTCTGTCTATAA
>MV022008970
ATGCGAACCTTCCTCAACTTCTTTCTCGCCAATCTGGCTTTGGCCGATCTCAGTGTCGGCATCTTCTGCGTTCTTCCGAATCTCTCACTCTACATCTCACAGCAGTGGCTCATCGGGATGGTAAGTAAATCCTCTCTGTCTCCGTCCTCTGTCTCATGGGTGTGGGNNNNNNNNNNNNNNNNNNNNNNNATGCTGACAACGTCGGTCGACAGAGAGACGTCTTGA
>MV022008110
ATGCAGATCTTGGAAGTTGTGAATGCATGGCTTGTATATCGACGCACTACTGCTGCAACAAAGCGTCCATTGGACCAGCATGAGTTCCATGGTGATGTCTGCATTGTCTACTACAAGAAATATACAGCACAGCGTCCTTCTGTAAGACGATCACTTGTTGGACGACCAAAGCAGATGAATCGAAGAGTGCCTGCTGAAGTGAGAATAGACGGTGTCAACCACTTCTTGCAATCCAGTGACACGAAACGTCGTTGTGCAGTCTGCGGAATGAAAGGCCGCCGTGAATGCAAGAAATGCAATGTGGTCCTTCATCCAAAATGCTTTGACACCTTCCATGCTTAA
>MV136000070
ATGGCAAGAAAGAAGGACGAACGCGCCATTCGCGCTACGCAGCGCAAAGAGAAACAAGCGCAGAAGTATCTTCCAAATGACGCTATGCTCGCAAGTTTCTCCGTTCAGTTGAATAAATTGGGATTGCAGCTGAGAAGTATTCCTGGTGATGGTAACTGTCTTTTTCGTGCGTTGGGAGACCAACTGGATGGCAGCGAACGTTCTCATTACAAGCACCGTCTGGACGTGGTTAAGTTCATGTCGGAAAACCGCGCTGACTTTGAGCCGTTCGTTGAAGACGACATTCCTTTTGAACGACATGTCGAATGTCTCGGCTGTCCGGGTACATACGCGGGTAACGATGCTATCGTGGCATTTGCGCGCCTGCATCAGCTGACGGTTGTTATTCATCAACTCAATTCACCGATCTGGGAGATAAATGGAACGGATAAACCAAACAGCAAGCAGGTCCACATCTCCTACCACAACGGAGACCATTATTCCAGTGTCCGACGATTGGGCGATGACTCTGAATTGCCAGCAAACATCAGGTTTGTGAATGGCACCATCTTGCAGAATGAGAAAGTTGTTGCACCAAACGGCAAACCTTTCAACAAATATTCCGGCTCTTCGCAAGGCGACGGGTTCGTACACAGTTGCCACGACGACCACTGCACCGGTGAGTACGACGAGTCACTCGGCAACAAGAACATCTCCGAAGCAGATCTGCACGCCTTCATTGACAACGTCAAAATAGTGACCAAGTGCTCGGATACGAAATTGATTGCCACGCTTCTGGAAGATAATGGTTATGATTTGGAAGTGACGGTTTCCGCATTGATTCAGATAATGTCAGGTTCCTCTGGCAACAACAGCTCTGCTCATCAGACGTCTTCTGACAGCGACGCTCCGTCGACCCCAACGGAAGTGTCAAAGTCGATCGTCTGTCTCAACGGCGACACAGCCTCTGATGAAATTATAACCTGTGGCAACAGTTTTGCTCTGCATAATCACGTAGCGGCCGGCTGTGAAAACGGCGCATCGGGAGCAATTCCTAAATCTAGACAGAGGAATGTTCGAAAGAAAAGAGAGCGGAAGTTGGAGAAGAAGGCTCGAGCGGAGGAGCGACATCACGAGAAGTTCCTCACTCCGAACGGCGACCCTTCGAAGATTATCAGCAGCGACGACGACGACATTCACACCGTCGTAAACGAAACGCTGAAAGTTCTCCAGATTTAG
>MV022008710
ATGGAAAGGGAACGAGACGATGGAAAACACAGCCAATGGGTCGACGCCTACAAAACACCTGGCGGAGAAGACCAGAAGCAACGGCGGCAGAGTATTTGGATGGAATTTCAAAGGCATGTGGAGTTCTATGTTTTATTCCACTGGAATTTAATTCGAGGATGGGGAGGATCTGACGATGGATATAAGGAAGAGATCGAAGGGAGTGGCGTTTAA
>MV022006790
ATGGCGCCATCAAGCACAAGATTTGACTGGTCACCAAAGAAGAGAACTACAGCAATTACACTGAGAAATGAAGGCTACAGTTTTAGGCAAATTGCTGTCAAAATGGGTCAAGGTGTCACTGCTTCAGGAGTTTATAAGCTGTGTAAACGCTTTAAAACCTCTAAAAGTATTGAAACTGAAATTGGCAGAGGAAGAAAGAAGGTAACAACACCAAAGACAGATAGAAGAATTGCCAATCTTGCTTTGAAGAATAGAAAATCTTCTGCCAAGGACATTAACAAAGTGTTGTCAATGGGAGGATTTTCAGTGTCCGATCGTACCGTTAGACGCAGACTTGTCGAAGCTGGTTTACGAGCCCGAATACCAAGAAAGAAACCATTTTTGAACTGTCAGCAAAGAAAGAAAAGAGTTGCTTGGGCCAAAGAGCATATAAACAACAAGCAAGCACTCATTGAGGCACTCAAGCACTCAATCAGTTGCTGGCACCATATAATAACAAAGGAGGATGTTCAAAAACTGGTGGAGTCAATGCAGCGAAGATGCCAAGCAGTAATTGAGGCTAAAGGCTATCCGACTCGTTACTGA
>MV022008640
ATGATGACATTACCATGGTTTCCTCTGTTTCAGGATCTATCAGCCAGTGTTCACCCGGTCAGTGGCGCCATGGTGAAGGGNNNNNNNNNNNNNNNNNNNNNNNNNNNNNNNNNNNTGATGGCCCAGACGACGTTGTTTGCGATATGTCTGCTCATAGAAGAGACACACCCCACCGTTCAACTTTCTCTTCCCGTTCTGCAGTTGGCTGCAGGGAGATTTGTTTCATCAACCGATAACGTCTACCTTGGAGTTCTACACCCAAGAAAGTTCACTGTCTACACTTTGATTGCGCAGGCCGGACTAGCAGACCACGGAAAACAGTTTCAACTGAACCGCGTCTATGAACACAACTTACAGCGAACTGCTTTTAACTTCTGCTACGGGCCGTTTGGAGGAGTAAAAGCGAAAGATTTCATCTGTGTGCAGTCAATGGATGGAGCAATTTCTGTATTTGAGCAAGAGTCGTTTGCATTCAGCCGTTTCCTGCCGTCGTCTCTATTGCCAGGGCCTATCAGATACATTGCTTATACAGACAGTCTCGTAACCGTGTCATCCAGCTTGCAGGTGGAGAGCTACAAATTTCAGGTTGTTGCCACCGCAACCGATGAAATATCAAAGCAAGAAAGTCAAAATATTGCAAAAGGAAAGAGAATTACAGCCGATTGGACGTTCCTGTTGAACGAAACGGCAATGGATCTAGTTGTGGCCAATTTTCAGAATTCACCTCTGACCATCTTTGTTTTGGGAGAACGCAATCTCTATGCTCTGACAGAAACCGGAAGCCTTAGATATATGGTGAAATTCGACTTCAACCCAAGCTGTTTTTTGCCATTTAGTGCAGGCAAAAGTGAATCAATCAGTTGCATGATCGGCACTTACGCGAAGACACTTCTTGTCTATCAGAACACGTGTCTCAAGTGGGCCGCCCAGATGCCCACGGTCCCCGTACAGATCGTCGTCACAAACTTTAATGACATGAGAGGAACGGTTGTCGCGATTGACGAAGAGGGGCGCCTGGAGTGCTCCTACCTGGGCACCGATCCTTCGATGTTCCTTCGACCGACCTCTGAACTGCGGGAGATGGATTATTCGTCGGCTGAAACTGAGATGCAGCAGCTGCATAGGGCTATCAAGGAACAACAGAACAAATCAGTACTTCCTACGCCATCAGCATCCAGCGCACAGGAAGATCTCAAACTGTCGATATTTGTGCCATCGAGCTTTGACCAACCATCGATGGCTCGTGAGTCCGATGTGGAAGATTCTGCCCCAGTTCCATCAATCACAGTTTCAGTGTCAATGCAGGCAAAGACCAGCCTTCGCAACGTCAAACTCCGAGTGTCGGTTGTTCGTCCGCTCGCTGTCAGTGAGACGCTGCTGACTATCTCAGTCGTGGAACCTGGACGACCAGTAGAGAAGCGCTTGACGATTTTCATGAAGCACTCTGTTCTCCCAACTGATCTGCGGATTGAGGCAACAGCTGTCTTCTACACAAATTCAGATGCTCCACGAGTCGTCTACGCTAGCGGACATTTGCCCTTTCTGCTTGTCATGAGGCCATGCCTGCCTGTTAAGAACGCAGGATACAAGCTAACGATTGACACCAACAAGCCATCAGTTAATCTCACCGATCTCTTTCCTGAAACAACTGGCAGCGGAACGGAGAGTTTCAACAATGCATTTGGCTTCAAGTACTACGGTCTGGCTCCTGTAATCACGGTTCTCGCTTCAAAGAGCTCACAGCGCTACCGCATTCAGTGCGATGAGTTTGCGTACATGTGGCATGTCTTGAATGAGTTTGTTCGCCGTTTGTCCAGCCATCTCAAGAAGGGCCACGGTCCCAACTTTTCGGTATATTTTGAAGGTTCTCCGCCTCTTCACGAATACTGCGAAGTCATCGATAGACATTTCGAGTGTCGTGCCAAGCACAACCAGTTGTCAAAAGTCCTCGAAGAGCGCGCATCGCAGTTTCGCGCCGTACAAAAGCGCCTTCTGATGCTGTACAGAGACAAGACGCCAGCGCCACTTAATGGTCTTGACATGCTTCTTGATAACAGCTACAAACAGGTCTTGTCATTGGCTAGCGCTATTGATGAAAATCAAGAGAAAAGGGACCGTGCTTCGGCTGAGCTCTCGTGTGCCACGCGTCTCACCTGTCTGCTCCTTAAAATTCGATCGTCGGGCATGAGTCATGAGGATTACGTCGTCCTGGAGTCATGCTTGACATCTTTTGTCAACGACAATGATCTGCAGGGATGGGAGGAAGCTGTGGATGCTTCGATTACTCATCTTCTTCGAACGGTCGTTTCCACAAAGAACACAAAAGACGCGGTCTTCAGCCCCGGTCCCCTTTCGCTTCAGCAGGACACCGAAAAGCTGAAGAAGCACATCGCTGTCCTTTGCGATCAACTGGGCAGAGGAGCACACCTGTCGGAGGCAGGATCCAAAGGTCAAGATAAACGTGAGAAAAATCGACTTTCGTCAATAAAATCTGAAGATGATTTCGAAGGCAGCCGCTCCTATCCTGGTCATCCGATGGCAGGCGCGAAGAAAGGAAATCTCGATAGCAGAGTGGATTCGTTCTACGAAAGCGACACCAAGAAGCCGCTTCGCATGAATGGTGGCACGCCGTCTGGTTTGGAACCGGCGTCCAATGAACCTCCAGAACATTTAAGTGGCCAACGGTTCATCAAGAAGTCGGCCCAAGAAGACGATACATTTAGCGACAGAGTCCCTGACCTTGATGACCTTGTCAGTAACAAGAATTCAGAGCAGCTGAAATCAGGACAAGAAGAACTCATATACGGCATCTAG
>MV022008780
ATGCCTAACTGTCTGAGAGGGATTTTGCTTAATCTGGCCTTGCTGATATGGCTTCAACATGCTTCAGTATTTGTCAGTTGTCAGCCACATGACACAGTTGCAGTTGTCAACCAGTCAATCTTCTTCAACTGCTCGACAGTGGCTCCAAAAATCATCTGGTATTACTACCCAGTTGGATCAGATGAAGCACACGGTGATGACGTTGTCTACAGATCTGGAAGTGTTTTTGCCAAATACAAAACTGATTTTCGTGTTGATGAATATGACATCAATGGAACACATTTCTGCAATTTGATCATAAACAATGTGAAGGAAAGTTTTGCTGGAAAATATGTATGTCGAGACAATAATGGAGTGGGAGTGACTTCGTCTGGACAACTGATTGTCATCAACTCGAACCCTGTCTGCAGACCAGACTCAGAGCCAGTGAGAGCCATTGGATTGAACGACTGTGGTCTAGAACCTGAACAAATGAAGCTTTCATGTAGTGTTTCCTTTACTGGAAATAGAGCTCCAATTCTTAAATGGGCAGCAGATGCTATCCAAGTGCAAGATGTATTGAATGATACCAATGAAATATCCAATAATCGGGTGACATCTAATGTTACTGTGAATTCTGGAAACTACATTCATGATACAAAATACATGTGTCAGGCAATGCAGTCAATTGGCAAGGAACAGTTGTGTACTGTTGACATCAGAGTATTGTATGCAATGAATACAACTATCAAAATAGACAAAGTAGTTGGTGATGAGGTGAACTGTTCAATAAATACCAACAGTCATTCGTGTCACTACGAGTGGATAAAACGTGATGGCAAAGCTTCAAGCACAGTTTCAAGTAACAGTGTTTTGAAAATAGGAAATTCTGGACTCCACCAATGTCGAGCTACTTGTGATCTATTTGGCAAAAAGTGTCTTATTTTCGGAACTACTGTCGACGCATCTGAATCTCCAATGGACAGGATGAGAGCAAGTTCTGTAAAGATATTGAGTCATGCTGCTGTTAAGTTTTAA
>MV088000020
ATGCATGAAACTCATCTGGCCTGGATAAATGAAAAGAACAACAGTCACAAGAAACTTGCTTATAACCAGGCAAAAAATAGGGCTCAAGCAAGTCTGCGGGACATGAAGAACCGGTGGTGGCAAATAAAGTCTGAAGAACTACAAGCCGCCTACGATCGCCACGACATGAAAGCCTTCTATCAGGGTCTCAAAGCGGTCTATGGACCAAGGGCGATTGGTCAGTCACCGGTTGAAGACACCAACGGCGTACTGATAACAGATAAAATGAAAAAAACTGGAGCGATGGGCAAGCCACTTTCACACTGTTCTCAATCAACAATCTACATTTGA
>MV022008380
ATGGCCACCAACCTTCCAAAAACATTGGAAGACATCATCGAGTGTCCTATCTGCATGGAGAGAATGTCTGACACAAGAACGCTTCCATGCGGTCATACATTCTGCAGAGAATGCCTTGAAAATCACGTCCAAAACAGCGGACGGATTATCAAATGTCCATGCTGTCGAAATGTGAGTAAAATTCCCAAAGGAGGAATCAAGAAATTGCCGAAAAATATCTTAATCGAGAAGCTACTGGAGCTAAATGAATCATCTCGAAACAGCCAGTTAAATCAACCAGGAGTTGTTTGCAGCTACAATGGACATAATGATGCCGTGGACAAAGACATCGGTTGCATTGGCTATTGTGTCGAATGCGTGCAATATTTGTGCAGAACTTGCTCCAAATCACATGCGAGGAAGACAAAATCGCATCGGGTCTTGCTCACAGGATGCCTCGATCATGCGGACAAACAGTTGGAATTCTTTTGCAAGACTTGTAAGTTTTCGATCTGCTCTCAATGCTCGTCTACAAACCACAAGTCTCACGAGTTATGTTCCTTTAACAAATACGCGAATTTCGTGGAGAAAACGTTGGAAAGTGTAAAGTCGAAGAAAGACAAAGAGATAAAAGCTTTGAAAGTTACGGCTTCAAACGTTGAATTGATGGAAAGTGAAGTCAAAGCTTTGAAAAAAGTTATTCAGCTGCACTTTCTAGGAAATCAGTTCGCCGAGAATTTAAAAGTGAAGTCTTCAGAAGCAGATGAACTGCGGAAAAACTTGGACGTCTCACGGCACAGAGTTCACAGGTCAATCAAAGGTTAA
>MV022008580
ATGTTAGAGAGGTACACGTTTGATCCGGAAGACAGCCTTCCTCCTCCCTCCATGCAGGTGGTTTCGCCCGATCCGACCGTGACCTTGACCTCCGAAGGTCACGAGAATAAGTGCGCCGGATGTCGACGACCGATCACCGATCGCTTCCTGCTGAAGGCGATCGACCGCCTCTGGCACGAAGACTGTCTCAAGTGCTCCGCCTGCGACTGCCGCCTCGGGGAGGTCGGGTCGACCCTCTACGCCAGGGACGACCTTCTGCTCTGCCGACGGGACTACCTGCGTTTGTTTGGAGCGACTGGTTCTTGTTCGGCGTGTTCCAAGGTCATTCCTGCCTTTGAGATGGTCATGAAGGTCAAGGGTAACGTCTACCACCTGGACTGCTTTGCCTGTCAGCAGTGCAACCACAGATTTTGCATCGGAGATAGATATTACCTTTATGGTAATAGGATCCTTTGCGAACTTGACTACGAGGAGACGGTGGTACTGCCGAGAATGAATCGAATGGAGTACAGTAACACAGTACCACAGCTCAAGAGATCCGCCACTGTCAACGTCACCAAAGTGCCTGAGACATGCGAAACAAGGTCTTAA
>MV033001620
ATGACGAAACTGAAATTTCGCCTCTGTGTTAAGGAGGTCTCGGATCTGCAGCAGCTGAGAGGAAGAGGTTCAATTGAATCGACGCATGGCTGTTGTGAGTTTGACGACGACAGTCCGTCTCCTCTGACCGGAAAAACTGACGATTCTGGTCTGGAAAACGGTTTCGAAATTCATATTGCGCCAAAAGACGTTTGCGAAGAACCTTGCGCCAACGACTTGGGCTCGGCGCCACGGTCAGTTAGCGCCGTCGAATCAGCGCTCTCGACTAGCGCCGCTGCTGATGGCGCCTTCTCCTGCCTAACTTCCGATGAACATCCAGCCGTCGACGGAGAACATGTAGAGAAGAGGAAGACTGAAGCTCAAGACCCAATTCCCTCCGTCGATTCCTCAACGGAAATCGTGACAACTAAGATGCCTCGTCCAGAAAATCCACTCCAGAACGGAGTTCGTTCCGTGACGGAAAATCAACTCGATGTTTCATCCAGAAACCCTACAAATGGGGAGAAAGGCTCCGAATGTAGCGACGTGTTGGAGGCGCTTCGTATCCTGAAAACCAGAAGCGATTGGCCCAAAGTCACGACGAGAAAAGCTGCAGCGGCAACATTTTCGTCTTGGAATACTGCTGATCTAAAGCGAGTTCCACAGAAGACTCCAGGAGAGTGCTTAGAACACTCGGAACAGACCATAAAACGAAAGTCTGAGCTACAAGCCACGAACGAAAAAATTCTGAACAAGGAAAGGAAGATCAACGAAATGTACAAGAAGATCAAGCAAAGAGACGAAGAGGACCAGCGAATGATGGAAGAACTGATGAAAAAACAGAAGATCCCAGACGCCGAACCGCTACAACCACCTAAATCTTTCCAGACGGAGAGAGAAGAGGAGAATCGGACGCCGAGATCGACGGAAGGAACGCTGCCGAGGAAGTCCACACCGGATACGGAAGAGGGTCCGTCGGCAAAGAAGAAGAAAAAGAAGAAGACGAGACAGGGAAGCTTTCTGCAGAATATGGCTCACTCTGTCCAGAGAAGATTCTCGAGGAGAGGAAGAGAGACAGTCACGTGA
>MV033001650
ATGGCGCTACAGAAGCCCCAGCGTGCGCCTTTCTTGCAGCGTCATCTAATTAAGTCCAAGGAGAATGATGACGTCATGTTTCTTCGTGTTCTCATCTCCATAGATGATTACGGGACCCGGTGTCAGAAGTCGTGCGACGGAAAATCCTCCGATATAAACCGCACCGAGTGGGATAACATTGCCCGAAACCACGCCAAATCAAGACAGCGATTATTCCACGGTCACGTTGCAGACACCAGGGTCCGACCCCCGGGAACTGCAGGACTCTGCTGTGAGTACCCCGAGGACTTATGCCGCCCCCGCCCCCACTCCCCGAAGGGAAGGGAGGAAGAAAAGCGAAGCTTCCTCAGTCGAACGGCATCTGGGGACTGCAGATTGGGTCAGCGACGCTCGACCTGTTTCGGACCCGGAGGCGGGATTGGGTCAGGATGA
>MV033001560
ATGGCTCAGCAAGTTGGAAAAGGAGGATCAGGAGTGGGAGTTAGTTCAACTGTTCCAAGTCGAGGTTCTGGATTGAGTCCCTTTGCTAATGTTCTCCATGTCCCAAGCTGGACAAGTGGAGTGACTTTCTTGACGGCAGGCTACGAGCAGCAAATGCTGTCAGCAAATGCAGGAACTCGCCTCGAGTCGTTGAGCGAACTCGATATCGACTCGCCCCCCAGCTCTCACCGCATGTCTGGGATCATCTGTACCATCGGGCCGTCGTGTCGCTCCGTCGAAATGCTGACGAAGATGATTGCGGCCGGAATGAACGTCGCCAGGCTCAATTTTTCTCACGGAACTCACGACTACCACCGAGAGTCGATGGAGAACGTTCGCGCAGCGGCAGCACTTAGCGGCCGCCCGGTCGCAATTGCGCTCGACACGAAGGGGCCAGAGATTCGAACCGGAATTCTCAAAGCCGGCGTCAATGCCGAGGTTGAATTGGTTGCCGGCGAGGAAGTTACCATCACCACCGATGATAAATTCAAAGAGGCCGTCGATGCGAAAAACATCTGGGTAGACTATGAGAATATCGTGAAAGTTGTGAACGTTGGGAAGAATGTTTACATCGACGACGGTCTCATATCGCTCGTCATTCTCGAGAAGGGCTCGGACTGTCTGAAGTGCAGGGTAGAAAATGGAGGACAGCTGGGAAGCAAAAAGGGCTGCAACCTGCCAGGAACTCCGGTGGATCTCCCAGCGGTATCGGAAAGAGACAAGCTCGATTTGAAATTCGGAGTGGAAACGGGAGTCGACATCGTCTTCGCCTCGTTCATTCGTAGCGGAGACGGAATCAGAACTATCCGCGACGTCCTCGGAGAGGAAGGCAGGAACATCAAAATCATCGCCAAAATCGAGAATCACGAAGGAGTGAAGAGATTCGACGAGATCCTGGAAGCATCCGACGGGGTGATGGTCGCTCGCGGCGACCTCGGAATCGAGATTCCGACCGAGAAGGTATTTCTGGCGCAGAAGATGATGATCGGTCGCTGCAATCGTGCGGGCAAGTCGGTCATCTGTGCCACCCAGATGTTAGAGAGTATGGTCAAGAAGCCGAGGCCCACGCGGGCCGAGGGCAGCGACGTCGCCAACGCCATACTCGACGGAGCCGACTGTGTCATGCTGTCCGGCGAAACGGCCAAAGGCTCTTATCCGCTGCAGGCGGTTGAAGTGATGCATAATATATCGCGAGAGGCCGAATCCGCCGTCTATCACAAGCAGCTTTTCGAAGAGTTGCGTCTTCTGACGCCACGGCCGACCGACATCACCCACACGACCGCACTGGCTGCCGTCGAGGCGTCGATCGACTGCCTGGCAGCAGCGATCATCACAACCACCACCACCGGAAGGTCGGCTCGGCTGATGGCCGCTTATCGGCCGCGGTGTCCGATCCTCGCCGTCAGCCGAGACGCGCAGACGTCCCGCCAGCTTCATCTGCATCGCGCCGTTTTCCCGATTCACTGCAAAGACCCAAGAGTTGCCGACTGGACCGAAGACATGGACCTTAGAATCGGCGTTGCCATAGAGATCGGCTACGAACGCCACCTGCTCAAAGCTGGAGCCCCGGTCGTCATAGTTACTGGCTGGCGCTCGGGAGCAGGGTTTACCAACACCATCAGAATCATCAAGACTCCAGAACGCCAGACAAAGATTGCGATCATGTCTAGCAAAGCTGAAGATCAAGATGCCAGAGAAGAGGACTGA
>MV033001660
ATGTCAATAAATCGCGAGCTAGAGATTAAATTACGTTTGACTGTCGATCGCATCGGGCGCAGTCAGACCGGCTCAACAGAAGCAGCCGGTCTTTCTCAGCATGCAGGCGAGAACCGCCAGCGACAAGACGAAGACGACGCCCGACCAGACGACACCGTTTATGACGTGATAGAGGCTGAAACGCTTGTGCTGTATGACGTCACTGGTGTCGTTGCCATGCCAACAGTCGAACTCGAGACCGGGAACACCGTAGCTGCGTTCGTAGGCTAA
>MV033001530
ATGGCTTTATCCATCCTGAGGAATCTACAGCTCGTCGCTCCTCAGCTGCGCTGTCTGCCTTTGGGAGGATGCGGAGGATCGAGGAGCGCGAGGATGGCACCGGTGGCATCAGCAGCCGCCCAACAGAGGAGAGGATTTCAGATCGGAGGAGCAGGAGTATACGAAGTAGACGGAGCAAAGGTTCGAGGAATCGAACTTCTAAGGGATCCACATCTCAATAAGGGCATGGCATTTACGCTTAAGGAGAGGCAGATTCTGGGGGTGCACGGCCTCCTGCCCCCCTCCGTCTTCTCCCAGGACGAGCAGGCGTCTCGGATCATCGCCAACTTTCGCCGGGCGGCCACCGACCTCGACAAGTACATCTACCTGTGCTCCCTGCAGGATCGAAACGAGAAACTCTTCTACCGGATCGTGTCCGATCACGTAGAGGAAATGGCCCCCATCATCTATACACCCACCGTGGGTCTCGCTTGCCAGAAATACGGGGCCATATTCCGAAGACCAAGGGGCCTTTACATTACGATCAACGATCTTGGACACGTCTATGAGATTCTATGCAACTGGCCAGAAACCGATGTTAAGGCTATCGTTGTAACGGACGGTGAGCGAATTCTGGGACTTGGGGATCTCGGGGCCTTTGGAATGGGGATCCCGGTGGGGAAGCTGTCGCTGTACACGGCCATGGGGGGCGTCAAGCCCACCCAGTGCCTCCCAGTCGTTCTCGACGTCGGAACAGACAATGAGAAACTTCTCGTTGATCCGATGTACATTGGACTGCGACATAAGAGAGTTCGCGGGCAGAAGTACGACCAACTGATCGACGAATTTCTCAACTCCGTCATCTGCAGGTACGGTCAGGGAACGCTCGTCCAGTTCGAAGATTTTGCCAATCACAACGCATTTCGTCTGCTCGAGAAATACAGAAACCGATATCTGACATTCAACGACGACATCCAGGGAACTGCGTCTGTGGCCGTTGCTGGAATAATAGCCGCAATGCGAATAACGAAGACAAAACTCTCCGATCACAAATATCTGTTTCAAGGAGCCGGAGAAGCATCTATCGGGATTGCCGACCTGCTGGTGATGGCGATGCAGGAAGAGGGAACGAGCAAAGAGGAAGCGACGTCCAGGATATGGATGGTGGACTCCAAAGGCCTCGTCACAACGAATCGTTCAACCGGCGGTCTGACGGCGTTGAAGGCCGTCTACGCCAAGGACCACGCGGAGGTCCGCAGCCTGGAGGCCATCTGCGAGGACCTTAAGCCGACGGCCGCCATCGGAGCGGCGGCCATCGGAGGGGCCTTCACGGAGAAGTTCATCCAGCTGATGGCCAAGAACAACGACCGCCCGATCATCTTCGCCCTCAGCAACCCCACCAGCAAGGCAGAATGCACCGCCGAACAGGCGTACAAACTGACCGAGGGTCGCTGCGTCTTCGCGTCCGGCAGTCCCTTCGATCCGGTCGAAGTGAACGGCAGGGTCTACGTTCCGGGACAGGGAAACAACGCCTACATATTCCCCGGAATGGCCCTCGGCGCCATCGTGGCGGGGCTTCATCACGTCACCGACACCATGTTCCTTAAAGCGTCTCAGACGTTGGCAGAGATGGTTTCCGAAGCTAACCTGGAAGAAGGTCGCCTCTACCCTCCACTGTCCACCGTCCGCGAGGTCTCCACCAAGCTGGCGACGCGCATCGTCGAGTACGCCTACGAAAAAGGCCTGGCAACAACATACCCGGAACCCCCGAACAAGGAGGATTTCATAAGAAGGCACCAGTATTCGCTACACTATGGAACCTTCGTGCCGCCAACCTATCCATGGCCTGGAATGCCGGAGTAG
>MV033001540
ATGGCCACGAAATCTATCGGGATCGAAGACGATGAGAGTTTGCTTGATGATGGAAAGCCGCTTCAAAGCAAGAAGCGCCGAAAAGCCTGCCATGATTTTTTATCTGCCATTGATCATACAGGAGAAATTCTTGCATTGATGGATGAAACTGAAGATGATGAATTCAAAAAAGAACGAAATCTACGTGCCGAGATGTTGACGAGAAATATGAGTCACCAGCAGTACCTGGAATTCTGCGAGGCGCGTCAGGCCAGTTTTGCTCCTCGTTACAAGATGCAGAAGTTCAAGGACTGGATTCTGTCCGGAGCGTCGCTTGAAATCAAGCCAAATGCCTTTGCCCTGGAAGTCCTCAGCTACTTTGCCTACGAGACGGTCGCTGAGATCGTGGACATGGCTTTGATCGTAAAGAGAGACAAGAACGTTGCACTTTTCGATCCATTCAGCTGTCAGGCTGCGCCCGTCTTTGCAAATTACGACAGCAATATGTCGTCAAAACCCGCCGACCAATCGTCGCCGCTCCTTGCATCTCCGGGGGGCGCCACTTCAAACTCTTCGCTATCGTCGTCGTCGCTGAATCCCACGTCGAATGTCTTCATGAGCACACAAACACCAAATCCCGTCGTTACAGGGACTGCAAATTCTTTGTCAAATGCTGTCTCTAGTAACATTCTCAGCAAATCAAAGAAGAAGAAGACAATCTCACAGCAATCGAAGGACATGATTGCCTCTCAGGCGATCACACAGAGTGACATCTATGAGGCCGTTCGACGGTTCTGTCAGCCAATTGGGCCCTTTCGCAGATTTTTCTGTAAGAAGTTGATTATTTTTTTGCAAAGTTGA
>MV033001690
ATGAGGATTATTAGACGTCGATGGAAAGCCGATTCGGTGGAAAAGGCCCCCGAACGAGACGAAGCGATCGAAGAAAAAAAGCCAGACGATCGTTGGGAAATCGTGACGAATGGCGCGAAAAAAGCAGACGACACAAAAGAAACAGCGCAGACGACGGACAGACGGGCCCCTTTGTTGTGTGAAACGGGCGACAGTCGTCGAGGGGCGCCTTAA
>MV033001510
ATGCGCTCTGCCCGCCGGTCGCGGTCGCCTCTCTGCCCGATCTGCGGCAAACGGCGTTCGACGGACGAGGAGTTGCCTGTAACGCAGTCTCCGCCAGCGGCCGGAATACGTGAAAAGAAAAAGCGGGCTTCAAAATACGGGAACACAAGTAACCGTTACCCGGCGAGGACAGAGTTAGTCGCCGTCGTCGTCAGCGGTGTGCGAACGATTTGTGTCCGGTTGTCCTGGAATTAA
>MV033001550
ATGCAGAATGTGATAGTTTCTGCCCGCGGTGCGTCGCTCCCGATGGGATCTGTTGCAAAGGAACCGTTCGGGCGTCCGCCCGCGCAGGAGGCTCTTGGCGGCAGTCACAGTTTCGATGGGTACGAGTACGCAGCTCAGAAAAACAGAGGTGCTCCACCACCAGGAAATACATTTCCTCCATCTCTTGGCATGAGTGCGAAGAGAGACAGTTGGTCTCAGAACGTTGGGCAGGGCAATCCCGGTCTGCAGTTTCCAGTTCGGAGCGAGTATCCTCTGATGGGCAGTACCAACATAGCAAAAGCAGTGCCAGACATGGGTCTGAGGCCTCAGTTGGACAAACCTGCATTTGGCCAAATGAACCCCGCTTTTGATACGCCGACGATTGGCGTTGGACGGGAGGCTGGTGCTTTTCTGAGAGATGGCCGTGGGAGCAGTTTGGGTGAATTTGGGAATTTGATGCAGCAGCAGCAGTCGATGGAGAGAGGCTTTGCAAGAGGAGGATTGGACAGTAGAATGCATGAAGAAATTTCCACAGGCAACAGTAGATGGTTAGGGAATCAAGAGGGTCAAGTTGGACTGAGAAAATCCGATCTGGGAAGGGAATTTGGTCGAACAGAGGATGATTTTGGTTGTGGTATGCAGAAGTTGCCTGAACGGCCCGGTGTTGGACGACCAGACCTGGGACGTGATTTCATGATGAAGGATCCCGGGTCGGAATATAGAAACGTGGACGGTAGACACGAGTTTGGGCGTCCAGATTTGGCCCGAGAGAATTTGGGGCGCGATACGAGTGGGATTACGCCCGAGGAACGGCTGAGACGCTTCATTGACGCGCAGGGTCTGGGCCAAAATCAAAGCGAGGGCAGAGATTTGGGCCGGCCATTTGCCACGGATGCTCCAAGGATGCCGCCATTTGGATCAAGAGATTTAGGAATGCCCGGATCGGATTTTGGGAGCAGAGATCGGGAGACGTTGAGGCCAGACGCTTTTCCGCGACCTGATGTGGGCCCCGTCTTTCCAGTGTCAGAATTTTCTCGAAGCACGTTGTTGGGTCGAGAATTTGAGAGAGGTGGACTGGGACTGGACGCTGCCAGACTAGGCGCTAGAGATGATGCGCTTATCCGAGATGCTAGGGAAGATGTTCGCAGTTTTGGATCAGATCGCCCGGGGGAATTTCCACCGAGATCTGGATTTGGTCGTGGAGAACAAGGACCTGGCAGCAGTCAGCCGCCATTTGAACCCGACACAAGGCGTCTGCCATTTGACAATAACTTTAGAGGCGAAAATCCCGCGTCGAGATTGCTTGGTCCTCCTCGTGACTTCCTCAATCCACCGAGGGACTTCCTCGACAGACTTTCTGAAGCTGGACCGGGTCTGAGAGGCAGATTTGATGAACGTGGGCTTGACGAAGGTAGCAGAAGGGACAGAATCTCTTCGGGAAGTGGCGGTGGGGTTTGGATTCGTGCAATTAACCTTCCCCTGTCGTATAACTACAGAGAGGTTCGGCGTTTCTTTAATGGTTGCGACATTCCTTCGAATAGCTTGAAATTGGTCAACGATAGGTCCGGGTGTCGGACTGGACTTGCCTACGTCAGGTTCAACAACGTCCAGACGGCGGTGAATTCGCTGAAGTTGAGTGGCAGACTGGTGGACGGGTGTCGCGTGACGGTCGAGAGCTGCGGCGAGGCGGAATATGAAAATGCTGTTGATAATTTTAAGCCTCTGTTCCCGAGAGATAATAGGGTAGGCCGTTCTCGTTCGAGGTCGCCCGTTCGGAGACACGTTTCGCCTGATCGGGAAGTGAAGGTGTGCGTCGTGGTGAAGACCCTGTCCACTAAGACGACCGAGGCGGACGTCAGGGCGTACTTTAGTAAGTCGTGCGTTGCGAAGAACGGCGGTCCATTCCTGGAGATCGGTTTCGACGGCCGGCCGACTGGGTGCGCGCTGGTCCAGTTCGACAGCGTCCAGGATTTCGACGAGGCCATTTTTACGAATAGGCGCCACAGATCCCTGAATGGTGTCGACGTCAAGGTCATCGGGATAAAGAGGGGTGAGTTTGAAGACCGTTCTAAGAAGGCAAGACTGAGTGCGACAGAAAAAGTTATTCCTCCAGCAAAGCCAGCTACTTCTGCCACTGGCAGCACCAAAGAACCGGTGAAAACCGAGCCCAAAGACGTTGCGGTGACATCGTCTTTAGCGTCGCAGAATACAGCGGCTTCTAATGCAGAAAAAGTAAAATCGGAGAAGCCAGCAGAGTCGAGCGAAGGAAAGCCATGTTGCGTCGAGCTACGCGGTGTTCCGTGGACTACCACTGTTGCCACCATTAAAGATTTCTTCAAAGGTTTGAACATAGCAGAAAATGGAATTCACGTGATTCTCGACCACGAGGGAAGGGCAGCGGGTTCGGTTTATGTGGAATTTGCCAGCTCGGCGGACTGCATGAAAGGACTGGAGAGAAACCGGCAGTACATCGGGAAAAGGTACGTCAACATTGTCCTTGTCGGAAAGAAACAGATGCTGGCAGGAATTGGGAATCAAAAGACGATGTCCGTCGCCGATGCTTGCAATAACTCTGGTGGCCCGCCGTCTGGTAAACCGGCCGTAAAATCTGAGCCGGGTAAAGAGACGACTGGATACCATCCAATCGTGGATTCCATAAAGTTGCAGTATAAGGACGGAAAACCGACCGGAGACGGACTGACGACATTTCCGGACGTGGAGGAGGCGCAGGGTGTTATCCGACTTCTGAATCGTAAGCCGCTCCTCGGGCGTCCCATTATGCTGAGCTTGTGGAAGTGA
>MV033001670
ATGGACCTGGACTTCCTGAAAAAGGGATGCGTCCTGGACGGGGATTCGGGGAACGATCCGGCGGTTCTTCCGGAATGGATGGACATGGAACGATTCCGGAGAGGTCAGAAGTTCTTCCTGCGTCATATTTCCAGCATAACGTTCGCCCTCCACTGCTCCCTTACCGTTGGATTTGGAGTCCAGAACCTCATAGAGCCGCTCTCGTTCACCAGAAAATCGAACACGGCTCGGACGTCCCTGCTCCGGTACGTCAAAACCTTCGTCCACCTGGCGCTCTGGCAGCTGGAGGACATCTGGGACCCGACCAACCTCGGTCACCGGTCGATCCAGACCGTTCGCCGGATGCACCGAAAGGTACGGGAATCGATGGAGGAGGTTGGTCGGAAAAACGGCGGTACTCGACAGCGGTACTTGTCGCAGTATGACATGGCCCTGGTACAGTCGGGTTTCGTCGGCGTGGTACTGGCGTACCCGAAGGAGTTCGGGATCGTCTGTACAAGAGAGGAGCTGGACGACTACGTGTTCTGCTGGCGTGGGATCGGGTACCTGTTGGGAATACGGGACGAGTACAACATCTGCTCCGACGGGTACGGGCAGGCGCTTCGGCTGGTCAAGGAGATCGAGGACCGGGTGGTAGATCGCGGGATTCGCGACCGACCGCCTGGGTTTGACACTCTGTCTAACGCTTACATCGACGGCTCGAATCTGCCGTTGAAATTCAGATTCTACACAAAGGAATCGATTATTTACTATCTTCTGAACATGACCGGGCGATCTATTCCGCCCTGGCTGCAGTGTACCTGGACTGACCGGATACGCGTCTTCGGGTATCGTCTGCTTACCTTCCTGTTCGGATGGGCGCCGGGCTTCGAAAGGTTCCACAACTACCTGATGATGAACTTATTTAAAAAGGCATCCTACCTGATAGATAAGGAAATAGGGAAGTTCTATCTCTGCCCCATGTCGTAA
>MV033001570
ATGGCTGACGATCGTGCTGATGTGGATGATCCAGAGGCGAACATCTTGTACGATCTGACGGTCCAGGAGGAATGGAGACTGGACCCGGAGTCGACGTTGCGCTACGGAAGAGATAAAGCATTGGTCCATGGTCGAGGTACAGCGGAGCAGAGTTCAGCTTGGAACTTTCTTTGGACGTTTGGTTCATCTGTAAGCCCAAGTGGAATATCTGACCTTCCATCTGGACTGGTCAAGTTGGTCAACTCTCAGATCGACTGGAAAGTCGCTTTAACCCCGGCTGGTGACTTATTGGCAATTCTGCAGGACAATTCTGTTGAAATTAGAACCTCTGAAAATGAGTTCACAACGTTACGAAGCAAATGGCTTCTGTCTTCGGCCCGAGACTCGTGTCCTCAGTGGCGGTGTTTGGGTTGGAATAGGGACGGGTCGCTGTTGGCAGTTTCGGATTCATGTGGACAGATTGAAATATTCGACCCCTTCGGGGGTGTACTCTGTCACATTCCGTCAAGGCGGCTGCCGACCGGCCATGGTTTTGGCCAGTCTCTCTGCGCCCTGATCTTCAAAGAACTGAGAACTGTTAACGTTGCCGATGACCAGCACTGGTTCACAGAATTATTAGCCATCAACTTTCAAGGCTATCTGACGGCGTACCTGATCAGTCAAGAAGGAGACTTTCGCCCGAGCCACACTTTCGACTTCACGGATTTCTATCCGGATGGAGTGGGATCTGTTATTTACCATCGTCATCACTCGCTCCTCGTCATCGGCGGAAGTGCGTCGTCTGGCGTTTCCGGTGGGGCGGAAGACACAGATTCCGCCGCGTTGAGTCACGGCATCGGCGCCTGGCGGATCCTTTCTGGCCTTCCGTACTACAAGCGAGTCACCGACTATAACACAGACCAAGCCGAAAGTCTGATGAAGAGACCTCTGGTGAAGAGGTTTCGCAGTCGTTTCTTCGGCTGGTCTCGAGATGCTCCACCAGATGGCGTGTTCAGGCTAAGCTTGTCTCCGAACGGTTGTCGGTTGGCGTGCGTACACTTTTCAGGAATGCTGACCCTGTGGACGTTCCTTCACTGCGCCTGCACTTATCCTGGCCACTCGAGTCTCAGGTTTCCGGGCTTTGATCAAGTAAACGAAGATGTCGCTGGAAATCCAAAGTTACGAAAACATGTGAAAGAGCATTTGCAGTCATTCTTCCTTGTGGATGTTGGTTGGTGGTCAGACAAGGCTTTGATCTTGGCTCGAGGCAACGGTGCGGTTGTCGTTTCCGCTGTCGAATCTCTCCAGAATCTCCTCGGGCTGTCGCCTGAATGGTTTGAGCCGATGCCGGCTGTGACCGGTTGTACCGAGGGAAGCTTCCTAGGGCTGGAGTGTGAGAGCAAGTTTCGCCTTTCGAAGCGCCATCAGGACAGCGAGAGTGGCGCAAGTCAAGAAGAGGAACAAGAAGAGGATACCGACGACGAGAGTGGCGCGACCGTCGGAGCCAGAGTTTCCCACTACGTCAGGCAGGGTCTTTACTATGTCACCGACAGCGAACGATTCCAGCCGCCTCGCAAGCGACAGAAACTAATTGAGAGGACCTATCGCCTGGTTTGCTTGAAATCAACAACGCCCGAAGAGCTCTACGCCCGAAAGATTGACAATGAAGAGTATGGTGAGGCACTTGTGTTGGCACAGTCCTACCAGCTGGACTCAGACCTTGTGTACCAGCGACAGTGGAGAAAATCGCTAGTTTCCGTGGCGACCATACAGGATTACCTGACTAAGATCGGAAAGCGCACGTGGGTCCTTCACGAGTGTTTGGAAAGAGTCACCGAGGATTTTGACGCGATGAACGAACTTCTCAAGTACGGACTTCAGGGGACCGATCTCGAGGCCCTTGTCATCATCGGTAGAAAAGAAGACAAGGGAAGATTTATCTTCTGCCAAGCAGATTATGATGTGTATCACTCCCTCGATATCCCAGATGATGAGTTCGCTAGAGAAGCGCGGGAGAAGAAAGCCGAAAGGAAAAGAGATTGGCTGAAAGAAATCAACTTTAACAACTTGTCTCTTGAGCAGCAGGAACTCTGTCGTATCAGGCTGAAGCTGCTTCAATACACTGATCGGCTGATGACGTACCAGGCCATTCTTGGTGGAATGCACGTTTCTGCGGGAAGATATGATCCCAAGTTTTTCGAGAAGTTTCGATCACAGAACGTCATTGAAATGGCTGTTGAATATGCAAGAGCTGGTGATGCATTGGCTTTGGATTACCTTTTCACATATCATGGCAAAGAAACTTTGCCACACAGATTGATCATCCTAGCCAATTTTCCAGAAACTCTTTCTCCGGGTGTCTATGTGGATCTTCTTCCAGAAATCAGCAATTCAGGGGACCCGGAGGTCGTCCATTGGATGCAGGATTCATGGCGAGAACTTGACTGGTGTGAGGAGAATTATTCTCCTGCAAGCTCGGTTAATGAAGATTACTTGACGCATCTCTACGAGGAACAACCTGAATACAGAAAGTTTTGGAAAGAAGAGTTGATGCACAGCGATTTAACAGAATGGTACAAACTGCGAGCGTCTGAAATTGAAATGCTTTCCGGTCTGGTCGATAATTCACTTGAGCTTGTGAAGCTGGCTATAAAGAAAAATCTCCAAGGTCTGAGTGATCTTCTGGACGACCTGTTGGCCATGGAGACACTCATCTACGAGTGTCGAATCGACGAGGGCTTGACTTTGAGTCGTCTGCGGAAGATGTCGGATATCGAGAAGCTGAGGATGATGATGAGTAGGTCGTCCGAAGAGATGTACTTAAAGAACTTCCGTAAATGGGTCATCCCCTTTTTGCACAAGTGCGATGGACGGTCGCCCGGTTCGTTCCACGTTCTGTTGAGGGACTATCTGGTTGGCATGGCAACCGACGATCTCGTCTGCTGTACTCTGGTGTTCAAGTCTTCAAACGCTAGCAAACAATCAGTTGATCCTATAATCGCCGATCAAAGCCTTTTGATGTCGATCGCCCTTGATTGCATCTATGCTTGTGATCGGGCTGCTGAAATTTTGGGGAGGAATGGACTCCCACAACAGATCAGCTTTATTCGTGATACACAGAGCAACAAAGAGGAGGCAATGAAAATTTTGACACGCATCACGAGGACCGCCGCCCGCCAACAGCCTCCCGTTGGAGAACGAAAACTGAAAATATTGCTGGACGAACTCTCTCAACTGACCGAGAAAGCTTACAGATGCGTCGACAAGTCAACTTGTTACCGGGTATTTGTCGAGAGCTTGCTGTGTTCCGGTTGCCTGGAAAACATCGAGATCGCCGGCCGCATGCTCGAGCACAGCGTCGTCCAGCGTCCGGTGTTGCCGCCGCAGAACGCGCATCAGCACCGAGACGAACATAGATCGGACTTCTTCCACTGCCGCGTGTCGTACGCGGACTCGGTCCAGTTGGTTTTGGCGGCCGCTCGAGAGTATTTTGACTCGTCCGCCACTCTTAATGACTCTGACATGCAGCTCGCCAGGACCTGTTTGGGCCTCATCGCTGATCAGAATGCAGAGATCGAAGCCGAACGCGATCTGATCGAGGCTGTCAGTATGCTGGAAGGGTTCTGCGTTAATATTTTGCCAGTTCAAGTAAGAATCTGCAAAGACAAGCTGCAGCTGGTTCAGAAGGCGATTGCTGCTCGACCTTCGGCCTACAGAAGTTCACAGAGGTTGGTTAGACTTGGGAAGCTTCTAAGGATTGGTGGTGATTCTGATGATGAAACTCGTGGTCAGGTTTTGCGCTTGGTGGCTGGCACAGCTCTTCAGAATAACGACTACAAGTCCTGCTATGAGGCTTGTGCTCTGCTGATGGAGATTGGATATGCAGAGGTCTGGAGGGAATGTAGAAGTTTGGCTGAATTGGAAGAGTATTCGGACATCCAAGCCAAATTGGAGTTGTTGTCGTTTGCCGTTGTCCATTGCTCGCCTGACATGATTGAATCGATTCTACGGGCAAAACAGCTTCTTCAAACTCAGTTATTGTGCGACAAGATTCGAGCTCGTATCGGAGACGGGGGCAGTCCTGGGCCCTCGTCCCCGCCGCTCTCTCACCGAGGTGTCCTCGCGCAGACAAAGGATGTCCTCGGCCAGACGAAGGACGTGCTGAGGTCTACGAATAAGGCCACTCAGTCCATTTTGCTGCACATCAGTAGTTCCAAGTGGTGGAAGAAGACGATGTCGGGGTTGCATCTTGCGAAGCGCGACCAGAATACGGACGACTACGACGATCTAAACGTCGGATTTCAGCAACAGAGTTGTCATCCTTTCTACGAGACGGTCTTCGAGAAATGCTATTCAAACAGAGTGGAGGCTGATTATGTTGGAATGCATCTACCAAGAACAGATCTTTCTGGTCTTACCATCAGCGAAGGTCTCCTTCGAACGGCAAAACTCGAGGAGTCTGTCACAGAGGGACAGAATGTGAACCTAGCTTCACAGGTGCTTTTAAGATTGGCCGAAGATGTGGTCGTTCAAGACTCGATGTTGGGTTTGGCATATCTGCTTGCTCTGCCCAATGCAACAGAAGCAGATCTTTGTTTTGCCAAAATTCCAAGTACAAAGACATCTCTCCAACTGGCAGCTTACTATTACGCTTTGCAAATTCTGTCACACCTGATGCCAGAAGCTGAACCGGAACTCAGCAGCATTTACCGATTGACACCAGAACATCTGACACAGAAGGTGATTGGATACATTCGACATGTCACAGAGCAGAAGAAGGGCTCTGATTGGCCGGATATTGTTCAGAAGATGGCTCAGCGATTGGTCAACTGCAATGAACTGTTGCTAGACTATGTTCAAGCGCAGACGCTGGACGGACTTGACAGAGGAGTTGACATCTCTCGATTTGTTCAGGACGATGGGTACAAGAGAGAGACAATTCTCGGAATGGTTCTTTGTTTAGATGATGATGCCTTTAAGATTGCCTCTTCATTGGCTGCAAGACACAGGATTCCAGTGGGGGAAGTTCACATGGCACACCTTGAACACCTTTTCGAAGATAGCAGTCTGTCAACCGAAGAAATCGAAAGCAGAATCCAGACGCTTGGAATTCTGCAAGAACTAAAACAGAACAGCATGGCTTACGTCAAAAGAATGGAAGCGAACGTTTATCCACTGATCGAAGGGACTGATCTTAATCGCCTCCTACTGTATTACACTCTTCTTAGTGAAATTTCTTCTGAAGAAAAAAGTCCTCTGGTCGAGTCTGCTTCTGCACACGCAAAGCTTCTAAAGAAGATTAGAAACCTCGCACATAAACTGAACTACCGACGCCTGACCGATGGAAGCTGTGATCCATTGGAGATCTTGTCTCCTGTTCTTGACCACGACAACGTCAGTGCAATTGCCAAACTGGCCTCAAACATAAACAGCCTGGATGGTCGACCGTTGACTGCCAGCAATATTTATCGACTTTGGGCGGTGAAACTTTTTTGGGAAGGGTTTCATGGCAAGGAGAAGGCTGGAGGCAGAAGTGAATGGATTCCCAACTTTGAGCTATTTTGGGACTCGGTTCAGAAAATAGATACAGACGATTTTATCAGCTTTACTTTGAACGTTGTATTCTCTCTTGAGGCTGTCTCTCAGCTGTCGATTGACTGCAGACGTCAAATACTGAGGCGGACTTTGAAGCACGCGAAACAACAACAGCAAGGCTCTAAGAGGAGTGCTAAGGATGACACTGATGCCAAGAAGCTGACATGGGACGAAGTGGTCTCTCGCGTCCAGAAGTTCCTGGAACACATCGATCGACTGAACATTCCCTTCATTCTGGAGGCGAAGACCTCGACGGAACCGCTTATGAATAAATACGCTCGATTGTTTGACCTGACCTGTTCGCAACCCGAGAAGGTTGAAGATCTGTTGGTAACAATGGCCCTGGATGGACAGAGTGTGGAGACGATAGAAGAAATGCGTCGTTCCGTGTCTAAGATCAGTGACTTCAGGCTGAAGTCAGTAATCCAGAAAGCACTGAACCTCATCACTACAGCCATGAGAAATCCAGGCGAATCCCATTCAGCCATTGACGGTTGTGACTTGGCTGAGGTGTTGAAACGTGTCGTGATGCATCTGGCCGAGCATCAGAATTCAGGTGGGAATCTAGTCAGAGTGGAAGATGCGGTCAGCGTCGTGCTGCCGTTCTGTGCCGATCAGAATGTCAACGTCGAAGTCAGGCTTGGCGTTCTCGGTATACTTTCCAAGACTCTGAGACTTGGACCAGACAATCAGTCGCTTATCTTGTTTAACCAGACCCAAGCCATGGTTTCAATGATTGGAGTTAACGTTGAGGTGACCGATGCGGTTAGAACGGACGATGGCCGACAATTATTGTTCGATCATCTTCTCTCTGTCTGTGATCAGACATGTCAACTAAAAGTCATCAAGGAACTGCTTGACATTTGGCCAGAACTGCAGTCTACCAGACAGCACGTCGAAAATCCAGCAATGAACGTTTGGTGTCGACTTGTCGATCGATTTCTTCAGACGAACGAAATCCTGAAAGAGCCGATCGAAGGCATTCTTCCGATTGTCATTTCGCTCTGCGCCAGAGATTCTTTTGTGTCTCTTATGTGTCCGAACATCTTCTCAAATCCGAACCACCTCGACCGGTTGCAGCTGCAAAGTGTCTTACTGGTGAATCATGATTCATCGCTCCATTCAAAAGCCATTGACATTCTCAAGCAGGTGACCGAGGACAGTAACGACGATGATCTCTTCGGCCTGATACTGAAGCGACACCTGGTGACACAAGTCATACCGATGCCATTCTACGCGTCATTGGTTGACTACATACTCAGCAACCAGTGCACAGACAGCAGCGAGACACCAGACTACATCCGTGTCGATTCGATCGCCAGGCAGATGCAAGAAGCGGGCTACCAGATAGAGGCTGGTACCCTGGTGATGCAGTTTCGTTCGACGCACAGAAGCCTCCGGACATTCGACGCCGCGTTCAGCATAGTTTCTAATCTGTTTCGTAGGTGA
>MV033001680
ATGTCGGTCGTTACCCAGAGCAAGTACCTCGATTCCGCCCGTCTTCGCAACTTCGCCATCCAGAGCCAGCTGCAGGTGAAGCTCGATCGTCTCCGTCACGACTCCGACGCCGTCCAGGCGCGCATCTCCAAGCGCCAGGCGGCGCTGCGCGGCCGGCTGCACGAGTCCCGCATCGCCGACGGGCTCCGGCAGCAGTCGCCCAGCCAGTACCTGCTCGCCCAGAGCATACTGCAGTCGAACGCCATGCGCTGTCGACTCAGCCGCGACTTCGAACCGCCGTCGTCGAAACGTCCGGCGAAGAGCGCCACTCCGAGCATCGGTCTCGACCAGTTCGACCGGCGGATGAGGCAGTGGAAGAGGGAACGGACGAACTACGACCGTCAGTCGTGCTGCATCCACGTCGATCCGAGGAACGGAACTCCGTGCTTCGTTCCGAACGTGGAGACCGCGTACCTGAGCGGCGGATTCCACATGTCATTGTATCCGTGA
>MV033001630
ATGGCGATACTTAAGACATCGATTGAGATCATCTTTCTGTCCGAGTCTCTTGTCTCTTATGGTTGTTTGTTCCGGCATTCTTCGATAAACTTTGCTAAGATGTACGCAGGTCAGAAGGTCAACGGCTATCGCAATTCGTTGACTTCCGGTCGCCGCCGCCCCGCAGCCGAGATCAGCAGACAGGTGGCGCTGCAGTCGGCCATTTTGGACAACTCATCCCACCCCACTGCTCCACTGTTCTTCACATCGGCCGAATAA
>MV033001700
ATGTATTTTTCTCGTCCAGTTGAAACCGGAGCCGAAACTTCCTGTTCCGGTTGGAAGTCGATCGTCGTCGGCGTCCATGACGACGGCTACCTTGCCAACGTCATCACTGACGTCACCGGGCGCGGCTCCGTCGAATGTCCTTGGCTCCTCCGAGCCTCCGCCGGGCAGACGATCAGCCTCACCCTCATCGACATATCGTCTGCCACTTCCGCCGCCGTCGACGTCCCGGTAATCCCAGAATCCTTTGTGCTTCCGGTTTTCCNNNNNNNNNNNNNNNNNNNNNNNNNNNNNACTCGCGCTTCCGGTGACGTCATCGGATTCCAGGTGAAGGCGGCCACCGGGCACCAGTGTCACAAGTACGCCGTCGTGAGGACAGGGGGAGTCCGGCGACCGGGACGGCGGCAGGCGAGACGGTCGTCTGCGGGGTCACGAGAGGGAGAGGCTGGTGTACGTGTCGACGACGAACGAAGTAGAGGTCGTTGTAACGAAGAACATCTCGCCCAGGAGACCGTTCAGGTTCATTCTACACTACCGCAGTGA
>MV033001590
ATGATAGAAATTGAGAATTCGACGGATTTAAAGGGAAAAACAACGGGCGGAAAGGTTCAACCGCAGAAAAGGAACGTTTTGATTGGCTGCACAGGAAGCGTCGCCACTATTAAGCTGGGCAATATTATCGAACAGCTTCAGTCCTCAAAATATCAGATGGATATACAGGTCGTTGCTACCGGAAATGCTTTACGATTCTTTGACCAATCAACAATTCAGGTTCCTGTGCATACTGATGAACATGAGTGGAAGGAGTGGAAAAAACGAGGAGACCCGGTCCTACACATCGAACTAAGACGATGGGCGGATATCTTTGTCATTGCACCTCTCGATGCCAATACTCTTGGCAAGATGGCGTCTGGAATATGTGACAACCTATTGACGTGCATTGCGCGTGCGTGGGATGTCAGTAAGCCACTTCTGTTTGCCCCGGCAATGAACACTTTCATGTGGGACCATCCGATCACATCCGAGCAGGTTAAGAGGTTGAAGACGTTTGGATACAAAGAGATTCCCTGCATTGAGAAAGTCTTGGTCTGTGGAGAAAGAGGGACGGGCGCAATGGCTGAAGTGATGACTATAGCTGAGAAGGTTGAAGAGGAGCTTGAGAAAATTAACGGCATTAACTCTGCCGACGAAGATTTATCAAATATGGCCACTAATGACGACGAGGGACAATTGCTATGA
>MV033001520
GGACATTCCCCTTGCACTCCTCTCCTCTCCTCCTATCTTTCCGTCTTATCTTCAATCGCAACAATACGTCGCTCAAGATAAGAACTACGTCCGAAGAAGACACAGAATCAGGCGTGAGCGAGACAGGCTGGTTTGCCGCCACAGTCGGCTCCGTTGGAAAAGATTGCAGGAACACAATTAACGAGATGACGATGTCAACTGCANNNNNNNNNNNNNNNNNNNNNNNNNNNNNNNNNNNNNNNNNNNAGGTCGTTGCAACATTCAGTCATCGGTCGATCACAACGGTCGTCATGCTGACTTGTTTAACTACCATACTTGGTGATTCTGTTCTGGATCCGCCCTTGTTCACCGTCGACCCTCAGTCGGCCATCGTCCGGCCCGGTTCCGCCGTCGTGCTGTCGTGCTCCGCCAGACCGGAACCGGCGGTCACGCTTCGCTGGACGCTGAACGGGACCGTGCTGGCGACGCAGAAGAGCCGAGGGGTGGAAGTCCGGGACGGCGTCCTGCAGATCCAGTCGTTCGGTCGACCGGAAGACGTGTCCCACGACGGAGTCTACCAGTGTTTGGCCACGTCGCCGACGGGGGGCAGTGTCGTCAGCAGGGAGGCCAGACTGGAAATGGCCGCCCTGGGACCGTTCGAAGGGGTCCGCGCCGTCACCGAGCTGAGCGTCGTCGAGGGGAACGTGGCCGTCGTGCCCTGCTCCTCTCCCTTCAGTCGACCAAAGGCGGTCATCGAATTCGAACACAACGGAACGAGGATTCCCTTCTCCTCGCGTCACGTGATCCTGCCGTCCGGAAGTCTTCAGATTCCGAACGTCAGTCGCAGTGACGATGGGATTTTCCAGTGCGCCGCTTATAACCCGGTCACCGGAAGTAGAATTCGCTCACCCACATCCCATCGTCTCCAGGTTCAAAACGCAACTGGAAGACTCATTCCGCCCACGTTTTCCTCCACTTCCCCGGAGTCGGTGACCGTGACCCAGGGCAGCGACCTGACCCTCGAATGCGCGGCAGAGGGCTTCCCCGTCCCCGACGTCTCGTGGGAGAAATACGGAGGTCGTCTTCCGGTCGGCAGATTCACCCACGTCCTGGGGAACCTGGTCATAGTTGGCGTGCAGAAGTTCGATTCTGGAACCTACCTCTGTAGAGCGAACAACGGACTTGGAACGCCGCCAACAAAAGTCATCGCAGTCGACGTACTAGAGGCGCCGAGCATTGAAGTCGGTCCCACTCACCAGGTGGCGACAGAGACGTCGACCGTGACCTTCAGGTGTAGGGCGAACGGGTCACCGAAGGTCACCGTCCAGTGGATCTTCAACGGCGTTCCACTGGTCAACGGACCAACGGTCGCCGTTCGAGATGCCAGCCTGACTCTAACGAACGTGCAACGTCACCAGTCTGGAATGTATCAATGCTTGGCGAGGAACTCCCTTGGTATGACGTCAGCAGCGGCCAGTCTCGTTGTCACCGGGGCCCTCGGGGCCCCCGGAACCCCCGGAGGGGCCCCCGGGGTGCAGAACGGCGTCACGGCCACCGAGACGCCACCGCCGTTGCTCGAACAAAGGAAACCGGGCTCGGGAATCTTCGGCGAAGAAGGACGGAAACTGCCGAAGGGAGAAGCAGCCAGACATGACTTGGTATCGCCCTCCAGGCCCGAGATAAGTCGCCTGTCGGCCAATTCGGTCCTTGTCCAGTGGATGATGCCTGGGACCGCTCAGTCTCCGGCCTCCGGACCATCTGTCCGGATGTTCAAGATCCAGTACAAGGAGGTGTCCGACGACGGAGACCGGACGTCGTCGGGGAACTGGGTTCTCGTTGAGGACGACATCTCTTACGCGCTCAGGATCTTCGAAGTCTCCGATCTGACCAGCGGGAGAACGTACAGATTCCGCGTGATCGCCGTCTATTCGACCCAGCAGCTGAAGCGCAGTCCGATCTCCGTTAAGTTTACTCTGCAGGATGGACAGCTTCATTCAGTTCCTGTTGTTGCGGCTCCAAAAATCGTCGAGGCACGCCCTCTGTCGACCAGCGAAATGTTCATCGGATGGCAGCAGCAGGAGCTAGGCGGCGGTGAACTGTGGGGCTTTCACATTTTCTACGCCCCCTTCGGACAGGATTACACCGTCCGAAAGATGGTCATACCTGGCTCCAGGGTTCGTCACGCCGTTCTGTCTCACCTGCAGCCAGGTACGGCGTACAGCATTCGCATGAAGTGCTACACGGATGCCATGTCTGAGAGTGGCTTCAGCAACACCGTTGTCAAAAATACGCTCGCCTATTCGTTCAGCGAACCGCTTGGCGAGGACGGTAAGATCAGTGCGATACGCCCTTTGCTGACGAACGCCAACGACAAAGCGTCTACGGCGGAAGAGAAAAACCGCATCGGGTCGCGTAATCCGCCGTCGTCTGCCGGGGCGGAAGAGGACCNNNNNNNNNNNNNNNNNNNNNNNNCCTCGGCTGCGGAGGGCGGAGTCAGACGGGACATTCGCGATGACGGACAGCTGAGTCTGGTCGTCATGGTGATCGCCGGGNNNNNNNNNNNNNNNNNNNNNNNNNNNNNNNCCTTCTGCTTCGTCTACATCTGGAAACGGCGACAGAAGCAGGCGGCGTGCATCGCTTCCGAAAAGAAGACCAAGCATCCTTCGATCGGATCCATCGAATCACCTGAGCTGCTTCGAAGCCTGACAACGGTTCAGGCAGACGACAGCGCAGCCGCCGCCGTCGCCGCCAACAGGTGTCAGATCAAGGTCAACAAGTACATCTACAAGGTCCCGATGACGCACGTGCCCGGCTGCGACGGACGCTGTCTGTCGTCTGCCCGTCTCGGCCGCTATGACGTCTGTCAATCGCAGAAGACCAGAGGAGAACTGACACCTGCTGCTGAGGACGGTGCCGCAGATCTAGAAAAGAATCATCTTCTGAATTCAAGCATTGCTCAGCCTCAGCAGTCGAATACATCGATGATGGCCCTTGGCTCGCATTCTGCCAAAAACAGCTGCGAAATGCAGAGAGAATTCGAGAAGATTGAGATCTCAAAAACAACCGCGGCTGTCTCCCCGTTGTCCTGGTTCCCCCAGACCCTGGCGTCGAACGGCCACCCCGTGCACCAACCGCAGGGCCCCGCCGGCGGGAGAGACGAGGGAGGCCGTCATCCGCCTTCTCCTCTTCCTTCTGCTTCTTCCCGCCCCAGAGGGCATCTCCCCTTCGTCCCTCTGTCCGACACCGACTCCCACCGCTCTCAGACGACGAAGGACCTGGCGCCACCTACCGGTGGATTCCGACAGCACGGCGCTGTCGCAGCAGAACCAGCGTATAAGACAGTCCAAGACATCAGACGCGACAAGGAACTGAACCGCCTGTTCAGAGCCTACGACAGCTCCGACTGCAGTATCGTCCGCGACAGTCCCAACGCCGCGTCCGCCGGACTGTCCGCCATCGACAGCTGCGACGACTGCTCGCCAGACGAACACCCCGGCCGGCTGCTCCGACCGTCAGCCTTCGCTCGGTACTCTCATGAGCCGGCCAGCGCCGACGACGGTCAACCGGCCCTCCAGGGTCGGCAGATCTCCGCCAGTCCCAAGTACGTCAACTTGGACGACGTCCGTAGCGAGAGCTGGGTACAGCTAGCGACTCAGATATCCGACGGGTCGTACAACGTTCGCCCCTCGAACCACAGGGTTCCGTCTCAAGGAACCGTCAGCGGTGATCGCCAACAGATGGTCTAA
>MV033001610
ATGCACGGAACAACGAATCTTGATTCAAACGTCAAAGATCTTCGCTGCCAACAAAAAGAAACCGAAAAGGCCTGGAACTGTTTGAACCTGATCGTGACAAAGGTAGCTGAGCTGGAACTGCAGAATGCCGACGTGCTTAAGAAGAAAATCGAAGCCAAAAAAATTTCGGAAAGCGCTGAAACTGAAAGTCAAAAGTTCCGACAGCGCGAACAACAGCTGATCGAATGTCTAGAAAATGCGACATTGCGTCTAAACGCAGCGGAGAAAAAGGTTCAGAAATTGCAGCTTCGCTTGACGCAAACCGATTCGCAATTCGAAGCGCTGAACGTTCAACTGATGAACGTCAAACAGGAGAACAAAGAACTCAGAACAAGACACGAAACCTTCGACCAGACGACAGAAGGACTTAAGGAATTCAGCGCCGCACACAGGGACTGTGACGTCACTCGGATGTCGGCGAAACCGACCGGAAGTCAAACGATAGAACTGCAGACGATAATCGAGAAAGTGGAAAGTCAGTTGCAGTCTATGACGACACTTACGAAGACATTCGGCGATCTAAGTCCGAGATCTCAGCAGCAGACGACCGAGGAGTCAGAGCGCCGTCTTAGGGCGATGGCAGACGACTTCGAAGCGATGCGCAGAGAACTGGAGCGGCTGATGAGTCTGTACGAGCAACTTCAGCGGAACTCACAGAGGCAGAAACTCGGCTCCAAGAACAGATACAACCGACTGAAAGAAGATTCGAGGTTGGAGCGAGAGGAACAACAGGAGAAGATCTTGCGCCTGGAAAACGAACTGAAACTGACGCGTACAGCCCTGGAGAAGGAGAGAGAACACAGAGACACGCTGGCGAAGAGACAGAGGGACGTCTTAACGGAACAACGCAACCTTATAGCAAGGTCTGTTGATCAGGAGGAAATGGACAGACAGCAGAAGCGACAATTGGTTTTAATGCAGATGCAATCCGTTGAAGAGGCGCGCGAGAGAGAATCCCTGATCAAAATCGTCGACGATTTGACCCAGAAACACAGTGAACTGAGAAAGATCATCGGACAGCTCCAGGCCGAAAAGCAGAAAGTGGAATGGTACAAACTGGTGTCAGCCTCTGCTCCGAGCAGCAACGTAACAATTCTGTCCAGTTCTGGCGACAAAGAGAAAGCTCTCTGA
>MV033001600
ATGGAGGCAGACGACTACGAGGGTCTGCCGGAGACGACCGCTATGTCGACGCACATGATGGCAGGAGCGGCGGCCGGAATCATGGAACACTGTGTCATGTACCCTCTCGACTGTGTCAAGACTCGAATGCAGATTCTTGTTCCCGACCCAAGAGCCAACTACCGAAACATTGCCGACGCTTTCTACAGAATCGTTCGGCAGGAAGGAATTCTGCGGACAATTCGAGGCATTAACGTAATGGCTTGCGGTGCGGGTCCTGCCCATGCAATGTATTTTGCGTGTTATGAAAAGATGAAAAGCATTCTCTGTCGAACCGGTCGAAGCAATCACTTGGCTCACGGTGTTGCTGGGTCGTGTGCGACGGTTCTTCATGACGCGGTTATGAATCCAGCGGAAGTGATAAAGCAACGAATGCAGGTCTTCGGGAGTCCATACAGGAACTGGATTCACTGCTACCGGGCCGTCTACGCGAGGGAGGGACCGGTGGCGTTCTACCGTAGCTACGGGACCCAGTTGTCGATGAACATTCCGTTCCAGAGTCTCCACTTCGTCATCTATGAGTTCAGTCAGGACCTGCTCAACGGGGAGCGCCACTACAACCCCAAGACTCACATAGTCTCCGGCGGGTTGGCCGGGGCAGTCGCGGCCGCGGCAACCACTCCGCTCGACGTCTGCAAGACGTTGTTGAACACGCAGGAGCGTTGCGCGCACGTTACGAAATCGAGTGCCATATCGGGTTTTGTCGAGGCATTTCGAACCGTGTACCGGTTTCGCGGGGCAAGGGGTTTTTTAAGCGGGGTGAGCGCACGGGTTCTCTACCAGATGCCTTCGACGGCGATCGCGTGGTCGGTTTACGAGTTCTTCAAGGCTTACATTACAAGGCAGAAGCAGAAATCCTCGACGAACAGTGACTCTGGAAATCGAATTAGTTGA
>MV033001640
ATGGCAACGAAAACCAACGACGACGACGACGGCGCCGAGCGATTGGGCGCCGATGACCTTGACCTAGACGTCGACCTTGACCTTGAGGCCGAGTCCTACGTCGACTATTACGACACGGACAACATCACCCGGACGAAGACGCCGTCCATGCGGATACGCTCCAGGACGTTTCCACAGCGCTTCCGCGTGGTCGGACAACCCGGGTTCGCGTCGGTAACGTCCTGTCTCCGTTCTCGACCGTGCACGTTCTTCGTCTACGTGTTCGTGGTACTGGTACTCATGTCCAGCTTCGTTTCGGTGGTACTCGTCGGGGTGCTCGTCGCCGAACCGTACCGGCGCGTGGCCGGGTACCTGAACGCCACCTGTCGGACGAGGGAGGCGCTGTTCGCGCGCGAGGAACAGTCGTGCTCGTGCGGCAAAGGATGCAATTCCAGGTACAGGTGTCTGCGAATCAAGGTGGAGTACAAGGACACGAGGACAGACTCGGTCTATGAGGCCATGCTCTATGAGGACGAAACGTCTCTCAACAGACCGTGCGCTAGAAAAGTGATATCCGGTTTACGTTACGAGCGTAATGGTAACGTAAAACAAAGGATTACATTACTTGGTTCTCGTGCAATGGACTGCAATGACTGCGGCAATGTGATTATATATCTTCCGTTGATGTTTCTATCCATGGTAATTCTGTCGCAAGATCAAATACTTGGGTCCAATAATGAATCCACTTTATGCTCCGGCTTCAAAGAGAAGGCCACTGGTAGAGACAAAAGAAGTCTTTTTTGGTCGCTGAGAGATTTCCTGCCGAGTCCTTGA
>MV033001580
ATGACCGAGAATCTATCTCTGCAGAGGATCCTCGAGGCCTTCAACGCCCCGATCAACGAGGAACAGGGCTGGGCGGTGTGCTACCAGTGTGCAGGGTACCTTCTTCGGGGTGCTCCCACGGTCGACGGCGAAGATGACGATCAAAGGGAACCGGTCGATGGCGCCCCGGGGCCCTCGGACGCCCTTTCCGCCGCCGGACGCAGTCGACAGCTGCCTCGGGGCTCGGAGACAGGCGCCGCTGATGTCCTGCGGACGCAGACCGTTGTTCTCGGGCCAGATGGGAATGTGTCGTCGGTCGCTGGTTACTCTGGCATCGCGTTGAAAACATCTGATGGTGAGAAAGAGTTGGTGCGGCTGCTCGGCGTGACGATCTTCTCGGCGCTTGACTATGGCATCGGCGAGTCGGAGGAGCAGAAGCTGAGTCATGAACTGGAGGGACTCATCGACCAAATGACCAACGGTGGCGATCGGGATCACCGTGGCGACGTGGAAGGCGACGAAGGAATCGAAGACGATGCGGACGAAAAGGAAAGTGGCTGCAAAGGTCTTAGCCTCTGTCAAGTCATGAAGATCTGTGCCGAGCACGTCGACGACAGCATCGACGCTGCTGCTCACTATAAGGCCGTCTGCCGAGCGCTCGTGGCCGAAGTGATAGAACTGAGAACTTTCCTGGAAAAAATCTACGATGAGAAGCAGCGGCTGCAGGTGATTCAAGATGAATCAGCAGGTGGCTGCATGCATCACCTTGAAGCTTTGCAGAAAACAGACTGGGCGCGTCTTTGGATACAGATAATGAAGGAACTGCGCCAGGGAGTGAAACTCAAGAAGGTCCAGACGATGGTCAAGCACTCGGTTGAGTATGAGCTCACTCCGTATGAAATTCTCATGGACGACCTTAGATACCGCCGCTACACCCTCAACAAGGTTCCATTGGACGAAGACATGATGCCTCAGAAAGTCAAGAAGGACGTGCACGCGATCATCTTGGAGTTCATACGTTCTCGGCCCCCTCTTCATCCCGTGCACAGCCGTTGTATGTTGTCGCCTCCTCTGAAGTCTCCCGACGTCCGAGAGCAACTCATGGAGGCAATACGCTCCAAACATCAGCTTAAGCCAACGCCGGGTCGAATCGTTGAGACTTCTAGGACAAAGCTTGACGAATTTGATTCTACTCCAAAGCCTTCAAAGAAAATTATAAAGCCTGACTTGACTCTTTTGATGTCAAACAGTTTTGATGAGGAGTGTGAAAACGATTCTGACGATGATAGTGAGGACAAGAACAGAGTCGTGGCTGAACCGGTTGCGCCGTTTACGCCGCTGTCACCAAAGAGTCCACCGAGGCACCTACTGCCTTGGCAACAGACAGATGCTCCCGACCACCTGTCAGACCCGGCCAATCGGGAGCGCAGAAATAGCATATCCGTCTGCGAGTCTCCCGGCAGTTCAGGCCCGGCTGATTCTCTGGCCCGCGACACGTCCGGCGGGCCGGCCACGATCCAGCCATCGAAGGCAGTCTCCATACAGTCGCAGAGATCTCTTCAGTCGTCGTTAGAATGTCTGTCTCTGACCGTTGAGGAGGTGATGCACATACGCGGCGTTCTGACCAAAGCGGAACTCGAGTGTCTGTCCGTTGACCCGGAACTTCATGCTCTGCTGAGCAGCGGAAAGGTCTGTTTCACTTGTAAGAAAACGAAGTTCTCGTTGTTTGGTACTTGGGCAACAACGTGCAAGTTTTGCAGGAGAAGTGTTTGTTCACTGTGCGTCAGAAAGATGAGAATTCCAACTGAGCATTTTGAACACATCCCAGTTTATACGTTGAGTCCAAGTGCTGGCTCTCCGCTGAATGAAGTTGACTCTGTCTACGACATAACTGGATCTATGCCGTCGTCACCCGATTTCACTCGCAAGCCGTCTCCAATGCAGATCGAGGCACCAGCGGGCAGCACCCCAACGGGCGGCATGAGCAGGCTGGCGGCGACCATCGGCTACGTTTCACAGGGCCGAAAGCGGGCCCCTCCTCTCCAACGCGCCCAGACGAGCGTCGTCCGGGCCCCTGTTCCGGTCCCCCGTGCCCTAGAAGCCGGGCCGACGATGTGCATCTGCCGCGACTGCCGGGCCATGATCGTCAGCGTGATCAAGGCGAGCCGTCGGAGCCTGGCGGCGGCCCCGCAGGGAACGGCGGCGGAGCGAGTCTACAGCGACTGTCCGTCGAGGAAACCGTCGCGGAATTTCCACCTGGACCTGAAGCCGGTCTACAAGGAGCGGAAGGCATAG
>MV082000090
ATGACCACGAATAGAGATCGCTTTAAACGAGGCTTGCCTTGTGGAAACGACTCCGTCCAGAAATCAGTCAAGCACTTTCGTCCGGTTGTAGAAATAGCTTCGATTCCCATTCGCTGCCAGTTGGAAAGATTCTCCATTCGCGAATCAAGCGGATCGCTCCTATTTGAGATGTCGGACGCAATAAATACTGCGGACGAATTGTCGTTCGCAGTCTCCGCTCCAGAATTATTCATTCTCGTGCGGTCTTTAGGGACGGTTCCTTTGCTTTCAAACGGAGTCGATCGACTCTATGACGGTCCTATTGTACAGTATTGGCTCATTTCGACATTGATAATTATTAACACTCTAATCAAATTCTTCATTTCATTTCAATTTACAAAGTGA
>MV082000080
ATGCCTTCAAACAGTGTTGATATTCCTGGATATTTTAAGACAATGGAAAATAATTTTGAAGTTTATAACATTGATGAAAAGATTTGGGTTCATATCTTACTTTCTTTGATGAATGATAAAGCTCAAAAATTTATTTGGAACATGACAGATATTTCTTGTTATCCAGTTGTTAGAAGACAGATTTTGATGATACATGGCTTAAAAGCATTTGAACCTGAAGTAAAACCATTGAAGAAATTTAATGAAATAAGGGAGAGGGATACAATTGATAAACTGAAATTTGAAAGAAAGAAAGAGGAGTCTGATGTTAAAAGATTTGATTGGAGATATGTAAGAGTTACATCTGATGTTGCAATGCAATCTATTTTTGGTAAAGAGAATGCAGTTTGTGATATGATGGTTGATAATTCTAGATGCAATGGAAAATGTGTTAGTAAGATTTGTAATGCAGAACTGGTTAGTTGTGAATTATTAATGGACACTTTGCTTGATGTGAAGAGAACTGAATATGTGGTAATGGAGTCTGTTATTGTTAAATCCCATGTGGAATCGTTTGCAAATGTTGTTGTTGCAGATGCAACTGAAGTTTTGAGGAATATTGAAGTTGTAACCAGTGAGATTGTGTGTGGTAATATTTGTAATGATGAAGAATTGATTGTGAATATGGGTGATGATTATGAAGCATCTGTTTGTATTGGTAGTTTTGAGGGAGATGATGTAGCATGTGGTTGTATTGGTGGTTTTGAGGGAGATGATGTAATTTGTGTTGATATTGAGGTTGGAAGGCTTATTGAAGTTGATGTTTGTATACATGATGATGATGTTGTTGTAATTGGTGCTGAGGTGATCAAAGAGAAATGTGTTTTTGAGAATTTTGAGGTTGTGAGCAATGAGGCTGTGTGTGATAATGAGGTATTTGTTGATGCAGAATTGATGCAAATTGTTGAAGATAAGGTAGCATTTGTTGATGCTGAAATGGGGAAAGTTATTGAAGAGGATTATGATGATGAACTGGATGATGTTGTGGGGAGAAGCATATTGGATGCTGAAATTACTGTATTTGAAATTACAGGAGGTAATGATGCATTAGTTGGAGCTGATGTTTTATCAGTTGAAGAGGATTTGGCTGTTGTAAATATGGATTTTGAATTATTTCTAAGAGGTGAAACTGAAAGATTTTTGTATATAAGTGATGTGGTGTTATGGGATAGAACATTCAAGAGGCATGTTTTTGATCGTGGAAAATATAAATGTTACTTTGAACTGAAATTGGAATTCTGGATAGAAATTGGAATGATGATTTTTGATGTTGTAAACAGTAGTTAA
>MV082000040
ATGGAAAGACAGGGTGTTATCATTAAACGAGATGACCCAACCGATTGGGTCAATAGTCTTCTGGTTGTCGAGAAAAGAGACGGTTCGCTTCGTTTATGTCTTGATCCACGTGACCTTAATCGAGCCATCCAAAGAGAGCATTATCGCATACCTACCTGTGACGACGTATTCTCCAAGTTGAGTGGCCAGACAGTCTTCACCATCATTGATATGAAAAGAAAAGATGTTACTGAACATGATGCTATTCTAAATAAAGTGCTGACACGTGCACGAAAATGTGGTGTGAAGTTTAACAGTGATAAAATTCAGCTAAGAATTCCTGAAGTAACATATCTAGGTCATGTTTTGTCAACACAAGGAATTCGTCCGGATGAAAGGAAGACTGATCCTTCTTCGTCGGGTTTAGGCTCGTGCTTAATGCAAGAGGGACAACCTATTGCCTATGCGTCCAGAGCGCTAACAACCACCGAACGCGACTATGCTCAGATTGAAAAGGAATTGCTGGCGATTGTCTTCGCCTGTGACAAGTTTGGACATTATATCTATGGATCCAACACACTAGTACTAACTGATCACAAGCCGCTAGAAGCCATATTAAAAAAAACGATTGTCAGCACTACGCCCCGTCTCCAGCGTATGTTGTTGCAGTTGTTGAAATACAAGCTGCAGATACAATATACTCCAGGAAAACAAATGCTTGTTGCTGATACCCTATCAAGAGCTTACCTACCCTCCTCAGAAAACAACACTGACATTGCAGATGATATTGAGGTCATGGTACATTCCATACTACACGAAATCCCAGCAAGTCAGAAAAAACTCGAAGAATTTCGTCAAGCAACTCAAGCTGATGATGTACTAACTAAGCTGCTGCAACACATACATAGCAAGTCGGGCCCCATGATAAATGTTGTTCTCATGCCATATGCAAAATTCATATCGGATATCTACGAGTTGGATGGTCTTCTCTTCGTTCACGGAAAAATCATTGTTCCTTCTTCGTTGCGTAGAGAGATGCTTACCAAACTTCATGAGGGCCATCTGGGCATGGAAAAATGTAAAGGACTAGCCAGGCAATGTCTGTACTGGCCTGGAATATCTCGGGATATTGAAAACCTTGTTCGACAATGCAATACTTGCAATACCTTTCGTAAAGAACAGCAGAAAGAACCTCTATTACCACATCCCGTTCCAAATAGACCGTGGGAGAGAGTTGGTGCTGATATTTTTCAACTTTTCGGTCGAGACTACTTGATTGTTGTCGATTATTACTCAAAATTCCCCGAAGTGGTACTCCTGCAAAACAAGACTGCAGACTCTGTTGTCGCAGCTTTAAAGTCAGTATTTGCACGACATGGCATTCCAGAGGACATGGTGTGCGACAACATGCCATTTGCTAGTACCACGCTAGCGAATTTCTCTCGAGCATGGCACTTTCAGATTACTACTTCCAGTCCAAGATATCCACAATCCAATGGATTGGCGGAAAAGTCCGTTCAAACGGTAAAGCGCCTCCTCCTTAAGGCAGAACTTGACCATTCGGATCCATCCATAGCTTTACTGCAATACCGGAATGCGCCTATAGCCGCTCAACTTAACCAGCAGTCTACAAAGATACGACAAACTCTTGTTCAAAGACAACAAACTCAAAAGCATTTCTATGATCGACGCTCAAAACCTCTTCCATTGCTCAAAGAGGGAGAAGCGGTAAGAGTAAAGCATGATAATGAGTGGAAGCGAGCAGTAGTCCTGGAGAAGCACCACTCGCCTCGATCGTTCATAATCCAAACTGAGGAAGGATCAAAGTTAAGAAGAAACAGAAGAGATTTGATTCAAACAAATAAAAGCCCAAGAAAACCAAGTACCTATGATGCTGATTCGGATTTATCCGAATCCATTTCTGATTCAACTAATACCCAGTTACAGCCAAGTTCGACTGTTCTGATGCAGCCAATCCAACACTTGAAAGTTGCTGTCCAAGAAGAGAACCTGAACCCAGCTCATACAGTTAAACCTCTTGTGGTTACTCGTTCAGGTAGAACAGTACAACCCCCAGTTAAATTTCAGGATTATGTTACTTGA
>MV082000140
ATGCTGATCAGCTGCCCGCTGACATCTCTCGTCTGCATAATCACACAGAGACCTAGGGTAGGGACGTCGTCTGGTTCGGATCGGAACGAAATGAAACGTTTCATTCCTCTTCGCTTTCCATCACTGACGATGCGACGAAACGAGATCACACAAAGCAACCATGGATTACTGCCATATAATACACTTTATAACTGTGCAATGTTGGAATTCTATGAAGATTTTGTGGTCTGCGCATTGGTCGGTCATGACATGATCACGAAACATAGATTGGATTCTGAACCCTCTGCTGTCCACCCATTCGTGATCCTTGATTCGACAAATTTGCGGCTGAAGTGA
>MV082000030
ATGTCAGCCAAGCGCCTTAAAGAACCAAAAAATTCATCAAAAGATGTTCACGAGACGAATAAGGGTCCAATTTGTGGAATCAATGCTACTGGTAACGCATTAAAAGAGAACGATCAGGTATTGATGTGGTGCGAAGTTAATTCTACTGGATTCTTGATTCCCGTAATGAAATGGACGAGAGGGAGCGACGCCATTGAGAGCAGGTTTACTACAACGACTCACACTGTAATCAACGGAACAGTTAAAACGACATCAAAAACTACTTTACGATTACAAGCACAAGATAACAACGTGATAATTCAATGTGCGACATCGTTTCAATGGCCAAACGGATCTCAAGAGAATATTCCAGAATACAAACATGCGTGGCAACATTTAGCAAGAGTACAATATGGAGTAAAAAACATTACGATAGAACCGAATAGGAGCAGCTTTAAATATGGGGATCAACTTGTATGTCTTGCTGATGGGAATCCAGCCCCAACCTACACTTGGACGCATAACGACACCAGCATTCAATGGCAAAATGGATCAGTTCTGACATTGACGAATTCGATATCAGTTGGGACAATGATGGTGTTTATGTGCACGGCGCTGAACACAGTGGACGGGGAAGTTGGAACTATGTCTAAATCAGTTTCAATTTACATCAGCGCTCAGATTTCTAGTTTAGGTTAG
>MV082000100
ATGACCATTCAGCTGAATCTCGTCTTTCTTATGAACATCATTCGAATTATGGTCACAAAACTTGGAGCCAACAGAACCCTGGAAGTTAACAGAATAAGAAAAGCGGTAAAAGCTACAACCGTTCTCTTTCCGTTGCTCGGAGCAACGAACATGCTGTACATGATAGACAAACACCAGGGCGACGCGTATCGCATCACCAACGCCCTTCTGCAGTCGTCGCAGGGCATATTCGTGTCTGTTATCTACTGCTTTCTTAATGATGAGGTGAAGACGGCCATTCTGCGAAATTGGCAAAGGTATCGCAACCGTCGAATGGACACTCAGCGCCGCTCATCGTCGTCGGCGGCGAAGACTTCGGCCAAACACATCAACACCAACTACTCCAGCGTAGACCGATCAACTCAGTTTTTGCTTTCGAAGCTGAATGCGGTGTCATCATCATCAGCAGCGCCGCCTGTCGCCATCCGCGTGGAACATTTCAAGTAA
>MV082000050
ATGCTGTCGTTCAGTGAAATCAAACATTCAACACGTGCGGTCAACACTGAGGTGGGGGAGACGGCTGACTTCTATGTGGGCACTGTGCAGAAACAACAAACCGGGAACCTCTCTGACTCGTGTTGGTGGGAGGTTATACGCATTAATGACACACCCATTAATTGCAAGCTCGACTCTGGTGCTGAAGTTAACGTTGTGTCTTTCGAAACATATAAGACTCTACACCACAGACCTCCGCTAGAAAACACGACAATCAAGCTCAAAGGATATGCCACTCAGGCCATAAAAACGCTTGGAAAAATTCAAACGCAAGTAGACAGTAAACACGCTTCTATAACTACTGACTTTTATGTGGCAGAGGATAGCGCAACTACTCTACTTGGACTACCAACCTGCCAGTCGTTGAATCTTATGAAACGTGTGTGTGAAGTTTCAGATAGAAATCCCATGTCAGATAGTCTGCTTTGTGAATATGCTGATGTCTTCTCTGGGTTAGGAGAAATTCCAGGAGAGCATCATATCAGGATTGACGACTCCATAAGTCCTGTGGTACACGCACCTAGACGAGTTCCAATAGCCCTTGAGGCAAAGCTTACGCAAACCCTCCAGTAA
>MV082000020
ATGCAAAAAGTGAATTCATGTTTGCAACACATTGAGGGCGTTTGGAACAATAATAACAGTATATCATTTGCTCCAAATTCTGTTCCAGACAGAAGAAATTATCCATTATACGTACTGCTCGTTCTTCATCTGCTTGCGCCATGTGGCCTGGTCGATTGCCATTTGCACAGAACGCTTCAAAATGTGGCACAAAGGATCGGAGAACGGGCAGTCATGAGCTGTGCCTTCAAAGGCACCAATAATTCATGCAAGAATATGACCTGGACGCATTACAAGGCCAATTCTTTAGCCCCACGTGTTATCTGGGAGGGAGACTTTATGTCACATCTATTCTCTGACTACATTTCAATTGTTGATTTAAATGACGGAATATGCAGTTTAGAAATTCAGACACAAACATCTGCCGAGGGAAAATACGAGTGTCTCAGCACAACGACTGGCAAAAAAGCAAGTGCATCACTGATCATTTTGGCTAGCTATCCAGAATGCCTCGTTAAAACGGCTGTGATTAAAACTGGCGAATATTTCAACATAACGTGTTCGGTGGAATATTTCGGGGATTGGGCTCCAACAATGGAATGGATTGTGATTAATGAACAGAACAGTGCCAGCATCAATTCATCTCCACCCTACACTTCTAATCATAACGTCAGCGCTAATCTTTTGGAGAATATGGAGGAGAAGCAAGAAGAGAGCAAATCATGA
>MV082000060
ATGTCGAGAGATGTGTCGAGCGATCGCTCGGGTGATCTGTCTGGAGATCTGTCTAGAGATCTGTCGAGAGATTTGTCGACAGGTCTGCAAAAAGATCTGTCGAGAGATCTTTCGATAGATGTCCAGAAAGATCTTTCGAGAGATTTCTCGAGAGAGATTTGTCCAGCTCGCGTGCCAACCAGCAGGCGTTCCAACCATCTTCATTGCATCAAACGCCAACCAGCACGCGTTCCATCCAGCACGCGTGCCAACCAGCACGCGGGCCAATCAGCACGCGTGACAACCAGCACGCCGGCCAAGCAGTACGCGTGCCATCCAGCTCGCGTGCCAACCAGAGATCTATCTCTCCACAAATCTCTCGACAGATGTCTCGACAGATCTCTTGACAGATCTCTCGACAGATCTCTCGAAACATCTCTCGACAGATCTCTCGACAGATCTCTCGACAGATCTCTCGACAGATCTCTCGACAGATATTTCGACAGAGCTTTCGGCAGACCTCTCGACACATCTCTCGACAGATCTCTCGACAGATCTCTCGACACATCTCTCAGATCAAGATCAGATGGCACGCGTGCTGGATGGCACGCGTGTTGGCTGGCACACATGCTGGACTGA
>MV082000120
ATGCAACAAGCACGCGTCATGCTACAACGATTCGAACATCTACTTCGTATTCAAATCGCTGTTAATCCTGCTGTCAAAATTGAAGAAGCAAAAGAAATGCCAAGAAGTTGCTTTTATGGCTTCTCACGGAAGGGCGCTCTGTTCTTCTCGATGGCTCTAGTACAGTGCGTATCCAAAATCTTCGGTGGCGCTGAAGCGTCGAGTGACGACGCCGACACCCGGATGACTTACGACGCCTTCGACGATATCGAAGATCGCATGAATGCGGTCAACGCTGATAACTGTAAGTTGAAAACGGCGGCTGAGCTGCGACTTCCGGCCGCAACTGTCCCGCAGACGCCGGTCAATTCCAGTAGAACCAAGATGCTTCATTTGCACAACATGGCCCTCAATCGGGCGTTCTTTTATAGCTACGTCTTCCAAAAATTCTATGATTATTATGGTTATTTTGATCTTCCAGGACTTCTTTATTATTACTCCTCAGTTGCTGCTGACCTATCTGCCAACAAGAAGGATATAGTCGGTTCTGGCATTTTCTTTGATAAAAAGCGAGCCTATGCCGTCTGGGAAATGTTCAACGCTTCCCTGTTGTTGTTTGGCCCTAGAGCATGGTGGTCCGATGATGTTTCAAACTGGAACAGAAAACACGCTGATCACACGATGAACATCGTCGATTATGCAGCGGGGTCCGAAACCCGTTACACGGATAAGGAATTCAAGATAAACCAGTGGTATGATCTCTTCTTACCAGATGATTGGAGTATGAAAGGGCTCGATTCTGTGAGGAAATTCAGGTATGAAATAGGAGTGAAGTATTCGAACGAGACAGGCAGATTCACAACCGGTGAGTTCCAGTTTATGAGTCTGTTTGGTCCTCCGTCTCCTTTGAGGTCGAAAGCGGAATATTTACCAGTTCTTTTCACAGAACCATACTTTGACTGTGGTCAGTCTAATCGCTGGATTGTAAGTGCTGTGGCTCCCGTTGTTGACATTATTCCAAGATATCAGGGATGGCATCATCGTAAAACGTACATTGCTGTAACAACTATGGACATGGACTTCATGACTATTGATGTGAATCCTTGTCCAAATAGTCCAGGAAAATATTTCTCAAATTATTTTCAAAATATTGCAAAATGCAAATCAACGACAACTTGTGAACCACTGAATGACTGGGGATTCCGACGTGGAGGCTATCAGTGCAGGTGCAAACCCGGACACCATTATCCACCATGGCAGTCTGGGCCATTTCAGGGCATTGAAATAGAGGGTGCTACTGAGGCAGAATATAAAAATGGTTTTGATTGTATACCTACAGATGATATCCCAAACAATTCAGTTGGGCGAAAAAAGAGGTCATTCGACTATGAGAAGAATATGATGGATCCAGAGTTTGATTTCTTTGATCGGCCATCAATTGCAAAGAAGACTGATAGAGCTGCTCAAACAGTGAAGGTAGATGTGCTTCAGTCAAGAATACTTGACAAGAAATTGCGTTTCCTTCGCCTTGTAAATATCAAGGAGGAAGAAACTACGCTGAGGACAAAGGATGGTAAAGAGAGGAAGAGGCGTGCTGTGGTTCCTCGGGTCTCCCACACATTCCGCCTGGACTTGGAAGCAAATCACAAGGTTCAGTTTTCACCAAGGTGA
>MV082000110
ATGAGTGATCAGAAGATTAAAGGAAGTGGAGTCTTCTTTGACATTGATAAATTCAATGGATCTGATGGACAGTTAAGGCAGTTATTTGGACCATATGCCTGGCGCTTGGAGAAAGACAAGAGTAGTCAAGGCACAGATGAAGAGTTTCGTGCTATTGACTATGCTGGCTTTTCAACACCATACCTGACAGAACCATGGTTCAAGATTGTGAAGCAACATTGGTACTCTGATAATAACACGTATGGTCTTTCAATTTTCAAAGAAAATATAGAAGTTCGTTCTCGTCTATATGAATACTATTCTCGAGATAGTTTGTCTTCTCGAGATAGTTTGCCTCCATTCTATTACAAAGCACCAAGGGAAGAAGACGGTATATGGACAGCACCGTATTTTGACTGCGATGGTTATGTTGATGACTGGATAATTACTTATTCTGTTCCATTCTTTGGACAAAATTCAGATTCAAGTGAAATTGAATTTCAGTGA
>MV082000010
GTAAACCAAAGGCTGTAAAGAAAAAGCGAAAGAGAAACATGGAAGAGTCTGAAGAAGACTCAAAGCATAAAAAGCAATGCACAGAGAAACTGCTATCGGAAGTGGAATCAACTCATGGTGCTCCTGATTCTTTGATGGACAAGTCATTTAAGTCATTAGAGGGTCAAGTCTCAGAAGAAACACTAAATGCTGTTGAACAGATGAAATTTGTGAATATGACAGACATTCAAGCTCGTAGCATTCCTTATATGCTAATTGGTCGTGATGTCATGGGCACAGCACGAACGGGTCAGGGAAAGACATTGGCATTCCTGATCCCTGTCATAGAGAGAATTCGAAAATTTGGTTTCAAGAAATTTAATGGAACTGGTGCCATAATTATTACTCCTGTGAGGGAATTGGCTGAGCAGACCTTTCAAGTGCTAAAGGATTTGCTTCAAAAACATCCTTTGACATGTGGCCTCATTCAAGGTGGAACAGATCGAAAGGCAGAAGCCAAGAAATTAAGCCAGGGCATCAATATTCTTGTTGCAACACCTGGAAGGCTTCTTGATCACCTACAGAATACTCAAGATTTCAAATTTAATCATCTCAAGATCTTAGTTATTGATGAAGCTGATCGCCTTATGGAGGATAACTTTGAAGAAGACATTAAGAAAATTCTTCAACTGCTACCACAGAAGCGTCAGGTGGCCATGTATTCTGCAACTCTGACGCCTCAAACGGAAGGTTTGGCTAAGATGTCTCTTAAAAATCCTGTGTATGTTGCGGTGGATGAACAGAAGATGAGTGCAACTGTGGATGGCCTGGAGCAGAAGGAACAGAAGAAAAAGAAGAAGATTATGATATTTTTCAGTGCCTGCAATGTTGTCAAATTCTATTATGACTTATTGAATTACATTGGAATAACAGCAGACAGTATACATGGAAAACAAAAGCAGTCAAAAAGAACAAACACATTTGCAAAGTTTTGTGCTGCTGATCAGGGCATTTTGCTTTGCACAGACGTGGCAGCACGTGGTCTGGATATCAAAGGAGTCGATTTGATCGTACAATATGACCCTCCAGATGATCCAAAGGAATATATCCACAGAGTTGGTAGAACGGCGCGTGGAGAGGGAGCGTCAGGCAAAGCGATTCTTTTCATTCAGGAGCAGGAAATTGAATTTGTTTATTATCTGCGAAGGGCCAAAGTTCAAATGGACATGGCTGTATTTTCTTGGGAAAAAGTGCGAAATGTACAGGCACAGTTGGAGAATCTTGTTAGTACCAACCATTATCTTGGTATTTCGGCTAAAGAGGCTTACAAGACGTACATACGAGCTTATGAAAGTCACTCCCTGAAGAACGTCTTTGATGTGCGCAAACTTGATTTAAGCAAAGTTGCCAAAAGCTTTTGCTTAACGGTGCCACCTTCAATTCAACTGAGTATCCTTTGA
>MV082000070
ATGGCGATGGCTTCTGAATTTCTGCGACAACCGTCATGCTTGTCCATGGACACGTCGGGCGTGTCTGAAAAACCGGATCGAATTCAACTTGCATTATTTTTACATCTGATCGGAGATGAGGCGTTGGCTGTGTACAATACATTTACCTTTTCTGATGACGAGAAGGATAAGTTAGCTCCTGCGCTACAGAAATTCGATGAATACTGCCTGCCAAGAAAATACGCGGTGTACGAGCGGTAA
>MV082000130
ATGCGAAACCAGGACAAGACCCTGGCGCGATTACCAGAGGCTTCGGCGCACTGGAGACGGAATGCACTCAAGGACGAAGCGCGATATTCCGGAAAGATCGAAGCATATTGTAATACGGAGGCTTTTAAGAGACGTTTTGACCATTTGGTCTACATAAGTACCTTTATGCTACGTGAGCAATAG
>MV171000060
ATGGAAAGCAGTAATGCTTCTGAAGATGAAGACCAGAATGATGGTGGAAATATGGAATCCAATTCAATTGATGATATAGGAAACGATGCTGAAGGGGTCTGGAGCGCTGATATTGAGCAGAGTTTCCAGGAGGCGCTTGCGATTTATCCGCCGTGTGGAAGAAGAAAGATTATTCTCTCAGATGAAGGGAAAATGTATGGTCGTAACGAACTTATTGCTCGTTATATAAAATTGCGAACAGGAAAGGTGAGGTCGCGTAAGCAGGTATCCAGTCATATTCAGGTGCTTTCTCGTCGCAAGTCTAAAGAAATACATTCTCAACTGAAG
>MV171000030
ATGTCCGAAGTCTGTCCGCCGCCAACCGAGAACGCGACAGCTGCAGAGTCCCGACGCCTGCGTTGCATCGCGGCGGCGACACCCGGTTGTCTTCATGTTCATCTAAACTGCAGAACTACGTCCGATCGCCGGTCGCCGGTCTCGACGCCCGCCCTGGCCATCAGAGACGATCGACGCTTCGTCCCGTCTCCGTCGCCGGTTCTGGTCGAGTCGTCTGTCGATTGGCGCGAGCAGAGACCTTCTATTCGCCGCCGCCGCTGA
>MV171000020
ATGAAGAGTTTGATGAGAACGCAATTTGTCCTGAGCTCTGCTACATTAAAGGACGACTTAAGCAAGGCTCGTAAGATCACCATTTGTCTGGATGGATGGTCAAAGAAATCACTGTCTTCTTCCTATCTTGGGATCTCGGCCTGTTACTATGACGTCACAGCAAATAAACCTAGACATTCATTCCTCAATCTTTGCAATATCCAGCACCCACACACAGGCGAGATGTTGGCGGAATGTCTGTCGCAATGCCTTCAACAGTGGGGTATTACTGAAACACAGGTGCTCATGATCATCACCGACAATGGTGCAAACATGGTGAAAGCCATCAGACTGATGCAAGAGAAGACCCAGCAGAGTGCCATGTTGGATGAAGAAAATAATGATGTACACGACGACGATGATGATGATGAGAGTCACGAGGCTGTGGAAGACGAAAACATTGTGAATCAGGAAATAGGTGAAGATGAAACCAATGAAGATGCAGATCACTCGTATTCAGATAATGATGAGACAGTTACAGACGAGATCACAGATATGGAGCCTGAAAACCAGTTTGATTTACCCACCCAAGTTCCATACCTGAGAATGCCTTGCATGGCGCACACGCTTCAGCTGATCATCAAGCTGCCATACTCGCATTATGATACTGTTCTGACTAAAACAAGGCATCTGGTTTCAAAAATAAGAAGATCGAGTGTTGCTGTTGAAAAGCTTGTCATGATATGTGGAAAATCGGTCATTACTGATTGCACCACCAGGTGGAACAGTACGTACCAGATGATTAAACGCCTGCTGTTGATAAAATGA
>MV171000050
ATGCCTCCTGTGACAAACGGTTTCGGTTTGGCAAAAATACGAAATTCCTCACCGGCTTTCACACCGCCACCATCGGATATTAAGATTTTCATTGACTCGGGAGATGTTGCTGCGCCCTCATTGACCACTTCTACAATTTCTGAAGACAGCGATAGCAAAGCAGGTGAAGATTTAGTTATAATTGCATCTGCAAATGACAGCGCTTCGTTTCTCCGACACCGACACAGCAAAGAGAGAAATTATGAGATCTCGGAAAATGATGACAACAATCATGGTGTTCAAAATGAAGATGTAAAAGCGGGTCTTTCAAAAGGTGGTGAGAATACTGTAGATAAGCTCTTAACATCTCTGACATCAATTCAGAGTCAGGTATTTGCAGCCCTTATTGTCCTTGTTCTCATCGGTGAAATGTTTTCGTCACCTGCTGACCAACTGACTGAGGATCTGTGGCTGAGATTTCTAGACAGATTTGAAAAACTTGATAAAATTCACATTCCAAAGATGTGGTCGTCTTTTGGCTCAGCACTGACGCCGTGGGCAGTCGTTCTCCTGATAGACTATGTCCCGTGCATTTTGCCACCTTTCCATCTTCCAAGAATTCTCGTTCACTTCGTACTGTTTGAACTTATTATCGCACTGGCATTGTTGTTAAGTTTCTGCTTTCCTGTGACTGATGTTGATGGCTCGAAGACAAAGAAATGGAGTCGTTTTACCCACGGCATACGAGTTGTTTGCGGCGACGTTCACAGTTTTGTCTGCATGTTTACCATAATTGTCGTTGGATTTGTGTATGGCTTTATAAACACGTTCCTTTTCTGGGTGATGCACGAGAAGACGGACAACGGGTCAGAATTAGCTCTCGGGATTTCGCTTACTGTGGCCGCAGCTGGAGAATTTTGCATGTCCTTTGTTGCGGGATGGGTCGTAAAGAAACTGAAATGTCCGATCACAATTATTCTTGGATTAGTTGTTCTTTGTGTGCGTTGTCTTCTGTACTCCTTCCTGTTTAACCCTTGGATTGCTGTTGTTGGCGAAGCAGCGCATATGCTCAGCCACACGATCATCTGGGCGGCGGTTCGTAACTATTCCGCGTTCCGCCTTAACCCTCTGGTGATGGATATGAGCGCACAGAGCGCTCTCAGCCTCGTCTATTCTGGGTTTGGTATCTCGTCTGGTTGCATTGTTGCCGGCCTTTGCTATTCTTATCTTGGGTCGAAAATGATGTTTCAGATTGCGGCCTGCGTAGCCGGCGTGTGGTGCGTTGCATTCGCTTTCATTTACAAATGTTGCAGTCAGTGGAAGAAACGAGGGAAGTACACAAAGATTGCTCAGGAAGAAATGGCAGACAGCAACGACTCGGATGATGATTGGTTGGATTCGGCAATAAAGCGCAAGAACTGA
>MV171000040
ATGTCTTGCGGCCATGTAGTGGGGCCAAGAAGCTGTCCATGTTTCACAACTGGCTCCGTCCGTGTGGAGTCCGCGTCGCTCTCAGAACGTGCGTTCATCAGTCAGCCATTCAATCCGTCAGTTCGCACGTTCGCAGTTCATCGTTCATCCGATGATCGTCATTCATCTAAAGTGATCTGTTCATTCGGTCACTGA
>MV171000010
ATGTCGGAGGAGAAGCGACTGATAAAGAACTTGTTGAAGAACTACGAGGAGGTTGGGTTGGTCGGTCGACCTGTGTACAACATGTCTCAGATGATCAAAGTCAGTTACGGCATCGCTCTTATCCAGATCCTCGATCTCGAAGAGAAGAATCAGGTCCTAACGACAAACATCTGGTGCAGATACGCTAATCCTGTGCGTTTAGGAACCGTTCGCCGATTTCCTGATGTATCGATGCGCCTGTTTCTGACGTGCTTTGGCGTTGCTTGGCAACAGGCGTGGACGGATGTATTACTGCGCTGGAGACCGGAAGAGTACAGCAACATTGACCACGTCAGGGTCCCTGTTAACAAGATCTGGAGGCCAGACATTACGTTGAAACGCCCTAATTTATGCAGCGCCGATACGCGTCTGAGGGAGCACCGCGACGCTATGGCCGTCGTCTCTTCCTCCGGAAATGTTCTCTGGATTCCGGCCGCCATTTTCCGTTCCACGTGTTCCATCGACATCCTCTACTTCCCCTTCGACACGCAGGAGTGCAACCTGAAATTCGGATCGTGGACTTACGATGGATTCAAACTGGATCTCGAGTTTTACGGCGGACTCGAAGAGATCGACATAACCGATTACGTTGAGAGCAATGAATGGAAGTTGCTGGAACATCCGGCGAAGAAGAACGTAAAGTTCTATCCGTGCTGCAAAGAACCGTTTCCCGATCTGACGTTTACCGTCAGAGTCAAACGCATCGCCATCTTCTACAGCTTCATCCTGATCGTGCCCTGCGTCCTCCTCTCCTTTCTCACCCTCGTCTCCTTCTGGCTCCCGCCAGAATCACCCGCTAAGGTCCTTCTCGGGATGAATCTATTCGTTGCCTTCTTTTTGCTGCTACGAATTCTGGCGGACTCCACTCCCCCCGCTTCTTCCAGAATTCCTCTGATCGGCGCTTTCTTTTGTCTGAACATGATCATTATAACTCTTTCGTCGTTCCTTTCGGCCACTGTCATCAACCTCTACATGAGAACGGACAAGCAGAACAAGGTTCCCGTCTGGCTCAAAAAG
>MV032008340
ATGCTGCTGCCGATGCTCGGCATCTATCAGGAGTACGTCCGCAACCACCACTACAGTCTCCAGGTGCTGGCCGAGTACAAGCAGAAGACGGAGTTTAATCAACTGCTGAGAAGATACGAAGAGAAGGCCGTTTGCGAAGGACACTCGCTGGCCACGTTTCTCACCTACCCTATGCATCAGGTTCCTCGCTACATTATCACAATCCATGAATTACTTGCTCACACTCCACATGACCATGTGGAACGGAAAAGCCTGGAGTTTGCACTCGGCAAACTCGAGGACATGTCTCAGGTAATGCAAGATGAAGTTAGTGAAACAGAGAACATTCGCAAGAATCTGGCGATCGAGAGAATGATCGTGGAGGGCTGCGACATCTTGCTTGACGTCAATCAGACGTTTGTTCGGCAAGGAACCTTGATCCAGGTGACAACAGATAAGGGACGCAGTGGCCTTGGAAGACTCGGTTCATTTAGTTCGTCGTTTAAGGAGACGAGGAAGGAAATAGTTCGTCAGGTGTTCTTATTTACGAACCATCTGTTGCTTACCACCCGCTCTTCCAATGGGAAGCTACACCTGGCTAAGAACTATGGGAAGATTCCGTTGATCGACTGCAACCTTATGGAAGAACCGAGCTCAGAAATAGCCAACTGCGACGATGACACTTCCTCTTACGATAGCAGCTTGAGTTCAGCGAGTCAAAACTCGGGTGCCGGGCTCCTCCTTCAGAGCCAGGCGATCGAGCGTGAGCCGCGGATCGACTACGGTGGTCTGGATTTCCGCCTGACCCTGGATTCGAAAAGTGGACCGCCCGTAACGATCACCCTGGTTGCTTCCACGGTCCAGGAGAAAGCCGCTTGGTGCAGCGACGTACTGCAATGTATTGAAAATCTTCACTACAGTGATATGGTCAATAGTTCTCTGATGGAGACATCATCTGTTACTATGCCACAGTCAGTCAGATCTGACCCGAGACTTTATCGAGATGATGTCGATATCAAATTCAGTCGTTCGTTGAATTCTTGTAAAGTTCCTCAGATTCGACACGCCTCGGTCGACAAGCTGTTGGATCGCCTAACCGATCTTAGGTTTCTTAGCATTGACTTTCTCAACACATTCCTGCTGACGTATCGAGTCTTCACCACCGGCCAGCGCGTGATCGAGTCGCTGCGGCGTGTCTACCGTAATCCAGAGTACGGAAACCTCGAGGCGCTGCAACAGATGGGAGTTTCAACTCAATACAATCATAGACGAGCGCGAAGACTGTTTCGGGACGTCGATCGCGTCAGCCGAGTCTCAGTCGCACGCGAGTCTTCTCGCGTTGCCGAAGCCGAAGCTCGCGCCGATCGCGTCGTGCGAGACGCTGTCCGAGAGCTTCGACCAGTTTATCGGAAGCAGCAACGAGTCGCTCAATTCGTCCCCGGTTGCATCTTCCGACGACAGCTACACCACCCCGACGACCATCATGATCACTACTTCGACCGACAGCGCGTTCTCGTCCGAGGCGTCGCCGCTCAGCCGCTCGCAGCTGAGCCCACGGACGTCGTCGGCGTCGATAGTCTTCGCGGAAGTCCCGGACGAGAAGGCGGCGAGGAGGCGCTCGAGGACTCGCTCGCGGCGGACGGCAGCGCCTGCAACATCCGGAACCTGCTCGTCCCGTCGTGCCTGGCGTCGGGATCCGCTTCGTCCGAGACTCTGACGAGCTCGTTTTCGAGCTCGCACTTCCTGAGCGCCGCCGCGAGCTCCGACACGCTCGTGCCGAGCTCGCCGCACTCGATCCCCAACTCGCCGCGCTGCACGACGCCGAAGCACTCGCTCGTCTCGTCGTTCTGGGTCGGATTTCGCAGTCGTAAGGCGTCGGTCCCTCCGGCTCGGATCCCTCCGAGCAGCCAACTGGACGCGCTGGCGCTGTCGCCGGCGAGCAACCCGAAGTTCGGCAGGGCGGCATCTCCGGTGCGGCGGGCAACGTCGCCCTGCACCTTTTCTTTGGGACATTCGTCGTCGCCGTCGCCGATTCTGCGTCGATCGACTTCGCCGAACCCTGTGAGGTCTCCCGCCTGCAGTCCGAAGTTGAAAAGGGCGCCGTCGCCGATTAACTACAGCTTCTCGTCTCCGAATATCATTGCCAATCTTGTCAAATCCAGATCGGGAAAGCACGGAAGCACGGAGTTGGATTTTTCCGGGTGTAGTTTTTCCCCGCGAAGCAGTTTCGCGACCATGACGGTCGAAGGATCTTCTCCGACCGCAAAAGTCGGAACAGTGGTTACGTCATCTCGAGCTTCGAAGAGAAGATCCAGCTCCACTGCAGCTGCTGCTGCATTTGCAGCTGCCACTGCTGGCTCGACGTATCCTAAGGACCCGCTGAAGTGTTCCAGCCGCTTCCATGTTCCTGGTGAACTGAAGCCTTCACATTCTGGGAAGAAGCAAGAATCAGTCATCAGCTCGGCAGCCACAATGCGAGTGCTCAGCATTTTACGGCAATGGGTGACCAAACATTCACAGGACTTTGAGTCGGATCCAGACCTGAAGGCGAGCGTGAAGGAATTACTGGACGAGATCGTCAGCAATCCCAACCTGCTTCCTGCCGAGTACAAGGCAGCATCCGGCGTCATCTACGCTCTGATGAAGGAAGAGGAAATCCTCCGACCGCGGTTCAATCTCGAGGCGCTCCTCGTCCCACCCGACACTCCGACCAAAGACACGTTTGACACCTTGTCGGCCCTTGACATCGCTGAGCAGCTGACCTACCTGGACTTTCAGATATTCATGTCGATCAGCAGCGAGGAACTACTCGGTCAGGCGTGGATGAAGCCTGACAAGACCGTGCGCGCAACTCACGTACTTCTCGTCAGTAAGAGGTTCAACGAAGCAAGCCGTCTGGTTGTCTCCGAGATTGTCCGTCGCCAGAACATCCAGGAGCGCGTACTGTGCATCGAGAAGTGGGCGGCCATCGCCGACATCTGCCGCTGCATGCACAACTACAACGGCGTGCTCCAGATATGCGCCGCTTTCGTCAACAGCTCCGTTTACCGACTTAGAAAAACCTGGGAGAAACTGTCGAAGCAGACGAAACAGATGATCGAAAGACTTCAAGTACTCGTCTCTTCCGACGGAAGGTTCAAGAACATGCGAGACGCGCTTCATCGTTGCGACCCACCGTGCATTCCATACCTTGGAATGTACCTAACCGATCTGTCGTTTATCGAAGAAGGTTCGCCAAACACAACGGACGATGGATTGATCAATTTCTCTAAAATGAGAATGATTGCTCATGTGATCACAGAAATTCAGCTTTTTCAGCAGACGCCGTACAAAATAGAACACCACCGCAGGGTAACTAACTACTTGCTCGACGTTACGCGCCTTTTCGAAGAAGAACAGACATTTAGGTACTCCCTCGAAATCGAACCGCGCAGTACCCGAGCGTCGGTCTCCGTTGCTGCTGCTGCAGTGCGTCTGAGAAGCGCAGCCCCTTGTGCTCTGCGCCATCTGGTGTCTGGTTGCTGCTGCTCGTCACCGGGTGTCTACGCCCCAACCTGCTGCGCCCCGACGCTCGCGCGAAGACACTGTGACGACGACGGCGTGGCACGGTGTCGGCGCGACATTTCGCTCGTGCCGCGCGATAGACAACGGTGTTGTTGTAAAATTCTGTTTGATACGCGTATCATATCAAACCGCGACCACCTCGGATTCAGAGAGTCTGCAGTCGGATGTTTCGTCGGAGGTCGAGAGGAGCCTGTATCTGACCGATTTCATGTTCTTGTTCTTGTGCGTTACGTTTTGTTGCAAACGCTGGATTTTGGTTATCTTGAACGGGCGTTGTTGTTGTTGTCATGGAAACGAGAACTGGAACAGACTCTGAAGCCGGTTCCTGTTAATCAGCTGACGGAAGTGACCGAGGACGTCTGTTTGATAAGCGGACAGCAGCTCGTCGGGAATTTCGAAGTTTGA
>MV032006800
ATGATTGGAGAAAAACTGAAGCAGCTTGTTGGTTCGATCAGTGAAAGCCTTGTTTGGCCACTTCAGGGAGGATTGGAAGATTGGAAAAAAGCAGTTATTATTCTGGACAGAGACTATGCTAAAGCATCAAAAAGAGCTAATCAGGATATCAAAAAGGCAACACTCGAAACTGTTCGTCTTAAGAAAAAGTCTAAGAAAGCAACAGCAAAGCCGGAAATTGCAAAGCAACTAGAAAATGCCGTGAATGAACGTAACAAAAAGTATGAAGCTCTTGAGGCCATAGAGAGGAATGCAATGCAATCTGCGCTTTCCGAGGAACACAGCTTCTTCTGCTACTTTGTTCAGTGCCTTAAACCTGTCATGGATTGTGAGGTGTCCATGATGACTGAAATGACTCAAATGGAGCAGCTTATGTCTGCACTGCAAGCTAAGACATTTGATCCATTTTCACGTCCAGAAAAAGACAACGAATTATCACGCTACGTTAAAAAGGAAATCTCAAGCACACCATCAGAGGTCCTTTACTTTGAAATTGATATTTTGTTTTAA
>MV032006930
ATGAACTTGAGCGCCATAATTTCCGAAGGAATCTTTGGTCGCAAGAAGAAGAAAAAAACGCGGTGTTGTGGTCAGAGCCTCTCAAGGCGATGCGAGGCGCAGAGGGATGCGTTGGCGGTTTCGGCTTCGGCACTGGAGGCCGAATGCCGGTCGGTGGCCGCGTTCGCCCAGGCGCTCGGTGTCTGTCTTCTCGGTATGGCCGCGGCTGATCAATATATACGACGACGACGACGCAAAGAAAACGGTGTCCCAATGCGATGTTTATGA
>MV032007140
ATGCTTCGATTCCAAGGTGATTCCGGAATGCTGTTTCCGTCTGTCGTAGAAAATGGATCGCGCCGGACGATCTCATCCGACCTGTCTCCCCTTCGGTGCACGTTGTTCTACGGACTAAACAGCTGCAGCTTTAACCGGCTTCAGTCGGGAAAAGCCGTTCGTGGAGTAGCCGACGGACCAGCGGAAAAGCTCGCCGAGATGGGCAAAGTGACGTGCGAATGTTGTCGGAAGAAGTGCAAAGGCCAGGCAATCAAGCTTCCCGAGGAGAAATTCTTTCATCTCAAGTGTTTCAAATGCAAAGAGTGCAGCAAACAGCTTTCGTCGAACTCTTTTTTCTCCAAAGACGGCGCTCACTATTGTGCGGAAGATTACCAGAAGCTTTTCGGAACGAGGTGCTTCTCTTGTGGCAGGTACGCTGAGGGAGAAGTCGTCACCGCCCTTGGCAACACCTACCATCAGGAATGCTTCCATTGCACGAAATGCGGAAAGTACTTTGGTCCTGGTGACAAAGTGACGTACAATGGCAAGGAGTATCTATGTCGCCCGTGTCTCGAGAAGTCTCGTACGGTTGCACTTACTTCTTCCCCGGGCAGAAAATTCAGGCAGGAAGAAGAGGACAAAGAGAACGTGGAGAGTCCATTGAGGGGAGCCACTGGACATACACAGACCAGTTCAGCAGCGCCTCGACCTCAACAGATCCTACTGAACACACCGGATTCAGATTATTCAACAGACATCAAAGACTACACAAGCGATGGACATGATCTGGATCGCAGAAGTCCACTGTCTCCGATTTCAATGACCTCTGGATACAAGTCTGATGCATCGTATGATCAGACGCCAGATGCTTCAAGGGAATTAGATAGAATCACGGAACACTCTAATGCTGATAGTAGAGGTTATCTTGTGCCTGGGCACCAGCACTTTATGCATTATCGCAGTGTTAGTCCGGCTGTTTCTGCGGTGTCGCATTCATCCCACAAATCAAAGGATTCAACTGGGAGTGTGAGTTCTGCGAGCCGTGGGGAGCCAAATTTTGGGAGGTTCTTCCAGACATCCTACCTGGAAAAGAAGGATGATTTCAAGCGTGGTCCATCGTTAAATCCCGTGGAAAGGCCGGCGCTACATTACCATCGACCCGAAGGTTTCAGTTATCGTAAAGTGCGTACGGACATCAAGAAGCCTTCAAAAAAAGAATATCTTCGTTCGGCCGTTGCCAATTCGTTCCTTCCGCATCGAAGGAATTCGGAGCCCTACAGACCGATAAAGTCGCAGGAGCCGATCCAGTTGGCGAAGCTGCCGGACGCACATCGTTCGGAGAGCAGTCGGCCGCTTCCGATAGAACGGGACGACTTCCCCGCCCCGCCCGCTGCCGCCGCTGCATATCCGGAACTACTTCGAGAGCACAGATATTCCCGGAGGTCTCGGGCAGGATCCCTGAGCAACGAACTCGACAGCGATCCAAACAATGAATTGGACGACAACGAGGACGAAGGCAAAGCCGACCCTAAGGTTGAAAAGGAAATCCAGGAGCTTTCGAAAATGTCCGATTCCGGGGCGGCGATGATGATACTCGAAGGGTTAAAGAAGAAGAAACAAGAACCGGTGAACCTTGACCCTCGCAGCGCCTCTCGTACGCCATCCGCTTCTTTCGAGCCGCCGTTCAGAACGAGATATGAGTCTTCAATATTTGCATCTGCTTCTCGCGACCTTGAACTTCGAGCGCATTTGCCTTCGCTGGACAATACCTTTTCTGAACCTAAGTACCGAACTTGTTCGACGCCAGTAGCACAATTTCTCGCTCCGAGACCTGGTTACAGTCTGCGCTGTGGAACGTCAGATAGCAGGGATGGCTTCATTTTGGATTCCGATGGATATTTTTTGGGGAGCTATTATCATCCACGACGGCCGGATAGCAGCGCTGCAGTCCTAGAACGATCTGGATATTATTGCTCACAGTCTGACTTGGAGGAATACGATCCTACCACTGGCCTGAGGAGAAACACACGGCTCCGCTCTTCTGTCATTCCGGACGGAAGAGTGACTCCGATCTCCCTTTCGGGACACAGACGAAAGAGCGTTCCAAACATTTTCAGAGTTGAAGAGCCATTAAAGGTTTATGCCTACGATGACCTAAGGCTGAGCAACTGCAGGAGACCTCCGGGACTGGACAATGATCATTTAGAGCAATATTTGTCGAAGGATGAATTCGAAGGGCTGTTCAGAATGACGCAGGAAGACTTCTACAGTCTTGCCGAATGGAAACGAAACGACATTAAAAGGCGGATTGAACTGTTCTAG
>MV032005710
ATGATGTTCATTACCTCGATAACTTGTCCAGTGGAGCCGTCAAACTTGGGTTCGAATCCCATCGCAATCACTCCATTGACGCTTCACGAAAGTGAAATAAATCTCTCATCGCCCATCAATATCGCCGTAAAAGAAGGTGAAGTGGCAGAATTCGAATGTCAAGTCAATGCTGCAATAATTCAGAGTTGGTCATTCACTCCGGTTGGCTCTAGTACTCCAGTAACCTTCTACCATGGAATATATGGCAAACTGAATAATCAAACATCATTTTATAATTCAACAAGTCCAGATGGCCGTGTGAGCGTTATGACAAAGTCAGTTAGACTGGAAGACGCCGGAATTTATCAGTGCAACATTCAACAGACTGAAGGGAATGAACTGATAGTGAAACAAAGAAGTGCTCAGCTGATAGTGCTAGCGTCGGAGCCGCGATGTTCCCGTGATGACAGCAACGATCGATTCCGTTGTTCTGTCGACTACAGAGGCAATTGGGTTCCTGTGTTGGAATGGAGAAGGGATGGACCAGATGGACCGGAAGTTACAGGTGGCCTTCAAGATGTCGTCACAAATAACCAATCGCGTACTTTCATTTTATTCCTTGGCGGTAAAGAAACCAATGTTTCCAGCGCCAGTGTCTTCTGTCGAATCTCTTTCTCTTTCAAAGGCAATTCAACAGGAACATTAACTGCGGACAACGTCCCAAAATATACTCCTGTTTGTCCAGATTCAAGTAAGAGTTCAACATCGAGAGTATCTTCAACCGGTGACTACAGAGCTTTCAATACAGAAGCACCAGACTCTGCAGAAAGTACTAAATTCATACAAATAATAATTGCAACTGGAGTCGTGGTGTGCATACTCGTCATTATCTTGATATTCGTTTCAACTCGAAACTTTAAGAAATACAGCAGTGACTCAGTTCGTCCGAGAGAAATTGGTCCGATTGTTCGAAATTCCGTCCACAGTCCTAAAATGAAAGGAGTTTCGCAGAGAAGTGAAAATTTGCCGAAGTTCAAAGAAGCAGATTCGCATGTCAGCGTGAGAGGCAGCAGAACTCTATCGGACAGAGAATTACAGAAATTAGAAAGAGAGAAATGCATCGTAGCAGATGGAACTGTCTACATGGAAATGGGAAACGTTGATAACAACATGAACTCCCTGTCGAGGTCAACTCTTCGCCCGTCGCGTTACGAAATGAGTATCTACGCATCCATCGACCACAGTGGCATGCCCTTAGCTTATCCTCCTCCTTCTCCTTCTCTTCATAGTAGATGCTAA
>MV032007400
ATGGTGTCGCTGAAGCTGAAGGTCAATTCGCTGTCGTCGCCGGTGATGTCCAGTCAACCGCCGAAGGAAGACGTCTTGACGGCCATGGCGCAGAAGTTCGTAGACGGCGTCATCCTTCAATACATGAACGTCCTCGGAGACAAAGGGTTCGACATTCCGACGCTAGATGGAGCTCGGCTCGTCGATCCGAAGGTGACGTGCATTCAGAATGCGATGATTTTAGACATGGACGTTGACCTGGAAAACTGGATCGTGCCTCAGGCAGCGTTAGGTTTCTGA
>MV032007350
ATGGCGGTGGATACCTCGGCGTGGGATCAGTCTTTCGTCGATGGCGCTGGGGACATGGTCACTCATTCGGCGGATGACGGTGTGCGTGACACAAGACACGCATTAAATCCTAAAAGTCGAAATGACTCCGATGAATCTAACACTCCTCGTGACCGGCGTCACGTGACTCCCGCCGCCGAGACAACTGTCAGAGAAGGTGTCGGTCCTCTTCTCGACCGCGGTCGGTGTCAGTTCGTGACGGAGTGTCACCGGCCGATGGCGCCAGACTCGACTCTTCGTCAAACTCGGGGTGGAACGAGCCCCAGGGGCACGAGACACGCCTTCGAGCGCGGGGGTGATGCGCGTCATCGCGGGTCACGTGCTCAGCTCGTGGCGATGAGTGACGTGGCCACTTGGCTTGACGGCCTCGAACCCTTCAAATCCTCGTCGCTTCCACTGGATCGCTCCACTTCCGGTTCCCTTTCCATCTGCTCCGACTCCTCCTCCACCGCCACCGCCACCCTCGACGTCCGGAAACCGGAAACGGAAAACCAAAACCGTCCTTCCGTCGTCGTCGTCCGGATCGCGCCGGATTTAACACCGGACGTCAGCAGCAGAAGAGCCGGGGACCCGCCGCATCCGGTCTGCGATCCGGATCGACTGCGAATCGTCTACGCGCGACTCCGGACTTCCGGTTTCTACCTCGGCCGGATGTCGACGGAGGAGGCGCGACGTCGTCTGACCGGATTTCCGGTGGGGACGTTCCTGCTGCGCGACAGTTCCGATTTCCGCTTCCTGTTTTCGCTGAGCGTCCAGACGCCGCGCGGCACAACGTCCATCCGGATCCGGCATGACTCCGGCGGACACTTCCGGTTGGACAGCAGCAATCCGGATCCCGTTCACCGGACGCCGACCTTCGACTGCGTCCTGCTCCTCGTCTGTCACTACGTTCGCCGCCGAGACGACGTTGCGGGTCGACCCCCCGGGTCGGACGACCCGTCCTATTTCCACCACGACGGCAGCAGCAGCAGCAGCTACGTTCTGAGGGAGCCGACCGGAAGGTGTGACACCCCGGGACTGATCCGTCGACCCCTCGAGACCACCCCGGCTGCCCTGGCTCACCTGTGCCGGAAGCGGATCCATCGAAGCATCGGGCGGGCCCCGGGGAACATCAACCGTCTCCATCTGAACCCGAGTCTGAAAAACTATCTGGCCGACTATCCCTACGACATCTGA
>MV032006220
ATGAGATCTGAGGATGCTGCAGGTATTGGTACCAACCAGACGCAGAGAAAGTCAGGAACTTCCGGTACCACTGAACCTGCAAGTCCCAGTGGAAGAACAAAAAACACCGCCTTCTGTAGGGTACAGCTTCTGGATGGATCGGATTATGAGATTCGAATTGACAAATCGGGCAAAGGTCAGGAACTGGTGGACAAAGTCAGTGAGCATCTGAATCTACTGGAAAAGGATTATTTCTCCTGTTCTTTTCGTGACAATGCAGACATCAAGCTGTGGTTGAATCATGAAAAGAAGATTAGTAAGCAACTTAAAGGAGGACCCTGGGTGTTTTCGTTTGAAGTCAAGTTCTATCCTCCGGACCCTTCTGTTCTGCAAGAAGATATTACAAGATACCTGCTTTGCCTTCAGCTGCGTGCGGACATCTTCTCGGGCAGACTTCCTTGCTCCTTCGTGACTCACGCCCTACTCGGATCGTACACGGTTCAGTCAGAACTCGGTGATTTTGACGCTGAAGAGCATGGATCAGGAATTGAATATGTGAAATATTTGTCATTTTCTCCAACCCAGACTGAAGAACTGCTGGAAAAAATAGCTGAACTTCATCGCACGCACAGAGGCCAAACTCCATCTGAGGCAGAACTTCACTACCTGGAAAATGCAAAAAAATTGGCCATGTACGGCGTTCATTTGCATCAGGCCAAAGATTCAGATGGCGTAGAGATCGTCATTGGCGTTTGTGCAAGTGGTCTGCTGATCTACAGAGATCGTCTTAGGATTAATCGCTTCACTTGGCCTAAAATTCTCAAGATTTCCTACAAAAGGAGTAACTTCTACATCAAAGTGCGGCCTGGAGAGTTTGAGCAGACCCATAACACTGTCGGATTCAAACTTCCAAACCACAAGATGGCGAAAAGACTGTGGAAGATTGCCGTTGAACACCATTCTTTCTTCAGACTGAGAGAGCCGGAACCGTCGAAGCGAAGCACTTTCCCTCCATTCACATCCAAGTTTCGTTACTCCGGTCGCACCCAGTACCAGGCAAGGCAAGGCGCAGCCACCATCGATCGTCCGCCGCCAGCGATCGACCGAGGTGGCAGCCAGCGACTGCCTGGTTCAAAGAGCGACACTCTTCCTGCTGACCGCGGTGGAGACAGACACCGGCCCGACGGTCCGCGGGCAGCAACCCTGGATCCAAGAGGAAACAAGCGCGGTGGATCTGTTCCATTTGCTGAATTAGAAGATGACAATAACTTAGCCGGAACTGATGCTGATGCCATGCGACCGTATGACGTTGGTCCCCCTCGAAGGGTGGGCGACGGAGGCTTTGGAAGAGGTCCTTTGGGTGACGACATGTACCTGCCATCTTTGGCTGTTGAGAATGTAAAGCCAGTGTTACAGGAACCAGACAGGGCTCAGGTGACTTTGGCAGAGGTGGAAAAGCCACTCTTTTACCAAGAACTCCAGCCAAGAGTTCCGTTTACAGACCTGGAGAAACTTTGGCCAGGGTTTGTTTTTGTTATCCAGGCAGAAAGTCCTTCAGCTCAGAGAACCGGACATCCTGACTTGTACCAGGGCAGTCCACACTATGGAAATGGCCAACCAGACTTTGGAGGTCCGTGCCAGACAAGCGAGCCACTCTTTGATAAATTGGGCAATGTCTTCAATCCTAGCACTGGTGGACAAGCATACGATAGATATGGTAATCCTTGTGACCCAAGAATTCTGTTTGATAAATACGGAAGCAGGTATGAGCAGAGCTCTGGGGAGCCAGCCTATGACCGATTTGGAAATCCATTTGATGTCAACACTCCACCTTATACATTTGATTCTCATGGCATACCTTATGATAGAAGGGGTGGATCTACATTGCGAAGTGGAAGACTGGATCAATCTGGATCAACTGGTACAAAAGGATGGCAACCAGGTACTGGAATGATTCCAGACGATCAGGGCAACGTTATCGTTACAAAAAATGTTTACATCACAGCTACAATAGATCCCAACAGATCCAAGACTCCCGATCCAATGCTTCCACATCAGGATGACTTTCTTTCCCAGCAGAGACCTGGTTACCATACGGGCGGAGAGGGAAAGTGGGGTGCTCCGTATGGATACAGTTCGCCAGCAAAGACGTCGACACGAACGTACGCTGCCCCCGATGGAACACTTATAACTGAGTACAAAACTGAGAAGGACGGGATCGTTGAGACACGTATTGAGAAGAGACTTGTCATCACTAGTGATGATGAAATTGATCACGATAAAGCTTTGGCTGAAGCCATTCGATCCGTGACTGCCATGAACCCAGATCTATCCGTGGAAAAGATAGAGATTGAGACCAAAACTGAACGAGATTAG
>MV032006510
ATGGACATTTTAATTAGGAATTTAGTATATAAGCTAGCAGTTCAGACAGACAGGCAGACAGCCGATACCAGACAGCGGAAGACGGTGATACCAGACGGTCGAGGTGGAACACCAAGACGGCAGCCAACAGTAGTACAGTCAACAGCCGATAACGAACCGTCGAACGAAAGCGATCAACTAAGTACAGTTATTTCTAATATTGGCAGTTTCCTCATCAAATTCTTTAAAATAGTGGACGATATTATGAACAGCTTCGGACAAGAAATTCCAGGTATGTCACCTGATTTGGCTGGTAAATTCTGGATGGCTGGACCGCTATTCTACATACAGTTCCAGGCTCAAAGCCGTCAAAGCATATTGGTGGAGGTGACGTTTCAAGATCCTTATCTCAGTTGGGTGGGACGGACGTACCACCTGCCTAAGTCAAGTCAGACCTCGTGTGGAGACGACGTCCTGGCAGGGTTTCCATATGATCGTGGAATTTACATAACGGGAGAAGTGCTCAAAGCGGTTTCTCTCACCTGTCTTGTTATCACGGTTATAGCGTATGCCATCTACAGAAAAGCGAGAAAAGGAGCAACCACTAATATTCTTCTCAATCTGTGCGTATCCCTGATCGTGCTGATCATTGTGCTTTACATTGCGGCTTACGAAGCCAATAGCGACGTCGGATGTCGAGTTCTGAACGCGTTACGCTACTATCTCGCTCTCGTGTCTCTTCTATGGAACGCCGTCGAGGCACATAACATGTACCGCATGCTCGTCAAGGTCTTTCACGCTGAAACTTCGCACTTTGTACTGACAGCAGGAATCTTTGCTTGGGGACTTCCAATGCTAGCGGTTGGAATAGGATTCGCTATTAATATCGAAGCCTTCGATGGCTCCGGCTCCTATGCTGACTGCACTTTCAGATGCGCACTGAAAAAAGAAACAAGACTTTACGGTTGGATTCCTCTGATGTCGATTATAATTTTGCACAATCTAATAGTCTTTGCGATGGTTCTGAAGGTCATTTGTCGTACAAATACTCTCCGGGTATCAGGAGAGACCCAAGGTAGTTCGGCTGGCCAGAGACTGTGTGGAGCGTTGACAATGCTCGTTCTTCTGGGATTTCCTTGGATCATTAGCGTATTTGGATTGATAGATACTCAAGACCTCAGCGAATTTGGGGCGATAGACATTCAAAACAGCAGTGAATACCTCCTACAAAAGGCTTGCAGCGGCATCCTGGTGATATTCGTCGGACTGCAGGGTCTGTTCATCTTCCATTTCCACTGCGTCAGGAATAGAACCATTCGGGACCTCACCCGTAAGCATATCAACACATCGCTGTTGACACTCAGAGGAGCTACTTCCAGAAACGGCGTCAACAGTCAGAACCATTCCAACGCCATCACTGAGTCGACGCAGGACACGCAGAATAGCACGTCGACGTCGTCTGTTTGA
>MV032007620
[truncated: 59,854,334 more chars]
