# Supplementary material for: High-quality genome assembly of Metaphire vulgaris
Source: PeerJ. 2020 Nov 12;8:e10313. doi: 10.7717/peerj.10313 (PMC7666815; doi:10.7717/peerj.10313)
Supplement: Supplemental Information 11 [file peerj-08-10313-s016.gz › part2.seq]

>MV004
TCTGTCAAGGAGGATAAGTAAGTCGTGTTGTCTCAAAACATTCACCATGAGTTACCTCTACATACTGTATATTTGTGCCACACAATAATAGTCTAATAGTTATCTGCAGGCCAATCATTGTGTCACAGCCTATAGTAACTGTGCCACAAAATGCATACCACCCAATGTATTATCAATCAATTGTACAAATTCTATCACATTCTCCAAAAAATGTACAATAACTGACTCATAACATGAACTCACTGACTGATGCTCCTCTGTCCCCAGTCTGACCTTGCCTTCCTGGCAGACCAGGTAATCCTGTTTGCTCTGTGTTCATCTGGCTTCCATCATTCCTGATTTCCTCAGTTGCAAATACTCAAAGAAAGAAAAATGGACAATTAAAGTTAGAATTTAATAATGTGTAAAATTATTTACCAATGCAAAATCTTAGTCTTTATCTTAATATTCATCAACTCCATTATTTTTTGTACACCATAAATAAATGCCTTTCTGCCCTTTTGGTCATAAGAATGCAACTTCTAAATACTTACAGATTCACCAGTGCTGACAAAGTTAAAGACAATGGAGAAAGACAACTGTTACAAGTTCTTCTACTGCAAGATGTCAATGGCAGGTGGAAAGCGACAATGTGAATGCTGCCTAACACTTGAGTGTATAAACAAGAGGACAATTTAACCTGAACATTAAACAAATACCAGGTCTCTAATTATAACATATATTTATCAATATCTGAAACATTAGAAGACTGCTGACCATGATTGAAGCGATCTCTGCCCCAGAAGCACTGGCGATCCCAGTCGATGACTGGGAGGAGATCCCTAGAGAGAGAAAACAAAATCAGTCAATTAGTTAATTCCAGTTGTGAATTGCTGTGGCACTCTAATAAAAGTGACTGCCACTGGTTGTGGCAGCATGTTCAAACAACATTCAATTTCCAGTTTCTCTAAACATTGTTGATTTGCCTCTTTGGATGTGGATTATTATGTCTCAAGCAAGTCTGTTTCAAATGTTGCTTTATTTTGCTAAAATTGGAACCCTGTTATTCAATGCAGTCAAATGGTGTTATTTGACAACCAATATCTAAGTGCTTATGAGTAAGCAATGTCCCAAATAATGATACAGAAAGTGTCTTTATTTAATCTTGGTTTTAGGTCACCATTTCATAAACTAATTAAACACAAACTCCATCGTGAGATACAAGTGACATAAAATCATTCCGACCAATCTCTAATCTCAGCTTTGTAGTGAAGCTTATAGAACAAGTAGTTTATCGAGGTTTGCGAGTCGCTGAAACCAACCATCTCCTCCCTGCGCATCAGTCAGCACATCGGAGATTCCACTCCACAGAAACTGCACGGTCGCGCTTCTCGATGACGGTAAAGTCTGCGCTTGTGCAGAAGCGATCAAAAGCGCAGCTACGATCTGATCGATCATGACATACTGCTCCGGTGCTCATCATCATCATTAACCGTGGGATCATTGCCCATTGGTGTATAATGCCACCTCCACAGTTTTCTGCCATTATTTTCTGTCCGTTGCTCTGTGACTAAGATTCTGTAAACTGCTTCCACACCATTCTTCAATATCATCACACCATTCCTTGTGTGGTCTCCTCTCTCTTATTGGCACCCTCCATTATTCCAAACATTAGAGCTTTCATCTTTCTGTCTCTTTCGTTCTGCATATGTGTCCCGAAAAGTTGGAGTTCCTTTGTTTTACTCTTTCCAGCATGGTTTGTTTGGCCTGAATTCTCCCGTATAGTTCTTCATTTGTGATTTTTTGACCCATCCGATTCATAGTATTTTTCTATAACATTTTTCTTTCAAAAGGCTAGTATTTTCTTTCCAAGTCTTTGGTGATGGTCCATGTTTCGCATCCATATAATGGGTGCTAGAGAACGCTTTGGGTGAGTGGAACTCCTCTATGCTGGTTTCGCTCATATCTAAAGGGACGTAAGAAAATGGTCATACTACAATAAGGAGGCATCATCAGAACTACCCTGCACTGCTCCAGTGCCACAAAGGCTCGTCACCTCGGTCCTGTATCGTTCATAACCTACACAGAAGATTTTAGCCTCATCCCTCAATGTCACCAGCTGAGTCACCACATATATGCTTACTTACAAAAGCTTATAAACTTACAAGCCTTAAAATTATAATGTTGCAAATTATTAGAAGGTTGAGCATGTACTGGAGAAGGTCACTTTTCTCCAGTCTCTCCTCCAGATGGACCTTTGAGTCGCCCTTCTGATCAGGCGATCTTCTGTCCCCAGACTGACCCTGAACAAAAATCAAGAGAAACTGCTTTTAGGTGTTAACTGAAGTCAAACCTCTCTGCATGAACTTCTGCCTAAGCATAGTATCAGTTGCAATACAGTAGGTCAAATGTAGGAGCCCTGCAAACACATGAACTAATTTCTATCAATGACAACTTTTTTATTAAAGAAAGGCAGAACAGTGAGTCAAAAACAAATAATAAAGAGCTACAAACATTCAAAATGTTCTACATAATGTTACAGCAGAAGTCATTTAACCAACCCGCTCTCCCTGGACAGAAACACCAGGAGGACCTTAAAATGCAAATAGCACAACTATCCAATAAATAAATACGACAAGAAACCAACAAAAGACAAATACACAAATTACAAAAGTTAACTGTTATTTATGTACACTTAAGTGTGCAGAAAATTCAAGTCTCAACTGAATTTGTTGCTTCCATAAATAGATAACAATCTGAAGATAAATTCTCCAATTCATTTTGGATATCTTTCATGCTGCTTTATTGTAGACATTTAGTGCTCTGAATGCAGGGCTTGTCCCTTGCTCAATGCTCATACTACCGTGCATATGCATTGCATGTCTTGGAATCATAAATAAGTTTTCTCTTCCTGGTTCCAACATGGAATGCTAAACTTATTTCTTAACTATTTAATTAGCAGAAGTCAAGTAACTTAAACTTACGGTATTCACTAACCGCAACTTTTGGCACCAGGAGTGTCAGGATTGGCAGCAGCACCAGAAAGACAAAGTGAACCAGGGAAGCCAGGACCTCCAGGTAATCCAGGTTCACCCTGTCAGACAGAAACCGAAAAGATAATTTCACTAAAAACTTCCATTAGACCTATTTTAACAACACAATTCGGTTTCTGCAAAACCAGTTTTTATAGTTCAGTAAAGAAGTCTTAAGACTTTCAAGCACTCTGCTAGCATCCACGTCAGCACTGAATCAAGTGCTAATAATAACAACATTACACATCAATCTGAATAAAAGCTGCTTTAAACTTATGTTGTTTTTCAACGTAATGTAATAAATGACAGCAATCAGACTCATAGAACCAATTGCCTGAACAACAAACCTAGAACATGGAGAGCGCAACAATTGAACAAATACAGTAACTGACTTACATCTCTCTTTCTCCGGGATATCCAGTAGGACCTTGTTATAAAAATATCATTTATACCTTATATTACTATATATATTCAGTTATTTGATGTAAATAATCATTTTAACCATAAGAATAATATTCTGATTTTAAGTGGCTTAGGAGGCTAAGTAAAGCCTGTGTGAAAACCAATGTAGTAACTCTCCACATTCAATAACGGTACCTAGCTTTCCGAGATAGGCTCAGATATTATTATTATTATTGTTATTACCTCGACAATTTCTATAGCGCTATAACATAGCGAGATGCCAAAAGCAAGAGCACTTTACATAAATGGAATAGATAGCCTTTGAGAATCCGTTTACTGTTCCAACTTCCACTGTATGTGAAATAAATCTGCAATCTCTGAATTTGATCTTTGAATGCTTCTCGAATCGAATGCAGCAAAGGACTGACCGATGGGCCGATGGTCCTCGTCGCCAGGAGGACCTCGTGGATCCGGTGATGTGGGTGACCAGGGAGGATCTCGTGGTCCAGGCTGCCCTAAAATTCACGAAACGCACAATTAGGCGCCACTGGAAGCATCGGTCGCAGATGCAACAAAAGCATTTAAAACCCGTACAACCGTACAACAGCTAGAAGTGCAGTTCGTTGATTCGCATTAAAAAATATTACAGAAAATAAATGCCGCATTTGTCTAATCTCACAATATTTTGTTGAGAAAGTCTTCTTCTTCTTCTTCGTCTTCTTCTTCCTCTTCACAATATTTAGATCGATGGCGTTGGGGCTATTTATTTAGCATTAGGTGCAATAATATTTATAAAACTGTTGTTAAATTGCAAGATTTTGTATATTAGCTTTGTTTTTTAACTGACAAAACGAAGGCGCTCAAATTTATTGAGATTATTGAATTATAGACATTTACAAGTACTACAACCACTGCATTTAATGCTGTTTTCTTCTTTACTGTTTTGTGTAATATTCCACATTTACCAAGTCCAGTAAGAAATAGTGTTAAATATTTTAAAAATCCATCTATTACTTTTAGCGTGCTTAATTGTTTGTTTGTTATTATCACAAGTAACCCTAATTTTAAAAATAACATGAAGCTGAAAAAAAGACATTATACCTGGTGCTATTTTCTGTTCAATTGGACTTGCCATTTGATCAAACTACATCGAGTACACTAATAATATAAAATACAGTTGATTAAGGCATTATTTTTCTTTTGAAATTCTATTATTTAAATTTCCACAGACAAGTTTACATTTTTAAAAATTACGTTAAGGGATATAACTATAAAATTAAATTAGTTGATCTACCTGTAATCAGATTTCATAGGGAAATGCGACGCCAGGAACTTGCATTTTATAGCGCTATGACAGGATTATTATGGGATTATTATACTCGAAGGAGAAAGCAATTCACAATTAATAATCTAAATTTCTATTGTGCCACTATCGTAATGCCTAGTCATCAGAGCCGTAACTAGAGTATTTATCGCACAGGGCAAGGTATCAATTTTTGCCCCTAACCGTCTAAAAACTGGTGGTTACCTGTTTTGCTTAGCACACTTTGGGGCTGTCATGCCTGTCCATTAATTACGTCAACAATTTAGAGGGGAGGGGATTTGAAAAAGTTTGACAGTTGTTGACAGGGGGAGGGGTCAAGAGAAGTTGACAACAATGTCACTTTTTACAAATACTAAAAAATAGAAAATTTCGTGGAAGACCACTTATTACAATGGAAAAAGCATGGTAAAAAAGGTCATAACTAGCACACTTTGACACTCGTCGAGCAAAACAGGGATAAAATTGTAATCACCGCAAAAAATAATAGGCTAACCTTGTTATTGGGACCTGTCATTGATCTTGGGGAGGGGAGAGGTCAAAAGTTTTCGACGTAATTATAGGGGGTAACTGAAAGTTGACAGTTGTTGACAATGGGGAGGGGGTCAAAAATTGCCAAAAATTGTTGACATAATTAATGGACATCCCCTTTTCACGACGTTGTAGGAGCGAAGCAGTGAAGGAAGTATAGGCCTAGTGTACAGAACGCGGGTGATGACCTTTTTCACTTGTCATACTGGCAATACCGTCGTGAATAAAATCAACAATGGTCTCTGACGCCCACCGGACGGCGCCCGGGGAAGCTTGCCTCCCTGCCTCCTAGCCATGGCTAACCCCAACCCATCAGCCAGGCACGCCGAAAGTGGGGGAGCAGGAGGTGCAGCTGCACCCCGTGGAAAAATTCAGGGGGTGCAATGCACCCCTGAAAAAGAGGATGAGTCTGCACCCTCTGCACCCCTGAAAAAAACAGAGGGTGCAGAGGGGTGCAGAGTGTACAGACGACCTTTTTGCTTGTCAAGCTATTTTGAAGGTAAATTCTAGCAGAGGCATCATTTGAAGGCTGAGGCCACGACCCCCAAGGAAATGAAAATATTAATTTATAATGTATTAATGTGTAAAAACAGGGACGTCATTTGCATTTGGGGCAAAAAGAAAGGTCAGCAGCCCTAAAGCCCTAAAGAAGTATTTGATGTCGAGTAATCTGAAGAAGTAACTAACCGCAAAAAGGACTGACAAGCAAAAAAGAGGTCGTCAACTTTTTGCAAACTCGTCAGGTCGAAAAATTGCAAAAATTGAAAATTGGAAGAAAATTTCTCGCCCCCCCAGAAAAGTGCGAAATGACGCCACTGAATTCCAGCGTTGAATACCTTTGTTTGCTTGTCAAGGATTTGAAAGAGAAAATTTCACTTCGAAAAATCTGCACCCCTGACCAAAATTCGTTCCGGCGGGCCTGCCATCAGCAGATGACGAACCAAACCAAACCGGTGCTTATAATAATAATAATAATAATAATAATAATAATAATAATAATAATAATAATAATATTGTGATTTTAAGTGGTTTAGGAGGCTAAGTAAGCCTGTGTGAAAACCACTGATGTAACCATCTGCATTCAATAACCTAGTTTGTCTAGATAGCCTTTGAATCCGTTCACTGTTTCAACTGTCACTCCCACCTCGTCCAAACTGTTCCAATTGTCCACAACCCTTGCACTAAAAACGTTTTCTTTCTTGGACCAAACCTCTGCTTAAACAATTTGCACTTGTGGCCTCTTGTGCTGCTATAGTGTGCCAATGTAAAGAATCGATCATATGGCACATCTACTTTCCCAGTCATTATTTTGTATGTTTCTATCAAATCTTGACAGGGCTTGATCAAACCCGAATTAATTAGAGACAGGTGAGGCTGGGATGGTCAGTTTGATCGACGAGAGGGATATCAGGTTACTTTGTATGCCTGTTTGGCCAAGCTAAACAGACATATGAAGTGATGCTGGGAGTGAATTACAAAGCATGCGGCTACACACCGAAGAACACCTACTAGCGTCAAAGGCTGTACTAGAAAGAGGAACAAACAAATTAAGGACCTGTGGAGTATCTGGTGGAGACTGGAGAGTCTAGTAGGCTTAGAGACAGTGGCGGTTCTAGCCGGAAAAAATTGGTGGCTATGCCCTATTCAATGACCGCCAACTTCCCAACCTCTAAAAAGTGTAAAAGGTCGTCTACTCCAGACATGTCAAACTCAGGGTCCCCCAAGGGCCGCGTGGCTCACATTGGTATTGTCATGGGGGCCACACACAACAATTAATTGTGCACATTACAATAACTGAAATATATTTAATATTTAATTAAATTCGGTGCTTCATTTTTGGTTACTTCAAATAAGAAACATACAATGTGCATACAAAATCACACAAAACCATCCAAAAATCACACAAAAGCGATCGGCTTGAGAAATTGTGTTGTCTAAAAACATTTATAATTTGTAGAAATCTTTGTGCGGGCCGCTGGGCATCTTGTAGAGTGCTGCATGCAGCCGCGGGCCGCCAGTTTGACATGCCTGTCTAATAGTGTCTATCCTATCGGGTTTCCGTTAAACAACTCCTGAAAATAGCTGACATACAAAAAGGTCTTCCACTATTATTACCTGTGGGGTAAAACTGAAATCTTGGAGGGCTACATCCCACCAGCTCCACCTCAGAACCGACACTGTTGAGGGATGAGTTGTGTTTAAATTAAGATAATTGATTCAATGTGTAACATGGTTTTCTTAATTGTAGAGCAAAAAGACAGATTTTATAATCAATTACTTGTCTGGAGTCAAGACGTTCGAAAAGAAAGAATTAAGACAGATTCTGCATAATATTATATCCTGTGCAGAGAAAATAACTAATGAATGGGTATTAGAGAAGGGAGGCGTAACAAGAGAATTTTCGGAGTACATCAAAAGAAGAGAACTGTCGTATCTCGGCCAGATCACGAGGAAAACAGGCTCTGGGCGTCTGTTTTGAAAAGGAAATGATACAAGGCACAAATGATGGTAAAAGAAAACAATGCAAACCCAGGAGTGGATGGACTGATAACATTATGGAAAAGGCGACCCGAATGACAGACAACAGAAAACAGTGGAACAAGCTCATTCATGATGCGGTCTATACCCTCGTAGCGAGGATGGATGAAGACAAGTTGTTTGGTAGGAAACCAATGCAAGAACTGACTAACTGGGTCTACGAGTTCAAATCTGGGAGATTGTATTGGAATTCTGTGCTCTCAGAAGTGTTTGCTCAATTGATCTTGTGATGTCAAAAGACAAAACCCCAGGGAATTGCATTAATCTAGGCGACTAGATACCAATGCATCGGCTATCTGAATTATAGAACAGGCTTGGGGAGCAGCTGTTTGATGGGACAAATGCCTCGAATATGATAAAGAGAAGCTTTGCAAATTGAATTTATGAGAGAACTGAAACAGAGATATCACATCATGATCGTGAGCAGAAGTAGGCCTACTTCCCGATAGGATCTTTCAGGAGACCTACTACTACTATATTTCAGCAATTCAAATTTTATCAGTTGAGCAGGCGTGCCTAAATATAGCCCGCTTAACAAGAATTAAGAAGCTTATTTGAAGGAACACCACGGGGTAGTATAAAGAGTAAATAACGGAATTTAAAGAGATTCCAATTTATATTTGCTAATTTAACCACAAAACGCTGGTGTCAACGTTTTGTGGTTAAATTAGCTAAAACTAGTTAAAAGAAATTAGTCTTTAAGCGATATTAGATTCCTTTGATTCGTTAATAACAGTTATGAATGAATGAATGAATGAATGAATGAATGAATGAGTTTATTTATTTCCAAAAGCATACAGTAATCATCAATTCGATTATAAACATATATATATATATATATATATATATATATATATATAATACTTAATTAAGGTGGAAAACTGAAAAAGGACATTACATGTTCACAGTAAATAAAACAATTGACATTACCATGAGCATAAGGAAACAAACAAGGGATCCTGGAATCACGAGTCTCTAAGAAGCGTGTGTTGAATATTGTACAGTTTAGCCATTTGCATGTTGCAATGTTCCCCTCTTGCTGAAATGGCGAATTTGTATACAGGTAGAGAGTTCCTCACAATATTTAGATCTATGGCGTTGTACCTTCTTTATTTAGCATTAAGTAAAATAATGTTTTAGAAAACTTTGAAAAGAAGTTTAATTTCGCATCTTTAGCTTTGTTTTAAAATACAAAAAGAATAATAAAGTCAAAAATATTAGTTAATTAATTTCTGCAAGTGTTATATACTATACAACATAGTGCTTAATATCGTTTTCTTCTTTTCCATAGATGCGAAATGTTCTATCTGTATTGAGTCCGGTATGAAATAAAGCTATAGTTTATTTTTGAAATTCGCCTAATTTTTTAGTCGCTGTTATTTAGTTTACATTGTTCTAAATAACAGCAATTTTAAAATGAAACGGCACTTTGCTAAAATAAAAGAAAGACATTATACCTATTGCTATTTTTGTTTGAACTTGACTCGACATTTGACCAAATTACATTGAGTACACTAATATTATACAACAACAAGATTCGCGCTTTAGTTTCCTCAATTAAAAATTCTACTTGTTAACAATAATTAACGGATAAAATTTTTAAAAATATATTTGGGCAAACAGGAATTAACTATAAATTATTATAATGAAATGTTAAGAGTACAAAATACGGCGCCACAATGTTATTTTGTATAGGGAGCTCACATTTTATAGCGCTATTATTATTATTATTATTATTATTATTATTATTATTATTATTATTATTATTATTATTATTATTATTATAGATTCTTAGCGCGTTACCTAAAGGAAACATGCAATTCATATACGGAAGAGTGTGAGTAACTAGGCTACGAGCACATATAACTACAGGTAGAGAGAATGTCTGTTAGTCTCTTTGGGGTCGTCCATAAATTACGTCACTCGAATTTGGCACTTTTTTGATCCCCTTTACGTAACGCGACGTCACAAAACGTCGGACCCCTAAAATATGACGTCACATCGGGCCGACCCCCTCCCATTTTCGTATTCCGAAGTCTTGACAAGCAAAAAAGGTCATAATTGTACTTTTTCCTCTCCAAAATCCCTGACAAGCAAAAAGGTCAAAGGCCATGACCTAAATTTTGATCTAAATTTTTTTGCGTGACGTCACACTTACGGGACCCTCACCCCCGTCGTCACACTTCGTCACAAATTGCCGGATCCCCTCCCCCTAACCGCGTGACGTAATTTATGGACGACCCATTTGGGCATTGTCAAGATGACCAGAATCATTCCTTGATGATCTTGCCACTGCGTGCCATTGACGGCATTGGCGGAGTTCCTCTGTTTGTCCAGTTGGTTTGAACGCTTTTCAATTTCCGACTGAAAAGGACTGGTCCATTTCTGTTGCCTTTTCTCATAAGCCTGTCTCGCTGTTTTCTTCCACTCTAAGTAAAATTTCTGCATCTCATCTCAGCTTTGTTCCAGTAAATCCTTGTTACCTTTATGCTTTAGTAACCACTCACTGACAGAACGAAAGTTCTCGCGTTTGTGAGAGCAGTGCGACAAGATTGTGCTGAGACAAAAAACTTAATGGTCAGTGTAAAAGGCTAAAAACATTATGAAATTAACGAAGAAATGATTTAACAAGCCGATAGCCAGAAAGTTGGGGGACTACACCATCCCCCATTAGTCGAGACTACTTGCGATAGTTAGGTCTACACTTACAATAATAATTTGTAGGTTTTTTGTATTGACTCGTCAGTGGAAGTGGAATATTTGTTATAGAGTGTCGTTGTCTTTTCCGAAGAATGTAAGTGCAACGCCACTTGTAGGAAGCCATTATGAAGGTAGATTTTAGTGTGAAATGATTGACTCTTCAAGTGCCAGAGAAACGACAAATAGCTGAAGGGAAAAGTGAAAACTCGTCACCGAAAGTGTTGGTCTCTGGCTGTATACGCGGTATCACATTATAGCCGCCCCAGCTATGACCGCCCCAGCTATGACCGCCCCAGCTATGACCGCCCCAGCTATGACCGCCCCAGTTATGACCGCCCCAGCTTTAGCTGCCGTCAGTATCGCTTAGGGTTAGTGTTTCGTGTCTGGTTTATGGTGTGCGTAATGATTATATGACCCCGTACGGGTGCAATACACTGCTTTTCGTCAAAACCCATAGAGTAACTGGCGGTCATAACCGGGGCGGTCATAGCTGGGGCGGCTACCCAGTGGCGGCTCTAGGATTTGGCAAGTGGGGGGGCCGTTGGGGTGGCAACTTCTAATCATGGGGGCAAACATTTGTTGTTTAATGTATGTAGCATTAAGTATAGGGTCCCACCTGGGGGGCCAGGCAGTCAATAGGGGGGTACGGGCCTCCCTGCCCCCGGTCGAGCCGCCACTGCCCACTGCGGCTACCACCTGTAACCGTATACGCCACCGCCGAGCATTTTAAAGTGGTGAGACTCATCAAAACAACTAATCTGTTAGGTCACAATGAGCAAAGAGTATTGCGCTAACATGAATACGCTTCTGCATACGCTAAGCTGCAATGCCAATATTTAGACAGATATTTAAAAGCGAGAATTTATAATTCAATAATAACTTGAATGCCTTCATTTTATAAGAGGCCTTCGTAAAATTTGGTTTCATTCACCAGATGGGCCAAACTCCGCTTGCATTATAAAATAATGGCCCAGCATTGCAAAGGGTAACACTAAAAGTTTTTATATTTAGATTGTTAACATAAATATTACATTATTTTTTATTCGAACATAATAATCATAATAATTAGATATCTTTCATTTAATATATATTTATATGTCTGGTTAGTATTATTATCAATATCAGTTTAAAATAAGATTTTGAATTCTTATATTTTTGTAATAAAAACGTCTTTAGTTTAGTTTCATTCGATAACAAATCACTTGCATTATTAGCTAAGGGGCTGTCCATTAATTACGTCAATAATTTAGGGGAGGGTTTGAAAACGTTTGACAGTTGTTGACAGGGGAGGGGTGAAGAGAAGTTGACGTCAACAATTTCACTTTTTACAATTAATCATAAAATAGGAAATTTCATGGAATACTACTTATTACAATGGAAAAAAGCATAGCAAGAAAGGTCATCACCACCACATTTTGACACTCGATGAGCAAAAAAGGGAAACAATGGTCATCACCGCAAAAACAATAACCTTGTTATTGATCTTGGGGGGTTGGGGTCAAAAGTTGTTGACGTAATTATGGGGGGGCGTCAAGTGAAAGTTGACAGTTGTTGACAAAGGGGGTAAAAATTGCCCAAAAATTGTTGACATAATAGTAACGGAGAGCCCTTTTACTGCAATAGATCTATTTTACTCACCGTCTCTTTCTCTGCGATAGAAGTCGAAGATTGGACAGTCAGAAGAAGAGAGTCTGTTTAATGTAAACAAAGAACGTAATCCAAACAGTCGACTGCTCATCGCTTGAAGTTGGATGCCACGGTGCCATTGGGTTCTAGATACTTCCATAGGCCTGTATGGCCACAGAAACAATGATTGCAAACTCTTCTGTTCCTCGTAACATTAATATTGGCGGTCGATGCTCTGAGGCCATGTTACGGCAACTTCATTCCAAACCGGGACCAACCCCAGTGCAACAACGACAACCGATGCACAGACAATGCATAGCAAGAAAGGTCTCACCACCACATTTTGCGATGAGCAAAAAGCGACGTAAATCCGATCGTTTCTGCGCTACGATTGAATAATGAGCAAGAAGAAACAGCAATAGTTAACATCCATCGAATCTCTTTCGCTTGATTTACACTCAGTCTTCGACGCAAAATCCCTCACAATTCGACATTTATGCAGAACAAACGCCTACAGTCGAGCCGCTGCCTTGTTGACCATCTAGTGGGCCATAGTACAAAGCAGGTGAGACTCCTCCTCCGCACCCTCCCATCCCTCAGAGGTACCTTCTTAACTGGTACAAGTCATTGGTCGCGCTTTTGCGCCTGAGAAGAGGGGAGGGGGGGAGGTGGCGTAATAGATCGTGGTTCTACAATTAATGACTCATTAAGATGAAATAGTAATCTACGTAGAAACCCTGTCCCTAGTCTAATATTGCAAGAGATTAGAGATATAATTTAGTATAATAGTAATAATTATAATAAAGAGAAAATTTACTACAAAGTTTTCAGGACCTAGACTATGGAAAACCTGCCTATTGAACTGAGAAATATTAACAATTTCTTTCACTTTAAAAGCTTCATTTTCAATAACTAAGTCTCTGACAAGTTGTAAATTAGTTAAGAATTAACTTCCTTAACGAATTTAAAATTCCTCAAGATTCTCTTAACCATTTATTACTTTCTATACTCTTCTATATTATTATTCATATTGTTCATGCAACTTCTAAGTACCTTAGCTAAATACTCTTTTACCTTTAATTTTGTCACTTCTAAATTCCAAATAGGTTGACTGTCTTATGGGTTTTATACCCTTTGGTCAACCCATTTCTCAAATTAATTATATATTTTTACATATTATGATTTTTTTTCACATGATAAGAAATTAACTAATTTTGTATGTTTAATCTCTGTATGTGTAATCCTGCAAAATAAATTGATTGATTGATTGATAACTCATGATGTGTTTATGATGAAAAATATTTCTTCCAAACTTTCCATAATTTGAGTGCAGGTACAATTAATGAAAGTTACGATAAGAACATTAAGAATTTGTTTAAAATTAAGCAAATCAAGCTGGTCCAATTTCTAGACCAAACTATTTGGCCCTCGATCTTTGCCAAAGTCAGCGGAGGCAATGTCCTCGATCGGAAGGCACGCTGTTTCTTCTGTGGCGAACTGAAACGCAGTGGGGCCCCCAAACATCCATCCGATTCTAAAACAAAGAAAAACAAAAGGAGGTAAATATTTTTGCATAAATGTTCAACATTATTCTTCACTCTTCAATGTAGATGTTGGTGCAAATCTCCTTTGCAAGATTCTCTCTCTCTCTCTCTCTCTCTCTCTCTCTCTCTCTCTCTCTCTCTCTCTCTCTCTCTCTCTCTCTCTCTCTCTCTCTCTCTCTCTCTCTCTCTCTCTCTCTCTCTCTCTTCACATTGACTGTAAAGTGTCTTAACTGAAAGAGACTCTTCACCTCAAAGTGTCCGGATGTTGAGTCATAATCAGAGGAAAGTTCTAGAGATTCAATTCCAACATTAGAATTCCCTTAGAATGTCCCTACTGCAGAATGTTTAAGTATGCCTAACAAATATAAGAAAGAGCTGACATAGCACCACAGTCATTTATTTACCTTGCATTCATCTATTGGAACTTGGTGTGGATGACTGCGTCACCAGCGCCAATTTCCTGGTCATCCATTGAGGCAAAGATTGCTGCCTTTTTGTAAGATTTGGCGCTTGATGTCGTAATACGCAACCGTATTGCGACAGTGAAAGGTGACGTTCTGGAAGGCAGAAGAGCCGAGCAGTTGGAGGAAGTGAAACTGAGATGCGTCTGTTGTGTACGTGAACTGCAAAATAAGTAAATAATTATTAATTTCATACATATTTTTACTTTTGAAAACATCAGGAACAGCAAATTACCAAAAAGGTACATTCTCAGTTTTCTCATGTTTCCTTTGGCACCTGGGGGAATTTTTGATCCGGTAGTCAAAGTGTTAATAAAGCAAGAAGAATTAAGACAATCTCCAGTATTCTACTGTTCTGAAGGTCAAAAGTAAATGAAGAAACTCAACATTTACCAGAAATCCATTTCTGATTTCTTCACCAAACCAAATTCTTCTCTTCTCACCAATGTACCAAGTGGTTTTTGGAATCTGCAACAGACAACAGGGATTTCTGAACCAAATTAGACTTCTGGAGCCACAAATGGTAACAACTGTTAGCACAAGCCACGATCGTCAAATAAAAACTCATCTACCGCTTTCAAAGTCAGGATGAGAAAGAGCCAAATGGCAACAGGTCCTGGCTGGCGACTGCTTCATTCTTCTCGGTCTTTGACCAAATCAACGAGCTTCATCAATTGTCTTGTCATTTGCAGTGATTTCTGTAAGTTACCAATGAATTGTAATGATAATCATGACTCTCACATTGGTCATTAATTAGCTCAGCACTCAGTGAATCTGACAGATTTGTTACATAGTTATAATAGTTGAGATACAATAAATACAAATAGGACAAATTTTATTTCTTCAGCTTCTATGACCAATCAAAGAAAATTACTGGAGAGAATACCACATACTGTACCTTGGCCTCTTTAATTTCACTTTCTTCCGAAGTGGCAACATCTGGATGAGCTTCCTGAAATGAAGAGCAAACAGGAGAGTTAGCAAGATGACACTATGGCAGCTAGATACAACATCCATAGGCATACATCTTAAGCACAAAATCTGTCAAATATTTCAATATTCTTTCGATATTTTTCATAATCTATCTTTCTATAGCACTAAGACAAAGAGTAAATTCAGACTGAAATAGATCAAAAGTCCTTGGCTGGGTTTCAGTGGGAATCAGTTGCATCAAAGCTACATACTAATCAGAGGCCCTACTGCTTTCTATATTTCTCCTGTTCAGCTAATCATGTATGACATAATCTAGTACCAAGGCCACTTCTACAGTAAGACATGATGTCATTTGGAACAATGCAGTCTTTGATTCACAGTATTATGAGTACAAAGACGTGAATTCATTCAACAAAAACAGAACAATTACCAGAAGAGGATCCGGTCCTTTCGGTCGACTGAAAACCCCAATCCAGGTTGTGTCCATTGGCTGCTGTGTAGCCATTGCCCTACAATTTTCCAGTTCAGCTTACATCAGTAATTAATTACACACATTAACATTTTATGTGCAAAAATAACTATAACAATAAGTCTTAAATCATGAAATGCAATTATACATAATGAAAAATGTCACAGTGTCTCAGTAACCACCAACGATCAATAAGATATAATTATTATTATTATTATTATTACTGTCGTCGTATGCTTCAAGTGCTGAAAGAAGTCAGTCATTTGACTGCGACATCATTAGCTGAGTGTAACGTCTGAAGACCACCAATAATAATCAATAAGATGACATCATCAGGACACTAAGCAAGACATATTTGAATTCTCTTCTCACAACATTCAGGTTTAAGAAATTTCTATAAGTGAAACCACATTCAAAGTCTGAAATACTCAAATACTGTTTTAAACTTTTTGTTAAGAAGACATTTGAAAAAATGTTTTCAAAAACATTAAAAAGCATACTTACATTACCCGGTGGTTCAGGAGGCCCAGGGGTCCCTAAAACAAAAGTATAATGGCTTCTCAATTAGTACAAGAATTAAATACGTAAATAAATAAATAAATAGAAAGCTATTAGCAATAACCAAATACCCATTTAACAAGCAACTACTTATTCAATTCTTATTCAATTGATTTGCTGCATTCTTCACAAATGCAATAGCTTCCTTCTTACTTAAAATGACTCATTGAATTTAATTAATGGAATCTTCCACTTGAAGTAAGTAAAGTATCAATGGAAACTCAAATGCATAAATTCAGTGGCTTGCCAGTTGTCCAGTGGGGCCACTCGGTCCTTTTGGACCCTAAGAAAAAAAGCAGAAATCTTCACGAGACAGAAGTGAATTACAGATGCAGCAAATCAAAGCAACGTCTCAGATTCTTCTTTGGCCTTCTTTCATTTAAGTCACACGCACAGCACGGAACTCTGCATCTTGAGGAAATTCCTTTAATTTCCAATTCTGGTTGAGGCTCTAATTTGTATTTTAAATCCACTGCTGCACTTCAAATATTCTCAGGAGGACGATGAATCACATTCATAAAAGAGAACACTACTTACAGAGAAAAGCTCAAAAACTTAATTTCATTAAATAAAATTTTGCAATGTGATGTGTTTTAGGATCTTGAACTGATAATAATCTAGGATTAGGGACATTCCAGTGCAATCAGATCAACTGCACTTCCAAAGGACTGCTGAATGCTCTTCACTAAGCAGTTGACATTAACAGAAGTTGAAGAACATGTGTGACAACAAGATGAGGGCCAATACGCATGTGTGACTGTAATTCTGTGAAGAATGCTATCAAGGCCAGCTGTAATCAGAAGTGCTCAGTAAAGTGCTAAGGCAACAAATATCAAGTAAAAGTATGTTATATCTTCTTGGATTACCATCAGTTAAAAAACAAAGCACAACAAGTGAGAAGGAAAATGAAATTAACCCATGAAAGAGGACCAAAGACTGCCTTTGAAGAATCAGGAAAGGACCAACAGCAAACTCTAGAACAGATGTTAGAGAACAGTTGCAGTATTCAATGTCTGAAACTGAACATGATAATAAAGAGGCATTGGCTAAAAATTGCTCAGAAACAGCTAAATAATTATAAATCATACACAAAATACAGTAGATCCTTACTCTAGGTCCAGGTCTTCCAGAAAGTCCTTTTCCAGACAATCCAGGGGATCCAGCATGACCTGGTTTGCCCTAAAAACAAACCACAAAATCAGTTGATGACATCTGCCACAGTCCAGCCAAACAACAGCCATTAGCAATGGACTGATCATTCAGCATTTTGATCATTTTCTGGTTGGCTTCAATCAATTAAAACTCAAATAAAAACTGAAAATTCATCTAATCAACGACACCCATCCACTTCAAAGTTCTTCTGAATGCTTTGCAACAGATTCTGGCCGATCATCGCCACATTTCACTCACTTTAACTTTCCTGGGAAAAAGACATCAAAAGTCACAATATGTTAATTCTCAAATGGACTCTGCTTAGTCTGAGCTTCCATTCATTTTACCAAGAACCAATGATGAAACCCACTCAGTCAAATGCCATTGTTCATATCAGCAATATATTCTCAATACCATTTCTACTTCTCTCTGTAAAAAGTGCAATTGATGTGTTTGGAAACTTACTCATGTCTTTGGTTAATCTTTTGTTGCCTGTTGAGCGACTTCCTCTGTCCTTTTCACATGTTGAGATGTTCAAAAACTTCTGAGAAGAACTTCTCTTGATGTTGAAAGCATCAGGCAAATGAAAGAATTCCTCCTCGAGTCATGAGTTTTGCTGCCGTCGGCCACATGCCCACACGGGCAATAGGAAGCCCTGGGGAACCAGGATCACCCTAAAATCCAATGAGTTCTGATGTGAGGCCACAGTGTCTAATGTTTCAGCTGAAACAATAACTCAAAATTGCTTTAAAACTTGACATAGAGATTCACTATAAACAGAACATTGTACACAGGACAGAGAAAGCAAACAGCCACGTGGAAAGCATCTCAATTACATAAAAAGAATTAGTAAAAAGAATTGCCATAGGTTATGTTACATGTCAAGATGCCAATATCTTGATACCAAAATGAAAACTATGAACCAACCAGAAAACCCCTTCCACCCGGCAAGCACGAAAGATGAGGCCAAAAATATGCTGAATGCCTGAACTTGGCCTGAATAAAAAAAAACAATATTTGAGATGGCACGCATGCAAAGGAAATGCGTCTAACATACGGAAAAGATGATGTTGATCTTTTGGCCATATATTTAGAAAGAATGAACTAGTAAACCTGGAAACTTCTTTAAAAGTTGAAGGCAAAAGAGCAAGAGGAAGACAAAGAATGGCATACATCAGCAGTCCCTGATTGATGTAAAAGAAGTAATTTGATACATTTTTCTGAAAATAAATTTGATGACTTCAATATTACAATTTACATGTTGAAATGAACAGATGGTAAATAAATATTGATATTATGATATACATGTGAGTTACATTATAAAGTTACACAGACTCAGATCTCATATATGCTGGCGATGTGACTTCTGCTTGTTCGCCAGCGTGCTAAGATCTTCCACCTGAGATGCTGTTCTTACTTGCTCTTCCATGATAAGTTGTATGTACCCATCATCCAAGTTGTTGTCTTCTGTCTAAACACAAAGTGATAATATAATCATATATGTGCATATACGTAGGCACGCACATGCACACAAACACACACATACATAACATGCCACTTTAACAGTCTTTATCTGACATAGTGATGTGATCATAGGCATCAATCCCGCGAGGGTCGTGGGGTCGGGACCCTGACAAAAATTTGGATGTGAGGGTCCATAATGCATTGGACCCTAACAAAATCTGAATAAATCTATATTGTACTGTTGTACGATTATTTAATAAATTGTTGTGCTGGATAGATAATACACGTAGAGTCGTAGATATTATCAGCAAATGGTATTTTGGAACATTAATAAGTAAGTAAAGAATTATGCTAAAAAGGTTAGGCACAACAACAGGTGGACCCTCACAACTTTTACTACAGATTGACGCCACTGGATGTGATACAAAGACATTGTGATTTGGCAATCGGACAATCTGCAATCATCTACCGAAATAAGTGATGATAAATACATATATGACAAAAATTTTATTTGTCAAACATCACTATCGAAACAATTCCTTTAAGTTCACAAGACACATTGCAATAGTCTTTAAAAGTATTAAAATCAAATTGTTTTATAATTCAAAGTAATACATAACAGAAAATAGATTCTTTGATCAACAATGGATGGTCAACTAGAACAAAGGTTTTCCAGCAACTGAACAAGCAATGAACAAATACTGCATTAAACAACTTACACCAAATCCTCTTTGTCCTGACTTATCTCTTGCAGCACCTGGACATTAGCGTCGCCACAGGGGGAGGGCAAATGGGGGCAACTGCCCCCCAACCGGCCCCAGACCACTTACCAGATTTGCGCAAATCCGGTGAGAAAGTTTTCTGTGGAGGGTGAGGGGTGGGTACGGAATCTGACACGCTAGCCCCTTTTGCCCCTCAACCAAAAATTCCTGGTGACGCCACTGCGTTCTAAATACAAAGATGATGGCCTAAGTTTGCATAGCAATTGACATCAATGTATTAAAGGATGCTAAAGACAATTGCTCAACATGGTCGTTGACGTCGATCTCTAACAGGACGAAATAACTTTCAAAAATGTGGTTGAATTTGCGCAAATCCTATGCATTATTAGCATTATGGAATGACGTGGGTTGTCATGGTGGTGTTCTAACATTAGCGTCGCCACGGGGGGGAGCAAATGGGGAAACTGCCCCCAACCTGCCCCAGACCACCTACCAGATTCGCGCAAATCCGGTGAGAAAGTTTTCTGTGGAGGGTGAGGGGTGGGTAAGGAATCTGACACGCTAGCCCTTTTGAAGTTTTGCCCCCCCCCAACCAAAAATTCCTGGCGACGTCACTGCACTTGGATCATCAAAACATCATATATTAACACGTTACTTTCAATATTTTATATTTATTTATTCCTAATCATTGTAACCATCAGATTACTTACTATCGTCAACTGTGCTTGAAATAATTCCATGATCTCTAAATTCGACCTTTGAATGTTTCTCTGTCAAGTGCGATGAATGGCTCAGCGGGACTGAGAGGGTCCTGGGGGACTCGTGGCCCCGAGGATGCCTAAACATTTTATACACGCTCGATTAGGGTTAGAATATCAAGAACCTGAGTATTCAGCATCAAGTGCAACAAACGCATCTAAAATCTATAGAAATTTATTTTGATGTTTCATATTTGAAAAATTGAAATATATAAGAACTTTAAAAAAACTATAATTAGTATTACTGTTATAAGGCATTGTATTTAATGCTGTTTTCTGTTTGTCAACTGGAATAGTCAAAACATAGGCATGTAAACAGTAGATCAATAAGTAAGTAAGTAAGTAAAACCTCGTGGATTTCTATAGCGCATTACTAGGGAGTGCAACAGTAGTTACTTACTCATAACGCTTATCCCCGCATATTTGGAAATGTGCTATCCTTTCTTAAAATAGCTATGTTGAAGGTGAACGATCAGCATTGCAACGGTAAAAAAAACTCAAAATACCCGAAGGGCAATGAGGCTAGATTGTTATAACCATAGTGCTTATGGTTATAATAATAATAATAATAATAATAATAATAATAATAATAATAATAATAATAATAATAATAATAATAATAATAATAATAATAATAATAATAATAATAATGTGATTTAACTGCTTTAGTAGCATGGAGGGCGCTACAAGCCAAATATTGGGTGGGCCAACATAGCCAATATTTCAGAGTCAACTTCAGTCAAGACAGCGCAACGAGAATTCTTGCTGTTACGATCAATCGATCATTGAAAAAACACAGTTGCATGGTTATATAAATATAATAATTTTGAATGGTCTTCCACATCTGTGACATCTCAATTATATATGGCAATATTATGTCAATATATTGGGGATTTGGGGTTGTTAGTTCCACAAAACATTTTAATTTGCCAATTGAAATTGGGTGGGCCAGACACATTGTGGCCCATTGAGCCTAAATATTGGGTGGGCCATGGCCCACCCTGTTGCGCTCCCCATGTTTAGCAGGCTAAGCAAGCCTGTGTGAAAACTACTGAAGCAACTCTCCGCATTCAATAACATATGGCTGAATTATTTAAGAAAAGGGAACGATTTAAGTTTAGATCTGAAGACATAAAAAGATAATACAGGAATTGCGGGAGTTGAGGATTCAGATTTTATCTTGTCATATTATAAAACCGTGTCTCTCAAGGCGAAAAAACCGCATGAAATACAGTGTAATAGCTCTTAATATTTATATTTTAAGTATTACGTATGTTCCTCTTGCCCCTAAAAATGGCGACTTTGAATAGTAAAGAGAGGTCTAGTTTCACGCAATATTTAGATCAATCGCATCTACCATCTCTTTAGCATCGAGTACAATAATATTGTTTAACCAATTCTTTTGAGCTATCGATTTCCATTTGTAGCTTCATGTCTTGAAGTCAAATGAGAATAAAGCGAAAATTATCATTTAATTAATATTTTCAGACGTTGCAACCAAAAAGCATTGTACAAGGTGCTGTTTTCTTCACTTCCAGAAATGGCCTAGTCTACCTGCATTGAGTAAAGTAAGTAAGTAAGTAAGTAAGTTGAACGAAATTTCTATAGCGCTGCCCGGAAGCAGTAATAAATAAAAGTAGCAAATAAAGTTATGAAATATTTTTTGAATCTATTAATTTAGGACCTATTTGTCGTATATAGATCCACGATTGTTTCTAAATCAGTATAAATCAGGATATTGAGTTGGCTAAATCACATTGATTTTCGGAAATGATAAAATATCATGGAGTTACTAACAATAACTCCATGTAAAATATAAACGTAATAGGTCTTGGCTAGCTAAACGATTACAAGATGTGTGTGTGTGTGTGTGTGTGTGTGTGTGTGTGTGTGTGTGTGTGTGTGTGTGTGTGTGTGTGTACAAGATAATCTGCCTGTATTCATACATTATTGAGAAATAAACTGTTTTGATTGATTGATTGATTAAATAAGGGGTTGTCCCTTAATTATGTCAACAAATTTTGGGCAATTTTTGACATCTTCCCCCTTGTCAACAACTTTCAACTTTCAGTTACCCCTATAATTAGCCTATGTCAAAAACTTTTGAACCCCCCAGCTAAGATCAGTGACGGGTCTCCCTAAAAAGCTTAGAATGTTATTGTTTTTGCGGCGATGACCGTTTTTCCCTTTCTTTTGTTCATCAAGTGTCATAATGTGGTGGTGGTGATGATCTTGTCATGCTTTTTTCCATTGTAATAAATAGTATTCCATGAAAATTCCTATTTTTCATCATTTGTAAAAAAATTATTGACGTCTACTTCTCTTAACCCCCTCCCCTGTCAACAACTGTCAAACTTTTTTCAAACTCCTCCTCTAGTTTGTTGACATTATAATTAATGGACAGACCCGAACAGTAATTATTAAAAGCAACACGTCATTTGCTGAAACAAAAGTTAAGCATCTTACCTAGTGTTACTGTATTTTCTGACAGACTTGACATTTGGTCAATGACTCAAAATACATCGACCACAATATTATTATAAAATACACAATAAAAATATTATTTTACTTTTAGAAAACTGTATATTTTTAATACCTAAAATCTGCATAAATTCTAAAAAGTATGTCTGCTAATTGCTGAAGTATTTTAACAATAAATTATTTGATCTAAAGTCTAAATAGATTTCACGATGAAACACGGTGCAGCAATTTTATTTCATCTGAGGGTTAGTTTTTAAAAGCGCATTTGTTTTTTAGATTTTCACTTATTTTAGATTATCTGTCCACAGAGCTTATTCTATAATAATTAAGGGTAAATATGCTGCTGTTTATTCGTTGAATTCCCTTTGGAAGTGAAATAGGCCTATTTATCATCGTCAGTTTCTTTTCTGAAATTCTTATCAATTTCCATATTAAATAGTTTAAAGTGATACTTTGAATAAAATCGAGGAATGACGTCTGATCAGCCCATCCAGAGACGGAAAATCTTGGCGGCCAATTATTCATCAGTGTGACCAACCTTCATCCGTGAAGACGACTTAGATGCAGATAGAACAAATTTCAATTCCTAAATTTTGTACTAAAAGCCAGAGGGTTCAGTTTCATTCGCTAGATGGCCAAAAGTCACTTGCCTTTAAACTAATGGTTTAGCATTGCGAAAGGTAGCATGATGGTTCTTTTATTTTTTAGCTTTTTAATATAAATTATACATGATTTATTTATTTGAACATAATGTTTGGATGTTTTTTTAAAATATACATTCATATGTACATTAATATTATTAACAATATCCATATTAGTTTAAAGTTATCATTCTTCTAATTTTTGGATTTTCAAGCAAAAATATTACATTCTTTTTCATTTGAACATATTACTTGTGACTTACTCAATTTAATATATATTTATATTTCTGGTTATTAATATTATCCAATATCCATATTAGTTAAAGAACTTAAAGTTATATTTTGAATCAGTGTTTATTCCAAGCCTTCTCTCTGGGGAATTCCCCAGTTTTAAAATCCCCCAATATTTTATATGTTGGCTGAGGGATGGAAATTTCCCCCCAAAAGTGTGGAGTCTCAGACATTGTCCTCCCAAACATTTCAAAATCCCCCCCAATGTCAAGGCGGCTAGAATAAACACTGATTTTGAATTATTATATTTTTGCAATAAAAGCCGTCTCTGGTTCAGTTTCAAAATGGAGGTCGTATTCTGAAAGTCGGATGCAGCATCTGTCTACCAGGCCATAGGGTCAGACTGCCTGCGAGGTCTATACGCCAGGGGCGTAGCTAGGGCTTCCGGGACAAAGCATACTGACGACACCCCTTCGCCCATTCTCGGCGCCCGGGGACATATGTACCCTGTGCACTGTGTGCAGCGTATCTCTTCGCCGTCTTCAATGGACCAGTGAGCTTCAGATGCTGTCCAAATGACTTTCAGAAATGACAGATTTCCGCATTCCTTCCATCGCTGATCAATTATTATGTGCTCTGCGTAAGATCATTATTAGGCACAGAGCAGGCAGAATAATGGAATAGAGAATCAGAACATCAAAACAATGAATAGATAGATTCTGACGTCCTCTACTGACGCCGCTCAGTGGCATAGCCAAGATTCCGGAATGGGGGAGGGGGTGGGAGGGAGAGGGTGCAGATCAACACTTTCAGTGCTGAAGTCTTAATAGTCTTGGTGAGCAAATAAAAGACAATTGACCTAATCGTGCCAATTGTTTTGACCTTTCTTCCTTCATTCTCCTCGATCTCATAATACTGCCAAACAAAAAGTCACGTGAGCGTCCACCTGAAAGCGCTTAAAGACTCGCTTACTCACCGGCGGCCGCAAACGGTAGAAATGTCGTCTCCACTGTTTAATCGAAAACGCAAAGATCTTATTTAATTGCGTCGATACAATATGATCCGTCACTTCTTACTCTGACTGAAGGCATGCTGCATCCGACAACATTCCCACCCCCGAGTCTTATACCATGGTCCATGGCCCAAGTAGGTCCTAACCCTTCATTTGGAACGATGACTGCCATTGGCCTTAGCCACAGGAGGCACTCAGGCACCCACTTCCCCCCATTTAGACTGGGACCGGTTATAGAAGTCAAGCCAACGACCAGTGGCGGCTCTAGAATTTGGCAAATGGGGGGCCGTTGGGGTGGCAACTTCTAATCATGGGGGGGAGCAACCATTTGTTGTTTAATGTATGTAGCATTAAGTATAGGGTCCCAACTGGGGGGCCAAGCTCTCAATAGGGGGCACGGGCCCCCCTGCCCCCCGGTGGAGCCGCCACTGCCAACGACGACTGCTATTCCGTCAGTTCAGAAGCACGGAGCCAGTTCCAGCGCAGATTCTATGGTCATCATCCTCCTTACAATGATCAATGGGAGACTAGGCAAATAGCTTCCACTATTGAAGGCCTATGGGTAAAGTTTACGGGAGGTACAATGGCAATTATTGGTCACTCCTCTAAGTATATGCATACTTAGAGATTAGACACACACACACACACACACACACACACACACACACACACACGTGCATAAAATGTCCAAAAGTCTGTTTTCAATAGAAGTCCACAGAGAAAACACACTGAAGATCATACTGAAGACACTGGTCTGAGGAACGCAAAGTTCGTGAGTGTCTCTTTAGACCTGTCTCATGTGCAAATGTTTTCTATTAACAGAATTGACATTTGTATGGCTTTTCTCCAGCGTGGATCCTGAGATGTCGCCCGAGTACACCAGCATGCGACAAGTCCTTATTTAGGCTTATTACACTGAAATATTGGTTCATGCATGGATCAGCACTAGACTTGATTACTGTAACAGTCTGCTTTTTCAAATCACCGAAGCACAAATAAAGCGTCTTCAAGCTGTCCAGAACTCGGCAGCTACCGGTAGACTACTTACTGGAACCAGATGACACCAACATATCACCCCAATCTTGCGCGATCTACATTGGCTTCCGATTAAGAAGAGGATAAATTATAAACTCATCTCTATTGTTGATAAGTGCCTGCGTTATGAAGCCCCGGAATAGTTAATTGAAGACTGCACTCTCCTCCGTACGACAAACCGCTGCTCACGGCCGAGGTCTGACGACACGGAAGCTGGTCTCTCATCGGACTCTCACCAAGATGGGTGATCGCTCATTTAGAATGGCCGGACCGAATTTGTGGAACTCTCCTACTCCAGTGTTACGTCACTCACAAGTATCCCAAACTGTTTTTCTAACACAGCTAAGGACATTTATGTTTGACTAAATCTGCAGCGGCGCTTTGGTGTCACAAAGCGCCATGGAAAATTCAACCTAACCTAACCTACACAGCTGACATTTATAAGGTTTTGGCTTTGGATAAATTTCCAAATGGTCAGACAAGAGGACAGTTCATTCTTTGCACCAGTCTCTGCTTTCCCTCAATACTTCAATTCCACTGCAATAAAAGAGAAACAAACGCAATTGAATTATCACATGGCTAATTAAACACAGCATCCATCCATTTTCAAGTACAGATACTAAAATTAAAGGAATTATTTAATACTTCAACTGAAGATATGCTGTTAATATTCACTTACTAAGACTCCATCAATAACAATCAACACCATAGCACAAAGTGCTAGGATGGTACTTAGATGTTAGTTTCGCAAAATACAAACATGAAGCTTGCATAATGTATCCCTGTTGCATTGGACTTTGTATCAGGCTGCTTAATGAAGCTGTCTCTTTACATTAATCTATGAGACAGTTCTAATAAAAGACTTACTAAAGAGTTAAGAAATAGGGCACAAAAAGGCTGTTGGACAGTCAGAACTCAATTATAACAAAGCATCAACCCTTTTACCATTTAAAAAAAATTTAGATGTCATCACAAAGGCTGCAATTTATTTTGATAAAAAATTATTATACTGGAATTTCTAAAATCCCCTTAAAATCTGTACTATATGGATGAACCCTTAGCTGGACGGCTTGCAGAGTACAGCTTGAGTATATGTACAGCCTGAGTATATGTAATTTAGCAACTGCTGACTTTATGGCCTTTGTTTTGAAATGACTTAAAACTCATCTCTTTGTCAATAGGCAGCAATTGAAGCAGAAGCAGAGGAGTGACTTTTCAGAAGAGGTTCTACACAAATATTCTGCTACATTACAAGAAATATAAATGCTGAATATCAGAATGACAGATGGAGTCCTCGTCCAACTCCACTCCCCATCCCAGATAAGTAACTCTGTTCCAACTACCATTGCTTGGCTCATAGTAGTCAAGTACCGGTAGAGTCCTATCTCTCTGTCTCTGTCTGTCTGTCTGTCTGTCTCTCTCCAGCCCATACCTACCTCTTTTACAGTTCAATTTCTTCCTGTCAACTCCTGTCATAAACGTACACTAAATGACAAATTGTGAAAGCAGATTCAAATCTCTTTTATTTGATGATCAAATGCTAGCAATGGGCAATTTGACCAGACAAGATTCCATCGTAACACTGTTTGAAGAGGCTTATTCTAACTCAGCTGTTGAAACTGCTGTGCTCCCTTTGTCATCGGAGACAATGAGGTAAATCAACCAGCAAGGCCTCCTCTTCTTAACAGATGCTTGCAGCCATATTTCATCAGAATCTTGAGACAAAAGAGAACATTTCTTTCCCTACAAAATATACTAATGACACTCAAGAAGTTTGATGTAGTCATCTTCTGCAGAACCTTCAAAAACTAATAATAATGACAAGGATAATATAAACGATAGTAATGATGAAGACGATGATGATGATGACAAAGCAACTGCCGAGTCCTCTTTCCAAAGAATCTGCAAAATTCGCTGTGAATTTTTCAACAGAAATATCTCTAAAGCAACAGCCATAATGGAACACAGTGGTCTTCACACAGGACAGATCCCACTGAATGGCTCTAAAACTGCTATTATTTATTATAATAATTATTATTATTTAATTAAATCCAGGTCAGTGAAATGTCTTTATGCAAAACCAACACTGCACATGTGATCCATTGAGGCCAGCCAGCTGTATTTCATACAGTAATTATGAAATCAATCAACAAACAAAAACTCCAGCAGTCTGTCATTAAAGTATTTGTTGTCCTCACGGGACACATCAGAATGGAATTGCTATAAGCAAAGGTACCTGCCTGTGCTCAAATCTCAGGTTGGGCCGCAATGGTCTTTGGTATTGCCACTGCTCTTCCTAGACCCACATTTTATCTTAACAGCTTCATGATGCTATTCATTTATGCAATGTAATGTAAATTCACATCAATTTTTAGCACTCATGAAAGCTCTGCGTGATTTCAAATGGTGAGGCTGATCCGTCCATAATGTTTTAAGAATTAAGAGTGCAGATGATGATTACATAATGTAATGAAAAAAATAAAGGATGTGCACAGATATGAAAAGACTAACTCTTAAACTGCTGGAATCGAGTATACTTGGCTACATGGAATAGAGTTACAAAGTATCTGACAGCTTAAGGGTTAAATGTCACAGAAAGTCAAGTCAAAGATTTCCAATTAGAAGTGAGAAAACCTCACCCGTGCTCCCGGCGATCCAGGATTTCCTCTTGCCCCCTGAGCTCCGGGCAATCCCTGAAAAATATTCAACCCAAGTTTAACAGCACGACATCACAAATAGAAACTGACAAAAGATACATCTGACAAAAATTTCATCATTTACCATATGACTTAAAAATTATTTCTACCAACAAATTAATATTTCTGTTAAACTTCAGAATATTATTTAAAGTGAAGTGTTAAGTGAAAATGTACAAATTCCTTTCTAAGAAGCTCTTCAAATTCATCAACACAAATAAATTGAAATAACAAATGGAAATGACACTGATTCAAATATTATGGCAATTTTTTCTAAGTCTGTAAAATATAATTTCTGAGATTAGTTCCACAAATGAATCATAAAATAATGAATCATCAGTTTTTATATTCACGACTGTCCCAAGAGGCATTTCAATCTACAGCAGACTCATTGAATAATAATCAACATATTTTATTCTAGCAAAAATCTAAAGTTTACCCAATATCCTTTGTCACCTGGCATCCCTGGCATGCCTGGCATTCCTCTGTGTCCCTACAAAGGAAAATCAATCTCTACATCTCATGATTCTTGACAATAAGAGACTGTTGAAATATTCAATTCAATTTGTTTCTTAAACGTAACGTCATACATACATATTACATATAATAATTATTTATAATTAGATAGTACTCAGAATCAGACAGAAATAAAGAAGACAGAATATGAATAACCCTAACGATAAAAATGATGACGATGATGAAGCTAAACATAACTGATTTATTGCATTTTACAAGAGAAACTCTTACCCCCGGCTCGGGTGGGCCTTTGGCACCGGTTTCACCAGGTCGTCCCTCATTTCCCTGAAAGCAGAAAATTCCCAGTTACTGCAAACATCTTTACTGCTCAACAGTCGTCTATGTTCTCTATATTTTAATGAATATTTCCACCAATAGACAAGCATTTAGTTTTTAACAATTTTATTCAAAATTGAAAATGGTTTCCCAGGTTTACTATTTTACTATCAGTTCTTTCAAGATCTTTTACATACAGCAGTACACAAGACAGTTGTTCACACATTTCTCAAGAGATCACATTCAAAAGGCTCTTAGCTCCTGTTGATCAGCAAATCCTACACACAAAAGCTGTCTTTCGGTACAAGGTCAGGACAGCCATTTTGGAATATGACCCATCACATGACCTGAATCCTCCAGCCTGACCGGGTTCCAATTCACTTTGAACTTGGAATGCCATTGGCTAATGCCTCAGTGGCTTAGGCACTATGATATTGGTGCCAAAGAAGTTAATTGAATGATTGACTGAAATCTAATTTTAAATTCCATGTTAACATATCTGACATTTTTCTGTCAAGGGATATTTCCATTCCATCGGTCAACAAATGGCTTCATATTTAAAGCATTAGCATTCAGTTTTTCTGGTGCATACCATGTCTGCTTCATAAATTCTTGTTTGCATTTCACTGATCAAGGTAATCAATAATTCTACAACCCGTTTACTGCTTTAATATTCTTACATATTTTCTCGCCTCTCCAGCTGGTCCAGGAGGTTCAGGGCTTCCTGGTTGACCCTAAAATATACAATCTACAAATAATACTCAAAACAAATGGCTGCTGATAGAATTGCAGGACTAGACATGGTCATATTCACAGTTCTTATCTGGCATATTGAAGTGAAACAAGGTTGTTGCTAACAGGCAGACATTCTGCAATCATCTCCTTAAATAAGTTGTACTACTACTACTACTACTACTACTACTACTACTGCTACTACTACTACTACTACTACTACTAGTAGTAGTAGTAGTAGTAGTAGTAGAAAATTTAGCGCATAAGAATAGCGGCTACTGCTGCACTACTACTATTTATTATTATGCTGCTACAACTCTACTACTACTACTACTACTACTACTACTAGTAGTAGTAGTAGTAATAGTAGTAGTAGTAGTAGTAGTAGTAGCAGTAATAATAATAATAATAATAATAGTAGTGCAGTAGTAGCTGCTTATTCTTATGCGCTAAATCTTTCTTGAAATAGCTATTGGCAAGGTGGACTGTAGTTTTCAGTTATTTATTCGCAAATAATTACTGTAATCATCATCAACAGTGTGAGAAATAATTCAGCGATCTTTGAATTCGATGCTTGGCTGTTTCTGATAAAGTGCATCGGAGGACTCACCGTTGGCCCTGGCGACCCTAGAGGTCCTCGTGGCCCTGGCTGGCTTTGAAAAGTCAAGAGACGCTCAATTAAGCGTCGTTTACAAGCACTCGTTCAGTCGGCATCACGTCCAACAAACGTACTCAAAGCATCCGAAACAGATAAAATGCATTTCGTTACTTCATAATTTAAAATATTGAAACGAATAACTGAGAAAATTATAATTTAATCAGTGCTTATAGGGATTACATCATAAATATACTATTATATGATATTAAAGTCTATGGATTACGTCAATAAAGCATTGCATCTAATGATATTTTCACTTTCAGGTTGCATAGATTCAAATAAAGATGTTAAGTAACTAACTAAGTAAGTAAGTAAAATCTCGTGAATGTATATAGCACTTTAAAGAGTATTATAGTCTTGTCTTGAGTCATCCTCGCTACGAGGGTAGACCGCATCATGAATGAGATCGTTCCACTGTTTTCTGCTGTCTGTCATTCTGATCGCCATTTCCATTGTCTTTCCAGTCCATTGCATGATGTTATCAGTCCATCTGGTTCTTCGTCTGCCTTTTTTCTTTTTGCATCAGTTGTGCCTTAAGTATCATTTCTTTTTTCAAACAGGTACCTGTCTTCCTCATGATGTGGCCAAAGTACGACAGTTTTCTTCTTTTGATAGACTCCAAAATTCTCTTGTAACACCTCCCTTCTCTAATACTCAGAGTATATAGCGCTTTAAAGAGTAGTATAGTGGTAGCTGCTTATTCTTATGCGCTTACACTCTCTTGAATAGCTATGGGCAAGGTGGAGTGTCGGCTGAGTCACTGAGTGTCAGTGTGTGTATCTATGAGGCGGCGGGGCGAGCTGCTATAGCTACGGAGGAAATGACTTCTGGAATAGGAAGGTTTTAAGTCTAGACCTGAAGGCTTGAGGAGATAGTGACGGAATTAGAGAAGAAAGTAATCAGAGCTTGTTGTTTGACCATAGCGTAGGCTGCGGAGGGAAGCTGGAATTGAGTTCCAAAGTTCTGGTGAGGCAAACGAGAAAGCGCGGTTGCAGATTTTGAGAGTTGATTGATCTAACCGTTCTAACGCCTAACGGGCGTGCGAGTTGTGAGATGAATGACGATCGTGTAAGACTAAGTCGAGGAGGCTGAGGCGTCAAGAGTTTTCGGAAGTATACAGGTTTTTGATGAACGGCGTGAACTGTAGGCCTATGCGATCGTTATTATCTTGTACTGGATGCGTTCGGAAATTTTGAGCCAGTGCAGTGACTTCAGTATAGGAGAGATACATGTATGGCAGAACTTTGGAGATTTAGTTACCGCTTGGGCTAGTGCGTTTTGAATGGACTCAATGGAGGTTATAGTTTTACTAATTAATTCTCATTGATTCATTTTCATATGTAGCCTTCTACGATCGTACGACACTTTTTAAGAAAGTAAAGATATTTTGTATCCGTTTTAGAGCAGGTCAATTCCAGAGATCAACCAGTAGAATATAATTATGCATAATGCACTTATATGCCACTAGGTCTAGTACTCAAAGGCATCAATCGATGGCTCTCCAAAGCCATCTGTCCAAGACCCAGTCAGTGCATAGATCACTGAGAGTGGAAACAGTAAGACAGACTGTGGAGGAAACGTCTTTGAATTGGAAGCGCTCAGTGTTTATTCTAGGCTTTCTTGGGAATTCCCCAAAGTTTGAAAATCCCCAATTTTTTTAGATGTTGGCTGGGAAATGGAAATTTCCCCCAAACGTGTGGAAACTCAAACCTTGTCCCCAAACATTTCAAAATCACCCCCAATGTCAAGGGGGCTAGAATAAACACTGGAAGCGCTCAAGTAGGGCCTATAGGTCTCGATTTAGAAGCACTCGGTTCGTCAGAAGATGTGACAGACAGAGGAAGCGAGTCCATGATTTGTGTCTGAAGATAATAAATAATATAACTCGAATCAATATGTTCTGTTTTTACTTTTGAACTAACAATATTTGCTTAGAACTGTAGACATATAGCTATTAAAGCGCAGCTAATTTAATATTTGAAACGATGATCAACGATCTGCAACTCAAAAGCATTGAAGGCGACTTAGCTCCTAACATTTGGCTAATAGGCCTATTATTTTTGATTAGCAGTAAATGTTGAATTGGATTTACAAGTTACAACACTTCAGTGCAATTGACTTAATAGCTGAGGCAGCAACCTTCAAATATCCTTATATGCAAACGAAAATTACTCGACTCGACTTCCGTCTGCAATAGTTCTGTCACATTCCCTTATTCCGACTGCTTTGTCATGTTCAGTTCATTTCCACTCCTTTGCTACTCCTGCTGCTGTTTGTTTTGACCTTTTCATCAACTGTCCGTCCAGTCTCTGTCTTCTAGCATTTTCTCTTGCTTCCTTCAAGGAACTGAGGGTGGGCGTGACAACACTCCCAGCAATGTCTGTCCTGTGCATTTCTGACTGCCGATGACAACTGCAATCGTCACTCTTAACTCCGCGCCATCCGTCCGTCGACTTTTTGGTCGCCCTTCTTGTCAACCATCTTCTAGTCAATCTAGTGGAACAATCTCTTTGATGTTTTACAACTTTTATTTTTGAATTAGTTCCTCGATCGTTTGATATAGGCCTACGGTCCTTTCGCGCAATAGCAAAACACAAGCAGTAGATAGCTACCATGATCTGAATGGTTTACCACTTGCGATTATTCAAATCTAGAGTGTTAAAAACCGATTTCAGCGGAATATTCCACTAGGCTGTTTTCTACTGACATTCATGGAATTGAAAAGATCTTTCCAGTCTATGAAATCATCAACTTCTATAACTCCACATTGTAAAGCAAAACACTGAGTCAAGAGGCTCGTGGCTCAATCTTACTCGGAGACAAGCCACAGTTTGTAGTCCTGGTCTGTCCGCCTATAAGACTGTCGTCAAGGTAGTCTAGCCTGATATCCAGGATTCGGAGTTCTTTCTTATGCCACTAGGATTTGTTGCGCAATCGTTAGAAGCTTCTGCACAAAATGGCACAATTGGATTGGATAAAGTGCTCATTTAATGATGCTCACAGCAATTGCCTTTTGATAAATCATGTCTCCCAAGGCGAAAACGCCTACATTACATAATAAAACAGCCTAACAGGCAATCCTAAGACGCGTATGTATGTCATTTTTGACCACCTTCCTGCCCTTGTGAAAATGGCGTTTGTGTATAGGTAGTTTAATCTTACAATATTTGGATCGATGGCGTTGAACTATTTATTTTGCATTAAGTGCAATAATATTTTCAAAAAAATTATTTAAAAATTATATTTTGTATTTTTAGCCCTTTCTCTTAAATAGAACAACGAATAAGCTCAAATTATCATTTATTTACCATTTACAAATATAAAAAATAATAGCACATTGTATTTAATGTTGTTTTTTTCGTTTGTATTAATGCGCAATATTCAACTTATATTAAGTCCAGTAAGAAATACAGTTTTGAAATATTTTTGAAATCTGTCTATTAATTTTGACAAACATTATTCATTTATTTGTTATTATTATTATTTGTTATCGGCAATTAAAAAGTAACATGGAAATTGCTGAAATAAAAGAATGACATTTTACCTAGTGCTATTTTCTGTTCATATTGGACTTGGCATTTGATCAAACTACATTGATTACACTAATATTTATTAATTTCTCGATTAAAATTCTATTTTCAAATATCCACAAACAGATGCCAAATATTAAAAGCTACTTATGCTAAATGATTTTGTTATAAATAATTCTATCTAATGATAATGAGATTTCATAGCGAAATGTGGCACCAGAGTTATTTTATATAAGGGCTAACATTTTATAGCGCTATTTTAATTATTATTATTATTATTATTATTATTATTATTATTATTATTATTATTATTATTATTATTATTATTATTATTATTATTATTATTATTATAGATTCTTAAGGAGTTCGTTACAGGAAAAGGTGAGTAAAGATTAGCAAATAGCCTATCAATCAATCGATCAACTTCTGAGGCGCCACTATTATAATGCCTAAGGCATCAGTTAATGGAGCACCAGGTCCAGACCGAATTAGAGCCATGTCAAGCAGAAAAAGGCCAGTGAGATCGGCGGGGGAACAATAGAGGTATAGGTCAAGCCAACCAGGTACACGTCGAAGTGATGTTGGTTAGGGAATTCCAAACCCTACGGCTGCACACCGAAAAACAACTGGAGCCAATGACTGTACTCGAATGGGGAACAAGAAATGACCGTCCTGCGATAGACCAAAAGACATAATTCTGTAATCAATTAGCTGTTTAATGGGGAGCCAATGTAATACGATAGACGTCCCGAATATAATAACGAGAAATTTTGCTAATTGAATTTATGTGACTAGTGAAAGAAAGAGACGAATCAAATATCGCACCAAGGTAAGTAAGTAAGTAAGTTAAATCTCGTGGATTTCTATAGCGCCTTGGTAAAACAGCACAACAGTAGCTGCTTATTCTTAGGCTCTCAGCCTTTCTTAAATTAGCTATGGGAAAGATATATGATCAGCCAGGCAATAGTCAACATCCGAAGGGCAGTGAGGCTGGGTTGTTAGTTTTGTTACAGCTATGGAGGAAATGATTTTAGAAAAAGGAAGGATTTAAAGTCGTGAGCTGAAGTACTTGTCGATGCAACAGTAGAATCTCCCAGTGCCACAGATTTCAGAAATCAAAACTTGATCAGTTGAGCTGCTGGTGTGTCTATAGCGTAACACCAAGAACTAGGTTTTAGATGACTTTAGAAGAAGCTTATTGAATCATTTAGATCTGTCCATGTCTGAATATTAGAGAATGCGGTGAATAGAATATCAAGGGAAGACTTTGAAGAGGTGAAGAGGAGGAATCATAGGAGATGAGAATTTGCATATCATCGACATAAAGTTGATGGGCAACATAGGCCTGATGCTAATTCAGAAATGAACCCATTGAAGGTAATAAAGGTAACCGAAGGTTTGGAAGAAGATGATGATGATGATGATGATGATGATAATAATAATAATAATAATAATAATAATAATAATAATAATAATAATAATAATAATAATAATAATAATAATAATAATTTTAATTAACTAACATTAATAGCCATTTTAAACGCCCTCATTTTGCCTATGCATAGATGGCGAATTTGTATATGGATAGTGTTCTCTCACTATATTTAAATCGATGGTTTTGAACTTATTTATTTAGCATTAAGTAAAATAATGTTTTTCAAATTTTAAAAATAAGTTCTATTTTACATATATAGCTTTGTTTTTAAATGCACAAAGAATAATAAAGTCATTATTATTATTTAATTAATATTTACAAGTGTTATAAACTTATAACCCATAAAACATTGCATTTAATGCTGTTTTCTTCATTTCTATAATATGCAATATGCTACCTGTATTGAGTTCAGTAAGAAATAAAGTTTAGAAATAATTTTTAAATCCATCTACTACCTTTGTCGTAGTTATTTATTTGATGTTATTTTAAATAACAGCAATTGTAAAATAATATGGTAAGTTGCTGAAATTAAAGAGAGACATTATACCTAGTGCTATTTTTTGTTTCAATTTGACTTAACATTTGACCAAACTACATTGAGTACATTAATATTATAAAATAACAAGATTCCCGCATTAATTTTTTCTGTTTAAACTTCTAACTTATTAAATATAAAATAGCAGGTATAGAATTTCAAAAGATACTTATGCTAAAGGATTTTGCTATAAATGATTCCATCTAATGAAATTTTCATTATGATGCGGCGCCGCAACGTTAATTCGTATAGGAGGGCTTATGTTTTATAGCGCTGTTATTATTATTATTATTATTATAGAACTAAGTGCGCCATTTATTAGTAGACCGGCAGTTAATTTACGGAAATATTTGAGTAAAGGATTAGCAACCGTGTATAGCCTACTGCGGGTAAATAGAGTGTCTGTCAGTCTGGTGGCCAGTGGCGTAGCGTGATTTTGGGGGTCCGGGGGACATCCTTGATATGGAGCCCCCAGCGGCTGACGAGCAGAAAAAGCTCGTCACATCGTTCTCCCCATATGCAGCTGTAGTGCTGACGAGCAAAAAAACACTCTTCGGGGGCCCCCTCTCCCGGGGTCCGGACTCCGGAGGACTTTCTGCAAAGTGCCCCCGCCCTGCCCCCCCACGTTACGCCACTGCTGGTGGCCATTATTATTATTCCTCAATGATTTTGACACTGAATGCTGTTGACAGCATTGGCGGAATTCCACTGTCTGTCATGCAGTCTGTTGTGTGTTTTCCAATTCAGACTAAAGATTCGTCTACTTCGGTTGCCTCTTTCTCTAAACTCCTAAAGCCGGTTTCTGTTTTCCACTCTTGGTAAAAAAATCTCTGCCTCTGCTCTGAGCTTTTGTTCATCAAATAGATCTTTGTTTCGTTTTGAGTCATCTAACCCTTTTCTTCGCTGCTTCACTCAGCTGCAGTTCTAACTCGATCAGAGCCTACCAAGACCTCGAGATGCTTCTCTTGAACGAGCACGACTGCCTCTGTCGTCGTCGTCCTCCTCCTCCTCCTCCTCCTCCTCCTCCTCCTCCTCCTCAGCTGAGACTGACTCCTAATTAAGAGTGATGCATCCTTAGAAAACGAAGCTGACAATTGGTTGGTTTAATGTTAAGTTTTCAGGATGGGTTTAGAGATTCATCGATTGAAATATTTCTGTAATAATGTAAAACTGATTCTCAAAGAATACATCATCGCTTTCATCATCAGTTAATACACTGATCCCATAGAATAGATAAACGAGAGAAAGAGAGAGGGAGAGAGAGAAGGAGTGAGAGTAGGAGAGATCTGTACCGATCGAGTAGGTGGCGTATCCGTTGCGATATGCAGATGCTACGTTTCCATTTCCGTCTGGCGACCAAGACTTCTGCTGATTTTGCATCCCATCCATCTCCTCCTCCTCCTCAGAAGCGGTCTTCTCCGGAGACATCAAACACCTTCACTTAAGTTCCTCCGTTTCGATACTTTTCAGTTTCTGTCTTAAACTTTGAGCGTCTTTATAGAAACTACGACTGGTAGAAGAGATGATGCATTTGCAAGTCATGCGTACGCATCAATACTATTAATCTAGTACAGGACGCTTTAATAGGCAAAGAGCATTGCGCTGGCAGCCATACGTTTCAGCAAAAGGACAGGCTGCTACAGAGAGCTAATATTTACACAAAGCGAACTGTTCAACGAACGCTCAGCATGCAGATGGATCGGCGTCTAACGATGCTCGGAACTCTGAATCTTCTTCTGCTGAAAGCTAGAATGGAAGGATCTTAGACTAAATATTATGCTTCAATGCTCATCTGGGACGAGTCCTAACTGATGCCAGAGCATAAAGCGTCAAACATCCAAATAGAAATAAGATAAGATCGTCCTATGGGTAATCTTTCGATTAAATATGGGGTTTAAACAAATATTTAAAGTGAGAATTTTCAGTAATGACCTTTTCAGTAGTTCTTGAGTCACCCTGTTTCCCTGAGAGAAGTCCCAACTGTCAAGAAAAAAAGCACATAAATGAAAATGAAGCAGGCCTACATGTAGGGGTACAAAAATCTCAAATAATAAGATAACAACACATGAGCATTTACCCGAGAAACCCAACCATTTTCAAGGTTATTCACAGCCTACAATGAACAAGAACAAGTCCCAACGAAACAGGGAATCGTGGACTGGAACCAGCAGAGCACCATTACTAACTCAAATTCCTTAGAAAGAACTGCCCCCAAATTGCCAATAATGCCAATGCAGAGACCAGCAGCAATAGTCATAGCATCCATCGAATCTCTTTCGCTTGATTTACACGCACAGTCTTCGACGCAAAATCCCTCGCAATTCGACATTTATGCAGAACAAACGCAGTAGCGTCATTTCACACTTTTCTTGAGGGGCGAGATAATTTTTAGGCATATTTTTGGCGAGATAACTTTGGCAAATTTGTACATGTTTACACTTTTTGGCAAAGTTTTAGCGATTTTTTCACATTTAACATTTATTTTATACATTATACATTATACATGCTTAGTTTATTAGTTTATTTTATTAGCTTATTATTAGTTTGATTTTATTTGGTTTTTGTTCAGTTGATTTTTCCTTGTTTGTGTACTATATTTTGATGCTGTGCTTGCTTGTCACGAATAAAGATTGTTATTATTATTCCTCCACGACCGACCGCCCTCCACCCTCCACCCCAATGACGTCCCTGTAGTGCCTGCACAAACGCCTACAGTCGAGCCGCTGTTTTGTTGACCATCTAGTAGGTCATAGTACAAAGCAGGTGTGACGCACTTGATACTTGAATTAGTGAGCGATAGGTGCACAACTCCTCCGCACTCTCCCACCCCTCATATGTAAATTATTAACTGGTACACTTCGTTGGTCGCGCTTTGCGCCCGAGAAGGGGTCGGAGGGAGGGAGTGTAATAGACCGTGGTTCGTTCTGCAGTTAAAGACTCATTAAGGTTAGGACCCACGCCAACTTCCTCTTCTCCCTCTCCCACAAGCTACTTCTCTCAGTCAGTTTCCCCAGACACACGGACGCACAGATATATTCAAACAGATCCACACGTACTACCACACACACACACACACACACACACACACATATATATATATATAGTTACCAGCCAACCAGCTGCTCCCTCTCCTCCCTTTCTAAGAATTTGGCTGGTCTTGCACGGGGTTGTAGTCCGACATTTGCATACATTATAATAAGGGTTTCCATAGCGACCCTTCTTCCCACTGTCTTCAGCCCAGAGGCGTAGGCTACGTAGCGTCCCAATGGCTACTATGGTTTTAGCCATGGGCGGCACACATGATGGGGGCGGCAAATTTGGAAGTGACTATTTTGCTTGTCGGGTTGTCGAGGAGTTTTGGCGAAGGGGCGGCAACATTTTGAAGGGGCGGAAAATTTAGCGACGACGACCGTTTTTTGCTTGTCAGGTGTAATACTGTAATAGGAGTGAAATTGGGGCGGCATTTTTGCCAGGAGCCATAGGCGGCAAGAGTACACGCTACGCCACTGCTTCAGCCTACATGTACACACCAGTCTTGCGTACACACACACATCCAGACAGCGGTACGCCGGCGTCCGCTACCACTAACTTCTGCAGGTGTAGTCCCGTGCACGGCGCGCCTTGGCTATCCCCGAATGATGCGTCATCGGCACTCAAGCCGAGGCGACACTGCTAACCTGCACCCATTTTTATCGGCCCATAGTCAGTGTGGTGCACCCGTGTTGTGACTCCAAAACCCCTAATACGAAGATGCTCTAGAAGTAGGTCAGCAAAGCACCCCTTTCAAAATATAGGGCCTTTAATATGGGCAAGAACTACAGACTACAGACAACATCGAACTGATAAGGAAAGCCAGAAACAGAGAAGAGTGGAAATCCATGGTCGCCGACGTAGCAATACATGGCACATGAAGAAGAATATGGGCAAGCGGAAACCTATCGGGTTAGGGTTAGGTTAGGGATATATACGCTCGCCCCTATAATATTAATATGCAATGCGATACAAGAACCTAGTATGACTGTCACTCATACAATAATGCAAACGTTATGTGATAAAAAGTCACAATATTATATTACATTATATCATTATATTATATTATGTTATACATGGGCTCCCAAAGAAATTTTTCCAGGAGGGGGCAAAACAATGGTCATGGCTATGCCACATAAATTTTTCCAAGAGGGGCAAAACACACCTTAACACAATGGTCACGGTTAATATTTTAGCAAGGTTTTCAAATTTCAATGGGAAATATTGGCATTTTTATTTTCCAGGAGGGGCAAATGCCCCAATGTGCGAGCGCCCATGATGTTATACTATATGATATTATATTATTGTATTATATTATATTACATTACACAACACTGTATTGTATTGTATTTACCCTTCACTAATTATTAGGTGGGTCCGTCTCCCGCAGTTTCCACCCGTGATTTACGCCTCTGACAGTAAATTCCGAATAAGTATCAGGATATAGCTTTCCCGTTTCTTTACTAGATTGAACTACAATTATCACTCTCTATAATCATAAAAACAATGTTTGCAGGTGATAGGAGCATCACCTACATAGAGTAGGGTTAGGATGGAGCAAGATGGATAGAGACTATTTTACCCTACGTCAGAGGTGCACAACCTTTTAAGGACAAAGGGCCACATTTTTCGGTCCCAACACTCCGCGGGCCACAAGCGCTATTTCTAATGCAGAAGTGATACGTTGACAGTAACCGTTAATAGCAATAATTAATATGGTTATGGATAAAATTTAATTCGACAGGACTAATGGAAATAATGGAATTTCTGATGAATACAATCAATCCAGTAGGAACAAATGAAATTGAAATTATTATTAGTACTGTAATTTAAATGTAGAATTAAAGGTGAAGGTCTTGTTAATCAAAAATACTATTACCATGTTCAATTATTAATTAATAAAATTTAAAACCCAAAGGTCAATCGCCTTTTTTTATAGCCAATGGAGTTGTTGAGACTGAACATCTTCAACAATCTTATTCATATTTTGTGGCAGTTCACTTGCTGAAACTTTCAAAACCGAGCACTCAACCTGAACCTTAGAACATTTTTGTTCAATTTCATTACAGAAAATGTTTATTCACACAAGTAAGTGCTTCCAAATAGTCTCGCAGACTTTAAAGTGGCCCCCGAAGGCTTTTTTGCTTTAATATTAGCGCTACAGAAGAATTCATTCGTTCCAAGGTTCTACAGTGTAAGTCGCCATCAATTCAAGTTATTTATAGAAGAGACTGGAGCCTCTTACCAAAGTTACCATAATACCATGACATACCATATTACACAGATGTGAGAGAGCAGATGACGAATTTTAGAATGCTTTGTTGATCTGATAGCAGAAATTCGTGAATTTCTTAACAGCAAAGGCACAATAATATTGGTAAATAATAGTAAATAATAATAATAATAATAATAATAATAATAATAATAATAATAATAAGGTTTAAAGTGTAGCGCTAATATTAAAGCAAGAAAACATTTGGAGCTACTTTAAAGCCTTAATTACTGCAATTGGGCGATTCGATGTCTTTGCACTTGAGTTGACGGCGTCCTTGACATTTTCGATTTCTTTCGAATAATTTAGATTTATTTGTATTTTAGTCTTGTTAGATATTAAAAATTGAACGTCTTTGACGAAGGTGAGTAGATCTCCGGAGTCCGGACAATTACTGTGCTGTGTGTGCATCGAGGCGGGGCTGCCGTAAATCGGCGCTATGTGAGCTTATCGATTTATCCGTTACTTAATTAACGTAGCTTAGACCCCTAGTGCAATATTTCGTCAATTTTTTTAGCGCTGGCGCAGGCTGAATGTAAGCTAAATTGCTTCTTCCAACGCTTTCGATCAAATTCAAGCATTAGTATTTTATATGCCTTGTTGAACTTGTTTTTATAGTTGTGTGCAACTGTTTTGTCAAGTATTTGTTATAGCGACCTTTCTTGGTAATGTAGACTAAAAAAATAGGTAACAAAATATTTGTATAGCGCCTCTTCTGAAGAATCACTCAGTGAGCAGCTAAGTGTCAACTTCAGCTGCTGTTGCCAATCAAATGCCAAAGCTAATTGAAACTTGACAATATTTAGACCATTTAAAACTTCCACATCGTGCCTGGTGACGTGTGGTTGATCGAGAAATAAGGTTCCTGGCCCCAAGTTGTTGAACATGGTGTGGTAAATCATTCAAACATAGAACTGGCACTCAATTAAATTAGGTATAGTGGCAGACTAGTATGTGAAACTGACTGGAGAAATTGTGTAATATGAAAGGCTGTACATATACAAGGCCTTTGTAACTTATTTTTGATTGATTTCCGTATTTACTGGAATAGTGAAATAAATCTACCTTTCATTTCACTTGTAATATTGATTTGGATTTTATCCGTGTTCTCCTAAATATCATCATTTTCAGATATGAGTACCAGATCATTAATGGACCGTATCATATCAAACTTTCCACAGAAGCACATTGCATTCGCTTTCGCTTATGGTTCAGGCGTCTTTAAGCAGAATGGCAATTCAGAAATGTCCTCAAACATGGTTGATTTTGTGTTCGCTGTTGATGAGCCAGTCAAGTGGCACAGTGAAAACATCATGAAGAATCGCGAACACTATTCACTTCTTAGGAAACTTGGGTCAAAATATGTTGCATTCATTCAAGAAAGATATGGTGCACGAGTTTATTACAATACCTTGGTTTCGTGCGAAAATCGACTAATTAAATATGGCGTTATATCAACTCGGTCTCTGATTAATGATCTTTTAGACTGGGAGACATTATACATCAGTGGAAGACTTCATAAACCAGTGTTTGAATTAAGACGTGACGTAGCTAACACCGAATTGTCCAAAGCTCTTGTTACCAATTTGCAGAGTGCAATACATACTGCCTTGCTGCTGCTCCCAGAGCAGTTTTCAGAGGAGGAATTATTTGCAGCAATTGCAGGATTGTCTTACACTGGTGATTTTCGCATGACTGTTGGAGAAGATCGTAACAAAATAATTAGTATTGTTAAACCAAATCTTGACTATTTTCGGAAATTATATGAGCCTCATATAATAAACAGTGAGCACCTTCATTGGGATAAACCAAAAGGTATCATCTTACAGAGTGACATGCCTGCTTCAAAATATCATCATCTGAACCTTCTGCCGAAGTTTCTGATGTTTGCAATTGTCAATCAGAGGAACTTTGATGGTCGTCATCGTGACACTGAAGAAGTTCTACGGAGCCTTGCCCATGATACTGATTGTCAATTTGTTGTGCAAACTTGTGTTTCAAGCATTGTTAAATATTCTAGCATTGCACAGAGTCTTAAAGGTATAATGACTGCTGGTGTGATTAAATCTGTTAAATACAGCCTTAGGAAACTAAAAGAAAATGTTTAAAATTTAATTCATGTTATTTATACTGTATATATATATATATATATATATATATATATATATATATATATATATATATATATATAGGGGACCCCTTAGGCCCTCCTCTTCTGCCTCCCAATGCAACCTGTCCTCCAGAAATTGAAAGCAACCCTTACACTGGGGTATCTGGACGACATTACATTGGGAGGGGAGGCAAAGGTCGTGGCAGGAGATGTCTCTGTTCTCGAGGAAGGGTGTGCAGAGCTAGGCCTCTCACTGAACTATCAGAAGTGCGAGGTAGTCTGCAAAGGCCCGGCCCAATCGCCAACACCGCCCTTGTACACTTTCAGAGCATCCACCCACAGGAAGCCACCCTGCTAGGGGCACCTCTCTACCGCTGGAGGCCTTCGAGACCCTTATGTCGCGGGCGCATAACCGAACTGCACACCGCACTGAGCCGCTTACCATTTATACACACCCAGGACGCCCTAATTCTCCTTAAACTGTCCTCACTCACACAAAGCTGCTGTACATGTTGCGCTGCACTCCTTGCACCGCCATCCTTTACTGGAAAGTTTTGACGACACAATGCGCCAGGGACTGAGCAGGATCCTAAACATGCGCTCATCGAACAACCAATGGGTTCAGGCCACGCTGCCTATTAGAGATGGCGGACTGGGAATTCGTCGGTGTCTTCGCTGGCATCTTCTGCCTTTTGGCTTCAGCTACGCGAGCACCGCGGACTCCAGTCATCCATTCTCCAGAAGGCTGGGCTGGCCATTGACTCACACGAGGCTGCAATTCTCACCAAATGGAGCCTAGAGAGCCAGATCCCCATCCCAACATCAGGCTCACTCGATAAGCAGGCCACTTGGGACCGCCCAATAATTCTCAGGGAGATGACCAACTTGCTTAGCTCCGACCTTAGCCAATACCATCAGGCCGCCTAAGAGCAGTAGCAGCGAACACGCCAGCGACTGGCTTCATGGCGCGCTGCCCATCAGCTCTTGTGGTCTGCGCTAGACGACGAGACAATCAGAGTTGCAGTGGGTCTCCGTCTTGGCGCTTTATCTGTGAGCGGCATCTCTGTCCCTGTGGAGAGCAGGTCCAGGAAAAATGGGTCCCATGGACTCTCCTGCAAACTCGACCAGGTCGCCTTGCACGTCATTCCATGCTCAATGACGTAGTCTACCGGGCCTGGTGCGAGCTGGCATACCATCGGTCAAGGAACCGCCCGGTCTTCTCAGATCCGATGGAAAGAGACCGGACGGCATGACCATGATTCTGGCAAGCAGGCCGCTGCCTGGTTTGGGACGTCACAGTGGCAGACACAATCGCTGCCACTCATCTGCCATTGACGTCTCTCTACAGGAGCTGCTGCTGAAGCAGCATCAGTCAGGAAAGTCGCCAAGTACACTGACTTGTCGGCCGACTATTTCTTCTTGCCATTGGCCTTCGAGACTCTTGGTCCTATCAGTCACGCACGCACTCACTTTCATAAAAGAGTTGGGTCAACTTTCCGTTCTTTCGGAGACACAAGAGAGAGAAGTTTTTTGCTCCAACGCATTTCCATGACGTTACAACGCTTTAATGCGATCGCCTTCCAAGGGACTTTCTCTGCTTCTGATCCGGGTCAAGACAGAGCTGAAGAGTATATATTTTTCTGTCTCGGACACTTTTTGTAATAAGTCCTCGGGAACTAAGTACCGAGGGCATAAAAAAAAAAAATATATATATATATATATATATATATATTTGTATATTTGAATCAGAAGTGTGCTTATTATCAAATAGGAAATTGTTACTTTTTCTAAGGTTATGTAAATATATACATTTAACTGGTATTAAAGAGATGACTTTATGTAAGGACTTAGCTTGAAGAGTGATGCTGAATATTTAGTACCTTACTGTGCTGTTAAATTTTAGTTTAATCTTTGTTATGGACCATAAAAATAGGCAACACTTATGTTTGGCAACATTTACTGGAATATGGTAAACCTTGATTGACAGTGACAGCCTAAATTTACTTTTTTATTTTAAAATATGAGTCCTCTTTTAATCACACTTTCAGCTGTTGACTTTATACATGTATACTCATTTACTCAATTAGAAATTACACAGTAGCTGCACTGTCAAAAATGGGCATATAGGTCTACTTGACTTTTCTTGATGGGTGTACTTTTTGTTTATTCTACTGGCCTTCCCAGCGTGAACTGACTAATTCGGATTGGATCTGCTGCACCAGTGTTTTATACAGGCCTGTTAGGAGGGGAGATCTTCCCCCCAAAACTTCAAAATCCCCCCCACAAATCTCAGCACTTACACAAATTTTGCATTGAACTGTCTTTTCCCCTCCAACCAAGTCCATTTCACCTCGAAAGCCCTCAATCCCCCCCAAAGGCCTGGAGTCTGGATAAAACACTGGCTGCATCATCATCTGATGCCCTAAGCATTATCCTGGTACCATAGAAATTTAGTGATTGATTGTTCAATAAAGGGTCACCTTAAGTGCATAGGCCACAGAATGTACTACAGAATATAGATAATTTGCATGCTTGATGCCATCTAGTGGTTTTTGGCATACTTGACTACATGTGACCAAAGTGGTCAAGAGCTTTATTTAATGCTAAGCACTTGAAATTACCTATTTCTAAAGCTAGCCTATAATACTCCTATAAATAATATATGTCTTGGAAAACCCAAATCCTAAATGTTTAGCCTATTTTTAAGCAGTATAAAGCAGGGTTTCCCAAACATTTTTGAAACGCGGCCCAGTGGCGGCTCTAGGATTTAGCAAGTGTGGGGGTGCGTTGGGGTGGCAACTTATAATCATGGGGGCCAAACATTTGTTGTTTAATGTATGTAGCATTACGTATAGGGTCCCAACTGGGGGGGGGCAGGCACTCAATAGGGGCACGGACCACCGGTGGAGCCGCCACTGACGCGGCCCACTTCACTTCAGCGGTTTTGTAACGTGCCGAAACCCTAATCATAGCATGTAATATTTTAAAACCGTATTAGGCCCTCTAGCGAGCTTCTGAGCTGTGAATAAATGGCAAAACAAAAACTCTGATTCAATTCGAATGAAAATATGCAAACATATTAAGCAGGATTATTCATATTTTACCAAATAAGACAAAAGGAGAGAAATAGTTATTGAAATTCTTGAAAATTAATGTTTTTATAATTTTGACAGGAAGATACATTTATTGCACGTCTGAAAAATCCCATCAATATGGTAAAGTCGCTTAACCGCTGGGTTAGCCAATCTAAGCAGCAGAGAGCCCTCATTGTTAGTGTAGTTTAAGAGAAAAATTCTCCATGAAATAATTCCTACTACTCTCCCACCTTTTTTAAAACTCTGTAACTGCATTGATACTTTATGACATACGGTGCCGAAGGATAACGAGCTACCGCATCACTAATTTATAAAAGCGCTATAGAATTTTGCGAGATTTTACTTACTATTTGAACTGCAAAATAATCTGGGTCAGTCCACTAAATTTCTTCACATGCCAACAATTTATTGGTGAACGACACTGTATTGGTAAACATTGTATCAGAGCTTAGGATCTAATTTATCCTCGGTTGCGCTATGCTTGATACTTTCAGCAACTAAATCCTCGCCAAACGGGCACTTGTGCAGAATACATACGTACTGTGCATTTATCTGTGTTGTAAAAAATCGGAAAATTTAGCATAAACATATTTGTAGAGTTTTTTCGAATTCCAGGACGGCAACACAACTATAGCGATTTTGGATTCTTGTAAGTTATGGATTCAACAACAGAAGAAGAAAGAACTGCAGGAGGTCGATTAAATTCTCCAGATTTCGACTAAATATTTCGTTATTTGTATTACTCAACCGTGCCTTACGAATAGGAACTAATGAAATTTTGCAATAGCTGGGATTTTAAATATTGACTAGTATACGTATTTGCATTTTCAGTTGTGCGCGTGTGCGGGATATTATGCCTGTGTTCCGAATTTTCGTAGCACAATTTTTTGCTGACCTGAAAATTCCAGACTGTTTGTCAATTTACGCAGTTTTATGCTAGTTTTATACATTGTCCCATTTTTACAAAGCGCTTTAGGCAGGACTTCTCCAACTCCCAAATGTTCGTCCTCCAGTGGGAGTTGTGCTCGACAGTAACAGCCTAACAGTAGTAACAGGACATTTTGCGTTCAAGACGTTTCGCCCGAAGGACTTTGCCCATCTTCCCTGACTTTAAGATCGCACTAAGCAGAAAAAGACAGTCGTTGCTTGTGTTTTGATCTCTTCCTGGTTGCATCTGACTTACAGGAAATTACATTAGGTGATCGCAAAATGAATTTGTATTTACCCAAATAATACCGCTCAAAATGCGAATGGTGTTCAAGTGACAATGAGAAGAAAGCAACACATCATTTCCGTATTGTGTTCAGCACGTGTTTGTGAAGCATATAAGCTGATTCAATAGTCATTCAAATTTAAAAATTCCAACAGTCGAATTAGATATACCATTTAATATTTACGTTAATTTCAAATTAAGTAAAATTGTTCAGCTTAGACTAGAGTAGAGTTTAGATATGGATAAGCTAAGTCAAATTTGGAAATATTTTGTCATTTGTGATGATGAAACCAAAGCCTTGTACATTTTGTACACTCTTCATATTTGATTTGTATTCAGTCGAATATTGCCCCATTTATTCATAATCGGCTGAATTGTGAAAATATCCTATTCGGTGCAACCCTAGTAAATAGTAAAGTTATCATTTTCAGGACTGCTAATGTTAATATTTAAAATGGTAGTATTAAGATGAAATATAAATACGACTTGAAACTGCTGAGATAATAGAATCGTAAGAATTTTGCTGATATCAGGCAATTGTTTGTTTTTGGTTTAGATTGGCAAGCAGAGTTACCTGCTTCAGAGGATTGCAGCAGCAGAAGATCAAAATCCAGATCGAGGTCAAGGTCTCGAGATAGAGAATGTGAGTTTGCTTCTGAATTGCTTTATTACAAATTGTTGCAATGCTTATTTGATAAATGTTGAGTTCTCTTATGCATATTGCAATAAAAGTTTTGTCTTTGATGTGGCAGGTAACTTATACAGGGTCATAGTGATGCATCTCCATATTCTAATTGTGGTTATTTGCCAAAAAGCAAAAGCGGACATATCTTGGTTTCTGACTTTTAATTGCATTGCAGCTAAAGTTTTGATGGTCTTTTAACCCTTTCCTGGATGTGACTCACATATGCATTCATTTCACATTACATTACAAATAAATGGTTGGTAAAGTGGTTAAAACATTCCAAGAATTATATTTGTGTTTCACTTCTTTTGTACAGGTGATGAAAGATCAGCTGGATCAGGAAATGGAAACAATGTTGAATCACCTCCTTCGAGGTACTTCACTATAATTTGGATTTGCATTTTTATTAGTTTCACGGTTGAAGAAAACGGCAAAAACTGTTTTGTTTTTGGCATTTAACCCCTTTATTGGCCTTCATGCAAGATTGTGTTTCATCCCCTCTGCTGTTGCACTGGCAGTCACCAATATTGTGTCCTCAACTTTCCAGGCCTCTTGTTAGCAGGCCGTAACATGATATTGTGCCCAAGCGCTAAATTTATCTTTGTTATTGTAGTCTTCTGTAAAAGTAATTGATATATTGAGTAGTTTTGTTGATTTTATGTTTGCCCACCCCATGCATAGTTGGACCGCTAGTGGCAGTGCCTTGGGGCAACCGGAGATTTGTTGCTATTGAACAATAATCCACCAGAAAGTGGGAATAACTCACCCCATATTAAAAGCAAAAGCAAATCTAAATAGAATTAGAGAGAATCTGAGGTTTCTGGCCATATTAGAATGGAATTTTATGATGTTCAATGGAAGCTCCCTTAGTTCTAGAGCAGCCTTTTGGATAGGGTTCATGAGTACCCATTTTCTTGACCTCTGAGTAGAAATTCAGTGATTGTGGCCATAAAGTGATAAAGGGGATACTAAATCTGACCTTTATATCAATTTTTCAATGTTTCCTTAGCTTCTGCATTTTAAATTCTGCAGCATTTAAACTATTTTAAAATGATACGTTGCTGTGTAAAAAATTATCGTTATGGGAACGGATTTAAAAATTTAAATCGCCGGTGAAGGGGTTAAAGGACTTTAATGTTTGTGGTTGTGTTTTGTTTATCTCACTTATGTTTGAAGCATGAGGATATTTTTGAATGGACACTGATAAATTTGTTTTTGCAGAACTGCTGATGGAGACAAGGGAGAAGGTAAAATGCAGCTGCATACTCTATTATTGAAATCTTAGTAGGATTGGGCAGTGTATTTATTATATTTGTTGTTATATGAAATTGTCTTTATAGGTTTTCCTAGCATTTAGTGTCAAAAGAATATCTATTCTGTGATTGTTTTATTATTAATAGCACTTGCAAAAGCTTTCTGAATAGCTTTCTGTCTGCTTTTATTTTAAAGCAGACAGGGCTTTATTACTTAAAGCGACATGTGGCATCTGTTGAGCGTGAACCTCAGCTGCATAATTTTTCATTTTAGATAAGGACAGTCTTCAATCCCGTCTTCAGACTCTTTCAAAAGGTAATTAAACACCTATTTTGTGTTATAACTCTTTATGAGAATGAAATGTAAATCTTATTAATTGAAATATTGCTAAAACATGCAGACATGACAGGTAGTACTTTCAGTTTGAGATACACAGAGAATGATATTTGATAACCTTTTTCATATTAACAGAGTCCCTTATTCTAAAAGAATGCCTCTGTTTGTGGTCAAAATGTAGTTGTTCTTAGTAATAAAATTCTATTTTTATTACGTCTAATTAAACTATCTCCAAAGTCTGGAAAGTTCACATTACCTGTCCACAAGGAAGGCACCTGTGTTATATTGCAATAAAACATTATTACCAATAAAAAAATTATTACTAGTGAAAAACTTGATACCTTTGTGCTCTGTTGTAAATACCAAGACTTTTGGTACTACTTAGGCAGCATCAGCATTAGTTGTGAGACAAACATACAAAAGTCATCTTTGTTTATCATGCTGCATTTATATGGCCCACTCTGGCTATCATTAGATGGAGGGAATGACTGGATGCGTCTTTTCCACTGGATACCGGATAGTTTCGGTAAATAATTGCCAGATCTGGAGCGAATATCATGAATATAAATGTTGTGCATGTAGCCTGTAAATTAAAAAGACACATTAGGCCATCACACTTGCTACAAGCATACAATTTCTTTGAAAGCTTTAAAATTGCAACTGCAAGTTTGCAGCCACAAACTTGGAAATTAAAGAAATTCGTTTAAAGTTAAATTGAATCGCTCATCAAAGAAATTAAAAAGCAAAGCAAAAACCAAAATCTCAAAATCAATGTGATAATGATATTTTGATTCGGGAATTATCTGCTATAAGCTAAAAACGCATTTGTACACCATATCGTATAGTTGACTATTGACTACAGTGCTTTTGGTTTTGGCCGATGGCCATGTTACGGCGCTTCACAAATCGTTGAATAATAATAATAATAATAAGTATTCTTTGATTCCAGATAATGCCAAATACCAAATTAATTATCCTGCTGGAGAAAACGTCTGGAGCGGTTTCCAGCCATTCCCTAATTAGATACATGTATCTTTAATATAATAATAATAATAATACTACTACTACTACTACTAATAATAATAAATAATAATAATTATAATTATTATTATTATTATTATTATTATTATTATTATTATTATTATTATTATGGCAGCTATAATTAAAATTACAATTTTAATGAGATCTGGGATTTGGGAATTGATTCCTCGTTTGTGTTATGTGTCTTTCAATGGCCTGAAATTTATTCATTCGATATCATATTTGAAAACCCTTCTGCTTGTTTAAAAACTTGGAATTATGGATTTCATTGAAGCACAGTATTTTAAGACGAATGCTACATTTGTGAAGGCTTTAATTTAAATCCATGAATGTATGTGATTGTTAGTTTCTCAAGGCTACTCTTATGGCCTAAAATACTTCTTGCTTAGAACCTGCCGTTGAGTTAACACCAGAAGAACAAGAAATGATGAATGTAATGGGATTTGCAGCATTTAATTCTAGCAAGGTAAGGTTTGTGTGTTTGTATATATGAGGCTTTGCAGCAATGCTAATAGGGCCTTTATTTACCGGTATATAGAAATGTTTGAAGTTGTGTGCACAAAGCTTGTAACAAAGTCTTGGCAAATAATATATTTCAGATCTGCATTTAATCTTGTAATGGTCTTGATACCAATTCATATTCAGTTCCATGCATGTAATTGTTGAGAAATTAACTGAGTTAATAAAACTTTCAGAATACAACATTTTTATTTAAGGTTAAATACCTATATAATGTGTGTTTGTGTTATATACATGAAAATGTGTTTTTATTTATATATATATAATTGTATATGCAATGCATAAAATTTATTCATATGCATAATATGCACCCACACTTTTCACTGGTTTTTAAAGGGATAACATGCATATTATATGTGAGATAATATGGTAGAAAATATTGTTAAAAGTCACATAATTTTACTGGAGTATTCTTGGAAAATGGTTCTATACAAAAGCTGCAGAAGTCACAAGCTTTGACTGCTCAAAATTTCGTTAACCAGTTTAGAAAGGCAATCCAATTTTGTAGCTAAGCCGTCATTTCCAGATGTTTGTAATTAGTTCTTTGGAGGCCTAAAGTGACTGGTTTGATTCTGTTTGCAAGCCGTTTCTAAATATATTGTTCCTGCAGAAACCTTTTGAAGAGAGAAACCTCTTTGAAGATGATGAAAATGAAGCCCAGGATCGTGGGTCGCAGGTGGCTTCAGAGGAAGACGAGCAGGTGGAGGCAGTCGTGGCTATGGTGGTAGAGATCGTGATCGAGGTGATCGAGATAGCTATCATGACAGAGGAGACAGTTATCATAGTCATGGTGGTGATAGTTACCGAGATCGAAGTAGAGATGGTCACCGGGATCGAAGTGACAGTGGCCGTGATCGTCACAGGTGAAATTAGCTTACGTAGCTGGGTTTATTTTTGTTATTTTAGTAAATTCTTTTGCTTGAACTATTGAAGTTGTACTGAAGTTAACGAGAATACTTGCTGAAAGCTGTGCACAGATTTTTGTCATGTTTCTTATGCTTAATGAAAGTTTTACAAAACATATTTGTAATTTCAGTTTTAGTTTGTAATCACCAAAGAAAGGCTATTTAATTTACTCCTCTGCAAGAGGATTTGGCAAAGTGTTAGTGTCTTTAGTTTTAAAAATAATTTCCACCACTTGCAAATTTATTGCCAAAGATGTTTTGATGCAAAAGCAGTTCTTTGATAAAATAAGTTAGCAATTTGCTTATTCATAGGATTTTAAATATGTAATTTTCATTAGATGAATGTTGCAAATGACTTCTTTATGTAGCAATGCTCTACTTTTTCCAAAAGCCACTTGTAGCTGCTTATAGAAAATTCTATTTTTAATGTTTCTATAATTTTGTTTTGAAGTGACAGAGACAGGCGTTCAGACTATGATCATGATCGAAGAGACAGAAGAGATCGTGATCATGACAGGAGCCACAGCAGGCGCTAGTGGAAACTGATGTTGGTTTGAACAACTGGTAAATAGTAAAGCTTTTGTTTCTTGTAAGAATTCGTATATTGCTGCTCTGTTGCTAAATGCTGCACCACTTCTGTGGGAGGTCAATTTTTGCACATACGCATATCTCAGTTTAGGTGACTGCAGCCTACATACTGCATGAATTTTTCATAGCATTGTATGGGTCCTTCCTGAGATGGAGGGGGTTGGATTTATGAGATTTTGCATATGTACGGTGTTAGCACACGGTACATATGCAAAATCTCATAAATATGAGGTTGAAAATATGCCTTTTTTGCGTACGTACTATATGGATGAGCCCTATGCATGCTGATTCAGCTGGTGAATAAATAATGGTTTACGGACAAATTGCCCCCAGCAACTCGCCCCCGGAAAACTCGCCCCCAGTAACTCGCTCCCGAGAAATTCGCCCTCTGAATGAAGCGGTTTTGCAGAAAATTCCCCCCCAGCAATTCACCCCCGATTCACCAGATCGCTAAGAAATGAGGACAGCTGCAATTGTTGCCAGATCAATCGCAGTTAGAATAGTATAGCCCCAGTCCTGTGGCTACACCAATGGTTCTGTGTATGCAGTCAAGTTTCCATAATGTTGTATGCAAGAGATTTTCAAATTGTATGTTAAAGTGTGGTATCGGCAATACAATAATATTAACTGACTGGGTCAGAAATTTTTGGGTATTTAGAGAACGAGTGACTTGAATATGGTTTGAATGTATGCTGATTTATCATCTTGGATCTGTGATCATTGTGCCCTGAACAGTTGTATTTCTGTATGAATTGTTGATTGACTGCAGGTTAGGTTTTCATGATGTTTTTAGGGTGTTGATCCAATATATTATCACTTGTGCGTAGTGTATTATTGTGCAATGTAATTGATGCTATTAGACAAGAGTTGCACTACACTATGATGATGTGTGTTTTAGGAGTGCATGCTTCTCAGATGTTCTGAACCAGAAAGAATTTCCAAAGCAGGAATCACAAGATTTGCAGAAAGACAGTTTTCTTTTTGAAAGACAGTCTCAGACATTTAATTGAAAAGAACTTTTTCAGGTCTTTATTATTGATAAGACTGATGGCAATATGTCGGTTGGACTTTTCTAGGTGGTCAATCTTCATTAGAATTTACTTTATAAAATGCAGAAATTTGGGAGTCATTCTGTTTCATACGATTTCTGTTTTTTTTCTCTATAATCTTCTCTTGCATCTTTAGATACACTGACCTTTGCCCGGCCGACAAACCACCTTGCCTATAGCTATTTCAAGAAAGACTAAGCGCATAAGAATAAGCAGCTACTGCTGTACTGCTTTCCGGGGCGCTGTAGAAGTTTACGAGATTTTACTTTACTTTACTTTAGCAGTGGTTCTTAAACTTTTTCAGGCCATGGATCAGCAATAACTTTCTTGAATCTGGTGGACTACCAGCTTAAATGATCTTCATATATCGCCTCTGTTGCCACTGCACCGCTCATGCGGTTTTTGGCGTTTCTTTGATTCCTTTATAGTATCTGTCAGGAACTTTTGGAGTTTTTAGATGCACTTGCAAACAAACAAACAAACGGACACATTTGCTTTTTATTTATTGAGATTATTGCTTCCCGTGGAAATGGATTTGTCTGTCTGTTAATCAAGCGAGAGTAACTGTAACTGTGAAGTGAAGTTTCGCTCAGTGTAGTGAATCAGAAGAAGGCAACAACGTGCTACAGCAATTGACGTCGGCAGCGAAGACCATACGTGATTACGTCGAAGTCGATAACGACTTTTAAACACCGACCGATATACCGATACCGGCATAAAATAACGACACCAACTTACCACTAATGTTGAATACTGATGCTATAAAAATAAGTAATAAATGAAAAAGAAAAACACCGAAGAGCGTTGCCAAAGCAATATGGCAGCTACGCGTTGGCGTATCTCAAGTATAGTGTCAGCCTATTTATAATTCAGTGGTCTTCTTGTTGGTAAATATTGAAATGTATACAATGAAAATAAAACGGTAAAATATCCGAACCTAATTACGGAATCGCAGAAAAAGAACACAGAAAAGGCGATAATTTGTTGCAATAACTTCAGGACTATTGGAGGCTACGGTGGCCATTGGGGCCAATTGCATTGACCGCCTGTCACGGAGCTGTCCCATCATATGACTAAAGCTAGGTTCATTCTACGCTATGTGAACAGCGTGGAAAGGTTGACATCTGACGCTTCTGATAAGAAAAGAAACGTATCTGTAGTCGATGCGGAATTTTGGAATTGATCTTTAGTTGACAACAATTTGAGGAATATATGTGTAGTTTTAGGTTTACGAATTCAATATGTATATTTTCTTGCATCTAATTCTGGGAGCCGTTTATAATATGTTTATTAAGTTCAGTGTGGCCTATAGTGCAAAAACCCCTGTAGTTGTTGCAACATGGAACTTTGTAAATGCAACAGAGGCAGGTTAGATATCTATTTTATCAATTTATTTTTGTTATTACTTGGTTTGTTTGGTTAACCAGTCTCACTGACTATAATAGACAGTGATGTTTTTGGGTTAAGAATCTGATATGCCATTTGTGCTATTCTCTCTTACCTAATATAATGATATTTACTTTCAAATGTTGTCATTTCGCTGCAGTTTGTTAACCTTATACTCCATAGTAGAGTGTCCATCCAGTTTGGCGTCAACCTGGGTTCGATTCCCATGCACTCATACATCCACCTGCATAGAGTGGAAATTAATATGGTCTGTGAAGTGCTTTAGAGTAATGACTAATTAATTATTATCAAGGTGCAAAATAAATGTAAGATTTTTTGAGCTTTAGCTTGTGTTTTTTCAATGTTAATCACTGCTCATGTTCAGATTATTAGTACGTAACTTATATCTTGAATTTTTATTTAATCTGCGATGAAATAAAATTCAAGAGCCTCTGTTGTGAGACACCAGAGTTAAGATGATGTTTGACTTTTGCTGTCTTGTGTGTTGAAGACAGACAAATTTCCTGAAGTTTGAGATTAAGATAGTTATTAATTCTGGAATTGAGTGATATCTTGCATTTTAAGAATATATCTGTGAACTGTATTAAAATATTGCAGCATGGCAGGAAATAGGAGTTGATCTGCGAACAGCTGTTGATGGAATTGTTGTTGGATGCGGTGTCTGTGAAGATGAACAGTGTGACGGATCAGTTGGGTATGGTGGTAGTCCAGATGAAAACGGGGAATCAACATTGGATGCAATGATTATGGACGGGTAAGCAGCATTTCTCATTTCTTGCATTGATTTCAGCAAAATAAAAAAATACTAAACACCTGAACCTCTGACTCATAGTTTTAAAAATTGTTGTCTCATTTTTGAACTCACCTGGTATCACCTGGTATGTCCAACATTAAGCTTGGCATAAGTTGCAAAATGTACATTTCCAATCATTCTCTTTTTGCATCAATATGCTATTCTGTCAAGATTGGCACCCTGACAAAACAGCGCACGACAAAACAGAGCAGACAAAATGACACAATCTTTCAACATTCACCTTTTACCCTCCAAGAGGGACCATCAATGAACATTGATAGGCTTGATTATGTAAGAGCAATTGCACTTAATTCTACTGAATAAAAGGCGAATATCTTATCTTTAGTAGCAAATTCATTACCCATAACCGTCACATCAAGTGATCGTGCTTGAAACGCTATAAAAAGGCAAATGGGCAGCTCCAATTGATATGTTGCTGCTTCACCATTAACCCATTTAAAAGGGAGGGAGAGGATGAAGGGCTATTGCCTAATTTGCCCTAAACCAGTTCTTCTTGTCTGTACGAATCATTTGCGCTGTTATGTCTGCGCTGTTTTGTCGGTATTTTCTTTGCACCGTTTTGTCATGTGCCGTTTTGAGCGGCCACCGTCAAGATCAAAACATGGACTTGGGCATTAATCCTGAAATATTTAGCGTTAGAACTTCAATTTTCTTTTGTCCATTTTTCTTAAGCAAGCATGAAGATGCTCTTGATTCACATTTTATAAATAAAAGCCTTCTATGGCATGAACATGACATGAGAATTTGAAGGGAGAGAATCAGCCGTTTGGCAATACGGTTGTATGTTGCTTCAGTTCTATGACATCTTGAACTTATCATCTGGTTGATCCAACGTTTAACTTTTCATAAATTTTGAGTAAAATTAAGATTTTTGAAGCATCATTACTGTTCAAATGAGCACGTCTTCTGTCCCTGAAAGATGTACTTGAAGATGAAAAGTTCACCAAAAATTGCATGCATAGCTGGCACTGACTGCTGAATGATCGTAGGAAGGAGTTGGAAATATGAAATTTATATCTGGCCTTATATTTTATTCACTTACTCAGGGCCAATCAATACTTTCATGTGGATGATTGGATTTGAGTGATTCATTATGAAAGAAATAATAATTATAACTGGTGGTGACTTTAATACTGACTTACTTACATTTGCCTGAGTTATGGATGAAATAATAGGTGTGCTATCCAATTGACTTATGGCATTTGTGCTGTAGAGAGAAGCCAGTTCTGACCTGTCACAGTTGACTGACAGAAGCATTGCTTAGATATCTTTTGATTCAGTAAAACTTCATTATAGCATGCTTAGCAGGCCTGTTCATTATATAGAAGGTATGTTATGTCCAATACCATCCAATACGGCAGTGCATCACACAATACCATACATCATGGTGTGTTATAACCGAGACTGTTAGAACAAAGTTCTACTGTGTTAATATGAATAGTAACAATAGTTTAGATAATGTTCTGATGCTATATTTTGTGAAAGTTAACATTTTATCAGAGAATTTTTCTTTTATGGAAATTTGACTCATATCAATTCACTGAAATACATGATATTGCTAAATTTGATATGATTTGAGATATCTTTCAGATCAAACATGAAAGTTGGTTCGGTTGCAAACCTCAGAATGGTTAAGAATGCAATTGGTGTTGCTCATGCTGTGATGAAGTACACCGAACATACTTTGCTTGTTGGAAGTTTAGGTTCGATATTCTGTATTTTCATAATTTTCAGTATTTCAGGTTAAAGTTACATTTGGAAATTTGTTAAATTCTGATTACAATTATGGCTTAATTAACTACAAAATAAGGAATTTGTTTCTCCATAGAGACATTGACCATTCTCTCCAAATGCCTTGGCCAGTGAATTTTTATTATTTATATTAAACAGGCTTTGTTATTCTAACAACCTGACCTGCTGTCTCATAGATATACTGACCTTTGCCCGGCCGACAAACCATCTTGCCTATAGCAATCTCAAGAAAGATTAAGCGCATAAGAATAAACAGCTACTACTGTACTACTTTCCAGGGCGCTGTATAAGTTTACGAGATTTTACTTACTTACTTAAGATGAATTTTGATTACTGTTTTATTTGTGAAATCATTTTTGTTTTGACTGTCTGAACATTGCACATAGGCACAGAACAGTGTACAGTGTATGTGTGGTTTTGATTTTGCCTTTTGATCAAGCATGTTTTGTTCTATCTTTTATAGCAACAGACTTTGCAGTATCCATGGGCTTTCCAAAAACAAATCTCAGTACAGCACATTCTGTTAGGATGTACGAAGATTGAGGGATTCATTGCCAGCCTAACTTCTGGCAGGTACAGTTCACAACTGTTGATTGCAATCAGTTCTGATATTGTTTTTGAAGCAGATTTAGGCAGTGGCTATGGGAAGTGACTAGCCAGCCACATACTAATGCCAGTCTAACAAACTTTTAGTGTGGATTTGATCCAAGTTAGAAAATTTATTTTTCTTATTGATGTTAGCATAATGGTAACGACGTTAATGACAGAGTGGAAGGTCGTGGGTTCATTACCCATGGGAGCCATAAGGTCGACTCGGCCTTATTCACTAGAGAGTGCTGGTAAAATGAGTAGCAGTGGCAAAAGACTGTGCAAAGTCAAATAGGTGCGCTATGTGATCACTTAAGATGAATTTTTATTACTGTTTTATTTGTGAAATCATTTTTGTTTTGACTGTCTGAACATTGCACATATGATCACTATATGATCGCCTGGCTGAGGGCTATATATAGAAACGGAGATCAGCGCTGCCCTATGAGCTTCTGAGGCTCGGGAAGGACTTTGACTTGTTGACCTGCTGGAGTAATTGTTTTGGAAGCTATTACATATGGCATATTAAAAGTTTCTTCTGGCTTCTCAATCTGCCACTGACATCATTATTTTTGAAGTTGCCAAGATTTACCTTGAATTTGTTTTCTTAAATAAAGGTTTTGATTTTTAAGATTGTTCTGAATTTAGAATGTTGTTCCTGATCCAAGTTCCAGTTGTGGCCCATATTCTCCAGAATCGGAAGTAGCCTCTAGATCTTTTAGATCGGAGAAAATCATTACCAGTGGCAATTCTCACTTCCAGAGACTTAAAAAGAGGAATACACAGTCCAATTACCAGCACGATACTATTGGAATGCTGGCCATTGACAGCATTGGGAACATTGCAGGAGGAACATCAACAAATGGCGCAAATCATAAAATTCCAGGGTAAAAATATGTGTATTATAATATTTTATGCTTTAATGTAATACATGATTATTAATTATATTTCGCTAGATGTTAGTGAAGAGTATAGTAGACATAGAATTTGGTGCACCTGGATAGTTTAGTTTAGTGACATCTGGTCTTCTTTTCACATGATAGGGCTTTAACTAGCCAGAGAACGTTTAGATTAATTGTTTTTGAAGTTTTATATTGAATTGCTTTGTGGAGACTATTGAATCGTAATGCAGTCAGTTGCTGCTTACTGTTTTAGAATGCAGTTTTCATATATTTTAAGCAGAATTTGATGGAATTCTGTAGCCGAGTTGGGGATTCGCCATTGGCTGGATCTGGTGCCTATGTAGACAAGGAAGTCGGTGGGGCAGCAGCCACGGGCGATGGAGATATCATGATGCGGTTTCTTCCAAGGCTAGTGACTTCTATCAGCTGCAGCATTGTTCTAATGTTGCCAAGTGTTCCTTCAATGTTGTCACATGTCATTTTTTCATTTTTGTTTCTATAGACAGCATAAAGTGAAGAGTTTGCTTTGAAAGAAATATATAATGTTTCAAACGGAATTCTATTTTAGCTGTTAAAATGTTGGTCAGAGTCACTTCTAAGTCGTTAAACCAGTTTCTATTTGTTATTAGCTTCCATGCCGTGGAACTAATGAGAAATGGGAAGACACCATCAGAGGCAGCTAGAGAAGCCATTTTGAGAATTTCCAGATATTATCCGACCTTCTCTGGCGCTGTGATTGCCCTCAACATGACAGGACACTTTGGTCTGTTCATGCCGAGTGACACCAATATCAAACTTATTGCCTACATTCTAATGTTTTTCAATTTGTTATAATTTATACATGATTACTATTTTATAGGAATTATGACTGCTTATGGTCATAAAACGTTTTCCTAAGTAGTAAACAATATTATATTCATGGGCTTCGTTCTCAGTAAATGTACTTTGCAATCATTTGAATATTGGCTGAGCACTTCACTGACATTATCATGGATTGCAATGATCCGTGAAGTGTTGTATTCCATGGGACAGTGCAGATCGAATGATGTCACAATTGCTGAGTTGGATATCAAAAATCTAAAATGAGTTTGCCTCTGAAAGGCTTTTAAAGGAAAAGTTTCTCACTATATGATGCCATTTATTTGAGAGTTGTGATCTCACCATCAGGAATACTAGAGCAGTTTATGATATAAATGAGTTGTTATTTTGTAAATTCTAGGTGCTGCCTGTCACGGACTGTCGGGCTTTCCTTACACCGTGATGTCTCCCGAATTCAATGAAACTCAGATATTGAGTGTTGGTTGTGTTTAGTTATAATATGCTCACAATATGATTATGCCTAACTTGATCTTGTACGCAGGATCAGCTCCTGGCATGGACACACCTAGATAGTGTGGCAAAATTCTAACGGAGCATCAAAATTCAGTGTTACCGTTTTATTTTGCTTGAAATTGTTTCTATAAAATTGTATTTGCTCAATGCCGGTATTATATCTGCCATGAGACAGTGCATTATAGGTCCTCGCAAGTGTTTCTTCTACTTTATTGTGCATTTCACCCAAATATCCAATTTTGGCGCCTCCTCACCTCGGCGCCCGGGGACATGTGTACCCCCCTGCCCGCCCCTAGATCCGCCTCTGACCTCCACGAAACTGGCCAAGTATCGTTCCTATTCGGATATTTATGAAACAATTATTATTTAAATAGATATAACTTCGTGAACAAATTTATTCAAATCTTAATTAAAACAACAATTAGACTACACTTGAAACAACATTTGTATCTTGAATCATAAAGACACGAATTACTTAGAAATCTTTAAAAAAGATTAAACGAAGGTAGTTTTTGCGAGTCAAAATTGTAAACGGGAGAAGACCAGATCGGACGAATGTGTCGAGTGGCGCTTCTATAGCGGCCAGTGCTGCCTCTATGGCGCATTAGATGCAAGAACATAGTCGATTATGAACGAAAGGACCATTGCAGCTGCCCAGCAGGAACATATAGGTTACTTTCCTGCATCAGCCACTATAGGCCTACTACCGTAGGCCTATAGTGGCTGATGCATGAAAGTAGCCTATAGTGGCTGATTCCACCATAAATCTAAACCATAGCGGCTGCAACTCTTTTGGAGAAAGCGTTTGCAGTATATGCTGTGCTGTTTGATGAGCTGTGCTCCACATTTAGCGTAGGCTATTAGTTTCAGCAAAGATTCAGTGTTAAATAGAAGGCGAATTTAGCAACTATTAGGGATATTAAATTCCGAGCATGAGGTAGAAATCGAGAATAGAGACTTTACCGCTCTTCGACAGTAGAAAGTAAAGAAATGATGCACTTAATTCGAAATGTTTGCATTAGGCTAATTAAGCTGACACATTGATTTCAATTAGAAAGAATATGCGGCAGAACGCTTCTGCTACCGAATGACGAGAATTATTGTTTGGAATTACTGAAGTTAAGTGTTGGGCGTGTCTTGCTCCTTCGCGAAATCTAACAGGTTGCCATCGGAGGTCTGGACGAGTAATTCCTCTTTCTCATCAGCGACAGCTTTCGCGTCGACGTCTGCTCGACCAGACGGCCGCCGATGATCCGGTTCCGCTGGGGGACCGGGCGACGGAGTGTCCATGGCGCCGTTCTCAGCTGATAATGGATCCGGATCCGGCGTTGTCTTGTCGTGCGCCTCAGCTCCTGCTGTCTTCGCGCTCTCTGTCTCCCTTTTCACTCTCGCCGGTGTCCTAGCTACTCGTGGACTGGATTCGCTTCCCGTAGGAGTCGGGGTCGAACGTGACTTCTTCGTTGCCGATCCTTTCCTGATTTCCTTCGTCGAGTCCTTCGCCGGTGAGACGGCACCGCCAGAAGCAGCAGCAGCTGTTCGCTGAGATTCCGACAGCCTTTCCACGGCTCCTGTCTTCAGCGTCTTCTAGATTTAAAATGGCGACCATCTCTCATATATAGATTCCAGAAAATTTGAATCTTATTTGCTAACTTCAGGAGCTGCAATATTTCGAACTTCAGCTCAGCTGTGAGTTAACAGCAGTGGCGTAGCCACGACTTCGGAATGGGAGGGGGCACCAATGTTTCTACAGACGCATTTCCAGTTCGGAATTGGAGGTTTTGGGATGCGGCATGAGCTCTCCCAATTTTGTCTGAGGGGAGACTCAGCCCAACAAATTGGGAATGATACTAGAATTAAATCTCTAAAGGTGTAATTATGCAACAGAGACATAGGAGTCTATAGGGGCCTCTAGCTACCCAGTGCCGGATTACCCATTAGGCAGAGTAGGCATCTGCCTACTCTGCCTTCTTCAAAGACATTAGTTGTGATTTATTATTTCGCCAAAAGCAACAGAATAATATTGATTTCGTCAACAATCTCACCAGTGGCGTCGTGCAGCAATTTTTGAGGGGATGTCCATTCCCCGACACAAAAAAGTCTGACGACCAAAAAATGGTCAGCGCCAGTTTAATTAGACATATAGGCTAAAGTCATTTGTTTCAATTATTTTGCACCCCTCCCCATTTGGGGAGGATGACCAGGCATCCCCAGATTACATTTACCAGACGCCTCTGACAATCACCCGCTCTTTCAATTCTAATTGGTTTAGTACAAATCACGCGACTGATTCCAAACCGAAAGGGGAACGGGCCCCCGTTTTCCCTCGTTGGATGCGCGTCAATGGTTAGCACTCAGCAGTCGAAACGGCTTCCGAAGGAAATTAGTCATAAAATTAGTCATAGTCAATTAGTCATAAAACGAGTGTGCAGTAAATTGATTGTCTGCGAAATGAAAGTTGAAGATGTGAACTGACTGTGACTCCGTGGGTCACTGGGCCACCGCCTTCTAGGATTTTCGCCTTCAGTTTCTCCAGACTGTCTTCTGTTCCTGGAAACTTCTTTTCCGCGATCATCTTTAAGGCGTCTTCGAATTGCTTGAAGTTTATTTTTCGCCTTCGATCAAAGCGAAGAGACAGATATGACTGATTATCATCGACAGAGAACGAAAACAGTTGCGATATAAAGAGGTGGGGATTGGCTCTGCTTACTGGTGCTGTATCGTCTGTATGTCCACACTTTAAATCGCAAGGGGAAAGGAGAAACAGAAGAATTAGCGATCTTTCCCATCCCCCTAGTCCGACTCTCAAATGTATAAAATTGTGGTCGTTGATATGTTCCAGCGTTGTTGATTTAGGCCTACAGTAGTTGTGAAATCACTAACTAATAGTTAATTAGGAAACAATAATTAATAACAGCGATAACTCACTCGGTTTTAGGTTTTACTTTTGAGAAGACGATGTCGACGTCTGTCTGTGTGAGGTTTTTGTCGAGCAGCTGTTGGTCTCTGCACAGTTTGACTAATTTCGATCCGTCCATGAGGGGGATGGCCCCTCCCTTGTCGGCTCCGAACGAACAGAACGACCTGAAGACGGATTCCATGGCCACCAATTGCCTGACCGCTGTCCGCTGATGGGAAAACTCCTAATAGGGGATAGAAGAAATCAAACTGATCACCCGGTACCACGGATACTGACGATCAGACAGTGAGATTCTGAAATGTGTGTGTGTGTGTGTGTGGGGGGGGGTATAGATATTCCGTTCTGGTTTAAAATACAACAGTCTGACTCCATCCGCAGCACTGTCTGTCGTAACGTATCGGCGTGAGATGTTACCGAACTTACCGGTGGCAAAGCAGAGCACTAGCTGAGCAGCTGAGCAGCTGAGTGGCAGAGGACGCAGCTGGGTCAGAGTGACACTCGCCGTGTTTGAAGACAAACCATTCTAAAGCTGCAGCCGATGAATCGAAGCTTCGCAGGTCCCTGGATTCCGGTGCTGATTAATTCCCGCGTCATACAGTACCACGTTCAATATGCAAATGCATGCCGATGTTACATGTGCTATATTCTATTTGGCATACTCGGGATACTTACTGTGACGACGAAGGCTTTGGTATCGTTTGCAGCGATTGATTGGCTATGTGTCGGACTGTCGCGGTGACCAGCACAGTATCTGGTTTGTCAACTGCCGATTGATTTCTATTCGACTGCGTGCGTCGACTACTTTCTCTGCCAAAAAATTAAACTATTTCGAGACGTCTAACCGATTGTGAAAATGAGCTCAGCAAATGACACGCAGCGGGCGGCACTTTCTGCAGTGAATCGCTGAGATCGTATTTTGTTGATGTGATATCATGTGATACAGACAATTGGGAATCGTGACGAGATGAGTCACCGAGGGCCGGCGACCGTTAAAGACAGGCGCTAAGCCCAGTCATAAACAACTGTAGGACGCGTTATGTAAATATGTATATACCTCACTGCTAGGCACATAGCCTAGGCAGGCGACGTGGGAGCCGGGGAGGGGGGGGGCGTCGGCTCAGGGGCAGGCCCGGGCGGCGTCCCAACCGCAGTAAGCGACAGACTCTCGAGAGAGCAGCACAAGCGAACTTTGAGTGCGTAACAAAGACTTGTACATTATCTCTATATATTTTCATCGTAAAACGTTTCTATTTCATTTTGCTTAATTAAACGAGTATATATCTTTTCCTGGAATCCGTCTTCTTCTCGCTGAGAACATAACATGGCGCAGTCGACCAACTTCTCACCGGAGGCACTGAGCGAGCTGATGGAAAGGCTCGTACCGCTCCTGACGGCATCACTGACGGCATCAGTGACGGCGGCGATTCAAGCGGCGGCACCAGCCGCGTCATCGACATCGACGACGGCGGCGATTCAAGCGGCGGCACCAGCTGCAACATCGACATCGACGTCGACGCCAAGAACGATCGAACCGCTGATCATCCCGCGACCGCCCGCGACGGCTCCAACAAGCAAGTCAACAGCGACCTCCAAGCCACCGAAGGAACCATCCTGACCGGGGACAAAACACAGGAATGGATGGAATTCGAACGCGAATTCCTGAGGTACTTCAGAATTACTCAGAGCTACTACCTGGAACCAGAAGTCCAAGTGGACCTGCTCCTGGCAACAGCTGGAGAGAAAGTTCGGCGCATCTTCTACCAGCTACGACTGTCCGAAGCGGATTCGAAGAATCTCGAGGCAGTCATCAAAGCGCTAAGGCAAGTCTTCGGTCAACATCAATCACCGTTCGTAAACAGCTATCTGTTCATGAAAATCAGACGAGAATCCGGTGAAGACCTGGACAACTTCGTGGTACGCCTAAAGGAGGCGGCAAAGAAGTGCGCATTCGCCGACGAAGACCGACGAGTGCTCGAACAACTCGTTTTCAGCACTATAGACAATGTAGACGTGCTGAAAAGAATCATCAAAGAATCACCACCGACCCTGGAAGAAATGATTCACATCCTCAAGGCAGACGAGGTAGCCAAGAGAGAAATGGACCGCATGGTGAGCAGCGAAGCATCAGTAAACGCCATCAACCAGCCGCAATCGAGACGGCCACCGCGGCAATGGGACGGTCAGAAGACCGACAGACAACCATCGGCCTCCAGACTGCAGAGAGGGGGAGATTGCGCAAATTGCATATTCTCCCATAACAGAGACGACATCTGCCCAGCGAAGAAAATGGAGTGTTTCTTCTGCAAGAAACCCGGCCACATGATCGCAAAATGCAGGAAGCGGACATCAAACAGCGGAGGACAGCCCCCAAAAGACGACAGGCGGAAGAAAATCAACGCGGTCGCAGAGGAATCAGACTACGACTCGGATTCAGACGCGGCGATCGACAGAGTGTTCATCGCCAGCCTGGACAGCGGAACAGACGACAGAAGCTGGAACACAGCAATAAGGATCGCCGGTAGGAAAGTCAACTGTAAAATCGACACGGGCGCGGAAGTCAACGTCATGCCGAATCGAGTCTACAATCAGCTCAGAACAAAACCGAAACTCAAGACCACAAGAACCACGCTTCACACCGTCGCAGGCCAGGTCAAGCCGATCGGAACCCTACGAGTACCGGTACAGTACAAGGAGAAGAAAGTGGAAGCGACCTTCTTCGTCGTCGAAAACACCACGAATACACTCTGTGGACTGCAGACATCGGTCGAACTCGGCCTGGTGCAGAAGCTTTTTCAGTAAGGGCGGCGTCCACGCAAGCACTCCTGACCGAATACAACGACGTATTCGATGACAAACTTCCCGGCAAACTACAAGGAAAACACCACATAACTATCAGGAGTGATGTCTGCCCGTGTGTACACGCTTGTAGAAGAATACCTTTGGCCCTCTTACCAAAGGTGAAAGAAAAATTGGAAAACATGGAAAGAAATGGAATCATCGTTAAACGAGACGAGCCGACCGCGTGGGTTAACTCGATGCTCGTCGTGGAAAAGAAAGACGGATCGATCAGGCTCTGCATCGACCCAAGAGAGCTAAACAGAGCCATCATGCGAGAACACTACCAGGTACCAACCTTCGACGACGTCCTGCCGAGGCTGGCAGGCAAAACAGTGTTCTCCATCATAGACATGAAGGACGGATTCTGGCACGTAGAATTAGACGAAGATTCGAGCAAGCTGGTGACATTCAACACCCCGTTCGGGCGTTACAGCTTCACCCGCCTACCGTTTGGCATCAGCAGTGCGCCTGAAGTGTTCCAAAAAAGAGCACAGCAGGCGTTCGGGGACATCGAGGGCGTAAACATCGTCTTCGATGACATCATAATCGCAGCGTCGTCCGTCGACGAGCATGACAAGATTTTCAGACAACTCTTAGAGAGAGCAAGGGCCACAAACGTTCGCTTCAACAAAGCAAAGCTTCAGCTGATGGTCTCAAAGGTGTGCTACCTGGGACATTTAGTCTCACAAGAAGGGATCTCGCCAGATCCAGAGAAGGTGCGGGCCATCACGAACTTCCCAACTCCGACATCGAGAGGACCTGCTTCGATTCAACGGAATGGCAACGTATGTCTCCAGATACATCCCGAACTTCGCCAATACCACGTATGCCTACAGACAGCTGCTGAAGAAAGACGTCCCGTGGAATTGGGCGGAGCCGCAGCACACGGCGATCGAAAAGATCAAGCAGCAGATCGCAGGGACACCGGTACTGGCCCACTACGACCCATCGAAACAGCTAATCGTACAGACAGACGCCTCTAGCAAAGGCCTAGGATCCTGTCTGATGCAAGACAATCATCCGATATGCTTCGCGTCAAGAGCTCTGACAGACTGCGAAACCAGGTATGCACAGATCGAGAAGGAACTGTTGGCGATAGTGTTCGCCTGCGAACGCTTCAACACATACCTCTATGGCCAAGAATTCATCGTCCAGTCCGACCACAAACCGCTCGAGGCCATTTTCAACAAACCGGTAGCCTGCACGACACCACGTCTTCAGAGAATGCTCCTGCGGCTGGGCAGATATCAGCTAAACGTCAAGTATACGCCAGGCAAAGACATGCACATGGCAGACGCCCTCTCGAGGGCCTACCTACAAGATGCCAGATCCCCCGCAGAAGAAGAACTCGCAGAAGACCTCGACGTGGCGGTCCACACGGTCCTGTTCAGGATCCCGATGAGCAACGCCGGAGTCAAGGAGATTCGATCAGCAACCGCTAGCGACCCGGAATTGACTCAAATTCGCAAATTCCTGACGGAAGGAATGCCCACCAACAGCAACGGTCTGCCTACCCAACTAAAAGCATACCGTCAGATCCTACCAGAGCTATACGAGACAGGAGGAATCGTGTTCAAAGACCGACGAATGGTGATACCGACATCCAAGCGCGAGGAACTAGTCAGGAAGCTCCACGCCAGCCACATGGGAATAGAGAAGACGAAACAGCTGGCAAGACAACACTACTACTGGCCTGGGATCGACCACGACATAGAGATGTTCGTCCGCCGCTGCTCAACGTGCAGCCAAAACCGACGTAGACAACAGAAACAGCCGCTAATCCCTCATCCGGTCCCCGACTATCCGTGGCAAAAGGTGGGGTGCGATATCTTCACGTTCCGCGGCCAAGACCACCTCCTGGTAGTCGATTACTTCAGCAAGTACATAGAGGTAGAGAAACTGACATCGAAAACAGCGACCGGAGTCATCACCAAGCTGCAGATAATCTTCAGCCGGTATGGGGTGCCAGAATCGCTCGTCGCAGACAACATGCCGTGTGCCAGTGCAGAGTTCCTCAGATTCGCCAAAGATTGGAATTTTCAAATCGTCACATCGTCACCGAATTATCCACAGAGCAACGGACAAGCGGAAAGAGCGATCCAAACAGCAAAGAAACTCATGAAGAAAGCACACGAGTCAGGTCAGGGCGTAGCCAGGGCGTTTCTTCACCTACGAACAACCCCGATAGCCAACACAAATCTGAGTCCAGCACAGCTCCTCTACGGCAGATGCATCCGAACAGACCTGCCGTCAATGCCGCCCACAGCAACAACAACAAGTCTCAACAGCAGGGAGCAACTGGTAAGAAAACAATCGTTGGAGAAGCAGTTTGCAGACAGAGGATCAATGGACTTGCCGCGACTAAGACCAGGAGAGACGGTGCGCATCCGGCAAGGAGATCAGCTGATACTGGGACGAGTCCTAGAAGAGCTCCCGGAACCACCACGCTCGTATCGCGTCATATCGACGGACGGATACGAACTCAGGAGGAATCGACGAGACCTGATGCAAACATTAGAACCTACTCCAAACATCGTCCCCGCGGCAGTGAGAATCGGCAGAGACCCCATGACGGATGGAATGCAACGCCAACCTCCGGGAGCACAGCCACCACAGATGGAACAAGAAACTGGGACTCGTCAGGAAAATAAACCAGCGGAGAACAAACCGGACCCGGTCCAGCAGCAGACGACACCAGAAGAAGTGGAGCTGCCCAGAACCCCGTCGCCAAGGCCGGCACCTCGACGGTCAACAAGGATCCGCAAAGCCCCTGCACGATATTCGCCGTAGGCAGGGGGGGGGTTCCTGGAGTGTACGCATGGTACACTCGGGGGGAGGTGTGATATCATGTGATACAGACAATTGGGAATCGTGACGAGATGAGTCACCGAGGGCCGGCGACCGTTAAAGACAGGCGCTAAGCCCAGTCATAAACAACTGTAGGACGCGTTATGTAAATATGTATATACCTCACTGCTAGGCACATAGCCTAGGCAGGCGACGTGGGAGCCGGGGAGGGGGGGGCGTCGGCTCAGGGGCAGGCCCGGGCGGCGTCCCAACCGCAGTAAGCGACAGACTCTCGAGAGAGCAGCACAAGCGAACTTTGAGTGCGTAACAAAGACTTGTACATTATCTCTATATATTTTCATCGTAAAACGTTTCTATTTCATTTTGCTTAATTAAACGAGTATATATCTTTTCCTGGAATCCGTCTTCTTCTCGCTGAGAACATAACAGTTGACTAAACGCTAAACGAGGGACACCAGAAGTAAACGATTCTGTCAATGGCGTCATGCAGAAAACATGAGACGACGCTTGCGCACGGCTGGTGAGCAGCAGCAGCAGCAGCAGCAGCAGCTGCTGCTGCTGCTGTCCGCGGGCCCCATTTTGTGCCAAGGCAAGGTCCAGAAAGTGTCAAAGCAAGATCGATACACGTAAACGGCTTTGGCGGCGGCGGCCGAATAGTCTGTCCGGGGTGTAGACAAAAGCTTCCTACAAAGCCAGTCGCAGGAAATAGCTGCATTAACATATACGCCTAGAACGATTTCCCCGTCTCTCTGTGTCTCATCACATCCCGTAGTTTCACAGGGCAAACGCTTGTTATGCCCGTTAACACTGGTGTCATGATCATTGCATTATTACACCGAGCACTGGACAAATTTAAATCGTAGAAATGGAGGAAGGGCGATTTAATTGAAAACCTTAATCTCTTAACTGCTAATTATATTATGAAGCGATATTCTAAGACGTTAGATTCTAAGACGCAAGAACTCATACGACCGATTGCACACAGGACCATTCTTTTCGATAAAATGGCCCCCTGTGTCTGATTGAGATCCATCTTTTGGCTGTGGCTGTTTCAAACACAGATCAACCCCCTATGAATAAGTAGCTACTGCGGAAGTAATATCGTATGCGCTAAATAAATTCACGAGATCTTATTTACTTACTAACTCATCATGAGATTAAAATGAAACATTGCTCTGTATTGTCTGGTAAAAAGTTTTTTGGCCGAAGGTGAGAAAATCAATTTTATTATAAATCATATCTAAGGACGCGATAGAGAAATACCACATAGAGCCTATATTGAACTTCAATTGCTGCAATATTCAAGAATCATTCTTAAATCTTTTAATAAATAATAACAGCAAATTGTTCGTTATAGAATATTTTAGTTAGGGCCTTACAGTACAATTTACAACGTCCGATTAATGTTCCACTGTTTGCTCTCTTCGGTTTTTTACTGTTTCGACAATATAGGCTACACCTGGAAGAAACTAGCTTCGTTTTAACTTAGGAAACTACTTATCGCACCTCGTCCCTGGAAAAGCTGTGTCGGTTTGCATTGTCAGGATGGGAATAAGGGCCGTAGAAGACGGGGAACTCCTCCTCCCAAAAATTCAAAATTATTCAGTGGAAAAATCTTTTGAATTTTTGGGTGGAGGCGTTCCCCATCTTTTGGTTTCTTTCAGGTTCAAAATGGTTGAGAGTTAATTTGAGTAGAACCTTCCCTTTGTGAGAACAACTATGTTTTGAGAAAAACGAAAAGTATATGCAGTAGCCTATATTCATAACGAATAATTACCTTTGTTAGACTGGATGCTCAATTGCTGTCTCATGCATTTCCATTCTGCCTTTAAATTGGCCGCCAAGGCCTCTGGTCCACTGTCTACTGCCATCTGCCGAACTGCATGGAGACACCGACGACGACCGCCCGCACGAACAGACAGACGCATTCACCGATCGTCTGTCGTACACACAACCCACCGAAGCAATCGTCGTCGTCGTCGTCGGCGGCGGCGGCGGCGGCGGCGGCGGCGGCGGCGGCGGCGGCGGCGGCGGCGGCGGCGGCACTCGGCATTGGCATTGAGGGCTGTTGGGTCTTTGGTGCACCGAACGCCCGTTCGAAACCCAAAGCCCAGTGGCGGAAGAGGAAGAGATCGAAGTGTGATCGACGCGAATATCGATTCGATCGTCCGCTTCGTCTTACTCGACCGACGTCTAAGGTAAAACGTCTGATAACGAATGGTGTTAAACTTATCTCGTAAACTCTTAACGCCTCAGCCTCCCCGACCTACACGATCATCATCTCATCTCACACTTTCACGCCCGTTAAATCAGTCATCACTCAAAATCTGCAACCGCGCTTTCTCATACGCCGCACCAGAACTTTGGAACTCAATTCCAGCCTCCCTCCGCAGCCTACGACATGGTCAAACAATAAGCTCCGAATCCTCATTTCCTTTAATTCATTCACTGTCTCCTCAAACCTTTAGGTCTAAACTTAAAACCTTCCTATTCGAAAAGTCATTTCCCCCATAGCAACAACAACCTGACCCGCCGCCTCATAGATACACTGACCTTTGCCCGGCCGACAAACCACCCTGGCTATAGCTATTTCAAGAAAGATTAAGCGCATAAGAATAAGCAGCTACTGCTGTGCTGCTTTCCGGGGCGCTGTAGAAGTTTACGAGATTTTACTTACTTACTTACATCTGGTCTCTTCGCTCTCATCATCTCACTATAGTGGATTTACTATCATCGATGACACCTAACTTCGAATTGAATTGACGATTTTAGAAGAGCATAATGCCACTGGGCGTTGGTCAGTTGTCTGTCCTGTGAACCAATAACTAATCCTCGAAATGATGAATCGATCAAAGTCACGTGCAAGAGAAAACATGCGATCTGTTTGCCTTCTGTGGTTATATGGTTATGTGGTTATGTGGTTATGTGGTTATGGTTATATATGCAACGAAGTTTCCTCATCATCGTTTAATGTGACCCTGTCTATTGAAGTTCGGAAGTGCAACATCACAATATATAGGCCCACTGAGTATGGAGTCCGTTTAAAACTGCCCATAAGATCCGTTGGCTTAACCAGGGTTCCCGAGCCCCAACCGATAAATTTTATGAAGATATTAGGTTTCTATCTTTAGTCTTGGGAAATTTTTCAGTAATAAGACGGCTTATTATCGGCAACCATCATATAGCCCTCCCCTTTACAATTAGGCCTACAACATTTTCTCTTCTGTTTTGCACGAACCTCGGAAGCGGTCTGGCTGGCTGTGCTGCCCCCACCCCTAATGGCCACCCTAATGATCAGTGTTTTATTCAGAGTTGTTAGGAGAAGATTTCCCCAAAGCCTCAAAACCCCCTAAAAATTCAGCACTGACACAGATTTATGCATTAAACTAAGCTATGTCTCTTCCCCTCCAGCAAAGTGAATTCCCCCTCCCCCCAAAGGCCTGGATCTGAATAAAACACTGCCAATGATAGACTTATGCATCTGGAAATATCTCTCAATTATCGTTCCGCGTTTTATGTTCCGTCGATAATTTCAGAGATTTGCGCAAAATAGATCATTTACGCGGCGTATCCATGGTAACGAACGGCCTTCTTATCAACGATATCTGTTTGACATAATTGTATTTTCGTATGGAGAAAGTCCAGTTGCGCTTCGGTTCGATGATTTTGCCTGATAATTTTTTTCAATTTCGTGCATTTACGGCGATTATGGTTTCGAATTTCGCGGAAAGTCAGTCGCTTTAATCGCTGGCAGCAGCCTTCGTTCTGCCCACAGGCGACAACTCCTGTTATAGACTAGTAAGGCACTGAAATATCTTCAAATTCTGTGGCGGGAATAATTAAATCGTGTCTCATATTCCTAATTTGAGTTTTTGCTTACACAGAATAAGTATAAATGGCATTTAAAATGAATCGTCAGTGACGAAGCCGAGGTTTCAGAATAGAGGCACGATCGCTTATATAGGCCTATAGGTGAACTTGGTCAGATCTTACTAGGAGGTTTGATGTGCATATCTATATCTTCTTCTTCATCGGGGTCTGGAGCAGACCGATCGCAAAACTTTTATGGTAATATTAGATTCAAATACTGAATGATGTGGCAATTAGCCTGGGTCTCCTAACAGGGCCCGGGCCACGTGTCACGTGTCACGTGTGTGGATACGCTACTGTGAATCGTAATGCAAAATAGTCCAACCCACTCCAACGGCGTCTAATTAAGCCATTTTCAATTGTGCTGCATTTCGACCGATGGTCAATGAAATCCTAAGAAATACATTTGTATGGGAATCACCTGAATGCAGCATGTATTGCTTCACGCTATTTCACGTGTTGCCACATGCCCTGTCAAACAGAGCAGACAAACAGACTTGACACGATATAGCAATTATTATAAGAAGATTACGACTACGGCGTTATTTATGAAAGCAGCCAGAGCCAGCATCGATAGATTAGAAACAACAGCCCGAGTCGCTGCAGATAGCGATAGCTTCTCCTCCAGAAATAGGCACCCGCGTGTTTTTAAAGAGAAAATGGTCAGATTTGCATTTGATAGAGTGGGAACTGGGCTGGATAAGAACCACAAGTGTCAAGATTTGTCGTCATGATTTACATATGTACAATTCAGTTCAATTTTGTTTCGAATGTCACCGACATTTTGCGAGATGTTGTTGTAGGGAGACTGGAGGTGTGTCGAGCGCATGCAGCTGCAGAAGTTTCACCCGTCCTTTGAGAAACACGCTTGATCATCAGATCTCAGCTGCCTGTTTCTAAAAATCCCAGTATCCATTTCCACTGAAATTGTGTTCTTTAAAAGCATGCTTTTATGACAGAGTTTTTGAAAAATGTCAGAAAATGAATCGCACGAATCTATATCTCCGTTGTCCGAATGCAAAATAGCCTTGGTGTATTCTCAGAGTTACTCATTTGAGTCATTTCATAGCGATTCGAGCGCTGAAATTGCTGACTGATCGTTTCCTTTCGACATTTAAGGCCTGCGCCGATCATTTACCGGAAGTGGATAACCGGAAATAGCTCGTACGAATGCGTGTAAGTTGAGAGAATGCTATTCCCGTAACAGATTTCTCTTTCGACTGGAACCAGCTGCTCTTCCCTCTGCTGAATCCCTGATCAACATTGTCTTCATTCGTCCTCCGACGCCTTCCTTCCTTCCTTCCTTCCGTCTATTCGTTTCGTAATCCATCGTCGAGTCCTTCAATGCCGAGGCTTGTTGTGAGGAAATCTTTTCTTTCGACGAAGCATTTCTGTCGCCCTTCGATTCTAGGAAGTTCTGCTAAACCTCTTCCTCAAAGAAAGACGAACGAGGCTGACTCGAAGGCGCCGTCTGCCGCCCCCATCTGCCGCCGCCGCCGCCGCCGCCGCCGCCGCCGCCGCCGCCGCCGCCGCCGCCGGGCAAAAAGACGGCCGTAGGAGCGAGGGTAGCAGCAGGATTGATTGCCGGAGGTAAGTCTTGTATTGATTGCGGTCATTTTTTCCAGCCACGCAGCGTGTGTTCCCGGCGCCAACCGGTTGTTACCTTTGAAGAAGGAGACGCGGGTGAAGGAAAGCGTCGGTCGGTGGATGAGTTAAAAGGGCGGACACAGGGCAGCAGGGGCGCCCACACAAGGGGGGAAAGGAAGCAAATGCTTCCTAGAAAACTTAGGGGGGGAGGAAAATCCCCCCCTGAGTTTTGGTATTACGTTAGAGTAGCATATTAATTCGATAAGCCCCTAAATGCCTGTGCAAATAAATTACTGGTTTTACTACAGTGCAATTTTTTAACTTCATATAGGCTTACCGGTACTCGATTCAAGTTCATTATTATCAGGCATTCATAAAATTTTATTATTATTATCACTTTTACGTACAGTCATTCTAATGAATCAGTAATGATGCAGAATGTAAACTTCAAGTGAAATATAAATAACTTATAACAAACCAATAGACTCACATGAAGTTTACATTCAAAATTAGACTACTGCAACTCCCTCCACTATAGCCTTTCAAAGACCTCCATCAACAAATTACAATCCATTCAAGACTGTGAAACAGTGCAATTAGATATTGTTAATAACTTGTTACAGTCAGCTGCCTTACGTCTAGTTATCCCTTTTGCAGTTGTTGCAGCTTTAATGCCTCTAAAAATGATGTAGGCCTAGGTGTGGTTGTTGGAGAAATCTAATTTTTAAACTAAATACTAAACAAAATAGACAATTTGCAGGTAATTTTGAATAGTTTGCCAGCGCAATTACTGCGATATCTCTCTAGTTTCAACTTACATCTATCTAATAGTCCTTTGTGGCTGTTGGAATTTTCAGAAATTGAGAATTAGAAGTTACTGGTATGAGACCTATCCTGGCGCACCAAAGTGTGCAATGTAATGTCCAAAATGCACTGAAACCCACTATGAGCATCTATTGATTTCAAAAATTTTCGGGGTTATACCCCGGACCCCAAACTTTTTCCCATAAATTTGCGGTGGGGTGCCAATATCCAGTGTTATACTGCTAGTTTTTCGTATAATAATAATAATAATAATAATAATAATAATAATAATTTTATATTATGGTAATAATGTGATGTAGATAAATCCTGCCGAATCCCCGTTTAGGTGTATGAGAGGCAAGGGAGGACAGGAAGGGGAAGCTGCTTCCAGCGGCCAGGGGATGGGCGCCCTGCAGGGCAGAGCACAGCTGACCACCGGGCAATGCACCCGTCGTGTATTAGTAATGGCGTGCATGCATAATGATTCAACATGTAATATACGAGTCCATTCATGGCAGTTCACGTATCGTCTTCTGGGTGTGTTCTTAAACTTAGCATGGTTTACATAATAGCTTGGGAGAACTCGTTTAAAAAAAGATTACGACATATAAAATAAAACTGCGACACAATTGCTTCCGAATTTAATCACTATTATTTTAATAACGTCTTTCAAAATAATTGCTCATTTCTCTTTGCTTTGTAACGAAAGCTGACACAGCAGTTCGTTAGTCCGCTGCAGAAAGATTGCATTTGTTCAGTCAGAGTTTGACCCAACTGCCGTAGGCCTATATGGTTCCCAACCAATCTGCATTGACTCTTGCGGCTGGACCCCCGCATGGTTTTAATTTGGCGTAGAAGTTAAAGCAACACTAGCGTTGTCAGACTGTGATCAAAATGAAATTAAACATACTCTCTTCGTGAATCTACGAAAGAAATTGAAAGTAAATATTGAATAATATTGATTCCAATCTACGTAGGCATACCATTTACTATAGACGGTAGGCCTAATATGGACCATGGTTGAACGTTATTGGTTATGACCCGAACTATTATGTCTCGGTCTGTTCCTGCCATCGGCTTGGTTTCTGGTAACCTCTGCCAGATTAGCTTATGCCTAATAAAGGTCGCGTTATTTAGCGAATGTGCAAACACAAAATTGAAAATACAGTATAGGCCCTATTATTGATCAAGATGTCGATAACGACAGCACAGTCGCACCACGCGCTGCTGTCGATCGAATATTCCATATCATTGTTCCAAGCGTCGACTCTCATTTCCACAAGGCGTGTTCGGTCAGATTTCTTTGGTTATTCCGTTGCGCCCTGCTTCAGAAAAGCCTCTCAGCTGAAGACCTTGCTTGCTGTTTGCTGGCGTTCTGTGGAGACTGCTGAAAAACAAGACCATCTAGTTACGACTGCGACAACGCTCTATGCTCAATGGTAAAATAATTCGCACTGAGATGAGATGGCAAAAACTCTATCGCACGTGTAGCTTACACCCCGGGCCATTCAAGGCAAATTCTCCCCCCCCCCAGAGAGATATTCATAGTCGTTTCTTCTCTTTTGAACATTAAGCTCTGATGCGGTCATCTTCCCTTAAGTGTGTTGATGTCTTTTTATCTTCTTCGCACAAAGACTTGGACAGAAGGACTGTAGTCGCAAAGCCTGTTAGACTGAACGTGCTTCAAACAACCAATCAAAATCAATCGCCAGTAGGCATATAATCTTGCATTAGCGTCAGTTGAAAATCACGTTCGAACATTACAATTTCTGTTAAAACAATTTTGGCATCATAGTTACGAGCAGGGCGCGATTTGTAGGGGGGAGGGGGATCCCCCACTGCCCAACTGCATCCCCCTACTGCTACATCCCTCCACCACTACATCCCCCCACTGCTACACTTCCCCAACAACTACATCCCCCCAAGTTCGACATATTCCCCCCCCCCCCCCCACTGCTCCAGGTCACAAATCGCACCCTGGTTACGAGCGTATCGCCATTTTCATCTCTGCTGATGTGACTTCTGTTCCGTAACTTACCAAAGTAAGACAACCAATAAGTGAAGAGCTAAGAACTCACGAATATTTTAACGAACCTTACTTTATTATCCCTGTTGTAAATCCGCTCTCATGGTTATTCGAAGAATGGGGAAACGGCGCTACTTGTGTATAGTCTAGCTAACCACCGACAAAACGCTTAAAGGGAAATATAATCGGATACGGCCAAAGCCGTAGCTAGGGCCTAGGGACGGGGAGGGGGCAAGCTGCCCCGTCCTGGGGGGCAGAAACCGTGGCTTATTTTATTCATGACGGTATTGTTGCCAGTATGACAAGGAAAAAAGGTCATCACCCTCATTCTATGCACTGATTCTTTCGCTACTTTACTAATACACGTCGTAAAAAGTCTGATAAGCAAAAAAGGTCACGACCACTTTTTAGACTGCTAGGGGCGAAAATTGATGCCTTGCCCCGGGCGCCGAATACTCTGGATACATACTCATTCTTAAAGGCGTCTCCAGGAGCAATAAAAGGACGCGTGGAAGGAAGAACCGTACTCGAAAGACCAAGAATTAAGATGGACAGAGGCCGCCTAAAGGGCAAGTTGGATAAAATTAGCGCACCGTATCTGCAGATCGGTGAGCTCTGTTCGATGGTGAAAGCTGACTAAGCTGATGAGCGGGTGGGTCGTAAAATCAATTCTACAGTTGATTGATGACCTGTATGCGAAGCTTAGCATTGGCAATGTCCACCTGGTCTCCGGCGGATGCGGCAGGGGCGATGCGGAATCGATTGCTGACTAATAGAGCGGCGGCACCAGGCATTATTGATCTGCGTCTGTATAGACATAGGTCTATGGACGCACGCAGTCATAAATAAATGCATCGAAATAGATTGTAAATACCGGCAGAGGGAAAAACGTAGATTCCAGCGTAGACTAGGCCTATAGGGTGCATTGAGATAAGTTTCGAACGGCTATCTCTTTCTCGTTGGCTTCTGTGTTCGTGTGGAAACTTTTCCAACAAAGACAGAAGATTTCCACCGAAAGCCATAGGCCTAAAGATTGTCGTCAATTTGTGGGGAAGAATCGACGATTTTAACAGAAGTTAAACAGAACAATTTCCGCAATCCCGTTGTTGGGCCCATATTTTCCCCAGATACTTTCTGCAAATTAGTCCACGTCTTCGTTTTTGAAAACCCTATTTTGAACTTTTTGTCGACTTATATTTATGGGTAATATAATTGCGCCATATGTTACAAGTAGAATTCTACTCAGGAGACCGGTTTTGTCTTATTCGCTAATGCCATCGTGAAAAGCAGAAATGAATGATCATGATCCTATGATAGACCGATAGAGGTGGGTTCAGACGTCCATCGGGGTCCTATTCATTTATTTGTGAAACGGGCTTAGGCATAGATTTTCTGTTTTCGACGCATAAAAATCAGCCGAGTCAGTTTCGCTGTTGTTTGTCTCAGTGGCGGCTCCACCGGGGGGCCCGTGCCCCCTATTGAGTGCCTGGCCCCCAGTGCCCCCAGTTGGGACCCTATACTTAATGCTACATACATTAAACAACAAATGGTTGGCCCCCATGACTAGAAGTTGCCACCCCAACGGCCCCCACTTGCCAAATCCTAGAGCCGCCACTGGTTTCTCCCAGAAGACCTCCACCCCAACTTTGATTAATTATTATATTAGTAGCGTGGATGATGACTGAGCAGCAGCGATTAATCACTTATCTATTCTGGTGAATTCGTAATAATTTCAAGTTTAACGACTGTCTGTAGTAGGTCCAATCGTTTTATTTAAGGCGTTCGACTGTTGCTTCGTCGTTGTCGTTTGGGAAGTGGAGCGACGCGATGCGTCTTCATAATCGTCGTTGTCCTCTCCTTCACCTTCGCCTTGTTACGCTTCACCGAAGATGATGACGATCCAGTGGCACGCGCTGTTCAGAGGAAGATCCGCGCGTCGAAGGCAAACCTTCCTCGCCAACCGCTTGCCATCTCCTTCGAATCCCGCAACTACCGCCTGTCACCGCCCAACTGTTCGGCCCTCATCCACGGAGACATGCGAGAGATCGGTCAGGTGGAGACGATGCTCTACAAGGAGACCCGACAGCCACTTTCTAGCCACTATTTCGCTGGATTAACGGGTAACTGTTCCGGATATCGCTCTGTGCGCGGCTATCGGACAGACCGGAGTCCGTCTACGAGGTGAACCATCCCATCGTTTACGTGGTGGGAGTGAAAGAACATGCCGAACAGGTGGAACGACTGATCAGGGCAACGTATGCGTCGCAGAACTTCTACTGTCTGTACAGCATCAACTCCACGTCGCCTTTCGTCAGCGACGACCTCGTTCTTGCGCTGAGACAGATCAGCGGCTGTTTTACGAACGTGATCGTTACAACCGACGGTAACACTTGGCGTCGTCGTCGGCGTCGTCGTCGTCAGCGGCGGCCAACAGTGCCTTACGAAGTCTGTCTCAGGGCCGTGCTCGCCTATCCCGGCTGGCAGTACGTGCTGATGATCGCCGAAGGAGACTTTCCGTTGAAACCCAATCGTCAGATCGTCGACTCCGTTCGCCGCTCGGCCAGCATCTGGCGAGCGAAACGTAAATCAGACGACGAGAGACTGTTGCCGCCTCTGACGAAACACAACGACTATTCTGGCTACATGCTCACTCGCAAGATGGCGGCGCTCGCGACTCGTGGCCTGGCCGACTACAGCCTGGCGGGGTTGGACGACGTGAGTGAGACTCGGCTACTCACGGAAATGTCGGAGTTTGCAAAGCTGAAAATAAGGTTCAACAAGTTTTGTCACGGTGACTCGAAGTGCGCCCTTAAGTCATCAGATCTTCAATGGCTGGTCTACCAACCCTTTCTTTTCGCTCGCAACTTTGACTTGAAAACCGACCACGTGATAGTTAGGTGCCTTGAAAGAAAACTCGAAAGACAGCGCTTAGTTCCGAATGCACCATATTACTGAACAGATGGCTGAGCCTGGCTGAGCCTTTAAGTAAACTTTTGTGATAAAATACGACTGCCCTCTTTATTTTCCTTCCAAATATTTCTACATGCATCTGTATGCTCTTCACTAATGAAGATTCTCTGCATAAAACTAGGTTTTAATATCAGCCATTAAGCATTTTCATAGTCAGTAGGCCTACAGCCATCCGCATAGGTGCCTGACCTATATATACATATATATATATATCCACATGCAGCAATTTTCCCTGCTCTTTAAAATACAGTATCATGCCGTACTTTAAAACTGCATAATCAGTTAATAACCATTTCTTCTAAAGCTTCGTGCTGAAAAACAAACAGAGAGCTTCACTTGTGCTTGTTATTCTCATAACTTCCAAAGTTTTTGCACTGAGCATTAAATTTGCCAAGCATGAATTTTTTTCAAAACCAGTGTTTATTCTAGCCGCCTTGACATTGGGGGGAGTTTGAAATGTTTCGGGGACAAGATTTGTCTCTCCACGCTTGGGAATTTCCATCCCCAAGCCAACATATACAAATTTTGTTGAGGGATTTTAAAACTTTGGGGGGGGGATTCCCTCCCAAAAAACCAGGCCTAGAATAAACACTGTTTCAAAACTGACTCTATCTAACTTGAATGCTGGGCTGTTAACAATAAATGCCAGTATTTAGTGCCTTTCAGTGTCTTGTTTCAGTCTTTGTCAGGGCGTGATTTGTAGGGGCCACCTTTTCCATTATGTACATTATGTGCCTAGTGCCAATGTTCCCTCTAAGCTGCGCGCCTGCGCACATGACAGGAAAACGCCGCGCAGCAATTTCCAGCCGCCGCGCAATGATTTTGAGTTTAAAAAAACACTGATTTTGTTGTGTTTTGTCTTGGGTGACATCTGTGAAACAATTCAGGTGCTCAGGCATGAAAGTGTGCCGCTCAGGCACTATACTTTTCCGCGCACACTGAACAAAATTTAGAGGGAACATTGCCTAGGGCCTACGAAGCTTCCAAGGGCCTACGAGGGCCAGAAAGTAAAGCACTGAAAATACAAATATAGTACTTCACCTACAAAATATAGCAGAAAAATTGCAGGTACAAATTTAATAAAGTTTGTAACTCCAATAACAGTCACTTAAACTGTATTACAGTTTAAGCTGCGGAGAACATACGAAATATGAATATTAGAGTGCCTAAGGCCTACGAAAACCTTAAAACAAACCTAAGTCTAGCTCTTAATACCATTCTGCCCATGGCAACACTAATGATCTTGCAACAAATTCATATGCTAACACTATAAAACACTTCTAACTTATTACAAACTTCATCATGGCTTTCAAGTGGCTTTATCAAGATACAAACACCGAACCATATCTAAAGACTCAAAATTCATAGCTTACAATGCCAGTGCTCACTAGAATTTTCTCAACTCTAGGTGGCACCACTCATCAACTAAAGGACCCTAGGATTATAAAGTAGCTATTGGCATATCATTACAACAGACAGATTAAGACAGTGTCATCAACACATTTGTTTTCTTTTAGCATCTAGACTCTTTGAGTCACAAGTGTAACTTTAGAATTATGCTACACACACACACACACACACACACACACACACACAAACACACACACAGAATGATCAACATTCCTTAAAACTTTCAATTCACCAAAGTTAAGTTTATTGTCTGCTACAGCTAATGTAAGTCCACAATGACAATCTAATTAAAACCCAAAAGTTTCCTCTGGCTGCATTTTTGCCAAAGCAATTCCAAACTCAAATAAAATAGTACTTAACATAAATTAGAATAATTATAGTTATAATTATTTAGAAGTCAAATCATTTTTTCAAACAGAGGGATGGTTCAGCAATAAGTGAAAGTGGAACAAGAGGTTTGCAAATAACTTCACAACAAGAAATGTCATTCTTGTTTGAAGGATCTGAAATGTCACCAGACCAGCATTTTCTAGGAAACATAAAGGAAAGAACGGTTCCACTTGCGAACGTCACAGAAAGAGATTTCTTCAAGTCAAAGCTTTCTGTAACCTCTTTATACACTTCAGCCTCTGAAATAATAATAATAATGAACTCTTTAATGTTTTACTTCTAGAATTCCAATTTGTCAAAATTTTAAAGCAAAAGTCCAACAGAAACATACAAAACAAATTTCAAATATTCCATCTTGTCATAATAGTAATACTGAACACTAGTTAATAGTAATTAAAATAAACTAAACAACAAACAGTAAAACCAAAACAGTTGGATATTTAGGTGTCACCTCAAGGCTCTAGTTTATAGCCAATTTCTTTACAATAAAGGTTGCTTCAATGGAATTATTTTGCAAGGGACCTCATCAGTTCTAACCAAGGTTCAGTCACAGATAAGTTTATTATAACCAGATTTTACTGCATTAAAGTATAAACTTCTATGTTGAAATGGCAGGTTTTCTACAATTGTTTTATGGTAAATTTATCAAAATGCAGTGCTGAGCCATTCCATGTCAATTCAACCAATGGTCCTCAATCGACCATCTCAGAAAATTCTGAAATTTACTAGAAATGTTCCCCAAACATCAAAGTGAAAGTTTACAAAACTCTAGCTAAATCTCTTAAGTAGTTTTTCAGATATTTGACTTTTATTGTACTTAGGGTGGGCCGTTTTTTGGCATTTTGCGAGTCGCTTAAGTTTTTGCAACTTCAGACCTCTATAACTTCAGTAATATCACAGCTAGAGGGTTGAAACTTTCTGGACTTAATCCCTACTAGTAGTAGTTTATAAAACAAGAGAAACACTTTGTCTAATGACAAAACTGTCCTAACTGTAGAGTTACAAAAATTGAAGAAAAAAGTTGTGCTTTTTCTGATATTCAATGTTTAGCTCTCAAAGGGAACTGGGAACTTTCTGAAAAATTGGTTGAATTGACACAGAATGACTCTGTTATTTAATCAAAAACTCTAGCACAAACGTGTTACGACATCACCTGGAAAAGTTTGCGTATTGTCTTTCATATGACATGAAGTGTCTTGCTCCAAGCCAAGCAAACTCTCCAAGTCAGCTCCACTTCTAAGGGCATCTTCAAAGTCCTTCCAGTCATTCATGGCCATCTCAACTGATGAAGAAAATATTCAACAATATAATAATGAAAGTGCAAAGATGTAAGAACAAAGCTGATGGCACCTGAGTAGAAATAGAAAAGGTGCTAAATAAGATAAGACAACAGATCATTCACTCTCAAAATGCTTTACCCTCAGAACATTGCCCCCAGCAAGCACAATTTGTCCCAAGATGTTACACTACCAGGACGTTTCCCACCAATTTGGCTGATTCCCCTACTGCATTATTTGCCCATCCTAGTGCCAATCAATCAGTATCAAATCACTAATCTCAAGTATATTATCATACAAAAAATATACTTTGGAAGTTATGATAGGGCAATATGTCCACAATTACAATATGGAAAAACATCTTGGTAGTGAAGTGCTTTGGAGCAAATTCCATGGGCAAATTCTCTAGTAAATAAGACAAGATGTGTTCTATTTAAATACATAATATCACAGTTCTTTGCTACAGATTTGTGCAGAAGTTCAATTCTGGAAATTCCTAAAAGACACAAAGAAGCAGGGCTGTACTGGATTTCAATTGAGGTCGGAATCTAATTTACAAAGTGAAATCTGGCTGGAGCCGAATTTCCAATTTCGACTGTTCAACTGTGCTCTAACTCAACTAATAAATTATTCTATTTGTTATTAGAATTATTTTAATCAAAAAATTATTCATTACTCATTAATATCAATCAATCATTTACTTATTTCTCTTTACAACAATGATAGGATATTTATTATATATAGGATCTATCTATTCCAAATTCTTTAATAGTAAAGTCTTTTGTTAGTATAAGCAAAAGGGAGAAAAAGATTTTGCCTATTTCTGAGGCATATAATATAATCACATGCCAAAACTTATAACTGCAGTTACTGCACTTAGTACCTAGGATGAAACTGTAAAGAGATCCCCATACATGTGTGAAAGCGGCTTGGAGCAATAATACAAATCCGGCCAAAATCCGGTCAGAATTTGGCTGGAGTCGGATATGTGAAAATGGTCGGTTAATTGGTTAAACACTCGATGCACAGTTACCAAGATTTTTCACAGTCAATGTTCTTTAAGCATTGATGAAATCTACTTGAATCACTCTCAACTCAATTATTATTTTAAAAATATTTAAATCTTTATTACAAATAGGAAGAAATACATTTTAACGTGCCGCCAATGTTGTGGTTCAAGTCAAATAAGTATGTCTGTCATCGTATGGCAAGTAAAATATTACTTCCAAAGACATCACCGTGGTGGCTGCTTCAAATTTATTCTTTGCATCTACTGTTGGAATAATTATGGGCGAAATATAATAGTATGCTCAGAAAAGGTCTATAATGTAAAAATGTGCTGAAAATTCCCAACAGTTATTCTTTCATTAATAAGCATTTCAATGAAAAATAGAGCTGGAGAACGAACGCCCAAGATTATTCAGAATTTCGGAGTTCAGACAAATCCTGAAGATCTATTAACAATGATCACTTAGGAACGCTGTTTCGATATCAGCAAATTTTCGACGAAGCAACGATGTCATAAGTTATTAACCAGTAAAATATCTATTAGATACATTCAAGCACCTTGGTTCGTTTGGATTTGACCCCACTTATTTTAGAATCCAGAAGCAATTCGACTAATGGCAAGCGGATCTTTCATGGTTCACTGAAAATGAACTAATTGGCATGAGTTTGGGTTTTGAATTTGCTTCAAGCTACCTCATAGAGTCAAACCTTATCTTTGCATTACCAAAAACATATGATGAATCTTCATTTGCAGTTCACATAAGGCATGAAATTGATAGCCTAAAACATATATTAAATGTCATACTATGATGATAATCTTTCCACAAAAGCATCTTTTCATCCAAAATTTACCGATTGTATTTTTTGCATTAATGTACCTATTGATAAATTTATCTTCATATGTTGAAAAAAAGACTAGAACTAATTTTAATAAATTCTTGAATCTATACGCTGTATTTTATAAATGAATTGTTTACTGCAGTTTCATGCACATGGCAGTTTAGAGTGAGTTTTGGTGAATTGTTACATTTTTTATCATTGTCTTTATGAAAGTTGTGAAAGTTGTAAATAATGAGATTACTCCTGTAGATGTGGCATATTTCATGTAACCAGCATTTTATTGTGGACAACTTGACATAGCAGGTTTGGTGGTAAACTTCTCACTCTGTGACATACAGTGCATAATTGTCAAGTCACCATACTCAGATATTTTCATATTATAACTGCTGTAATTAACTATGATAAAATACACATTATTGATATTGATGTTCATATAAAACTAATAAATAACAAAATGAATTCCTGTTCAATTTCTCAGTTGTCTTTTATTGCCTTCAGCTGCCTGAGTTTCCTACAAGAAACAAATCATTCTAATATGCACATTGCACAATACATATATACAGTGAATGCATCGACTACTATTCAAATAAACTAAAATCTAATAACGTTACAAATTACTTTTACTATTATAACTTGCATTTACCTATTTTGATATGTTTTTATCTCCTAGATGTTTTACCATGGAATCATTATCCCATCATGATATGGGGGCGTGGTGGAGCACATAGTTGTAGGATTCTGGATATGCAACCAGAGGGTAGCAGGATCGAATCTTACCCTAGCTACTGTGTAGAGCCCTTGGGGCAAGCTGTCCACCCTTAACTGCTCTGCAATTAAGGGCGAACTGTGTCAATGACTTACCCGTAATGTGCATTAGCAACCATGTAATAATAATAATAATAATAATAATAATAATATGTTGAACATAGTACTGGTATTTCCTTGTTCCATAATAAGCAAATATACATGCACATGGCAATACTTGCTGTTGGACAAATAGAACCATAGAAAAAAACCAATAACCAAGACATTTAATGGAGGACCCAGAAAATCTGCCTCTTGTGTTCACTATTAAAGATGAATGTAATAAATTTTCCCTCTTTGGTATGAGGATGCATGGCATTACCTCTCTCATCATAATAATATTAATACACACAAGAGCTGAAGACATTCTAAACTATATTATATTACTTTTCAAATGCAAACTTCTAGTAATATATTACAATATGCATAAGCAACAGACATCAGTTTACCTTTGCCTTTACCAGCAAATAACTTTTTTGGTTTGCCCACGGTAGAAATCTTTTTCTGCTGTGCAACTTCATTTTTCTTTGCCTCAGCTTCAGTGGACAGAAGATTACTTGTTCTGACAATGTTGCCATCCTGCTTAGGAGGGTCTTTATCCTTTGATATAAAAGTGCACCTCAAAAAATTGTGCACTTGCATTTTTCAAAGATCTTAGAATTGTCATCTTCAAGTCGACCTTCTATTGACATCAGGTCTTTGCATTTTCTGCTGATGAAGATCTTCTGGAATTTCAGTCTCATCTTCAAGTCGACCTTCTATTGACACATGAAGGTCTTTGAATTTCAGTCTCATCTTTTTCGACCTTCCATTGACATCGATGAAGATCTTCTGGAATTTCAGTCTCATCTTCAAGTTGACCTTCCATTGACATCAGGTCTTTGCTACTTGCATTCTGCTGATGAAGATCTTCTGGAATTTCAGTCTCATCTTCAAGTCGACCTTCCATTAATATAAATGGTATGCAAAAAGGAAAATTACAATTACTGGTAAGCAAATTCTAGTGCAGCTAAATATGTCATCATCATATGTACCTGAAGCTCAATAATTTTTTTTAAAATGATGAGAAATTAAGTGATTGAGTTTGATTCACTGGCAGCAATGTCAGTTTGGTCAATAAACATGGTCAAAATGTAAAACTGTAAAGTCAAAATATTTATAATCTAGATTTAGAAGAACACAAGTGTACATGAATGAGAGCATCACCCTGCATATGTTCAACAGAAGAATATTATCAACTAGCTTCTTTGGTAAATTAATTGAAATTAGGCAGAAATATAGCATGATTACCTTTGCCAGCCATTTTGTAAAAATTATAACTTAATTGGAATACTGAACTCTGCCATACCAGTACATAGTGCACAGAATTGAAGTTCAGTCAGCCTGAATATTTCATATTTGTATATTCAGGCTTACTGAACTTCAATAAATGCAGAGCAAATCATAAAGAAAAGTCAATTTTAAATTTTAAAAAATAACAGCTTTAACTCCATTAAACAATTTGTTTTACCAATTTCACTTTCTTGTTGAGCTGATACCAATATTTTCTTCCAGAAGTGCTGCAAACAGAAAATATCAATAACCAAGTGCTAGCTCTTTCTGAAATACAAATACTTTCACAGTTAGATTTCTTGAAGGAATTCTAGAACATCAAGTAGCAAAGCCAAATCCACTGGATGTCATATTTATGTATTTATGGAATGCTCAAAGATTTGTAAAATAATAAGCAGTACAGAAAACCAAATTATTGCATAAAAGCTAAACACAATTATAAACTCAGTTTAAAAGAAAAGAAACATCGTGAACATTTCAGTGATCAAGTAAGTAATTTTCCTCTTCATGTCCCTCTTATTCAAGGTACTACAGTAAATCTTTATTGAATGTTTAAAACACTTTACCCTTGTCAGTTTTTAAAATCACCAAGATGACTTAGAAATTTATTTACCCTCACCTTTCAACATGCAAATTACTGCTAACTGTAATTCAGAATTAAATATATCTGAAATTCAGAATCAACTTGTGCCTTCTGGAGTAAAAATCACTTAATATTTTTAATCAGCCAAAGCCATTGGCATCATGCTTGTCTTTAATAGGCAGCTGCACTAATTTTGAGAAGACAGAGTGAGAACAAATCCAAATTGAAACAGAATCCTGGACAGAGAGAGGAAGTGAATGAACTCAAGTGAATGAAAGTCAATGAACATTCTATGGATTGTCAATGGCTAAAGACACACTGGTCTGTTGCTGTTGGAGGCAAGGAACATACGATTAGTAAACATGGCAACAATTGAAAGATCAGATCAGCAATACTGTTCAAACATCCTCCTTCCCCACAGTGAAACAAACACAAAGAGACAGACAGACAGACAACAGTTTGAATTCCCCACGGGATTTATGTCAAGTATTGCAATGTTTCTACTGTAAAACATAAATAAATTTGAAAAACAGCATATAGGTTTCTTACTCTGGGCATTTTACTCAGCACATCTTCAATTCTATTGTTGAGCAGGAAATCCAAGCGACTGCATTGTCTTGAATTGGCATCTGCCTTTTTGCCAATGTCATTTATCATATGTTTAAGTTTCTTGTTCTCTTGTTCCAATGCTGTGATTCTTTTTTGTAAAGCTTCTATTGACATTTGAGTTGTTTCTCTTATCTCTGGACTTGTCATAATTACCAACTATGATGCAATTGAAAGAGCAGAACTTTCACGGATTTCTATTTCAAATATTACACCCTAAAAGTTTTAAATAATGCAAATTGATTATTAAAATTTGATTACCTTTACAGTATGAATAATTCTAGCCACAATAAAACAAGAAACTGAAAAAGGGCTTCTGTGTATAACAAAGATAACAGTTTCAGCAATCTTTAGAAATATTGCAATCTTCTGCCAAAATCCAGATATCATTATGTATTTGTAAGCATTTAGACACTGGGCCTAAATACATAAAAATTTAAAGTATGGCTACTAGTTCTAGTTAATTCGTCGCAATGCTATGGGGAAGGTTGTTCCTACAACATCTCAAGACGCATTTGTTTAACGTTTCGTTCCCTGTACAGCGCCTTTGACTTTAGCCACCCAGCTATGTTACTGCGCTTAAGAAATTGTCAAGATTAATAATAATAATAATAATAATAATAATAATAATAATAATAATAATGCAACAAAGCATTAACCCAGTATATCAGCTCGATCCCAGCTTCCCTCTGCAGACTGGGACACTTTCAAACAATAAAATCTGAATCCTTATTTCCTATAATTCCTGCATTATCTCCTCAAGTCTTCAGGTCTAAGCTTAAATCCTTCCTTTTTCTAAAATCATATCCTCCATAGCTGTAACAACCTAGCCTCACTGCCCTTTGGATGTTGACTATTACCTGGCTGATAATATACCTTCCCCATAGCTATTTTAAGAGAGGCTGAGCGCCTAAGAATAAGCAGCTACTGTTGTGCTGCTTCCCAAGGCGCTATAGAAATCCACGAGATTTTACTTTACTTATACACGCACAATATTTAATCCTTTGTACCAAACCGTTTTGGCTAAAACAACAGTGAGTGAAATTGCATTTACACCACAGGATCATCGATCTGCCTTTAGAAAAGTAATTAACTATATTTAATAATACCTCAATGAAGCTTGAATCCAATGAATTATAATAATAGTCTAGTAAGTAATAATTCATTGCTTGAATCGGATTAAAACACTGATGTGAACGAAGTTGGGTCTAATTCGGCACCATAGAGTTTAATTTTTATTGAGTAGGCCTACAATTCCCGTTAATAATGGCTGAGTAAATTTAGTAGTCTAATAGTTTTGTTACATTTCGCATTTGGAAATAAAATGGCATATTAACACAGACCCTGACACCGTTTAACGTAATTTGTTATTTTTATAGTGCACATTTAACACGCATGAAGAACCTAGGGGCTGTCCATTAATTATGTCAACAATTTTTGGGCAATTTTTGACCCCCTCCCCCTTGTCAACAACTGTCAACTTTCACTTGACCCCCATGCATAATTACGTCAAAAACTTTTGACATCCCCCAGATCAATGACAGGTCCCAATAATAAGGTTATTATTTTTTGGTGTGGATCATTTTTTCTCTCATCAGGTCAAAATGTGGTACTGAACCTTTTCTTTAAACCTTGTTATATTATATTATATTATATTATTATTTTTAATGGTGATGATCAACAACAAATTTTTGCTCATGATTCGAGTGTCAAAATGTGGTGGCGATGACCTTTTTTGCCATGCTTTTTTCCATTGTAATAAGTAGTATTACATGAAATTTCCTATTTTTTTGATTATTTGCAAAAAGTGAAATAATTGTTGACGTCAACTTCTCTTGATCCCCTTCCCCCTGTCAACAACTGTCAAACTTTTCCAAACCCCTCCCCTAAATTGTTGACGTAATTAATGGACAGCCCCCTATCTGGAGGGTAGCGATCGATTGCAATCCAAATCCGTCCGCAAAAAACCAGGTCATTCAAGAGTCAAGACATCAGGTCAATCAGTGGGAAACAGCAGGGCAGCTATGAAGAAAATGCAAACTGAAAGATGAGTGTTTTAAGCCTACATATGAAAATACTCAATTCTTTGGAAGATCTATAATAGGCCTAATAATAAGGTGATTAAAAGTGGTTTAGGAGGCTAAGTATGTAGTGTTGCAGCATTCATTTACGCTGCCAAAACAAGGTTATCATTATGATACTATGGATTTGATGATTTGACACGTGGTCGAAGATCTGCCATTTCAACTCTGTCCATAAATTAGTTTTTGCTCCTCTGTAAGAGATGTTATTTTGAAAGCACTGGAGAAGTCTGTTTAAATTTCTTTACTCGATCGGGACTTTCATCACTTTGCTAAATGGAAGGTAATTTTGAAGAAGTGTGGACACCACGAATAGCAAATCATCAAATGAACTGAAAAGGGATTTGGGCATTTAGGAGTGCTTTAGAGAAAGCCACAATTTATCTAAATCAAAGCTGCTACAAACAATGCATCAAGCACTGCTGTTTGCTTTGTCAAAAGAGAATTGTAGAACTTCTCCCAATCTAAAATTTTCGACCACCAGTTGTGTTACTGCATATGAGACAGTTGAAAACCAAGCATTTTTACCCCAGTAGTTGGTCATCCTCGATCAGCAGTGGGGTGGTTTCAAATCTCTTCCCAATCCACAGCAAATTGAAATGCGCTTGCTACACATTCGTTGTCAACCACGAGATTACATTTTCAATATTATTGTCAGGGGCGTAGCGACGGGGGATATCGGTATATATACCCCCCAAAATCAGTCTACCTTAAAGTTTTTTTATGTGGGCATATACAAAGAAGGAAAAAGAGGAAGAGGAAGACCCAGGAAAAAGTGGATGGATAACATCAAAGAAGACTTTGAAAGATATCAAATGACAAAATAGATGGAATGAGATTAACAACGAAAAAGATAAATGGAAAAGTTTTTGTCTGATTTAGCAACTATGTGGTTATGATGACATGTGGTTATATGGTTTATGGTTAGGATTTATCCCCACCCAAAGTATTTATACCCTCCCAAATCAAATTCCTGGCTATGCCCCTGATTATTGTCTTTTGTTCTCCTATTGTGTTTCCAAACATCACATCTAAGGTTCCAGTTAAATAGTTCCATCACTCATAATCTCAAATACTTCTAATCCAACTAGAATCCAGCAATACCACACTGACAATGGACATGATACCTTTATCGATCATTAGGGGGCCTACATACTTTTATTTCCAAACTACCGGTAAAGCTTGCTGTTTCTGATCTCTCACTTTCACGATTTATATGTATAAAACCTATAATTTTCATAAAAATTTAATCATACATTGTTCATTCACCACTTGGATATGCTCAGCCTCTTCAGGAGAACTTAATATGCATCTACTTAAAAGTTAACACATAATTCAGATATACTGCCTGGTAAATAAACCATGATTTCAAATATGCAACCCTCTCTAGTGTCTTGACAAGAACCATAACCACATTAGAATTATACTCAAAATCAGAATACAAACGAAACTGAAGCGTCAATATTACAAATATTGGCAACAATTAAAGCTCTGATTTCACTAAAGAACGCTAAATAAACACTGATTTAATCGAAGCGCAAACATACAACCAACCCTAAAGCAACACTTCGACACTAAATATAGGGCACAACTTATAAAGACGTTACTGAAAAAATGCAAAAGGAAACTTGTTGTTATTAGACCGTTTCAAGTGGCTAATAAACTTAGAATTCATGCAAGCAATCATGAAACGAAATCTTTGCAACATTGCGCTTTGTTGTGTGTGTTCATAATTGTTCCACATTGTATTGTCTTCACTGATTGGTTGCCCTTGGACTTTTAACACTGCCTACAAAATAAAAGAATTGGTGAAGCATTCATTTAGCAACAGTAAATCAATCAACTAAGCCAACGTTACAAAGACCCAGTGGTAGTATCCATTTGAAACGTGTTCCAAATCTGCATCTCAGCGATCTCCATGGATGAGTCCAGCCCCTCCTCCAAAAAGACACATGAGAGAGATCTGAGAGAATTGGCAATTTCTCTAACTAGGAATCACGACGACCTGATGCGTCAAGCAAAATAAATTTGCTACCAGTGCTCAATTTAACGACCAGCAGTGGACAGACTGATCCCAAATGAAAACCTTTAACCACCAGTTTGGTCGTTGGATGGCTGACAATCAACTTACTAATTCCAAGTGGTTATTCTTGTTCAGTAGTAGGCTAAGTGACCACTCTTCCATTCCTAAACTGTAGTTGCTACACGTTCATTGCCAACCATGAATTCATCAGTTAGTGCGAGCTATTATTTATTTCTTCATTATTGATGAATTTTGGTATCTTGTTGTGTTACCAGCAGCATAATAATAATAATAATAATAATAATAATAATAATAATAATAATCTTTAATTCATATAAGAAACACAGCATACATGCAAAATGTTCAACATTCAGATGGCAAGCAACATGCACAACACCGGTACATTGACCAAAGTACAGCGATTTTCTTAAGTATTTTGCAACAAAAGCTATTTGAAGGCAATAGACAATATAATGCACAACATTGAATCCCGGCATCAGGCTTAAATCTATAATTACCTTTGGCAATAGAAGGAGCCTGAGTTTCGTTGGTTGGTGGCTTCTTCTCGATCTTTGCCGAAGCAGTTGATGATGGCGACTGACTCGCCTCCTGGACTTGTCCCTTCTTTGGAGTCGTTTGTTTCCCGATATCATCTCCCGTGGCCTTGCCAGACGCTTCTTTGTTAATGTCTGACTGTAGCTGTGCTTCAAGAGATCGAAACTGATCCTCCAGTGGACACTCTCGTGATGATCCTCCAGTGGATACTCTCGTGTCAGTTGCGATCTTAGACTCAAATGGCTTCAACAGCTGATCTTGTTTTGAGGCAAAGGCGTCAGGGGTATTGCTCTTATCTTGGTCTGCTGCAATCTGTGCATCGAGCGATAGCAGGTCTCTTGTGAACGCATCAGACGAAAGTTCTGCACCCAAATCGGCTGCGATCAGCGCATCGATAGAGGATAGGTCGCTCTTGAATGTCTTTGACGGAGACTCCAGTCCAGCGATGTCAGACTCAATCATTGCTTCGAGGGACTTCAAGTCAGGAAGGTCGTTTGTTTTTATCTTGGGTTGAGAATCAGAAGTTTTGTCTGACACAATCATGGAGTCTAATGATGCCTCAATCTCTTGTAAATTCTTGGCATTTGAAGTCACATTTGGTGCAAAGTCAATGGTATCATCTTTTTTAGTTTCAGTGTTGCCAGCAACCGACATCATATCTAAAAAATCCAAAACAACATTGCTTCATTAGCAATTAAGTGATTTCAGTCAGCAATGCATTTTCAGAGTGCAGGCATGAAATTTCCAGCATGAAATGCCATTTTTGTACTAAGCTGATGTTTCATATGAAGTGTGTGACATGTGATTTAACAGTAATTTGATACAATATGCAGCAAACACATTTTATTCTTATAGTCTGAAACTAAGCCGGATAATACCAGAGCATTATAAATTGCAGTTATTGTTAAGTACAATTTATATAGCACCGTAACATAGCAAGGGCCAGAGTCAAGGGCGCTTTACATGGAACTTGGGAACGAGATATTAAATAAGTACGTCTTCAATTTGCTCGTGAACTCCTCAAAGGAGGTGACAGCCGACACTGTGACTGGTAGTGAATTCCAAAGGAGAGGGTTTCCGCGCAAGAATGAACGTTGCCCGAATTTAACAGTCTTCGACAGGGGTGGGATGTACAGTTGGATTCGAGAATTGGATCGTACAGATGAAGCCGTCGATCGCTCATCTCCAGCCTCCGCACGAGCGTTGCTAGGTATTCCGGGCAGAGAGGAATGTGTAGCGCCCAGAACGTCAACCAACAGCGTGTGAATACAGTGCACTCCGGGATCCTTAGCCAGTGTAATTTGTCCCTGAGGAGCGAGGTATTGTGGTCATGCCACCGAGCCCTGAATATCAGCTGGGCTGAGGCGTTAAGGACTGACTGGGGAAAGGCAGTTGCTGAAAAACATAAAATAAACACTGTATTGAGACACAGGAGACTGCATGTAACAATTATTTTTAAACTCGAAAGGGGAAGTCTGTATACATACCGTCAACGGCTTTCTTAAGTTCTTCAGAGTAGTAGAGATTTCCACGATCTCCTGTGATCATTCCTTGAGATTTTGAAATCACTTCTTCTACCATCGGCTCTTGTGGCCCCTCAAAAAACTCTCCTGCGCCAACATTTTGCGTTGGCTTCAACTCTTCTGACCAATTGTCGAAAGTCTCATTTTCGAAAGTTTCTAGAGCAGATGATATGTCCTCCGTCGTCAGTGCTGTTGATTCGCCTGCATCGTCTCTCGTTTGGCCCAACCCGTGAGTGCGCTTGACACTTTCAAACGCTAATTAAGATGATATAATACAGATAAAAGAAGCTTGAAAATTTCAAAGTTTTATTATAAAGACCAATGGTTTAGAATCATCAGCCAATCAGTCAACTTCTATGGGCCAATATCATAATACCAGTGACACAACTACTTCAGACAGATTTAGAGTCAAGTCAACCGAGAAGAGTCAGAGGTCTACTGCCATTGAGTGGAACTAATAGGCTAGACCCATTTAATAGGCATTGACATGGCCTAGAACACAGCTATCCTTATTAAACCGCTACATATAAGTATAGCAAACTATAGAATTATAATCTAAACATATTTTGCTTACCTATATAGTTCACTTAATAAGATCCTATGCATATTTCACTGTGCATCAATTAGTCACATAATCAAAGGAACCAATATGAAATTTTCAAATCTATTCTCATCATTTAAATATACAATTCGTTCATTTGCTGATCTTGAAGAAGCTTAACATGGAAATTTTATCATGTGAAACAAGAAGCTTTAAATAAATCCATAAGAGTTAAATGTTGTCAAGTTTCAAAAGGTATTAGGCCCATCGGGACTCAAGTTGAATTCCTCATTACCATATCAGTCACTGTGAAGATATCACGGTGAGGCAACTTAAAACAACATCTAAGAGCTTACTCAAACAACAACTACTATCGTACAGTAACTAAACTATGGGACTAATGTTATACCTTCCTCGAAGGACTCCAATCCTTCGTGATTGTTCGTCTTTTGGATTTCCAATAATATTTCACTAATCATTTTCTAAAAATGGTAATAATTTAAACTATTAGAATACTTCAACACATCATTGGCAAATGTCAGCAAGGGTTATAACTATTTTAAACTTGTGTATAAGCAAATACCGGTATATCCTATTATTTTCCTTTTATACAAACTCATAAACTCACTACATAGGGGCTGGACTAGCAGGACTGCTCTGTCACAAATAATTATATAATACTATGGCACTACAAAAGCATTTGGGCCACAGATGTTTGATATCGATTAAACCATACCGATATAATCATCAGAGGCTATAGATATCAGCGAATTGAAACAGAATTATGATTGACTTGTTATTGATTTAACACTTTGTGAACCACTGCAGTACACAGTTTGAAGAAACGCATCTACAAGAAAGGTACAGATGCTGTGTTTTGCATCATTGTAGTTATACCAGTGACAGGCAAAATATACCGCATACTTGCTCGATGTCATCGATGAGGGCATGTATTTCGGCGACATTGTATGGCCTGTGTTGGCGAGTGAAAGCACTTTTCAGTTTATGACAACAGTCATTTATCACACTCAACATCTGTGGGAAATAACATAAACATATTCTATTTGCTAATTTTACAGCTGTTAGATTTACCAAACAATGAGACTCAACTTAAGTATAGGCTGTTATCTGATTTCAGGCATTCACTTTGAGACTTCAAATAACTTGAAATCAAACACAAAATTCAATTTGAATACAGGTCAATGGTAACTGAAGTCCTCTATGCAAAAGCCACCTGACAAAGTTCTTGGCAAATGTTGTTGGAGTTCTTAGAAGCACTGGACGATTGGTTCAGCAATTTGAGTCAAAGTTAGCAAAATCTATAACTTTTCCAAAGATTTTCACCAGGACCTATATACAAAAGATCGAGAGACTAGAGTGTCATCTGACCAGAAGGCATTAGCACATGGTACAGGTCTAATGCCAGCTGTGTATTATAAACAGCTGAAGGATCAAATTTAATCAAACATGTGATGACAGAGACAAGTCAGACAATGATAATAATCATGTCATTGTCAGCTACTGAGAACTTTGCTTAGTCAGAGCCCCAGATGCTAGTTTTAGAAGACATCCATTACCAAATGATCTACTAATGATGGGGTTTCAAGACAGATCTCCCAGGAAATAAAAAATATGGGTTGGTTACAATGAAAACAGGCTCTGAATTTTTAAAATAGAGAATTTTGGGGTTTCTTCCACAAAATCTGAGGACATTGACTCCACTGTCCATGCTATTTATATTTCATTCAAAAGATGATAATTAGGCACCAAGACAGGAGGCATGGTTATTACACATAAATAAAACAATGACCCTTTGTTACATCTCACTGTGTTCTGGCATTAAATATGAGAAATAGTATAGATGCTAACATCCTGATGATGCTGCTGATGCAGTTTCGATAGTTCTTCTTGAGGCCCCACATCTCTGTTGGCCAGTTGTCCCCGCGCAATTTCCATCGTTGGGAGAAATCTCTCTTCCAGTTTCCTAAATAAACAACAAAGCACAGTGTAAGTCAACAGAACAGGGCTATTGGCTAAATCAATAATGTTAATGTCCACAAAGACATGGACAGAATTAAAATAAAAGCAGGAATGATGATGATGATGATGATGATTATGATCGGTTGATTTAATAGCACTCAACATCAGAATTATCTATGGATCAGGTTCATGCATGAGTCTACAGACAAAGCAGGACAGTATAGATGTATGTATTATAACCAGCATAGCATTGTACAATGCTTTTAATAAATTATTTAGATCTATACATTAATGTATCTGCACATACATACATTAGTTGAAACCAAGCAATAACTTTAATTAGGTGCACTATAAGTTGTTCTAAATGCTAATCCATCTGACAAAAGCCATGCTAGATGCCTTCTGGTATGTTACCGTAAATGCTGTAAATTTTTACAAACTAAAGGCTCATGCATTATAATCATATACAAGTGCACGTGTGTGTGTGTGTGTGCTTAGAGAGGGGAAGCCTTGACTTTCATTAAACATTTAATTTTAACTTTGTAGTTCCAATTGGTAAAAAGTTTTGGACCTGTAGATGTGTTCACTGAATTACGCATTCTGCCTGACAAAGTGTTTAACAGACTGTTTCACTCCTGATTGTTCTGATCTAGCAGTTCTGTCCATCAACCATATTAATAGTGATTATGCACTTTTATAGCACAGGTTGTTGTAATATATTCAAAGGTACTTTGATTATTAGAACTCAGTGGTACTTCAAATCCATCTGCAAACAACCAGGTCAATTCCAGAAATTAGTCATAGGAAACAACAAGATAGAATATGGTGACAAGCCAACTGGAATAGATTTTAAGTTTAGATCTGTTGGAAAATCAAACAGACAGGAAGAATTCCAGACTTTCGTCCTACAACAAAAATACCACCAAATCCCAGTGGGTGACTCCGATATTCCTTTCCCTTTACAGCTTGTGGCTGCCCTCTGCCCCTCTTTTCCCCTTCATTCACATTTAATCAGTAGCATTATTTACCATAATACCCGGTAAATGTTTACATCATCACCAACATGTTGCTTATTGTGCATAAATGAAAAGTAAAGGAGAGGACCAGGCAAGGTAAGTCATTGAATACAGTATAATGCAAACTGTACTCACACACACACACACACACACACACACACACACACATTATAGATTTTCTATTTGATCCTCCTGTCTTGACTACTGAACATGCAAATGTATAGATGTAAACCAGATTATGTTACAGGTGGTTCAGAAGCAGTCATCAATCATGCAAGCACACTGAAGGTTTGGCAGTTTCTCAATGACTACTTGGTACAGGCCTAAGTTAAGCATTTAAACTCTGAACACAGTAATAGTAATGTAACTGCTTGATCAAAGTCATGCCACATACAATTCTGTAAGTCATGCTCAAAACATCAACATCCGCTACGGATGCACATTGTCTGAAGAGCTACGGTACGTAGTATACTTGGAGATAACAGATCAAGCACGGAGTCTAACTCGGACACTTCTAGAGCGCCAGCATGCACATGCAAACAGTGGTGAGTACTTGTCTAGGTCGTTGCAATGATCTCTCTTACCAACTGAACTTTCTCTTTAGCATTTCTTTCTATCTCCAACTTCTTTAACTGTCTGTCTAACTGATCGTAACTTTGTTCTAGACCACTTAAGACCTTCTCAATGTTCTCAATCCGCTGTGACTGGTCTTTCTTGACAACTTGAAATTCTTCAGAGAATCGCTTCAGTTCTGCGCTCACTCCGTGCAGTTGCTGATTCATCTCTGATTGCAATTGCGTTGTGTGTTTCGACAGCGATTCCAAAGTCGCCTTTTCAACAAGTGAAGTGATCTCAGCATTCGACAACCCACTCTCACTCCGATCTGAATGAGAAGCAATTCCGGCCGACCTGCCCTCTTTTGTCTGTTTGGCTGGAATGGGCTTTTTGGACATTGTTGCTGTGAACTAGTCTCGAGAAATTTTACTTTCCAGTTTCCGCAACAACACTTTGTCTTTACTTTGCTTCAAAAATAATCCCAAGGACAGAAGCTTGAACAAACCGTTGAATTTAGGCCTACAAGGTGCAGATATCGACACATAATATAGATACCACATATGCTTTAACACTAGAATTCACTTGAAATTACAAATGCAGATGCATATGCAACTGACGTCTGAAAAGCTAAGAAACTCACCATTGTCTATTTATCTATTCAACTATTCAAGTCTTGTGCAGGTAGAAAAGCCAATAATTCTCTACCACTTAACACTTTGGACTGTGCAGAATACAAGTGAAAGTGAGTAAGCGGTTCAGTCATTAATTTCAATTTTAGAAGAGGAGAGAGGGAGATGAAGGAGAGATTAAGGAGGTACTTGTTAAAACGGGGAAACGCCTCACTCATCTCATCACCGGGTGGTGGGTGGTGTAAGGGCGAATTGGACCAACCATTCTCTCTCTCTCTTTGTCATCTTTGACTGTGTCCAGTCGTTGATTCCGAAACGATTTCTCTCCACTTGTCTCTGTTGCTCGCCAGTTCCTCCAGAGTCATCCTATTTCTTCCAGTTGTTTTCCCTTCCAGCTTGAGCCCCACCGTGTTGAGGTCTTTGCTTATGCAGTCCGTCCATCTTGTTCTCTGTCGTCCTTGACTTCTTTTACCCTTCTGTTTATGATAGTATGCTATTTTTGGCAGTCTTTCGTTTTCCATTCGCAATAAAGCCATTCCATTCTTTTCTTTCTTCGGTGTTAAACTCCTGTTCTGATTTCTTTGTTTGTTACATGTCTTTATAGCCAACTCTTGATCCTTTTACCCACATGCGTCTATCCTTTTTCCATTCGGTTATATTCCAAATTTGAGCTTACTGGAATGCGTTTAATTTTCAGTTTCAATTTCAAGTTTATATCATGTCTTTTGAAACTTCTCCCTTAATATTGAAGACATTTCCTGCCAGCGCCAATCGTCTTTTGATTTCTTTTTCGCTGCTTGCTTTATTGTCTACCTCACTAGGTATATAGAAGCTTTCTACCATATCCATTTCATTGTTTTCTATTTCCACTTTTGGCCATGGACCGTGCTGATTTGTCACCGCCATAATCTTTGTCTTCTTATAGTTTATTTTCATGCCTATTTTCTCGCTTTCGTTGGCCAGTATTTCCGTTAATTCCATTATTCTTACTAGGCACTCTGCCAGTAAGCATGTGTCGTCTGCATACTCCGTGTCTTCCATATTCTTCAACCATTACATACACATTATAAGTCTACATACTTCAGTGCTTTACTGTCACTTGGGATTCTTATGGAATAATACAAAAACAGCTTTTAAAAGTCTCAAACTCTTCATGTTAGTCTTTAAAATTGCATTTACCCATATGCAGGTTTTTATTTAATAAATTTGAGCTTCAAGCTCAATTTTCAGCAGCAAAACATAGAGATATTCAACTTCCAGCAATGATGACGAATATAACTGAGATTTAAAATTCCATGTACTTAGCATATTAATATAATTACTATACAAAAGTGACATCTTCTGTTAGAATGCATCCATCAGAAGAGAAAGTAAATAAACCTCAACCTAAGATGGAAACCAATCTGCAAATAGTAGGTCTCTGTATAATAGAACCAAGCCTAATAAGAGACAGACTTTTATGCACAAGTACAAGACTACAGGCGTCCCAAGATCAAGTGCCACATAGGCCTACATTCCCCCTACATGATATTTCTTTCAGAACTATAGGCCTATATTAAAGACAGGACTGTAAAAGTAAACTAGGTTGACAAAATATGTTTGTCTCCACTCATTTTAGAATGTGCTAAGGCCTATATACAACATATTCTACAGAACTTGGCATCTTTTCATAGCAAATGGATAGGTCAAATAGCCTACCTACAAAATTCTTACCTTGAAACTCTGCTTTACACACATATATATATACCTGTATTGTCGTCCACGTTTTAAATTACAGACAAGGTGCTTTAGGATCCATAGATGAAACACTTTCTGCAATGTCTGGACTGCAAATGCATTTAGTAAATATAACCCCTCAGCCAACGCTAGCCTTGATTGAAGGAAGGGAAGACGAAACCACGGCAGTCGGCTGCAAACCTCAGGACATTATGTACACAATACAAACTGCTTAGTCTAGCCGAGTGGCTGCAAGCCTGATAGTAGGGTGGAGCACAGTGTTTTTCGGTCTGTAGGCCTATATCTGAGCACTAGGCCTGTTGTTGTAGGCCCACCCTGGGAAGCATCAGAGTAGTGTATGCAGCACGCTATATCCTGTTAAATATCCTGTTCAAATGCTGTACCAGGACTTTGGAACTCAATTCCAGCATCCCTCTGCTGTCTGTTTATGCCATGGTCAAATAACATGGATCACAATTTCCATTACTTTTTGCAACATCTCCTCAAGTTTTCCCTTCTAAACTGAAAGCATTTCTCTTCAAAAAATCATTTCCTCCATAATGGCTGTAATGTCCCAACCACAACGACCCTCTGGATTAATAGACCCTGCATGGATGACCTCACCTCAGGCTATAGCTACTTCATACTAAGATTAAGGGTATAGAAATAAGGAGCTACTGTGGTGCTGTTTTTGAAAGCACTAAACAAACTTAACAAGATTTTACTTACTCACTTAATTGCACATTCAAACTTCTGGAGAAGCTGGCAAATTTCACTATAAATCCCACTCATTAAACTTCTCCTAATGACAGTTTCGTTTAATATCGCACATTTAGATTAGTTTATTGACTATTTTCTGATTTAGACTAAAAACCAGTGGCGGTTCCACATTGGGGATGACTGGAGATGCATTCCTGCAACCCCAGCTGTCATGAGCTTTTTTGCTTGTCATCAGTGTATAACACTGGACATTTGTATACATTTGTATACAAAATAGAACTGATGACCTTTTTTGCTTGTCAGCCTTTTTCAGAATTTCATTTCATCCCCTCCCCCCAACTTCCTAAAAATTCCTTGTATCCCCACCAAGAATTCTTGGAACCACCACTGCTAAAAACCCATCTCTTTAAATTAGCATATCCTCCATTGCTCTTCCTTTGTTCTCACTGACTGATTTTGGAATGACCCGGTCTTTTGCTGATTAAATTTTAAGTACCATCGATTGGTGCCATTAGATGAATGGTGATATAAAAGTGCATAATCATTATAATTTTTGAATTCCACATTTAATAGATTTTACTGTAGATAAGCTAATAGAGACATGAGGAATACAAAGTCATAATGAGAAATTGAGAATCCTGAATAAGATTTTGACGTTTACTTTTCAAATTATCAAACTTATTGCCCATGGTACATGCCCCATAATAGATATGATATCTAATGTAGTTGTTCTTTCAAGATCTAGACTATAATATATACAATATGTATGTATGTATGTATGTATATATATATATATATATATATATATATATATATATATATATATATCAGAATGGCTAAATAGTTGACTTTAAAATAGACAGTATTTATAGATATGTATTTATCTATGTTTTTATATAGCACACCATTGTGTTCTAAACCGGTTTGATATGAATCTCTCTGCCTCTGGGAACAAACACTGGTCAGCCACACAGTTCTGCCCAAAGCACAAAGTCAACATAACTGAGCACGTGTCGCCAGCCGTCTAGAATTATGACAGTAACACCAATCAAGTTGTCATAACAGCAGATTGCTTTTGCAATAGGCTACCTACCTGAAGTTTATCTCTTTACGATTGGCCTGCCTGTCAAAAAGTCCAATATGCCTAGGCCATAATTATAGCCCCAGCAACCTTTGAAGGCTAAATTGTTTACTTTAAATGCCAGAGAAACACCGTGTGCCTCATAGGACTTGAGCAAGTATTTAAGGATAGATGACCCGAGACTGTTTTAAAAGGATAGAATTACTTTTTTAAGATAAGTCGGTTTCCTCTTCCAATCAGAAATCAGACGAAACAGCCTTTCACAGCGACCCGTAGGTCCCTACTGTTAGTCCGTGCCAGCTGTTAAATTGCATTTTCTGAGGTGCCGGAACTCCTTATTTTTCATCCGGCCACAAAATATCTTCACAACTTTTTTATTAATTTTAAACAAAGATTTAGAGTACAGTTCACATTTTCTTTTCTTCCCCGTGCATGTAAAGTAAACAATGTGTTAAAGTAAACAATGAAAGATCACAACGAATAAAAAGTACATTCTGGATCCAATGCCAGATGTACCGCATCTCTTGCAGTGTTTAATCTAGACTCCTGGTCTCCGGGGGGGGGACTGACAAAGCCGGGGGGACATTTTGCTAGGGGGCTGCTGTTAGTTGATGTAGTATGCCAAAATTTCCGGGGGGAATTTGAAATTTCCGGAGAAAAAAGGGCAATTCCCCTCCCGGAAACGGCCTAGATTAAACCCTGATCCCTTGCCAGACGCCCCGGATCGGAGATCCGGCTCAATTTAACCCCTGGCCCATAAATGTTGTGCACTAAACATATTCGTAGCATAAGATGCACTACTTCTAGATCTACTTGGCATGATCAGAGACCGTTACGTGCCGATTTATGGCATGCACGGCAGAGCACAGAGCGGACAGAATGAATCCAGCGAAGTGTACCTGCGATTTGAACGGATTCCAGCTGTTGATGTAATTCCAAACTCTGCCGAGAACCATGGTCACACGTAACCGGTAAAAGCAAAAACAGAGACGAGCTCTCTGCAGCAGTTGAGCTGTGGGGAGTCTCTGCCTCCAACCGACGGCGTTATTACGAAGCGTCGTTCAATCGATGGTTTACGACCACTGTTGCTGCTGCTGCTGCTGCTGCTGCTGCTGCTGTATTCCCACCGCAAATACTGCGCTGAATCACAGGACACAGGGCGGCGGCTGGCGGTCTATATAGCTCTCAATATTAGGACTCCGGCCGCAGTCAGATCTCTAACGTTACATGTCTATCTTTGTAGCCGTACGCTTATACGCTTATCAGCCGATATGCCTACACGCTTATCAAGGCTCAAGACCCCTAAAGCCCTGTTAAAGTATTTGATATACAAGCGCACACACGTGCTATGCATGAATCTATGATCTGCAAGAGAGCGCATTTCCTACCTCAGCGGCTCTGGCTCTGACGCTGGCTACACGTGCACCAAGGCGTTCGTGACTAAACCACGCCTCGCATTGCGTTCAGCGATGGCAGCCAAAAAAACTGGTGATTCTGGTTTCTACGATAGAAATCAATGCAAGGAGTTAAGACTGCCTATCGTTTTGCTCTTTCTAAGTCAATTAATCAAGTGCGCTACAGTTCCCGTGACAAAAAAGTACCGATCTAATAATAGGTTTTCAATATTAATAATAATAATAATTAATAATAATAATATATTATTATTATCGGAGATTCTATTATTATTATTAGATTTTATTATTAGTAGCTGATTTTTCAAGTAGCTGTTCAATACTATTAGACAGGAGTCCCGACGCTGCCACGCAACTGCGCACATGCATTACGAACCTCACTGTTTTGTTTTGACTACGCGGACCGTTTGCTCCAAGCCTTCCAATAGCCCGAAGGTTAAACGAGGCCCGGTCAGTGGCGTAGCCAAGGGAGATTTGGGGGTTAACCCCTTGGGCGTCGACGAAAAATTTTCTGAATGTTTCCATGCATTTTTAATTTTTGGACGCGATTTTGAGGGTCAAAACCCCCTTGGGGCTGTTGACCCAAATTTTTAAGTGCCATAGGCGTGACGACCTTTTTTGCATGTCAGAATCTGAAAGAAACATTTTTAGAAGAAAAGACATAGGACAGATACATAAATGACCTTTCTTTTGCTTGTCAAGATTTTTTGAAGTTGGTTACGGTCAAAACCAAAACCCCCTTCCGGAAATCCTGGCTACGCCACTGGGCCCGGTCAATAGACGATTATAGACGGCTGGTAGCACTATATCTACGCTGTGTGGAGGCTTGCTCCTGTGTTTTATACCATAGTTTTTTGGGAACTGTGAGTCTGCAACCCACTTCAGCAGTTTATTAACATGCCACGACCCTACAAACTTATTGTCAACTGAAAGTGGATAAAATACTAACCATTTTAATATAAAACCGTGTGTACTCGAAATTGATATGAAGGTCTAACATCATCTGGATTGCTGCTTTAAAATTTGCATTGCTTTCTGCTGCATACACTTTTGCAGTGTTTGGAACAATAGTTGACTAGACTATTTAAATACTATTGCAAATAGTTGAGCTTAAACACTATTTAAAATAGTTTTCCAATAGCTCGCAACTATTTAAATAGTATTTAAATAGTATTTAATTTTTCAATGTCAAAATGGAAACTGTATTATCATTTATCACTGGCGAATGTTATAATCTAAAAGCACTGTCACTAGTTATCTGCACGATCACACTGATCAGTAATACAGTCACCTGTTACTAGGGTAACTAGGCTGTTAGGTTATTCACCAAAAGTCTTGATTAATCTTGGGGAGCAGCAGTTTCTCAAATGTTTTGTCACTAAAGTGATTTTTACGCTTTGAGATAACATACAACTATTTAAAATCAAGTATTTATAAATAGTGCTAAACTATTTATAAATACTATTTAAATAGGTAAGTTTGCTAACTATTTAAAATAGTCCTTAAATAGTTCAGAACTATTTAAATAGTATTGACTATTTCAATAGTCACAACACTGCTTTTGCAGTATCTTCAAAAGTAACAGATGGTGGATCAGTAACACAGGTGTCTTTGCTGATAAGACTCTCAAAAGAAGATTCAGAAGTTTGAGACATTTCTTCTTTGAAAGCATCATGATAAAATGACAGAGCTTCTGCCTTCTCATCGGCAATACGGAACAACGTAGCAGCCTATGATAATAACTGGATTTTATGTGGTTGCTTTGCAAGGGCTCATCCATATAGTACGTACACACAATGCATATTTTCAACCCCCTCTCCCCGTCTGCACACCATACATATGCAAAATGTCTTATATCCAACCCCTCTGCATACATACTATACCGATGGACCCAAAAGACTAGTTACGTCATTTTGAAGCAAGGAATTTCAGTGGTCAGAGGCATTTGGTAGACAACAGTTGCTGCAGATATACAACAACACAGGAAAGGCCATCAAAGCACATTATTTTCCACTAATTGCTTCTATATTTCACGATTTTCAATCAATAAAATCTACTACACCTAAATATGACACATGTAGGTCTACTAATATGCAGCCATGCCTGAAAAATAGCAACTGAACGATTTTTCTTTCATTAAACTAAATACTGTACAGTGTACATTCAAATGTAGAATTCTCTAAATGATGCTTCAAAAAGACACAAAAATAAATCATATTTCTTAATTTAAAATTCTTGCATTTCAAAACCCAAAATGCATTCAGAATTAGTAATTACATTGTTCAACAAAATGTACGGCAAGCAAGATACAACTGCTGCTCAGCCAGGCATACACACCACACATCATCTAGCACATAATACATTAAAACAATTCTGCAGTTTACATTTATGTATCACACAACACTTGATTTCAGCAAGGACTTTAAAATGTTTCTAACCATTCTGTACTAAAACAATTAAATAAATATAGCATGACTAAATTAATCAGAACTTAAAACTTCCTATTCAATTGCATTTCCATAAAACTTCTTCACATTTTCAGCAGCCTCAAAGCTGAAAAACCTAGGCAATGATCTATTAAAGTGTTAACTTTTCAAATGCAAAATATATGAACATGCATTCGACAATAGGCACACCTCCTTTATACATATTAAGTGATATTTGATCTAAATGTAACAATAAATAAGTATGTTTTAATCATTGAAAGCATAAAACATATCAGTATCATCTGCTAAAAACATTGGAAGCTTGACTCTGAAGATTCAATTGTTGCTCAATACTTTTTGGTAGAGATCTGTCAGGCGCTCTGCTTCCCTTTTGCCTGACAAGAGGGCGCCATGAGTCGTTGAGAAATAGGTGGCATGGGTGGCTTCACCAGCGAATTGCAAACATGGGTCCTATGCACATAAAGAGAACAGACATCACTGAGAGATTGTTGAATAAACTAACAGCAACTGTGAGAACAGCATCCAGTAGTTCATTGAACGATTGTTGAAATTAGGACCATATGCACATATATAAATACACACACACACACACACACACACACACACACACACACGAATCTATTGTACATTATAGAAAGTCTATTCAACTGAAATGCCTTATTCCATGAATAATATGTTTTGGAAGGTAAAAAGGGCACACTGGACGATTGGATTGGAAAGATTGGAAAACACATAAATGTACTTCATCATCCCCTATTCCATATGGTATCCTTGCCAAGATAAATAGTTATCTTGCATCTCTAGGCAAAAATGACTTGACACAAACAACAAGGAATTTCAACAGGAAATTCACAACTCTACCTTTTCAGATGGCAGAGGTCTTGCCAAATCATCCGAGTCATTTGCAGTTGAGCCAGTATGCCTGTAACTGTATGAGCCAACAGAATAGTAATTGCTGAACCATTTCGTCCTATATAGCAATTACAATCAAAATTAAACTTGTGATGCACGCAAACAGCGGTAAATTATAGAAACATCGCTTAGTCTAGAATCAAGTATATTAATAGAAACATAAGAAATGACACTAAACCAAAATAAAATTTGAAATGTAATTGTAAGATTAAAAATTCCAGAAAATTTTCACAAATTCCCGAGGATGACCATTCTTCACTAACCTAGTAATTTTTATTGGTTTTGGAATGTTGCTATCTCCAGTGAACTTTTGAAGCAGTTCATGGCAAATATCACATAACAAATCCTCAGGAAGACTTTCCATTATCTGGGCCTCAGATCCGGCAATCCATCCACAAAGAAGGTTCGGCTGCTGCATGATGGCGTCAAAACCATGAATTCCTTTGTACCAATGACCCAATGTAAATTGAACAATCTGTGTCACAAGAAAATAAACATTCATGACATAAATAAAATATCATACTTTAACCAACAGAGATCTTCTTATTATTTCTAACTATGTGCCCAAATAAGAAATATGACTATTTCAACAGGCAAGAAAGACAATTATGCAATAGACAACAGTAGTATTTCATTCCAGCCCTTCAAAAGAACTCAAAGTTCTATTTTAAAATATCTTAAATTACAGGATATAAAATTTATCCAGAGTAGAAATTGCAGATTCTTTACAAAATTAAAAATGCTGAATAATAAAAAGGGTTTTTGTCAAGATGTTTTGAATATATTATTTTCTCAATTTTCAAAGACAACCAATTTGTTTACTCACTTTAATCATGTGTGTGCTGGAAATTTTAACACTATTAAATTCTTGCCATCCTCTTCACTTACTTTTCTGTTGAAAAGATATTTGACCCAATAAAAACTAGTATTTGTAACACAGATTAATTATTTTGCTACACCACACCAGGAAAACTGGGTTAAAGAAATATTGACTAAAGCAAAACAATTTGCAAAAAATTCAAACTTTTACAAAAGACAATGAATAATATAATCAACAATATGCAATAATTCATTTAAAAAAATGTCAGCATAAAAATTCTACACACACACCCACACACACGCATGAATGACATATTAAATATTATTATATTCAAGTACAAACCTTTTCATCAGTTAAATATTTTAAACAGTCAAGTTCAATTTTTTCATCGGGTAGCCATGCCAGCTGGATACCATGACAGTTTGACTCCCAAAATGGAGTTTCAAACTCCAGATAAATCTTGTCAACCGTTCCATAGCCCAGTCGTTTAATGGCTGAAGCCTTGTTCGGTGGAAGACGAGGTACAAAGAGGTCATCCATATGCAATTTCAGATAACCAAGCGAGCACGTAACGATTACATGATCTGCTTGGAATATTTCACCATCAGATGTAAAAACCTCAACTCGATGAGTTGCTGTTTCTCCAGGTTTCTGCATTCCTTCGGTTTCATTCCAGACAATTTTCTCGACATGCGTGTTAAGTTTTATACTAGTCCTTGGAATGTCATCCAACAAAACATCAAGAATGGGCTGATAACCACGGGCAAGCTCCACAGCTTCTTCACCCTCACACAAGATGTACTCACCCCAGGCACCAAGCGACATATCATAAACCGAGGCACACGCATTCTCTGTCTTTTCCATTGTTAATCGCCAGTTAAAAAGCCCATCTCTCATTTTCTTAGTCTCTTCTGTATCGCTACTAGTCCGTAAATATTTGTAAAAAGAGTTCTGAATAAATGCTCCCACAGTCTGCTCATCGCTATCGGGTGATATGTGCTCACGAGCAAACTTATTTGCTTCATTGAATAGATTATCCAGCACCATTGAGGTTTCTCTGATGATAGTCGGTGATATAAAACTTCCATCGGAGAGGAAAAATAAGTGCGAGCCATCCTCAACATCTGAAATAAACAAGCAAAGAAGAGATTCTAATATTCTAAGAAAAATAAGAAACAAAATTGAATTGAAAGTATCACATTATGCAGCATTCTGCCAAGTCCATAAACATCAATTGAAATTTCAACACTGTGCACTTGCATTAATTAAACTGACTTACTGCAAAAGCCCTTGACTTGATGCACAAGGCTGTGTTTGCAAGCCAGTTCATATACGGGATTACTGACTTCTCCGTGGATCCACTGAGCACCAATCTCAATGATACCATCTCCTGATTAGAAAAACAAAACAAATGAAAACAAGATCTGATGACAACATGAAGATCAGACACAAAATCAATTAGTATAACAAAACATCTGTAATGCCTCTTCTGTACTCTGAAACACTCTCATTATGATTATTGTGAACTGGAATAAGTATTTGTTCAAGCATTTTTCAAAGAGTGCCATGGAGTTGATGATTGCAAGCCTACACATGTTGCATCAAGCACGTTTAAGAGGATCGGATCAAATAATGCTACAAGTCTTTCTGAAATATTTAATTGTGTACAGTGGACCGCACCTCGGGAGGGGGAGCAAGCAAAGCCAGGAGATATTGATAAGCAAAGCCAGGAAAATATAAGATGCACAAATGTGGGCTTGTAAATACTTTTTGTCAAACACGTTGAAACACTAAGCAAATTTAAAGCTGCACAAATCAAGATTTAATGTTGCATAAAAACATTTAATGATGCACATTTGTGTATATATATAAAATAATATATGTTGATAAGATTACAACCAAGCCTTTTTGCCAGAGACATATATATATATATATATATATATATATATATATATATATATATATATTGAAGTCACAAGATCCTCCTTAGCCAGTCATCTACATCTCTGCATAGTTGATAATAACTATATTGAATCACCCAAAACACTGTCATTCAACAAGGTATGCTGATTCATTGTTGGATGCACCTAGAACCAACACTGAAAATGGTAAGAGAGCTTTTTCTATTTCTGGGCCTAAAATCTGGAACTCTCTCCCTCCGGCTGTCAGATCTTCCAATTCATTAAGCATCTTCCGATCCAGACTTAAGACGCATCTCTTTCAATTGGCGTTTCCTCCATAGTCTGTCTTACTCTCTCCCTCTGACTGATCTCTGGAATTACCTGGATCTTTTGCGGATGGATTTGAAGTATCATCGATTGATACCCTTGGGTATTATAACTGGTGCTATAGAAGTGCATAATCATCATAATCATCATCATTATTATTATTATTTTTATTATTATTATTTATAGCAAATCTCAGATTTTAAAAATTCTCCAATTGCCTAACAACCTTTGTTTAACTGCTAAAAGTTATCTGACCGATGGGGCATCACAATGACTGCATGTGTCTGAGCTTACAACATTATGCACAATTAAGTGAAAAACACCATTTATTTATATTACGAAAGAACAGATTTTTAAATAACTAGAATGCTACTTATAAGTCAATCAATCAATCAGATTAATTAAACGAAAAGAGATTATCTGTCGTTTCGTCATTCTTTGTATGAGCTTCTGCGGACCCCATGCGAACTTCTGATCTAACATATTGGTCTAGAACCAATCCGATTTCATTTCTCCTCGGTAATATGGTGGATATAAACCAATGCAAATAATTTGGCACAATTAAATCACCATTGTGTTACGGCACATTCAAGCCTGATTGAGTACATAACACTCGCGCATACAAAACTAGGCCTAATCAATTTATTTATTCATCAATTCGTGTATTTATTCGAACGGTAATTATATCGATGAATCATCCGAGGCGTTGTTGCAACAGCTTTTTCTCAGAAGAAGAGCCCACGTGGTCGTCTTAGTCTTACCGTAGACTTCGGTGTGAATTCTTCCTCCGATTCGATCGTTCCCCTCCAGAACGACCACGTCGCCGAATCCGTTCTTCCGGAGCGTCTGAGCCGCCGCCAGTCCAGCGATTCCTGACCCGACAATCACGACCTTTGCCGTTTGCATCGCCCCGAAATTCTAAGCCCACAACAAAGATCGACCGACGCTCTTGCCTTGACACGTGTGTGCTGTGTTCGCTCGTAACTCCTCTCGCCTTCGCCCTCTGCCGACCGCTCCGCGCAAATACGTAGTGTGGCGTTACGTATTAGTGTGTTGCGTTTGTTTATAGACGCGCGTCTAAAGACGATGGGCGTCACGGGTTTATATGTGTGTTTGGCTCCTCCTTTCTCAACCAGGGCGCACCGGTGGCCGCCTAGCGCGCTCGACTAGACATGCCGCCGCGACTACATCCGCTTGTGTTGTGCAATCGTCAGCCTGACTGCCCTCGTTCCACCCCCACCCCCACCCCACTCGTCTCCCTTAGCATCTCTGAGCTGGCGAAGTGCTACGATTCGCTGTCACATTCGGACCACGTGACTGAGACTAATCCATTCGTGCGTATTTGGTGCCTTGACTATTGTCTGTTCGTCACTGTGCGTCATTCATCCGGTTTTCCCAAGCATTCTTACAGTAATAACGGTTGTTTAAGCACGTGACCATCTCTGCTTCAACAACAGACGAACGGTAGTTCAAGTAATAGGCCGACCAAAAAACCGGTTTATTGAAGGTCGAAGACGTCATACAAGCCATCTAGCAATTTAGTCTGTGGCCTACATCTTTAGTCAAGTGACAACCGCGCATATAACAGGATATATGGATAGGCTTTAGCAAAGAAGTTCTTTTGCGTCTGGATGTCGAATACGAACCTAGAACCCATCCTATCGGAGACAAAATTGTTAGTCAGGAACGATACAGTATAGGCCTAGCTATAGGCCTATTGCAGATTTGCAGATGATCACACTTGCAGATTTTTATGATGCCATGTGCTTAGCATAAAATAGTCTGCGGATAAATCAAACGGAACTTGCGATGCCCATACATTTATATTCTGATTCATAATATCAAGCATAACGGAATATAAATGCCAGTGTTTTCTTAGAAAGTCACAAGTTGTTTTTCAGATTCCAAATCCTCAGTGCTTCCATTAAGAGTTAATTATTCATCCAACCGACAGAATAAATGACGCTCTCTAGTCGTGATGGGCTGTCCGTTTCTTGCTTACCATCAGTGGCGGCCCGGGATTCGGCAAGGGGGGGGGGCCCTTTGGGGTGGCAACTTCTAAGCATGGTGGGCCAGCCATTTGTTGATGGATGTGTAGTAGTAAGTATACAAATATAAATAATTATGCACTTGTATAGCACCAGTTCTAATACCCAAGGTATCAATCGATGGTACTTCAAAATCAATCCGCAAAAGATCCAGGTCATTCCAGAGATCAGTCAGAGGGAGAGAGTGAGACGGACTATGGAGGGACTATAGGGTCCCAACAGGGGAGTCGCTGGGGGCAGGCATTCAATAGGGGCACTGGCCCCGGAGCCCCAACTGCTTACGATCCCCTCTAAAAATATGATCCTGTTGACTAATTCTGAGTTTTAGACTCCGAATTAGAGCGTGCCAAAGGGCGGCGTCTTGAGGGGTAAAACATAGAAACAGCAGATTCCCGGTACGATGATGACTTTTATTGCTTGTCAGACTTTTTCAGCCGATGTATGGTGGTTCACTGCCCATCTTTTGTACTTCTGTAGGCTACTTGGTCACAAGTTCATTAAGTTAGGGCGTACCAGGTGGTTTCTGTTTCGCTGCCCCGGGCGCTGCAAGACTATACGCTATATATGTCACTGACAGTGAACGAAAAGGCGAGTGCGAAGGAGGTGTGCTACCCTGCTGTTCACTATTTCAATCTTTGCATTGAGCTTTCGGGAGCGGGGAGTTAGCAGAGTGGTAACAACACTGGACGCTGGAGCAGAAGGTCGCGGGATCGATTCCCGCAGGAGCCCTAAGGCCGACTCAGCCTTACTCACTAGAGGGCGGTGGTAAACTGAGGAGAAGCGTTAAGTGGGGCCTTCCTTTAACTTGTTTATTCAGCTTTCGTACTGCTGTATATTGCAGCTGTGCTAACCCCGGGCATCATGGGCGCCAACAGAAATTTTTCCAGGAGGGGGGCAAAACATAATGGTCATGGCTATGCCACATAAATTTTTCCAAGAGGGGCAAAACACATCTTAACACAATGGTCACGGTTAATATTTTAGCAAGGTTTTCAAATTTCAATGGGAAATATTGGCATTTTTATTTTCCAGGAGGGGCAAGTGCCCCCTCTTGCCCCAATGTGCGGGCGCCCATGTCGGGCAGTTTTGAAATAAACGCTTTGCATAGCAACATTTAGACTTAGGCCTGTTGTAATTGCTCGAGCAGGCATTTCCGTTCTGTGCAGTTTGATGCAGTGTTTAATCTAGGCCGTATTCCACCCGGGAATTGCCATTCTCCCCGGAAAGTTCAAATTGCCCCCCCAGGGGAAATTTTGGAATACTACATGGACTAACAGCAGCCCCTAGCAGAATTCCCCTTTTTTTTTGGCTTTGTCAGGGTAAAAAGGAGGCGTTTCAGCCCCGGCTTTGACAGTCCCCCAAAAGTCAGTCCAGGAGTCTAGATTAAACACTGGTTTGATGAATGTGACTCTTAATAAATTGCATACAGCGTGCCGTGCTTGGCGTTTAGAAATATGGAAGAAGAAAAACACGAGAGAAGCCCTTTTGCCCTTTTGCTTGCATAAGCTTACTAAGAACTTCACCTCGATTTCTCTAAATCTGCACTTACACAGGCCTATATAACGTCAAACGTCAATCGCTCATTCGATAACATAAATAATACGTTATTAATAATACGCTATCAGTGGCTTGCTCGCCGCAGTAATAGGCCCAATACGTTAATCTTGTAGACGTTAGAACACCAGCGTTACAGAATACAAGTAGGCTCCCAAGCCATAAAAGAAATCGACGCTGAAGAAAGAGAAGGTCGCAAAACTGATAGAAAAAGGAAGGTTTTACGACCTGTCAGTGAAACCACTGCCTGTCCCATTTTAATTATACAAACAGCTTTGCAGTGACATCGAATTTTAAAAAATAACGGCGGTCGACTTACTCCCACCCCTAAATTTTTTTTATTTGCAGTGAAGTGGGAAGGCGAGGGAGTGAACTTATAGATAGCTAAAATTCCAAAGTTTTCGTTGTGTTTGAGGCAGCCTAAATAAGTTCTAAAGAATAATTATTTTATTATGTAGGCCTATATAATTTCAGAGCAGACAAAATCATGAAACGTTCAATCTCCTGTTTTGGAGGAAATAAGGACTCACTGTCGATTATAGTCTGTATTAGCCTATAAAGCGCCAATCACTCCATTCACTATGAGCGCTAATCAACGGGAATTAACAGAAAATGATTGAACAATATTTAAAAGCGAAGCAGAAAATTTCAATCCGAAACTAATTAATCGAATCAAACTTCGTAATCGCAACCTTTTAGACTAACGCGTAGACATCGCATAGAAAGCCGCTTTCTGTACAATTTCTTTCTTTCATTCTGATTTACAGAAATTTCCGGCCAGCTGTCAAAAGCCTCTCTTTTCGCCTCTGTGTTGTTCATTTTAGGAAGTCGCCATTTTCCCCGCGCGTACCGTTTCTGTTATGTTCCGCTAGGGAGTCATTTGCGTTCAGCGATCCATCTTCTGTGATTTGCTGCAACGATCGAAATTACATCGATATTAAATCGATCATTACGATCAATGATCTTAAGAACTATGGCTTGTATATAAGATTCATAAGTTTATGAGATTCGCCATTTTTCAAAATTTCAAAATTCATAAAATTCGAATTCATGGGCAGAGGATGCGTTGCGTGCACTTTTGCCGCCTCTGGCTCATGGCTATATCCGCTGACCCCCGCCAGGGACAAAAGATACAGACGGCGCTCGCCCCTTAAGACTAACTTCCAAAAATGGATGACAAAGGACAAAGATAGCAGTGACCAGTGGCGTAGCCAGGATTTCCGGAAGGGGCAGTTTGGTTTTTGGTTTTGACCATGACAAACTTCGGAAAAATCTTGACAAGCAAAAAAGGATCGTCACCTCTTAAACCACCGTTACATTATACGGCCAAGGGGTTGACCCACAAATCGCACCCCAAAATGAAAAAAATACACAGAAACTCATTAAGAATATTTTGTTTTCGGGGGTTTAACCCCCTTGGCCACGCCACTGGCAGCGACCATAAAAGGACGACGCTGGACTGTCTCTGTCACCACAGTAAACGATAATTCGGCGGCTAGTCGACCCTCGACTGTGGCTTATTTATGGACGTCCTTTTAATCTCGGTGAACTTCTTATGTCAGGAACCAAAGGCCGCTAGGCTCGAGCCCCCTCACTTTTAAGAGGCCATCTTAAAGATGGAGGAAGGTGCAGGGGCTGTCTCCCCCACATATTCATCCGGGTTTACGCCAATGTCAGGAACACGCCTCATCAAGTCGGTAAAAGACGTCTGTATAAGAGAGAGACTGTATATATGTCATAACTTCATGTCATCATACCCGTATTTTAGTGCCATATAGTTTGACTGCGGACTTTGATTTGTACATGAATTATCATGGGTCATGGATATTGACCTATTTGACCCATTTGACCTATTTGACCCGTTGCCATCTCAGGATGATAGAATTGTTGAGAATTTTTCACTGAATAATTATATAAACTGCAAACGAATGACTCACAGTAGGCGTCGCGAAAAGCATCGAACTGTCTTCGATATCTTTTCCGTTTTCCTAAACAAAGTAAATCACGATTCTGCAAAGACTTGGCACCATGACAACGCTCTGTCAACTGTCGTGCTATTCTGTCGTTCACCGCATGCTTCTTACTATTCTTATATAAACGAACAACCATGCACAAGGTTATATCGAACTCTTTGGAATGCATTCCACATCAGCATAATATATGGATCGACAACTCCACAGGAGAAATGTCTGAATTAAACGCTAGATAGGATCATCATGATCTTTCAATCATGCTTAATTACAACTGATATGTCGAATGGAACAACTAACAGGTCTGCAAGTCGCTACAATAGTAGTAGTAGTAGTAGTAGTAGTAGTAGTAGTAGTAGTAGTAGTAGCAGCAGTAGTAGTAGTAGTAGTAGTAGTAGTAGTAGTAGTAGTAGTAGTAGTAGTAGTAGTAGTAGTAGTAGTAGCAGGCCACTAGTAGTAGTAGTAGCAGCAGCAGCAGCAGCAGTAGTAGTAGTCAGAGTGCGATTTGTGACCTGGAGCAGTAGGGGGATATGTCGAGCTTGGGGGATGTAGTTGTTGGGAAATGTAGCAGTGGAGGGTTGTAGTGGTGGGGATGTAGCAGTAGGGGATGCAGTTGGGCAGGGGAAAGATTCCGCCTTCCACCTACAAATCGCGCCCTGGTAGTAGTAATAGTATTATTATTATTATTATTATTATTATTATTATTAGTAGTAGTAGTAGTAGTAGTAGTAGTAGTAGTAGTAGTAGTAGTAGTAGTAGTAGTAGTAGTAGTAGTAGTAGTGATTATAATTGAAGCAACTCATAGATGCAAACTAATATCGCGTCCGTTATGACATCACATGGCCATAAGGTAATACCCAATAATTTACGATGATGTTTGTTTGCACCCTTCCGTCATCTTACCTGCAAATATAGAAGCTCTGGACTGACGGCGTTGCCTTGATGCAGACTGCGTCTTCGTTCACTCGCCTGTCAATCATTATAACATCAGATGAGTCACTCTATATGCCTATGCGCCAACCAAGATTCAGTTTAGACCATCAACAGAACTTCCACCATTCTCCGGACAATTTAAACTCATTTTATAGAACGTACGTCATAACAAAGATTCGGAAAAGTGCAGATTGACAACGGTCTGTTACAAATTTAACGAGAACCGCAAAATTAATTGAAAACACGTAGATTGTCATCGCTGTATCCGTCGAGACAACACGCGAATGATGTGATATGGCTACCGTTGATGGCTGCTTATTGGCGTTTAACGCACACGTTGTCCTTTTATATTGGTCGTTTCTATCTTAGTCCTTCGTCATCCGTTCTAAATTTGGGTTTCTAATGAAATTAAGCAATATAAATGTCCGATGGTGATCCGTTGCAATTAGGTCTATCCAAGATTTCGAATAAGTCAAATGACGCATAACGACATGCAGTTCGGAGGAACATTGAAACATGAATCTGTGTTTTTTTTTAATCTGACAATAATGCATAGAAGATTCAACGTATTCACAGCTCTGAATTTAATCTTTAACCTTGCCAGGGGTCATCACTGAAACTCCCTAATTATGATCACACGAAAGAAGCTGTTAAATTTTACACTGGACGTCGTCTGTAGAATTGAGAATTAGATTCAAGGCTGAACTTATAGAACATTGCAGACTAACAAACCTCAAAATTAAAACTATAAATGCTAAACAAACTAAAACACTTTCAACAACATTTGCTGATTAGTTGTAAAATATGCCTAGAACCGACATTGAGATTGGCGAGAGAACTATAAAAGTGCATAATAATAATAATAATAATAATAATAATAATAATAATATTATTATTATTATTATTATTATTATTATTATTATTATTATTATATATTATATTGTTATCATTATTATTCGAAATAATTCAATTGTTACACTTTGCTCCTCAGACATCTTGAATAATTACGCGTAGGTCTACAGAGTCTCAGTGAACTCTTTTATTTCATAATGCTCATATGCATAACTTTAGCATAACATAGGAAAACGGAGTAAGCAGTTAACGGGTTCTACCAACGAATACTGTGCGCATTTGACGACCAATCCTTTCCATGGAGACTATAAATATGAGCATGATGTACATTTTGATTATTTTACACTGAATCCTAAACTAAAGACAGAAAATTTGTCTACAAATTTAAGTAGAAATTCGCTTGAAATTCAACGAAGCCTACACTCATGTTTGCTATTATTGATGAAAACATATTTTTTTATACAGCAGTCCTTCTGTTTTATCTGCGCGGCGTACAGGTGGCTAATTTAGAATTCGATCTTCATTACAAAGCCAACACGTGCAAATCTGTAAATCAAGGCAGTGCTAGGTTTGCAAATGATAGAAATCCAATTCTGACTTCACACGTAGGATATATTCTCAATATAATGACGACTCAAGGTGCCTAGATCAAGGATGTCAGGCTCATTTGATATAGCGAGGGCCACAGAAAGGTCTCGAGCAGCGGATAGGCCTATACCAACCGCAAAAGGCGAAGCCCGGGATAACGCAGGATAGCCTTTATTTATATCCAATAAATTATTTCTAGTTTTCCAATCATATCGCGAATCCCGAGATATGCAGAGCAACTAGCCTAAGTGAAACTAGGTCACATGAAAATAGCGCCAGATAATAGCGTAACATAACTCAAGTTTTAGCTCCAAAATCTGCTCTCCCCCCTAAATTTCCGCGTCTGCGGAGATTTTTAGAAAACACAATTCTTCAGGAAAGGGGTTAAGTGACGCCCGTTGCTATGAACGCAGTTAAGCAGAACACTCCATGAAGTTTTTGCGATGCAATTTCAAGTGTCTGACCAGATTCGCGAAAATTTAGGGATTTTTGAAGCTGAGGCGAAAAATCCTAAATTCCCTCTGGATTTTTCTCAGTTTTCTTGCCGACCTGTTTCTACTCAGTTCCCACACACACACACACACACACACACACACACACACACACACACACACACACACACACAAAGCGATGGGACGACGCAGCGACACATTTCAATGACGACGCACTCAATAGACGGATAGGCCCCCTACAACTAATATAGATCAATAAATATATCACAATAATAAGGGTTAATTTTATTTTAAAATTATTTCAAGGTCTTGAATGTAGAGGCTTTCCTACACCCAATTGATAGTCACATGAAAACTAACAGCTTTTAATCTGTCGCATAAATAACTATTTTTGACAATCGGTAACAGTCGCACTTAGAGAACATTAAAAGTTATCTGAAAGTGTCGGTTGTTTTTCTTTCGTTTCTTCTTTTATCTTCCCATTTTTCTGGCTCTGCCTCGTTCTTTTTTACCTAATTAAGGGCGGACATGAAAGACAAACCGACCCTGTTTCGCTGTATAGTGTATACGATACCATAGCGTATCTCTCTCTGCCCCATAAATCTCCGCTATATCTATTTAGGTAATCTATAAAAGGTAAACGAAAAGACGCAATCGTTCCTAATTAATTATCGATGCCCATGTGAATGGAGTGCGAGCGAGCGAGCTTCGACGACTGAATATACGTCTACGGTCTAGTGACATTACGGTCTCTAGTGAGGAGTGCGCTGTTTACTGGGTTTTCGGATCGATCATTAGCGATATTGACGATGTCGATTGATAATGAAGCAACTGCATCATGCAGGCAACAGTACACCAGCGTTTGTTATGGTTCAATCGAAATAGGGATTGACTCGGTGTCTTGAGACTCATGTGTCTATTCAGATGCACACGGCCACCTGCTTTATTATTAATCTATACTACTTTATCAATTAACTATGAGAAGCTGGGAATGATAAAAAGGACAATAGTGAGCAGGGCGCGATTTGTAGAGGGGAAGGGGGGGATTCCCCCCACTGCCCAACAGCATCCCCACACTGCTACATTCCCCCATCATTACATCCCCCACTGCTACACTTCCCCAACAACCACATCCCCTCCAAGCTCGACATATCCCCCCACTGCTCCAGGTCACAAATCGCACCCTGATAGTGAGTCGAGACAAAGATATAATCATAAAACTTTATTTCATTAGTAAGGCCTCATCTAGAATGCTGTGTTCAGACAGCATTCTAGATGAGGCCTTCTAGATCCTAGATTCTAGATCCATTCTTGAAAAAAGATATAGAGCTTTTAGAAAAAGTGCAAAGACGAGCAACGAATTATATCCACATTTTCCTGTGTCACCATCTACATTGCATCAAACCTTACTAGAATAATTAATCAGTATATTCTGTCTCAATTTTATTATAGAGCGTTTGAAATGCCACGAAAAATGGTCAACTATTTCAATCGACATTATAAAGTCTTTCAGAAATCTATTCTCTGTCAAATGTCTACAAAGTCGATCGAGAGATAAGAGGGGTCTTATGATAGCTGGTTTCTTGTATCACAGGTTTTATAGACCACAAAAATATCTTAAAATTAAGACTCTGTATTATATAGACAACAGTGATTTTCACACAGGCCTACTTAGCCTCATAAACCACTTAAAATCACGTTATTATTATTATTATTATTATTATTATTATTATTATTATTATTATTATTATTATTATTATTATTATTATTATTATTATCATCATCATCATCATCATCATCATCATCATCCTTCCGAACACTTACGACGAACGCAATGACGAAGATGAAGATAAGATGGAAGCCAATGTAGACAGCTGCGAGGACCATGAGCGCGATGTCGTCGGCCCAGTCGGCGTGTGCAGAGCAGCATTTCTCGCTGTCGTTGAGCAGCGGAACAACTGCATGCCACACGCAGATGCAGCAGAGGATGGCCATTGAGCCCAAGATGTACTTATCCTGAGCAAAACACAACCAAACGCAATACCAACACACCATGTCAGGTTTTTTCGTTATAATTATCAAGTTTGCATTGTGACCGACCTTAGGCGTAAAAATACATGCAATTTGGGAAACTCGAAGTGTTTTCACATGATGCTTAAGAAATAATTATGTTGAGATTTTGAGAGACAAGACACACGCCATTAGTTAATTGTCATGCATCTGCTGTGCTTAGTCTGTGCAGTGTGCAGATGATTGGCAATAGACGATAGAACACATTGCCTACCAGGTAAGTAAGGTAAGCTATCATCGGCAGACTCTGATTGACGACAAATTTGAAGGAGACCGTTGTCAGTAAGAGAATAAACGACAGTTGAAGTCGATTCTGAGGCAGGTTGAGGTCGACTGAGAACGTTGCGAACGACAAACTGCAGATGAGAAACTGAAAAGAAAACTGCAAATATTTACGATTCCTGAAAATAAACGAAATAACTTACTCCCTCACTCAATGCGAAAGCTAGAGTCTCACTACTTTACCATGCGACTCCAGGAACGCCTCTGAGTAGAAATAGAAGAGACGCTATATACAAATGCTACATTACATTACATTACAATGGTCATGCACGACTCGAGATCCCCTTGATAATTTTGTAACAAAGATTCTCCAGGAATTGAATCTCCACGACATCTTTCACGGAATTCTGAAACTGAAAGTCACTTTTATAGTCACTCTTGTTCTGTAACTGACCCAATGTACGGCTAGAATTTGAAACGCCTCTGAGTAGACGTGTATAGACATCTAAATTACGGCTTCAAAACACAGGGAAGAGTGGACACGAAGACGAAAATGAAACAGTCCACGGAAGAGTAAGAACAAGTGAGAAAGTGATGGATGGTGAAATATGGGGAGGAGATGGAAACAGCAGAAAGGAGGAAGAAAAGGAAATGAAAAAGTAAACGATTGATGGTTAAAATGATATCAAGATAAGCTTAGTCAGAGAAAGGAAGAGAAGGGACTGAATTATTAACGGTAAAAACTGGTCACGGAATTAGGATCGACGCCTGTTATCAGTTGAATTCTAAACAAGTCTCTCGTCTAGCAGAGTGAAATGCTATTATTACTGACTTTAAAAGAATTGATTGAAAGTTAAGGCATATAGGTAAAAGGACACGGTCGAATTGTATTTTGACACGTAGGCCTAATTAATGTTAGGCCCAGGTCCTATTGTCTTTACTTAGACTTAGGCTCAATGCAATTTAGACTAATTCGATTTTTAAAGATGCGAATTTCTAGAAGAGGTTCCTGGTATTTTTAAACTAATAAAGATATTAAAAGATATTATAACCTATCGTCTTGGTATTAAAAAATTCAATTATATTTATAGTTCAGTAGCAATTAAATTGTGAACGCGAACCAATAACGGGCTAAAAATAACAGCCATTACAATTGTTGCGTGTTTGTAGACAATTAAATGCAGGTCAGTGCAGGATTGAATTAGCTTTGCGTGTTTGAGTATCTTTAACTCACTTCTTCTTTCTCTCTCTCTCTCTCTCTCTCTCTCTCTCTCTCTCTCTCTCTCTCTCTTATTATTCTTACTATTATATCATAAAAAGAATAAGAATAATGTTCTTCTTCTTCTTCTTCTTCTTCTTCTTCTTCTTCTTCTTATTCTTATTATTATTATTATTATTATTATTATTATTATTATTATTATTATTATTATTATTATTATTATTATTATTATTATTATTATTATTTCATCCAACGTCGATTAAAAAATTAGCTTATAGAAATTTTTATTTGCAAATGCAGATGACATGATAAGATAAATATCATTCTAACTAATAACAATAATACGCATTCTGTTATTCTACAGTTGACAAAATAAAGTAAATAAAGTGTTTTCTTATAGAGAACCGAAGTGTAAAAGAGTGTTGACGTTTCGTAATATCATGTATTGGATTCAATCCAAGCATTTCACGAATATACAGTCAATTGTTACTTTATCATAAGCATAAAAGATTTTGCATACAGCATTGCTGCGTTAATCTTATATAGGCTAATCTTATTCGGCAAGACCTGTGTGTTCATGATCAAGAGCATTGGAACTACATTATCATTGAGTTACAGTCAGACCGTAGAACCAATCTGTTTTCAGACTATTTGGAATCTCAGAACTTTTAACACACCACTTTCAATACTGGGAAAGATAGTGATGAGTTGTATGAGGTCCTCCGATAAAATGTGACGGAAATGATTGGATGAAAGGATCAAACGCACGAATGAACGCCTTCTCGGATACCTTTTGCTGACCACGTAATGCCTCCAATAGAGTGAACATAGACGTCATACACATAGGCCTATTTACTTAGCCTCCTAAATCACTTTAAATCGCATTATTATTATTATTATTATGAATGATACACTTCTATTTGTCAAGTACGTTGAAGCACGTTGTACGGAAAGATCTGCTGCATGTGGAATCGATTCAGACGGAGGCAAATCGTGACTGTCAACCTTCAAGTCGAATACGGCCACAGGGATATTTGTGCACCCCTCTAACACGCCCACTCCAGCACCCCCCAATTTGAGACCGACACCCTCCAATGCATCCCCAATCTCAGGTATAGGATGACCATTTTTGCTTGTCAGACTTTTTGGCAGGGACCCCAGAATTTACAGACACCCCCAATTGGTAATCCTAGAAATAACCCTGAATACGGCATGATGATGATGATGATGATGATGATGATGATGATGATGATGATGATGATGATGACGAGGACGATGACGATGATGGTGGTGGTGATGATGAAGCTCAGTGTAATAGTTTCTCGGGGACTGACCATGACGACAAAGATGTTCCAGATGAAGAACTCTGGGCGTCGCGAGGCTTTGCAGGCGGCGGAGAAGGCGGCGTGGGTCGTCTTGGGGTGTCGGTTGTCGTCCGTTCTCGTCCTCTTCCAAGAATTTATGCATTTATGAAGTCTCCATTCCTGTTCGTCGACGAACGACTGTGCGTTCAGCGCACATCTCTCGGTCGCGTCCTCGACAAGTTCAAGCTCTCTGTCTGACCTCTCTGAGGTCAGCGTTACCGTTAAGTCCTGATAATGAAGACCCAGATTTTCTAAGTGCACATTTTAACTCAGCATTTCTGCCATCAGCCAAGCGTGATAATGTAGGCTCCTATGGCCGTTCATCCTGACAATGTCCATGATTTTAATACTGTGCAGCAAATTCTAGAAATAGATTGCATGTATAGGTCTATGTACTTCGCTCCCTTTGCTAAATATGAGATCGCAATCTGGAAGCAGCAACCAGGTTTAATACTTATCTCACATTCATTGAAGAAGCTTAGACGAACTGTCAATCATGTATATTAGCCTATGAATCCATAGACAAAAGCGACTCGCAGGCCTATATATATATATATATATATATATATAATTATATATATATATATATATATATATATATAGAGAGAGAGAGAGAGAGAGAGAGAGAGAGAGAGAGAGAGAGAGTATTAATTAGCGATGATTGTTCTCGACCGAATTACCTGGGTATCGAAAGGAAATTGGTTGAGTTCCATGAATTCCTGGAAGGATCCATTGATCCGTCTCTTCTGACAAACAGTCGCTCTTCCGAAAGCATCGAACGTCACTGCGTGTTCTATCGTCTCCTTTGATTCGCCGACCGTGTTCTCGATGAACAGCTTCGGTTTCCAATAGGCGTTCCAGTCGACGTCGGTCGTCTGCTAAAAGTAAAGCAAACCACGGCCTCCTGTGTTTTAATTATAAGATCTCAGTCATATTCGGAGCAACGCGTTGTCGCTGGCTGCTAGAAAGAGGCAATCACGTGACTGACAGTGGCCTAAAGTACCCAGATACTGCATAGAGTGGATCAACGGCTGTATGGACAAATGGCACGAGAGGCAAAATATGCATTTTCATATTATATTGGAAAACGTCTCTTAGAAAGCTAATCACTGTCGCCAGTGTAAGATACTGAGTCACGTGACGTATTATTTCTAATGGTTCTTGTCTATTTTGTACAGTAGTTATCATATTCGCTGTCGTCATCCTCAACGCCATCTTAAGTGCCACGACATTCGCAGAATGAATCGGACACCTGTTTCACATTCTTTGACACGGTTGAGATCATTCGCCTCCAGATAAGAATTCGATCGCCGAAAAGCAATCCGATAGCATTATTTGCTTGGTCCACATGATACTCGGATATATATATATATATATATATATATATATATATATATATGAAAACGCAGCTGCCTCACGTGTGACATATTGGCGTCGTCGGTCGTTGCTAAGCAACGGCACAGGACAGAAAATTCTAGATTGTATCTGTCGATGATCTCAGACGACTTCTGCCACTGCAGAGGAATTATCGTCTGGTTGCGACGCCGTTAAGCTAACCGCTGATGCTGCTGCTGCTGCTGCTGCTGCTGCTGCTGAAGACGAAAGCACCGTCAAGTGCTGTGTAAACGCACGAGAAGTGTCATGTCAGGAGTGAATGCATGGGTCGACAGTTAGGTCGTACGTGCTTGAGTATATATATATATATATATATATATATATATATATATATATATATATATATATTAGACTGTGTGACGCCATGCAGATGTGAGTGTAAGTTACGGCTAATGCTTGACTTGGAAATTGTTCTCTGTTATGTGCTGTATACTTACAGTTGTAACTAAAACACACGTTCCAGCAAATCCATAGGCTACACATATAGTTGTGCTGCTCCAGGATTTGGCAAGTGAGGGGCGGCGGCGTTGGGGTGGCAATTTCTAAGCATGGGAGGCAGCCATTTGTTGATAGGTATGCAGTAGTAAGTATAGGGTCCCAACAGGGGGCCACTGGGTGGGGGCAGGTATTCATTAGGGACTCCGCCACCCCCGGTCTCCCCATGTGGAGCCGCCGCCGCCACTGGCTGCGGCTATTGTTGTTGAACGGTAGGCCTAATGGTTTCTATGTAGGCCTATGTATGTAGATAGATTGTTCTGACTCTGTGAGTATCGAGCAAGAGATGATCTCGGTTCAAAAGACGAATAACGAAAAGGCAGTTGACATCATCGCTTCAATAGAGTCCGTTCAGATGAATTAAGTTCTTGACGTCAACTGTTCTTTGGCAATCATCGCGTTCGATCGTCACTCACAAAGGTCGATGGACGCCTGACGACGGATTGACGGGAGGATTTCCGGTCGGTTCCATTAGGGTCGGAGTCGCTTTCAAAACGAGGCTTTCTAGGCATTTGTCGAACATGAGATTCGTGTCTCCAAAGCAATCGGCTATTTTTAAAAGTTCATCCTCGCACATCGAGGGTCCCTTCCGACTGTGACCGATGGAACAGAAGTTCAGAGCGACATCGATCGAAAGAAAAATCCTTTAATCTCGTCCAAATGACGACGCACAGAAACATTGTCAGAGTAATCGTTATTTGAATAGAAATGGTTAAGACGGAGAGCTTCAGATCTTCTCTGCCGTTTGTCGTTTGAATGTCTTTGTTCGGCTGATTGTATTTCCGGTTCACACGAGTGCTTCCTCAGCATCAAATCCAAATTATGGCTTGTAAAGATCATGCAGAGAGAGAGAGAGAGAGAGAGAGAGAGAGAGAGAGAGAGAGAGAGAGAGAGAGAGAGAGAGAGAGAGAGAGAGAGAGAGAGAGAGAGAGAGAGAGAGAGAGAGAGAGAGAGTTCTACTGATGACCTTCGTTACCGTTAAATATAGCTGATAAAAACCTCAGGAGTTTTTTTCTAGTAGACCCTCTGTTTCGCCCGAGTGAACCCAATATGATCACCAGTCGGACAACCGACCGTAGAGGGCAGCACCTGCGCTCTTCTCTGGAGTAGCATCGATTGATACGTGACGGCATTAGAAATAGTGCCACAAAGTGCTTGATTATGCACAGACCGATAACCAAATGTCAGTGCAGTTACGGGTCACTGCGAGAAAAGGAAAGGCGCTGTCTCTGTATCTGCGACTGAGGTTTTAACGCGATCGATCGAAACGCATCGCTCTTCGATTAAGTTCTCTCCTCCGAGGGAAAACAATGCGCTCATGGGACGCTTATAATGACAAGTCCCCCCGACGAAAATCTAACAGACAAAAGTTACGCTTTTGCATCTCTGTCTCTCGTTCTCTCTGTCTCTCGTTCTCTGTCTGTCTGTCTCTGTCTCTCTCTCTCCCATATTACTTGGAGTGGCGTCATAAGACTTATCCTCCGTAGACAGTTGACTTTATTAATTCCAAAGTTCATCAATTATAAGTTCAGCATAATATACTGAAGGTAATATTCACATTTGTAAAAAATAATAAAGTCAAAGTCAACTGTCTACGGAGGATAAGTCTTATATGACGCCACTCCAAGTAATATGGGAGAGGGAGACAGACAGACACGGAGAGACAGAGACAGAGAACGAGAGGGATAGACAGACAGACAGACAGTTTGTAACGTTTCTCCCACCGACCTCCATTAGGCCTTCTCTGCCGATTCTACAGGCAAACGGACGAACCATCCATGCAGTGGTCAGTTTACGCTACAATTTCACCTGAACCGAATTTTCTCTCTCTCCTTCCGCACACCACGTCTCGTCCTCCTCCTCCTCCTCCTTCTCCTCCTCCTACTCCTCCTCCTCCTCCTCCTCCTTCTCCTCCTCCTCCTACTCCTCCATATCTCGCTCGGAGTCAATTCCAGATTTTCATTTTCTCCCGTGAATCTTACCACCCAACCTGCGTTCTATTCATAAATAACCATCGGTGCAATAAGCAACAGAACTAAACACACACACACACACACACACACACACACACACACACTGTGACAGTTAAACCGTATTGAAGATACGAGATTGAAAACATGAGTATTCTGGTATTTTTGAGAGGACTGACTGACTGCTGATAGAAGTCCTCCGTCCAGTGCGGGTTCTCTCCATTTCGTCTGAACGAAGACGTCAGCCTGGAATCGATCACGCAGAGTGTCGATGTCACCGAGTTTCATGAAGATAATGCGCACCTGGAGTGTCATCTGCAAAATCATTCGACATCAAAGTCACTCGCGTTGAAAAGTATAAGAGCAACAAATGAGTCGTCAAAACAAACAGAACCAAAGACGCTTCGGCCTCTATAGACGGAGTTCGATCTCTCTCATACTAGAGAGAGAGGCCTCCTATCTAGGACAGGACGCAGCTGCTTTTCGTTCAGCTGTTTCTGTCGGACATTTTGTGCAAACGATCAAATTTTTTCACGCGATCAACATTTATTATTCCGCTCGCTTTGCTGGTCGGTGCGTCTTCCCTCCACACGTTCTAGGGGTTAGTCTTAAATGAACGCTTGCACTGCGTCTAGTCTTCATAGAGAACGAAACTGACCTTTGGCACAAATCTATGCATCGATGCATCAGCAACGACGCTTAATAACGAACGCCGAACGAGCCTAAAACTGCAGCTTAAAACTACAGTAGAACTTCGTTATAACGCATTTAACGGGTCTGTAAAATTCGTCAAATGTCAAATCTGCAGCAGAACGTTTGCGAACTTATTTTGCCATTTGAGAACTTCGCGAAATACAACTGCACTCTGTTTAATAATTAGTTTTGCATCGTGTGTGTGTGTGTGTGTGTTTTGCTTTGGCAATTATCCGGATACCTTTTGAAAGACGATAGGGACAATGCGATGGAATGACGAACAGAATAAATGATCGAAGAGTCCTCTTACGCATCTAAAGGATTCATTTAGAGACGCATAGCGGCATAGGTGCCGGTCGAAGAAGAAATCTTGCGATTAATTAGCCAAAGGCAACGAAGTGTCACTCAATTCAGCAGACGACATTACGCATCGAATTGGTGCGACCAATTCGATGACAGGAGAAAAGGAGGAGGAGAAGAGACGACGACGACGACGAAGAAGAAGGAAGTGCCGTTTTTTAAAGTCTAATTACCGTAATTACTAAAAAAATCAGTCATTGTGTCCCAATTAACTACACCTTCAAAGAAAGAGAAAGGAAGAAGGGAGATGAAGCAGGAGATATAATCTATTTCGTATCATCATTTCTTGCTTCGTTCCTCGCTAGTTATTTCTTCTGTAATCGAGATTTTTATCGTAAACTGTTTGTTACCAGTAGGCTCTACAGGAGTTTCCAGCGCTGGAAAAGTAGATCAAAGTTATTTAAAATGAAGTGTATAGGTATCGGGTAAAGTCATTGCCAATATTTAATGTCCTATTACATAGGGATCGATAAGGGATATAAAGGATCCAAAAGGGATATAATGGATTTATAAGGAATATAATGGATCCATATAGGGGTATAATGGATCCATAGGGGGTATATGGATCCATAGGGGGTATATGGATCCATAGGGGGTATATAGATCCATAAGGGATATAATGGATCCATAAGGGATATAATGAATCCATATAGGGGTATAATGGATCCATAGGGGGTATATCAATCCATATAGGGGTATAATGGAATTTTTAGAATGAGTAAAATGGACCATTTACCACATTGCTTTGAATCAATATGCCCATTCTAATATTCAGTCGACGAATATTATACACGTGTATAATATTCGTCGACTGAATGTGTTTTATATCTCGAACTGTGATTTCGACTTCTGTTCTTCTGCTCTTTTCATTTTACTCTTCGATGACGAGATCTTATAATGCAGTTTGGACTGCGTACATAACATCGGACGATAGTAGTCATTAGCGTTAGAATATATATGTATACAGCGATGTATATACAGCGATGGAATGTTGTGTTGTGTAGAGATCTTAGAGAACGATATTTTGAACGGAATTTTCAGCGAAAACCACAATTACCTTTTTGCTTCTCGTTATTTCCACCATCTCGTCGCCTTTGCTGCTCCGCAGGTCGACCGCCCTGGAGGTGACGGACCCGACGAGGACTCCGTCGGGAGCGGAGTCGACCGAAGCCGACGACGGCGGCGGCGGCGGCAGGGACGCCGGGTGCCTTCCGTCCGCGACGAAGGGTCCCTTCGCCGCCGCCTCCGCCTCGAGCGACTCTCTGCTCCTCCTAAGGACGACCATGTGCTGTTTGATGGTCACGTCGAGTGACCGAAGCGTCGTCTCCAGTTCGTTGTTCGCTTCGTTTGTTGACCGATCCGAAGACATCATCGAGTGTCCGAAGCTCTGCAGCTGTTCTGCTTCTGTCAGTCTCTGAGAGAGAGAGAGAGAGAGAGAGAGAGAGAGACCTTAGAACGCCTGTCTCCGCTTTTAGAAATCCTTCAGTTCTTCGTTGACGCAACGTAAAAGCAGGAAAAAGTCCGCTGCGAAGAAGCGAGGACAGAGAAGTACGTTTTCAAGGAGAGAAAGTTCTACGCTTTCTTTCGCTTTAGATAGAGAGCCTATACTGTATATTTGGTCGTCAGTTGGATGCTGTAGAGTTTCGGTCTTTCAAAGTCTTCTCTTTTTCACCAGATGAGAAGTGATCAATCAATCAATCTGTCAATCAATCAATGTCCCTATGGCGCACCAGATCCTATTCGAATTAGAGCCAGGTCAGTTGCATTTGGTCAGAGTGGCGGATGGCGAAGAAGCCAAATGGAAAATGCTTCGTCATCCGACTTCCAAATTGCATTCGATTATCTGAAGCAAAACACGAAATCGAATGCGTTCGAAACAGAACGTCCAACTGTCGTGACGACGACATGCATTGCCGGAGGCGTGACAGAGGCAATCGCTAATAATTATACGTGACACATTTGGCGCCATTTCTATAAATAGCAGCGTAGGCTAGATCTTAAAAAGGAAAAACCATCGCAACTTTGCTGACGGATGTTATGGATTCAGTCTTAACATTTGAGACTCGAGCATCTTTACTCATAGGACACAGAATAAAAGAATAGGCCTAATGCTAATATTTTCATCAAGGCCGTAGCCAGGAATTTGATTGGGGGGTATAATGTGATTTGGGGTATAAATCTCAAAAAACTTTGAAAATCTTAAAAACAAATTAAAAATTTTAAGGTAGTTTTTTTGGGACACACACACACACACACACACATATACACATATACACATATATATATATATATATATATATATATATATACCCGTCGCTACGCCCCTGATTTTCATAAACCCGACTTCACGTGCAAATTCTTCTGTCAAAACTGCATTGGACAGATGCTGACGAAACTGATGGAACAATTGACTGCAGTTGCCCGCAGCTTTGCATTTGCCCAGACATTAAGTTACCATATTGATCAAGGTCATGTTCCATTTTAGAGCCTTTGGGAAATCCGACAGCCTACTGTACACGCCTACACGGTCAAATTAAAATTCCATATTAATTTCTTGTTGGCATGGAAACCAAAGTTTCTGAAATTTAGTGCAAACGGCCAAACGCCAATCGCCAATTCAGTTAGAAATATGACAAAGAAATGCTTATTGGAACAAAAATAAGATAATTCTGTTTCTGCGAATTTGAGAAATCATTTTCGAGAGGATCGAGATATTTATCGAGAGACCCACCTCACACCTTCTCACCCCCTCACCCCCTCGCCCCTCGCCCCCTCACCCCCTCCCCTCACCCCTCACCCCAAAGACCCGTCGTTAACATCCTTAGACAGATTTTCAGAGTTAATCTGACGACGAGATTTGCAGACTTGCTTAAACTACTGGGTCATAAAGTCATTACGTAATATGGAAATTATTCCCTATATCCCTCTCTCTCTCTCTCTCTCTCTCTCTCTCTCTCTCTCTCTCTCTCTGCACTAGTTCTAGGCCTATGCTCCTATACAAGCATAAATGCATCATAGTAGAATAACCAACTGCATCCCAGTGAAATTATGCAGCTGTCTACCACTGAAAAAATCACGAATATAGACGCAGACTATATGCACCTGCGCCTTATAATATAATAGATAGAATGAGTGCGCGGATGAATAAGACAATTGACTCGCTAATTTCTAATCTTTGCCATCGCGTGATGTCGTCGCTGGGGGGCGACAGTAGCATTAGCGCCGACCAACAACAACAACACATCTGATGCCTCTGACTCATACAGACTACGACGACGACGGTGTCATTGCATTATAATGTAGAGGCCTATAATGCAATATGTGCCACACATTCTTCATGGTCATCTAGCAGTCAGTGAAGTATTTTTTTATTTACGCCACAGGGCCACTGATAGGAACTTTTATTGATCTATTATTGTGGCCTCATTATTGCTAGGCAAAGGTATGCAGAAGTCAAACCTTTAATTGTATTCCTTGCTTCACCTATTAACAATAACATCGAATTAAAAGAGGATGCCAAGATTAACAAAGTGGAAATTCATGGTCGCTAACGAAATACCCAACGCCCAAAGAAGAGGCTTCACTGCCCACCTGCATCACAGAAACTGACGGAAATTGGCTTTGAATCGCCTTTGATGAGTCTGAAATGTCAAACTACCGTCCCATTCTCAAACCTCAGTTTCTTATCTATTTGACGTCGGTGTTGCTTTTGACACGGTTGACCTTGATGTTCTTCTACAGCGCCTCTCCGTTTCTCTTGCGGTCTGTCCGGTGTTCCTCTGGCCTGCATGGTTGAAATCCTGTATACAGTATTTGATTGGATCGCTTTTGATTCTACCTACTCCCGTGAAGTGTCAGTCACACGTGGAGGGAGCCCCTCAGGGTTCGGTCTGAACACTGTGAACACTGAGCCCTTCTATATTGAACACATTCGATCACAAGAGGCAGAACATGCACTGCCAATGATTGCCACTTGGGTGCATTGAAATTAGCAAAAGGTCTTCACAAGCAGTGAACGGGGTTTAATTAATCTAGGCCGTTTCGGGGGAATTGCCCTTTCCCCCGGTAATTTCAAATTCCCCCTGAAATTTTGGCATACTACATCTCAACTAACAGCAGTCCCCTATCTGGCTTTTCTCCGGCCTTGCCAGTCCCCGCCCCCCAGAGTCCAGAGCCTAGATTAAACACTGGCAGTGAGTCCGAGCAAACGGTTTCTCCAAGGTACACACATTACCTGCGACTTTTTTTGTAAGACGAGGGTCACACCTGAGACCACATTCTGAGCGCGAGTGTTTTTACTTAATGATCACGTGATTCTGATGACTCACGTGACGACGACGACGACGACGACGACGAACTTCGACGTGACAATTATTTGGCGCAGAGTCAATGTTTGGGCGCTGAGACGTCATCTCGAATGAGGAACAACACATCGATCCGTTTGTTAATCTCAGTTCGTCCCCTCTTTAACTGACTCCACTCATTCTGTCCCGTCGATGAGAAGGCAAACTAAGTTTAGACGCTATAATCCCAATCGATTTCTGATCGTCTATTCGTTGACGCTGCAGCAGTGCATGGATTGGAAGGCGTGCAGAAGAGGCTGCCTCAGTTCACTGACATTATTATCCTAACGAACTTATATGATATAGACAGACACTTGGATGCAAGACAAATAAGGAAACTGCGATGCTGTTAGCGATGCGAAGAATAATTTTTAGCCAACCGCATTGGGGGGAGGGGAGGGGTGGGGTGTCATTAGCTGGTTCAATAAACGTCTAACTGGTCGCTCTAGGAAACGGAGTCTTTTGATGTAGAACGACGATCGCCCAAATGAATTCTTTTTGGAAATGAACAGTTAAACCTTGTCGTTGAGTTCGGTTTTATAACACACAGACGGTAAACGCCATCGAGAACAAGGACAATGAATCTGTCTCTTCGCATTATTTTCTGTTTCTGGTTTATAGCGTCAGCCAGTTAATTAAGCGGCATGGGCGGGTTTGGGCGGGTGGGGTTTAAAGGATCCTTTGGCTTGACCTGGCTCTAATGCTATTTGGATTTGGTGCGCCATCGGCTGTTGCCCTGGACATTATGATAGTGGCGCTATAGAAGTCGATTGATTGATTGATTGATTGATTGATAAAGCGTTAATAATATTAAGTCACTCGATCCCCAAGAGTCAACTCTTTCGTCACTAAATTAAAATCATCATCAGTTCAGTAATTATTGTCATAATTAGCAACGCGTCAAATGCAGTTATCGAACTCAGCAGTGGATCTGTTGTGGACAAACCGCCTGTTGTTGATGAAATTGATTAGCAACTTGTTTTGTTGGCGCCGTTTCTTCAAAATGAAACAGACAAATGACGCTCCATCAGAGGCTTCAGCTTCACTTAATTCAACTCACTATGCAACTGTAGTGCTGCTTTATGGTAGCCATGAGAGTGCCTATGTAAATCATCCACAGTGGATGGGCACCACACGAATAATGCGAAGCAGTGAAACTGGAAGCGAAGCTGCAGTTTCTAGAAAATTTATGAGAATTATTCTTACTGAGCTCGTTTATAAAAAATATTTCAGTTTATGATCATAGATTTTATTGCTACAGTATGAGAGATTCTTACTTCACGGTTCTTTCATAAGAAACAGCGGCAAAGAGAACAAGATTTTGATTCGCACATATCAAGTCATCCGCAGATTATAAATTCGTCCATTTCGTACGCTTCGTTGTATTGTATACTCTTGCATGAAAGTGATGTACGATACGTTGAAGACGCATGAAAAGACAGTTCACGGAAGAAGTAAACTGCCGAGATGTATACAAACAGACTGAAAGAAGATATCTGGTAAGAAAAGTTTAATATCATAAGTCGCGAAAAGGAATTTGGCTTAGTCATATAACTCAGCAAGCGAGGCTTAAAGTTCAGGAGACACCGAGGCAAAATAGAGAAGAACAAAACAACGATAAAAGTAGTAAAGTGATAAGATAACAATCATAAGAAACCACTTTTGTTTGTCAATTGTACAGTATAATAATGGAATGTGTAATTGTTAGTTAAGAATGATGTTTATCTTTTGTTATCTGCGAATAAAGATTTCTATAAGACGTATGACGTGAAGACATAGGAGGAAGTTTTCCAATATACCTTATTACGCAGTCGGCGCTTTAGGGTTTTTTCAGTCGTCTTTCTCGTTAAAATGCGACGATTCACTCGTTTCAGTTGTTTTGATTGTTGCTCTTCGGCGCGAAGCAAGAAGAGCCTATCCCGCACAAGGCGCCTTCTTATTCATTTCGGTCGTTTTAATCAAGCAGTTAACGCGGTTGAGTTTCTCTCGAAAGCTGCTGCTGCTGCTGCTGCTGCTGCAGGCGATACTTCTTATTAGGACCCGATGACCGGCGTACCTGTCCGCGTTGCTATGGAGTCCGATTAATATGAGGTAGGTGGACAGGAGGCTGGCGTCTGAATTGGAAAAACACGTTGCACCGGGTCGGGTAAGAACCGTCGACGCAGCCTCGAACGCAAGCGAGCTGTCAGCCGCAGACGACGCGATATAACAAGATTAGTCATCGGAAAAAGACGAATACGACTTTAACACGACCTCCTACTATTCGCTCACAACCGAGGATAGGGTCTACCTGTCAACTGGGGATTATTCTGTTTTGGAAGACTTCGCCTCCAGAAGAAATTCAGCGTGTCATCGGTCGAAATCTTCGTCCGTTTTTGCATTAGTCACTCGGCGTCGCCGCTGAAGTGTATGCGCCTGTATAGAGAGAGAGAGAGAGAGAGAGAGAGAGAGAGAGAGAGAGAGAGAGAGAGAGAGAGCCATTTGGTCGTCCACTTGCTTTGTTCCGTCGCTAAGATCCAATTAATTGCACGCCGCACTTCATCTGAAGAACGGCGCAAAGGAACGTATTAATTTAGCTCGAGTATTGTTCCTCCTCTGTGGAATTTTTGCTACTGAGAAATCGGCAAACTCAAGAATCTACGCAGAAGAAAATGTGCAGCTGATCAACTGATTTACTCCAGTCGCTATTCGTCACTCTATATTCCGAGCTCTTTTATTGATCCTCTTATAAACGCTACTGCAAAGCACCACCCAGCCTTTGCCGATGTTGTATACAGGCCTGATAGGGAGGAAATTCCCCCAAACCACAAAATCCTCTCCCAAATCCCAGCACTGACAAAACTTTAGCATCGAACTGTGCCTCTTTCCCTCCAGCCAAATCAGTTCCTCCCCCTCAAAGGCCTGGAGCCTGGATAAAACGCTGAAGCTTAGCAACATTTGTTCGTTGTTTCTCCTCTTCTAAGTGTCATCGTTTCCGAGTTTAATGCAGATGATCTTGTGGACGACGTATTTACAACACTGCAGAATCTGCCCCAATAGACATCCTTCATACATTGACTTTTGAACTAATTCTGAGCACATATTCCATTTAAAAACACCACATATTCGTAATTTTCTTTTCCTCCTGATTCAAAAGTATGCTAACGGCGTCTCCGTCTATAGCCCATGCAGCTTGTCTTTGACTTAGAGCGCTTCGCATCGGCGCAAACAGCCCACGTCGTTGTCGTCGTCGTCGTCGTCCTAAGCCCTGTATTTTCGCTGCGCCATTTTGGCGATTTTTCCAAAAACGATGAGAATTCTCTTAGAGATGTCGTTGATTCTTGGTTGATCGTCAACTCATTGTCAGTTGCAATAAATACACAAAAATGAGCAGGATAAGGAAATAGGCGCATTCGTGATCGACTCAATAGATCATGTCTCTGTGATTATTATTATTATTATTATTATTATTATTATTATTATTATTATTATTATTATTATTATTATTATTATTATTATTATTATTATTATTATTATTATACGGGCAGCACGATTTGAGTAACTAAGTCACGTAGCGACCGCAAAGGTAACTGTCATGATTGTCATCCAGGTGAAATCCCTGATTGGCGCGAATCCTTTGAAGTGCTCAGAGGTAGAAAGAAAGAAAGGTTTCTGAAGACGCAATGAAGGCGTCGCATTGTCTGTCGCTAAGCAAAAGTTCTTTTTAAGAAAGAGAAGAAGAAGTAGGAAATGCGAATGTAGGAGTTTCTGATCCTGTTTCATGATTTTGACTGTTGTTATTTCTTAAACCGACGATATATTATTGAGCCTCGAAGATTCTCCATTTCTTTCATTTGAGAGTATTAGGTGATCATTGAGTAATATTATATACATGTACGAGGCCGATATCAGACATAGACGCCATTCCATGGTCGTGATTTCATCAGCTGGATTCTGCACAAAATGTGACGACATTTTTAACTTCAACGTGAAGACTTTTAATAGTTTCAGCTCGGCACAAATTTCTCCGTCAAAGCATCACGTGGGACTATTTAGATCTCTATTGTGAACTGTTTTGCTACAGATATTGCATTTAGTAGAAGCCGATAAGGACGCTAAACCCATGGCATATGCTTACAATTCTAAACCCAAATGCCAAAGTGCCTTCATTTTGTGGCCCAGAACACCGCTGTCTGTTTATTTTATTACGGAATAAATGTCTAATGGCTACGCGTTTGAAACATGAGAATACTGTTAGCAGCTTATTCGAAGCATATCAACAGTTCCATAGAATATATGAAGATCAGACGGAACACGCAGTTTCAACACATAATGGCCGCGTGATTTAGCGGAGTGGGCTAAAGAAGGAAAGCACTGGCTTTGTTCTTATCTGTGTGTTCTATCGTACAAGTGCGTTGTTGTAGGAACCAGAACACCAGGTTCTCTCTCTCTCTCTCTCTCTCTCTCTCTCTCTCTCTCTCTCTCTCTCTCTCTCTCTCTCTCTCTCTCTCTCTGGCAGACACCTGTTGAAACTCCTGGCGTCAGAAGTAGTCCATCAGAAACCCAAAATATATCCCCGACCAGCGGAGGAAGGCCAATCGAAGATAATTGGGCCGACTGGCCTAGAAGCCACATCGAACAACGGCAGAGCGGGCCAAAAGGTCACGCAGCTTTCGCTCCGAGGCTCCGCGGCATTTTCCTGTCGGTTCTATAGAGAGAGAGAATGCCGCCTAAATGCGCACCTCGAGCTGCTCTGTTTTTGGGAGGGAAGTCATTTCCAGAAGAGGAAGGACAAGCACACGCCCCTTGCGGATGTCGCGTTAACCTTAGCTCGTCAAAAATGTCTGTGCTTTCTGCGCGGAAGACAGAAAAAAACTGAACGCTTTGCTTCCGCTTTGTCAAGATTTGCCACCGGGAGAGAGAAGGATAACACGACCCTTTCCAAGCGCTCTACTTCGCACGTTTACCAGACAGAGCATTCGATTGATTTCAATCGCGTCTATCTGCATTTTTACTGTCACGATGCCGTTATATCGTCGCCGAATCTGCCGAATAACAGAATTCGATGACAACTTATTTATTAACAATTGAAAGCACGTTTCGACTGGAGTCTTGAATTTAGGTTATATTTCGTGTACAAGAATCTATTCTCTGTTAAATAGACAATGCCATGCGACCTTTTTAAAAAAATAAAATATAATTATTTTAAGTCCGATGGTAAATGGATCTAAGAAAGTTGAAGTTGGAAGAAAATTGCAATTTTGGATGTCAATACTTCAAGAGAGATTTGTCTGAGAAATAAAAACGACCATTTTCCTGGAGATTGCCAGTTAGATTGCTCTCAATTTCGCCATGGTTTTTCCAGCCACGAGATCCATGTGCTTCGCAGCCTGTATTCTGTGGCTAACGTTTGGTAAGCTGAACGTATCAATTTGCTCCTCCGAGATTGTTAATAGGTTTTTGTATTGGAGCTAGGTCAACAAATTTTCTTTTCAGTTGAGGACATGCCTAGGATGGCCTGTGAAAACTGTTGCCGCAATGTAAACGGCGAGCTTCAGTTTCACTGCTAATGAACACGGCGTTTACCATTATGGGCCAATCACTCACTTCTGACAGCTCAACGAACTTTCAAACCTTGACTGGTAAATGACACTAACATTTTAGACAAATAACATTGACTGATCCGATCAACTGAAGCTGTCCAATGCATTTGCTGAAACAGAACTAGATCCAGACCACATCCAGTGAATGTGATTCTAATGAGAGCCTACTATTTGACTTTTAAAAACATCTGAATTATTAGCGTCTTTCGAAATTCTCGACATCCAGGTTTTGGAGGAGGGATCTTCGTGTTCCATTGCCCATTCTGTCTTGCGCCGCTCATTCCATATTGATCTGCACATCGCTGCTAAAATTCTTGGAAGGGAGAATAGACGACGTTCGCTTTCTATTACTTTATAACTTTCGGCTTTTGGCCATGATGAAAAATTAGCAATGTAATTTTGGGGAGGGTTTGGTAGGGCATGTGCCTCTATATATACCACGAGGATTCGCTTCTGTTTCAAATAGCAGCAGCAGAAGCTGTTTTAAAAATTATCATTAAAATTAATTTCCACAGCAGTTATAGTATACAGTATACGGCGAATGAATGATCGAAGTAAACAAAGATCATAATGGAAACATGAAGACGATCTCGTGATCCAGCATCGGTCATGTTGCATTGCTCGATCATTTCAGTTGTTCTCTTGTCAACATTTTGACTTTTGACTTTTCCGACCCACAGTTTATTATAGAAATTATCTGATGTATAAACTGCGCTTCCTATATAGGCCTAGGGGGGGGGGCTATGATAGCCTTCTGCGTGAATTTTAAGTCTACGCTGGCTTAGATCCATAATATCAAAACTAGACTTATAGGTATAATTTACTGCGATTTCCCTTTTATTGGTACTGCTCCTTTACTCCAATATATCTGTCAGAGCTACTCCATCCTTTTGACTCTACCCAAAGGCAGCACTACAGGGACCCGGGGCCCCTATTGAATGCCTGTCCCCCCAGTGGCCCCCATGCTTTAGTGCTCTCATTCTAAGCAACTAGACTAGTCCAGATTTATGACAAATAGTTGCGTCCCCCTCCCTGCTTAGAACCCATGTTACCCCAACAACGACCCCCACTTGCCAATCCTGGAGCCGCCAAAGGCCATGCCTTCGATCCACAACTCAGGGTATATTCAGAATGCCCCGAGAGCACGAATCGCATTATTCCTGAAACGAAGTTTCGAGGCAATCGGGAAAATATGCAGTAATCACAGCGGGAGCTCTTCTGAGAGCGATTCTTCAGAAGAGCGTTATGCCATGTATTATTAACAGTATTATACTGTACACTGTGTCCGGATTTAACGGGATCCCTGCAATGATGATGATGATGATGATGATGATGATGATGATGATGATGATGATGATGATGAAAAGCACTAGTAATTATTCATCAATTTTAAAATTTTAAAATTCAAAACAAATTAAATTTCTTATTCCATTGAAGTCTACAAAGATGTTTGGGTGCTAATGAGGAAAATTGGGAACAAAATAGGCAGAGCATTCAATTTGTACACTCATCCATAGTAAACTCCATAGGCCTCCATGGCCATGCATGATCTGTTCCATTCCTTACGCTCCACGTAACTCCTATAACATACGGTTATAAGATTGATAGACTGATAATAGTCTTCATGAGGCTCAAAACTTCTATGGAGCTGAGAGTTCTCGATGTTTCTATCGATGTATATACATTTCCTACGTAGACATGTTTCTATTCGGTTACATCTTGTTTCTTTGACAGGATCTTTCGTCAGAGGCTTGGTTTCTGGATACAAGGAAAGTGAGTATATTTATAATTTATATATATATATATATATATATATATATATATATATATATATATTATAAGGCTCATTCCTTAGGCTGCGTTAAACTTAGTCCAAGGTCAACGCCTTATCTTTTTCTCGATCGACAGTGCGTGCTTAATTCCAGACAAATGCAGAAAACGATTTTTTCTATTATTAAACCAAAGTGTAGTGTTGCATTTTGATAAGTCTATTTAAGAAGTTTCATTAGAAAAGCATAACTCAACAGACTTATTAATGAGTGAAATTTGAATAAATGAACGCTATTAGTCTGACTCGTTTCGGCCAACAGCATCAGTGGGAATGACATGATTTGTGGAAGTCAACAGCCAATCTCGAGTAGAATGCGTTGTAACCAGAAGACGCGACCTTAATCCCTAGTTGATAAACAGTGTTTCGAAGCATTTGCAGTTGATTTGTAGACAAAGTGCGAATGAATGCGTTACATTGTGTAGTTAATTAAATAATTTAGCTGTTAAAAACAACCACACGAGGAGAAAGGTTTTCGAGAAATGTATGAAAGTTACACATTTCAACTTGTTTTAAAGTAGGTTTACTTTAGGTTATCAAGTTGCAAAGTAAACTTGTGGTTCAAATATTCTAACTATCCATACCTTTGGCGCCACCTTCACAATTATTGTCGCAACTGCTGAGGGCCTAGGTTAGACAACTCCGCACAGTATGCGCTCTCTGGTGGGGACTGATTCTGAATCTGTTGAAATCCAGGCTTCATTATTGAGACGACATTTTTATCTTAAACGATAAGGACGATTCTAAATTAAACTTTTTATGCAATTGGGCAAAATTAACACAAAAATCATAATTGTATTTGACGGGACTCAACGGGTCTGACCCTAGCGCTGGTCAGTGACCACCTCAATGTTGATAGACAATTGCGGTTGACTATCGAACCCTTCCCCTTCCCCCATTGAAAGACGATAAAATTTTTTAGCTGATGCAGTTCGCCTACTGCTTCTGCTTCTTGAAAAGCGAATTATAGCTGAAACTAAAGTCGAACATTACCATAACATTTAAACTCCTTACTCGGCTGTGAGGACCGAAGGACAGGTCAGGTAGATCCAGGAACGCACACCTGGAAGCGACGCACACGCCACTGATTATTGCATGTAGAGACATAATTTCCAAATGCCTGGAGAGATGTTTTAGTCGACTGGTGTAAGAACAGCACCGGCACCTAGCGATTGAAATCATTATCTCGAGCTCTACACACGTCGCAGTTATTTTCGGACAGTTGGCATCATCTGGCTGTTACACTGTATAAATCTTCATACAATGTATGTTCTCTTGTGCTAAGGGTGATCTTGAAAATACTCTAGCCAAACGAAATGCCTGTGTGCTGCTAAAATGACGCTGCGTAGACCGATGCAGCGCATGAAAAGAAGACACGTGAACCAAATCTGAATTTACCAATCTACCAGTTTCCACGCGGCTTGGAATACCATTTTCTCGTTTAGCGTGAACGCAAAATAGTTAATATATACATTTCGCCCACGGTACTTCGTTCCTGATGGACTTATGAAAAAATTGTCCGGAGACAGAGAAATTGTGATTAACTCTCGTCCGATTTGAGGCGTGAGAATATATATATATATATATATATATATATATATATATATATATATATATATATATATATATATGTTACAGTCAAAGTGTGAAATCAGGCAATGTTGACATTGCCTGAAACTTTTAGGAAATGTCGACATAAGCCGTTTCACTCGGGCACTGTCGACATTGACTGAAATGTTTAGGCATTGTTTAACAATACCTGAAATTTGCCCAATTTTTATACACACATTTCCTGAAATCTTTATCTGTGATGGAATAGCATAATAAGCTTAACTTGGACTTAAGAAGATCAACAACGGTTGAAGAACAGGCGGAAACCACTAGTAACCAGCAAGCATCAGATTTCATAGATCACCTGCATGATAGTATACAGTCTCATCGCAAGAGGGCTCGAGAAGGTTTAGTGAAGCAAGCTAAACGAATGGTTTTGCGTAGTAGAATAGAATTTGCAGCTGGAAATCCTGGTGACAATGTTACCGTCCCTGTTCCATTAGTTGATCGAGGACGTGGCGACCCTCGTAATATCATGGGTGTCATTCTTGATCGTAACTGCAACGACATGTATCGTATAGCTGTTAGAGCTGGTGTTCTACAAGGCCGGTATGCACGAAATCAATTTGATTTGTGCACCCAGATACTGCTAAATGAAGATGATGTCATGGCACACAGCGAGATTTCATTGAGGGCTGCTGTTCAGTACGAATCAAAGAGTGGCGGTCAAGGTTTTGCAAAATGCAATTGTGAGGGTTCAAAAAGTATGAAACAAATCGTTGTAGATGTTTCAAAGCTAAACTGAAATGCAATAGTCGTTGCCATTCAAGTTTAAGTTGCTGCAATAAGAACTGTTCAATATTAGCCCGTTTTATATGACTGCTTTTTCCTTTAATGCATTAGAACCTTATAAAGTTTTAGTTTACTTCATTAATGTTGTAGAACTGTTTTATAGACTGCTTTTTCTTTATTGCGTTAGAACCTTATAAAGTTTTTGGAATTCATTCCTTTATTGCATTTGAAGTTTTTACAGTTCTGTATAACTTTTTTCTATTACTGCCTGTTTTTTATTTCATTTGAACCTATTAAAGTTTTTGGCACTTATTAAGGTTTCAGAACTGTTTTATGTTACTTATTATGCTATTCCATCACAGACAAAGATTTCAGGAAATGTGTGTATAAAATGTGAGCAAATTTCAGGCATTGTTAAACAATGCCTAAACATTTTCAGTCAATGTCGACAGTGCCCTGAGTGAAACGGCTTATGTCGACATTTCCTAAAGTTTCAGGCAATGTCAACATTGCCTGATTTCACACTTTGACTGTAACATATATATATATATATATATATATATATATATATATATATATATATATATATAGCATAAAGATCAATTCCAACTAGGCCTACAGCCTGTATAATTTCAGCACTTCTGTTCAATTTCTCATATTTTGGCTGCTAGTTAATTTTTGACATCAATGCTAAACTTCAGGTTCATAATCAGAAGTTACGCCTATTCTTATTTTGCAAAGAATGGCGTAAAGACGAAAAACCGTTAGGTCTATAAGGGGCTGTCCATTAATTGTCAACAATTTTTGGACAATTTTTGACCCCCTCCCTTTGTCAACAACTGTCAACTTTCACTTAACCCCCTCTCATAATTACGTCAAAAACTTTTGACACCCCCAAGATAAATGACAGGTCCCAATAACAAGGTTATTATTTTTGTGGTTATGACCATTTTTTCGCTTTTTTCTCAGTTTGAATAATTTGAGCAAAACAGTTGATACTAACACACGCACATCTCAGGTTATCAACTAATACTAGACTACATTTATTTTTATTAACAGTCACTTTGGGCATTTTTTATTTGACTCTGAAGCCTTTCCTGTTTTAGAAATCCACCAGTATGCCTGCATGTCGATCAATAAGGAACATAGCATAATTCTTATTTATGGCGTCTAAGTTGAACTGATTTTGTCTGGTTTTTTGCCTGTAGGGGCTTACTCTTTGCAGTACTAATTCAATGGACTGTCCTACAATAGAACTGCGCAGTCGTGTTATAGAAATACAATATAGGCGTAATAAAATTATATAATTTAAATATTATTGATGCATGGATTTACTGAACTTTCTAACTGAATTACCGCTTAAGTTAGTTAGTGAGACATATGGTCGTTTCTCTATTGCCTGCAGTTTGTAGATCAGTCGAATTGACCTAATAACTGGGTTCTCGAAGGCAGAAACTCAAACCCTTTACGCTGCTTTTAGTGACGTCATGTAAAAATGGAATCTTTCTCTGGGTTGAAAAGCGCAATATTTTCTTCGGTTGAAATATCTGAATTAACCGATTAGGCCTATAATTAAAGACCGATAGCCCAAGAATTTCACCAGGAAAGATAACTTGTGGCCTCAGAACAGTTTGAGAATGTAGAATAGGGGCAGGCAAACGACTTACATAGTCACAAAAGTTTTCTAATAAAACATTAAACCATTTTTCTGATTTTTGGGGCTCCATGACACGAAACGAAGGGTACCAGAGCAACGAATTGATTAATTATAATCAGGTATACAGCTGATCGAGTCTCTCCGTCGACATGCATCTTGTCTTCGTCCTCCCAACAGTGGGTCTGCGTCTGAAAAGAGCATCTTCTTGCATATTTTGTTGCCCTTTCGGTTTGCCGGTAACTGAAACACAGTGGGATGAAATGATTAGATACGGATCCTCCTAGTGTCTATGCTCTTCGCGAAGAAAGAGCAGGACCTTCCAGATAGAGATCCGGCGAAACCGAGTCTGTGCGCTGCTGCTGCTGCTGCTGCCGATGGCCGCCATAGAGACGACGCCAGGAAGGAGGATCCGAATAATACACACGCCACTAAGAGTAGGCGGAATGGGGATTCACCAGCCATACTCATAACGATACAGGCAGACAGACAGACAGACAGACAGACAGACAGACGCAACTGTGTATATTTAGAGTGGAAGACGATACTATAACTCTGAATCGGAGAAGAGGAAAAGATGCGTCGAGAAAGAGAAACGGCGAAAAGAAGAACGACGAATGAAAAAGCCCCAGAAGCGATCTCCTTCCTTCGCCAGTTGACGATGTCAAACTCTCTCTCTCTCTCTCTCTCTCTCTCTCTCTCTCTCTCTCTCTCTCTCTCTCTCTCTCTCTCCACGTGTTACACATATCCATCGCCCCTCTGCTTCCATCTGGCATGAACTACCACCTGCCAGACGGCGCATGCTGCAAGTACCTCCGCCTCCACCCTCCTCCTCCTCCTCCTTCTCCTTCTCCTTCTCCGCAGAGAAACTCACCTGTAACCTGGTTAAGCAATTTACAGCACAAATCCCAAGCACAACGAACAAAGCGCATCCCTTGTGGGTAGATCCGTTCGGGAGAGAGAGAGAGAGAGAGAGAGAGAGAGAGAGAGAGAGAGAGAGAGAGAGAGAGAGAGGCCACGCATTCGACCGTTCAGTGGGGGGCAACGTTAAATAATGGCCACGCGTCCGACCGTGACAAAATTTACCCCCCTCTACCCTCTCCCCACCCGACACCTCAAGTGGCGCACATTTAGTACGGTTTCTGCGTTCGATAATTCCCTGTAGTAGCCATCGCTAAGGAGAGCAACAGCAACAACAAGAGGAGACTCACTTTTGCTTTTGCTCACGGAGATCTGATGTCTACCAGTCCGTTCCAGTGTTTCTACTTCTTCTTCTCCTTCTTCCTTCTTCTTCTTCTTCTTCTTCTTCTTCTTCTTCTTTTCTTCTTCTTCTTTCTTTCTTCTTCTTCTTCTTCTTCTTCTTCTTTCTTCTTCTTCTTCTTCTTCTTCTTCTTCTTCTTCCTTCTTCTTCTTCTTCTTCTTCTTCTTCTTCTTCTTCTTCTTCTTCTTCTTCTTCTTCTTCTTCTTTCTTATTCTGCGGCAAATGCAGATTGAAGGTCGTAAAGCGAGAAAGCAGAAGAGGCTGATCTATAGACGTTCATAGCATAGAGGCTGACATATGTTGTTGAGCAAAAGGCCTAAACATGCAGAGAACAGCAGAAGTTGTTTAAGTTCATGTTGTCGTCGGTAAATCATATCTGATCCATCAACAAACTGAATAAAACTATTGCGACAACCAAAGACGATAGATGGGAAATTGCGCAGCCGCTCAACAGCGCGCCTGGTTTTGGTTTCATTCATAAACCAATCGATATCTCAATCGCTGTAAATGCGAAATATTGTTGATTTCAAATGGCAAAGGACAATATGATTTTTGCACATTATTTCATAATTGCTACTTCCAATTTATCCATCGTCTGAACTTTTCTCCCTCTCATTCAGTTGCATTTGGTTAATTGAGATCTATTTACGCTGCAAGACCTGGCTCGGCAATGGATAGCACAGTGCAACACAGTGTGCATACAGGGCTTGTTTCTCCATCAATAGGCCTATAAGATAAAACCTATCTATCTTTGTTGAATGCAATCTTTCGGAGATCCTTCAGATAGAACGATGTACTCTTAGCTTAGCACTCGTTAAACAGAGTGTGACAGGAAAAGCAAGAAATTGAGACGGAAAAACAGACATGCGTAGTCTGCATTGGGGCGGTCATTTCCAGAAGGAAGTAACTTAAAACTAAAATAAATACCGCATTCCATCATGAGTTCTCAGAATTATTTCATTTGCACTGAATTATAGTTATTATAACCACATACAGTGCAGTGATAGTTGCCGAGGTTAACTCAATTAATTTAGCCATTTTAAGTTAGAGTCCCTGTATAGGCCCCTAGCCCATGCATCTGGAAATTCTTCGTATTTTATATATTGAGCAGCAGCAGTAACCGTCGCTCGAAAGGGTTTAGGTCAAAGTTTGCAAAAGGCTTTTGACAACTGAAACAACTGAATCGATTCGTCTGCAAATTCCTCAGAGAGAGAGAGAGAGAGAGCCGTCTTTAAAATAGTCACAATTATCGATGACTCAACAAAGTGCCAATAGGTTTCTCACTTCAATACAGTCCGGGAAGCAAATAAAATCCTTACATTTTATTTATTTTTCATTTTTTTCGTAGCCTAATCATCAAAAGCGTAGTAGGCCGTTATAAGATCTAAATGCAAGTATTTTGTACAGATTATTTCTCCAATAGCAGAGGCCTACAAGTGTTTTCACACACGTTCTTGAAACAGAGAGAACTAGATGTGCTGACGTTAGATGACTCCTTGAAGCACTATTACACTGAAGGCAATACGTAGTCAATCTCTCAGACGCCGGTAGAGTATTAGAACCCGTTCGGCGTCAAGGTGTATTCCGAACGGTGAACGAACACCTTTCGAGCCAACCTGTAGCACTGAACCTTCTCTGATCCGACGACCACTAAATATTCCGAGTGGAATTCTCTGACATTGCGTCTAAGTTGCGAAGGGAAACGCCAGGCGCCAGAACGACGGGTCGATTGATTTCAGATGCAACAACAGCTGCTACTGCTGCTGCTGCTGCTGCTGCTGCTGTAGCTGCTGCTGCTTTCGTTGCGTACGATGCTCGAAACGCTTAGCGGGAGAATGTTGCAGTGGAAAGATGCTGTTGATCCGGTGCGATGAGTTGCTCGTCTCCGTAATCGTCTTCGGAATCGTCTTCGGAATTGTCCGCCTCGGCGACGCTCTCCTGGAGTCCGGTAAAACACAACTCCCCCTCCCCCTCTATGTATTGATGCTCTCTGTGAATTGCTGTTTGGACGCTTATAGGTAAATGTGAGCGCCATTCGCTTAAAAACTAAGACGTTCTCTGTACTCATACTCTCTCTCTCTCTCTCTCTCTCTCTCTCTCTCTCTCTCTCTCTCTCTCTCTCTCTCTCTCTCACTCTCACACACACACACACACACACACAGTCCTCGGAATCTGGAACTCATTGCCTCTCCACATGTTACGCACAGAGAATTATCCGATAACCTTTAGATCCATCCTCGAGATCCAGCCAGTGTTTAATCCAGACTCCAGGCCTTTGGAGGGGGAGGGGGGATTGACTTGGCTGGAGGAGAAGAAGACACACAGTTCAATGCAAAATTTGTGTAAGTGCTGGGATTTTTTGGGTGGGGGTGGGGGGTGAGGAATGTTGAGGCTTTGGGGGTAGGGGGAATCTCCCCCTAACAGGCCTGTATAAAACTCTGGCTGATCCAACCTTTTGTCTTGATGCATCCGCTGCCATCGGCTGTAATTCGGTTGTTCCGCTTCAATAAGTAAGTAAGTAAGTAAGCTTATTCTTAGGCGCTCAGCTTTTCTTGAGATATTCTCGATTGAACTGATTTCTCAGATGCGGTGGGAATTTGGCGTGCCATCTACTGATGCCTTTGTGCATCTATAAATTGCGCTATAGAAGTTGTTGATAACTGCACTCGCTTACGTTCAATTACTTTACGCAGCCGGGGACCACGTGATTACAGTGTAGTGTACTGTACTTCTATAAACTTGGAAATTCTTATAGGGACTTAAATTTGGGGGAAATTGTAGTTGACTGCTGTTCCCTATAGTGCAATAACTTAATACAGCAAAAGATGATAAATGTTTAGATGAAAGGTAATACATTCTGAGAGATAGATACAGAAACTCGCCATCTAAGAATTCTCATCTAGAGCGGATGTAAGACATTGGTGTAGAGATGCCTGGGAAGAAGTGAACAAAACCTCTACTGTATGTCTTCTTAGACGGTAATGACGCGTGTTGTAGATAATGTCTCAGATATAATTAATTATTCTTCTTCTTCTTCATGTGCCATGTATTGCTACGTCGGCGACCATGGATTTCCACTCTTCTCTGTTTCTGGCTTTCCTTATCAGTTCGATGTTGTCTGTAGTTCTTGTCGCTTCTCTTAGGCTGTCCGTAAACTTTATTCTTTGTCTTCCTCTTGCTCTTTTCCCCTCTATTTTTCCTGTTATGGCTAGATTTTCCAATCCGTCTTTTCTTATTAGATGTCCAAAGAATTCAAGCTGCTGCTTTCTTATGGTTTTTAGCAATTTTCTTTTTGTACCAAAAGTTTTTAGTACTTCCTCATTGGTTATTCTTTCTGTCCATGAAATTTTTTGCATCCTTCTGAGAAACCACATCTCTGCAGCTTCCAGTTTCCTTTCTGATGTTTTTGTCAACGTCCATGTTTCCGAGCCGTACATCAGAACCGCCCAAACGTAGCTGTGAAGAATTCTGAGCCGTGTTGTTGTTGAAATATGTTTATTTGTGAGAATCTTTTTGAGTTGTATGAAGGCTGACTTCGCCATACCTATTCTCGTTTCAATGTCCTTTTCACTTCTTCCATCGCTTGTGAATATGCTTCCTAGATATTTGAACTGTGTTACCTGTTTTATTTCCATTCCCTGTATTGTAGCCTGCATTTAGGAATTTCTTTCTTTTTGTAATTACCATATAGTACGTCTTCTTTTTGTTTATTCTTAGTCCTTTCTTTTCACTCTCTTCTGCCACCTTGTCTAATAACCTTTGTAGTTTTTCTTTCAGTATCTGCCATTAGTGTTGTGTCATCTGCGTATCGTAGGTTGTTTAAATTTTTTCCTCCTATCTTTAATTCTTCTGTTTCCTTCATAATCTCTTCCCCATATTCATTGTAGAAATCTGGTGATAAACCACAACCCTGCCTTGTCCCTTTTAAAATTTGTATCCACTTACCTATTTTTCCTTCAATTCTTATCGCTGCTTCTTGATTCCAGTACAGGTTTTGAAATATCCTCATGTCCTTTCCATCTAGTGCTATGTTTTCTAGGCATTTGAACAGTTCTTCGTGTTTTACACTATCAAATAGTCTATAAAGCATAGGTACAGATCTCTTTGCATCTCTATACATCTTTCGCCAATCATCCTTAGAATAAATATTGCATTTCTACACCCGTTACCTTCTTTAAACCCGTATTGTTCTTCTGATACTCTCTCCCTCATTTTAATTTTTGCCCTGTTCAAAAGTACTTTTAATATAAGCTTCATTACATGACTTATGAGGCTTATTGTTCTGTGTTCTTCACATTCTATTGTTCCTGGCTTTTTCGGTATTGCAATGAATATTGACCTACATAATTCTTTTGGTATTCTTCCTGTTTCATATATTTCATTTGCTATTATTGTTACCCTCTGTATTCCTGCTTCCCCTGCTGCTATTAGCATCTCTGTTGTTAGTTCGTCTGGTCCTGGGGCTTTGTTTTTCTTCATTTTTCTTAATACCGCTGTTACTTCTTCTTTTGTTATTGGAGGTCCATCATTATTCCTCATTATAGGTTTAGCCCTCTATTATCCTTATATAGTTCCTCTATATACTCTTCCCATCTTTTCAGTACTTCTTTATCTTCTGCCACTACATTCCCCTCCTTTGTTTTAACTGTGCTGCCTGTACTGATCTCTTTTTCCTGATAAGTCTTTTATCCTGTCATACATATTCTGTGTATTCCTTTGTGTTTCTATTTCTTTGCATTGTTCGTTAAGCCATTCTTCTTTTGCCTTCCTGCATTCCTCTATTATTTCCTTATTGAGTTGTCTGTACTTTGCTTCATCTTTGTTCTTAGTTCGTCTTCTTTCTTCCATTTTATCCAGGATTTCCTGCTTCATCCATTTCTTTTTGAATTGTTTTTGCTTTTTAGGTACAATTTCTTGTGTAGTCTCTATTATTGTTGTTTTAAAATTCTCCCATATTATCTCCATGTCTTCGTTTCCCTCTAATTCTTGGAACCTGTTTTGTAGTTTAATTTCAAATTCTTCTGTCTTTCTTTCTGTCATCGCTTTCCAGTCATACTGTTCCCTTACTTTGCTTTTTGAACTTTTTTGAATTTTATAGACGACATGTTGGCAATCACTGGTGTGTGATCACTGTCGCAGTCTGCTCCTGGATATGCTTTTGACTGTTTCACTGCATTTCTGAATCTTCTTTTTACTGCAATGTAGTCAATTTGATTCTTGGCTGTACTTCCTGGGTTCCTCCATGTCCACCTTCTTCGTGTATGATTGTCGAACCAGGTGTTTGTGATTATTAGCTCATTTTCCTCACACCAATCTGCCCATCTTTCCCCCCCGTTTCGTTCATTTCCCCAATCCATGTGGCCCAACTGCCATTCCTTCTTCCTTTTCCAACTTTTGCATTTAGATCTCCCATTACTATTAGCACCTCCTGTGATTTGCATATTCCCTTTGCCTTTTCTATATCTTCATATAAAATTTGTCTACATCTTCTTCGTCATGTTCTGTTGTTGGGGCATACACCTGTATTATATTTATATTACATGGTTTGGCTTGTATTTTGATGACTATTACTCGCTCTGATATTTCCCAATGTCCCAGTAAACTTTTGGTTGTCTCTTTATCCAATATGAATGCCACTCCTGCTTGATGCTTTTCTGCCCTGAGTATATTATTGTCCTTCCTTCTGTTGTGAACTTTCCTTTCCTGTCCATCTCGTTTCTGCTATGCCAAATATGTTTACTTTCATTCTTTGCATTTCTTTTATCACATTACTTAGTTTTTCCAGTTTGGTACAGTGTCCTAGCATTCCATGTACCAATTTTGACTCTTTCTCTTTTCTCTGTCTCCTTCCTATATCTTCGTTTTGAGTTTCGAACAGTAGCTGGTTTACGGTCGGGTGTCACCTGTCGTTCATGACTTTCCCTACCGGGCGAGAAGCTCGAGTTTTTACTCAGAGATTCCTTAACGCCGTTTCTTATAATCTGCTTTCTTTGAAAATCCATGGTTTCCTCGGCAATCTACGACAGTGGGTTGCCATTACCTTCTGTCGGTTTTTCTAAGGTTTTCTCCTCCGCAGTTCTAGGGCCATTAAAAGTGTTGCACCCATGCCCTAGAGATATCTTTGAACTGAGCCTTGCTGATTTCAATAATCTATAGCCTCAGTCCATAACCAGTGCTGCTGCCCGTACCCGAGACTGTTTATCGACTGGTCAAGTCTAGATCCGCCGTGTTTTGTTATTTTCGAGTAGGATGTGATTCTTCATCACGCACGGACGGTCTTGGCAAAAGATTGCCCTGGTAGTGGTGAGGACCAGTGTCTGTACTTTCGTACAGTGAAAGGTGCTTCTCTCCCACTACCTTGTCACCAAAATTAATTATTACTCTCAAAATTTGCAACCGTGCTTTTTCATACGTTGCACCAGAACTTTGGAACTCAATTCCAGCATCCCTGCGCTGTCTACACCGTGGTCAAATAACAAATTCTGAGTCTCAGTCATTTCCTTCCATTCTTGCAATATCTCATCAAGTTTATTTTTCTAAACTCAAAGTATTTCTCTTTAAGAAATCATTTCCTCCATAATGGCTATCACGTCCCAACCCTTTGCTTTAAATGACCCTCTGCATTAATGATCTCCGCCTTTATATATATATATATATATATATATATATATATATATATAATATATATATATATATATATATAGGCCTAGCTACTTCATATACTAAGATTAATTAAGCGAATATAGGAATAAGGATCTACTGCAGTAGTGCTGCTTTTGAAAGCGCTATAAAAATTCACGAAATTTTAGATATATACTTACTTTCTTAAGCATCGCTTTCTACTACTACTAGGTAATTCTGGGCTATAGAGAGTAGCCGGCCTGTCTGTTACGGCAAAATGGTAGCCAAAATATAGGATTTGAATTACGCGTGACTGTTTAACTGTTCATGAGCGACGCGTAGACAAAGATTTGCATGACATGCAGCCTGGCTGCACCAAACACGATCTCAACGTTCCCCAAATTGAAGTTGATCTTTGCTTGTATTACTCTTCCCCACAAAGTGGACTCAGTGCTAATCCAAAGGAGTAGCCCAAAGAGTGCGGAATAGAGTTGCTCCATATAAGTCATGGAAACGACACGTTGGGTGGCAGAAGTTTCGATCGACACAGCACCTTATAACGTGATAAAGATAAGAGAGAAATCCGTTTATGGTTCAGTGCGAGTGAATCGTCTTTCTTTGCGATAACAAAGCATGCTGTTTCTTGTAACAGAACACCACCCAGACAACACACACACACACACACACACACACACACGCGCGCACACACACATATATATATATATATACACTGCATATATATAATATATATAAATATATTCAATGCTGCATTCCTGTGTATATATATATATGATATATCTGTGTTGATATATATATATATATATATATATATATATATATATATATATATATATATATATATATATATATATATGGACACATTTGTCTATGCACTGTACTTAAGGTTAAAGTAGTATGTTCAGTTATCGGCGATATTTGTTCATTGGAAGATTTCTCGAATTCTTGACTTCGTTCATTGTATGTGCCTATAGAGTGCGATTCACTCCCCTATTTCGGAACACTAGCTCTGCCACCGAAGATCATTAGATTTGTTAAAGCTCTTTCACAGAGGCGGATCTAGGGGTGAAGGGGTACAGATGTCCCCAGGCACCGAGGTAGGGGGCGCCAAAATTAATTTAATGTAGGATGATCCGCTACGGGCGATGACCTTTTTTGCTTGTCAAAGTATCCGTGAAGTTGAACGAAGAATGAAGGGGTGCCAAAATGGACAGAACGGCGCCCTTTTTTACTTCTGATGATTTTCGTCAAGTTGAGGGGCGCCATCAGTATGCTTTGTCCCGGGCGCCGGACACCCTAGATCCGCCCCTGCTCTTTCATGGCTTCTTTATTTAGATTTTAATAAATCTGATAACTTTGTCGCTTTTAAGCACTCGCCTGATTAAGAACGGCGAGCAGACATTGGGACCTCGTATTCGAAGTAACTAAGTAAGTATAGGCCTAAGTGAGTAAATTCTCGTGAATTGCTATAGCGCTTTCGATACAGGCACCGTGGTATCCACTTATTTCTATAGGCGCTTAATCTAGGCCTATCGCTGAAACAGCCATAGCGGCGTTTAGAAAAAGTTTAGTGGTCAACCGGGCAAAGTTAATTCCATATAATATTATAAGCCAGAATGGAGAGGAGGAAAGCAGTAAAACAAACTACTAAACAACAAGAAGCAGAAACAGAAAGAGACGTGATTTAACTATAGAGTCAAACAACGATTAGCTGTCATTCTATAGAATCACGTGACGCTGACGAAGGACAAAATGAAAAGGTAGAATATTAATTATTTGTCATTTTCTTATGAATTTTAAATTGTAATAAGCGATGAATACAATACAAGACGCTCATCTATATTATTAATCATTTACTCCAACTACAGGGTGTCTACGAAAAAAAAACCCAGCATGAAAAATTTGATTTCTTAAAAGTTCCTAAATATATTTCTATAAAAATTTCCACTCGTGTACAGCACATATTTGCCCACCTTTCTGCCAATTTTTATCTCATTTGCATGTAAGATGGCCATTTTGTGAGATATCAAAGTCAAACTTCGATTTTTACTACTCAGTCGCAGCATGACAGGCCTAAATATCTATAGCTTCACATAAATTTGGCTTCATGTCAATTTTGGTGGTATTAGTAGCAGTTGTTGTTGTTGTTCCAGTAGCAGTAGTAAAGTTTAAATCGAATACAATTTTGTAAACATGTTTTTAAACTCACAGAATTCGACATAACAATAAAAGTTTGATTTAAACTTTCAAAATGGGTAAAATATCGAATGAAGATAAGATGCGAATTCAGACATTGCGGGAGCTTGGCTTTGGATACCGAACAATTTTTGCAATTAAGGTTAGGGTTAGGGTTAGGGTTTGCAATTATGTCCGATAACCATCTTGAACAATTGTGGTTTAAGTTGAAATTTCTGGACCATCAATAAAATGTTGTCTGTTCATTCGTAAAAATCGAATTTTGACTTTGATATCTCACAAAATAGCCAGCTTACATGCAAATGAGATAAAATTGGCAGAAAGGTGGGCGCAATGCTACAGAGTGGAAATTTTTATAGAAATATATTTAGGAACTTTTAAGAAATCAAAGTTTTCCTGCTGGGGTTTTTTTTTCGTAGACACCCTGTAGTATTGAGCATCGCTGCAATCTTAGTCTGGCTGCTTGAAAATTACAATTCAGACTCCTCATCAATGGCAAAGCATCATCTCATGCACCGTAAGTGAAGATCCCGCAATTCAAAGACTGCCGACACTTTTACCTAAGATCTCCGCTGAAACCACACAGGTAGACGGCATTGACTGCTCAGTGGCAGCAGCAGCAACAGCTGATGGTCTTACTCAACAATGATATTGCATATACGAAGTCAAGTAGTAGGCAGCCTCTACAGGTAGACCTGTCTAAGCAGTTTATGGCGCTGAGTTCTATGTCAAAGTGTCTCGTGTATATGAAACACTCGCTAACCTTGGGTTTATTGTTGGTTAAATAACTGCGATGGCGTTTGCGCTGAGCCTTCTCTGTGCAGGAGGAAAGTTCTGTTAATCGTAAGTTTTACCACACATAACGCTCTTCAAGACGAAATATGACTCGATAACCCCCAAAGCATTACTCCATCAGTCACTGCCAATGTATCCGTTTCAAACAGACATCTTGATTCTACACATTTCCTACTGCTCTCTCTCTCTCTCTCTCTCTCTCTCTCTCTCTCTCTCTCTCTCTCTGTTTTTGCCTCCTAAGTACTGCTACTGTAGACTGTTACTGGACTCTTACTATCGCATTAAGCACTGCTGACTTAGGCCTATATTTGATGATTCACAGCGCATTGGGTTCATACTCTACACCTGGCACCTTGACCACAAGAACAAACTAGAACAGCAATAACATTGGTTTCGTGTAAAAAACAGACCTAACCATGATTCGCGAAAGATTTACGGTAGTTCCTCTTTACCAGTATTTTGCAGTAGACTGTGCTTGCGTAATGTCTTATAGTTGTTAATAATAATAATAATTGCTAGAGGTATAACAATAACGCAGAGAATCTGACTAACAGCAACATCTCGACTTAATAATGCACAGCGCATTGAATGACAGAGGTAGATTCACACTCTTATTAAAACGAAAGTCAGATCCTTTTTTTCCTCCCAGAGACACTCAGTCCAATCAATCCCAGCATCTCAGACACTTCCAATTTCTGACCGCATTAAATTCAAACATTGTTTCCGCAGATGGTCAGGCACCATTAATTACTGAGCTTTTCAAATCACCCTCTTCTGCTCTGGACACTGATCAGAAGAATGTTTATGTCCCCAGGCACTGCTCTTACCCAGCGTCGGGCTTTTGCAGTGACTGGACCCTCCCTATGGAATGCCTTAAACCCATCCATTCGGGAATCACTTCTTACTCCCTGCTCTGTTCAATGCGAAAGGGCGACTGCTGTTAGAAATAGAAGAGGCGCTATACAAATGTCACATTACATTACATTACATTACATTACATTACAATAGACTCCTTTCGAGGGGGGGGGAGGGGGAAAAGCAAAGGGGGAATTTAGGGGCTGCTGTTAGTATAGTATGCCAAAATTTCCGGGGAGAATTTGAAATTTCCGGGGAAAAGGGCTATTTTATCCCCCCGGAAACGGCCTAGATTAAACCCCGAGTCTAATTTCTTCAATTCAGCGCAATAGTTACGATTAACCCTTTGCGTGTCTGCGAAATTTTCCAGGTCTTGGAAGTGACGATGAAAATAAACTGGTGAAAACTCTTTTCGACGGTTACAATGAACTGATTCGTCCGGTCAGCAACATGTCCGAGAAGGTGACCGTTGACGTCCAGTTGGCGCTTCACCAACTCATCAACGTGGTCAGTGTCCAATGCAATCTCGAAATAGAAGGGTTCTGTGACCTGTGCAGTGGCGACTCCACATGGGGACCCCGGGGGTTCGTGTCCCCTATTGAATGCCTGACCACCATTTTGGGACCATATACTTACTGCTACGTACCTTAGGCCCTTTCTCCTCTTCGTCAATTCTCGAATATGTAAATATTTACATAGGCCTACAGCCCTATATACGCATATCTATATCTCAGAAACAAGTGCTTTATCCAGGCCTGTTAGGGGGAGATTTCTAGTCAGTTCCCCATGCCTGGAGTCTGGATAAAACTCTGTCAGAAACCCTGGCATAGCCATGGTCCCGGGGTGGGGGGGGGGGGCGCACCAAGGTTTCTACAGGCCGACATTTTAAGTTCCGACCGGAAGTTGGGGGGGGGCGTCGCGAGCTACCCAATGAGGTATGAGGAGGCGGAGCTACAGTCACTGAAGTTTCGAGTAATATTAGAGTCATAGACTCTGTTTCAGGTGGTTTATCGTTATCTCTCTTGTCTTGTCTCAATCTAAATAATCACTTTCTGATGTCTTCTGTTATACTTAGGACGAGAAGAATCAGATACTGAAGAGTAACGTCTGGCTGCGCATGGTCAGTCATGTCACTCTCCATCGTCACGTATAGATGCAAGAACGGCGTCATCCAATTCGCTCTAAACTTCTTGTAATTTAATGATTGACAACTCACAATCCAAGAGTAAAACGAAGCCGAAGAGAGAGAGAGAGAGAGAGAGAGAGAGAGAGAGAGAGAGAGAGAGAGAGAGAGAGAGAGAGAGATTTCAACTCCTATATTAAATGGGATCTTGTTGTGCGTCATATTGAAAATATGGACAATCTTTCGTCATGTAGGCCTACAGACAATAATATTGATATGTTGTTTCCTGTAACACGTGATGAGGTTGGAGGGAGTTGATAAATTGCGGAAGGAAAACGTTCTATCATTCCTCAATTCAGAGCGACGGAAGACGATGATGCCTTTATTATTATTATTATTATTATTATTATTATTATTATTATTATTATTATTATTATTATTATTATTATTATTATTATTATTATTATTATTATTATTGTTGTTGTTGTTGTTGTTGTTGTTGTTGTTGTTGTTGTTGTTGTTGTTGTTGTTGTTTAGTATTGCTTTTATTACAGGAATGGCATGACTATCAGTTGACTTGGGAGCCAGCTGAGCACGCAGGAATCACAGTTATTCGAATGAAGTCAGAGTTCGTCTGGAAACCAGACATAGTGCTCTTTAACAAGTCAGTGCTTTCTATATTAACTATAGAAATTTTGCTCACGATCACTTGCTATCATGTTACTAGTCTGGCTTGTGATAGACGTCGCCATCCAGACTGCAGCCTAGGGCGTACTTTTCGCTTCTTCGTATAGTTAAACGTTTTCAGTTACAGTACAAAATGTTGACATGTAGCCACTAAATCTTAACTATCAAAGGTTTTAATTTGTTGGCTGCAATTTTTATAGCAGAATTTAGATGACTAGGGACATCAAATGGATACAAATATCATTTGCTAAGACATTTGCGTAATGTCACTGATACAGTATAATGATGGGAGAAAATCCGTTAAACGAATAGGCAAAACACCATTTCTGTTTAAAATTTGAAGACAGAAAGGTATGGAAAATATAGGGCCTTCCATTGTCTCAAGAAGACTGATCAGCGCACGTCTCAATTTTGTAACACTAGAAGCGTCATTCCACATTCAAACCAATCTCAGATGCAACTGTATACAGACTTAACCTTCGCGCAGCTGCAGCGCCGGGCTTCTGAACGGATCTCTCCACCAATTTCACTGTTAGTTTTGTTTTAAATAGTACGCCCCTGCCCCCCGAAAGCCAGTATCCGTCCTAAAAGAGGTTATTTAGACGGAAGAATGGCAGAGGGAGTAGAGGCTGCGCACAGGCCCATAGGTATAGGCTGACGGAGCGAGAGGCGATCCAGTGAGTGACACTGTGCACCAGTGCCTGCACAGCTACTTTAAATCACGCCACATGGTTTTTATGGTTTTGGTTTCTCGTCTCTGACGTATAACAGTCGTTGATGTCGTCAGCCGTGTGTCATGGCGTGACGTCGAGTGCTACAGTGTAGGCCTAATATCTCGTTGCGTGCATCTCTTCTCTTCCTCTGCAGCGCCGACGGAAAGTACGAGGTGTCGTTCAAGCCGAACGTCGTTATCTACGACACCGGGCGCGTCCTGTGGATTCCGCCGGCCATCTACAAGAGCTCCTGCACCATAGACGTCGAGTATTTTCCGTTCGACGAACAGCACTGCGAGATGAAGTTCGGATCGTGGACGTTCAACAGCGAGCAGGTCGTTCTCGACTGGTACGAGGGTCAGATGAAGGTCGACCTGGAGGACTATTCGCCGAGCGACTCCTGGGACATACTCGCCTGCCCCGGACAACTTTCCAGTCAGATCAAAGACCGCGATCACAACATCTCGATGATCACCTACACGCTGACGATCAGACGCAAGACGCTCTTCTACACCGTCAACCTCATCCTTCCGTGCGTTCTCATCACGTTTCTCAGCTTCTGCGTCTTCTTCCTTCCCGCTGACGCCGTCGAAAAGATGACGATGTGCATCTCGATCCTGTTGGCCCTGGTCGTCTTCATGGTTCTCGTGTCGAAGATCCTGCCTCCGACCTCGGTTACGATTCCACTGATCGCCAAATACCTTCTGTTTACCTTCATCATGAACATCTTCACCATCCTCATCACGGTCATCATCATCAACTGGAATTTTCGAACCCCGAGAACGCATCGCATGCCCCGATGGGTGCGCTCCATCTTCCTCAATTACCTACCGAGGGTGATCGTCATGAAGAGACCAAAGCACAGCGAAAGATGGAGCAAGAAGTCCTATTCCGTCCGACACGATGTCAAACCGGCGAAGAGAGACGCCGTCGGCGGCGGCGGAGGAGGAGGAGGGGGCAGTTCGGTGCCGTCGTCGTCCGCCGCCTTCCCTCAGAAACACTCGAAGAAGGAATTCGGCAACGGGTCGTCGTCGTTCTATACGCCTTTGGAGACGAGCTACTGTGGCGGGGGCTTCGAAGGAACCGCTTCTGATGTCGATTTTCCTCTTACGGGTGAGACGTACAAAGCCATGGAGGCCATACGATTCATAGCAGCTCATCTGAAAAACGAAGACGACTATTCGGAGGTGAGCTTTTTGCGCAGCGCGGGGCGGGGCGGGGAGGGGCGGGGGAAGATGGCAGAGTGAGTAACGTCGAGACTTTTCCTTCTTCACTTAGCATTTATGATTGGGCGCTTAATTAGCCAAATTGTGCGTCTTTTCTATTGGGTATTCTCATGATGGGAATCGGTAAAAAATCCGATTAGTCATTCATTCTTGGCCCATGAATATCACGGGCATGATTTCGGGCACAGTTTTAGGCCTACGTAGTGATGGCAAGTCTATATATCATGGCCTTATGGAAGTTTATTGTTTGCACGATTTACTGACTGACTGACTGCCTACTTGACTGATTAAAATTTTGCTCATAAAGTTCTGCATTTTAATCAACACTTTATTTAGCGCCTATTCAATTCCAATGCCAGTAAATTTCTCATATCAAGTGTGCGTTTAAAATATAACTGCTTGCGCCAAAACATCTCATAAGCCCTCCTAAGGACCGAAGAGTTAGGCCTACTGTTTGTCTCTATCCGTGTGTGTGTGTGTGTGTGTGTGTGTGTTCTTGCAGATACTGGACGATTGGCGCTACGTGGCGTCTGTTATCGATCGTCTACAGTTGTACATTTTTGTGGCCATAACGATTGGTGGCACCATCGGCATCCTCATCAACGCTCCGCACATCTTCGAATACGTCGACCAACAGAAGGTCATGGACACCATCAAAGAAAGCAAAGACGGAGTGGGACTCAAATCCTAACCCTCAACCGTCAAGTGCCTCTGACTATTATCCCTCAGTCACCGTCAACATAGGCCTATTTAATACTGTTACTATGTATTATTACTACGAATAATAATAATAATAATAATAATAATAATAATAATAATAATAATAATAATAATAATAATAATAATAATAATAATAATTATTATTATTATTATTATTATTTAAATCGCTCAAATGTTTCTTATACGTAGGCCTGCGTCTAAATCCAGATTTCAATGTCGTTGTCATCATTGCAAACGAGACAGGCATTTATAGTGTGTAAGTGCCTTTAGATTTTACCAGAACGGTGGCTCAATTGTGCACATTAGGCCTATTAAATCAAAATAAACGACCTCTGTCTGTATCGACAAACTCAGTTGTGTTCATCTAATACAGTGTTTCGGGGCTGGCTGTGGAGTTTTCATTAATTATTTACTGTTTTTGGAGAGTTGATGACGTTTTTTTGCTTGTCAGGTTTTTCGGAGACAATTTTTTTGGGCAATTTTTTTTTTTGGCCTGGAATTTCTCTCCTGATTATGTCATTTTGACAACTGTCAACTTTCAGTGACCCCCATAATTACGTCAAAACTTTTGACCCCCCCCCCAAGATCAATGACAGGTCCCAATAACAAGGTTATTATTTTTCGGTGATGACCATTTTCCCCTGTTTTGCTCATCGAGTGTCAAAATGTGGTGGTGATGACCTTTTTTGCCATGCTTTTTTCCATTGTAATAAGTAGTATTCCATGAAATTTCATAGTTTTTGATTATTTGTAAAAAGTGAAATTGTTGACGTCAACTTCTCTTGACCCCTCCCCCTGTCAACAACAGTCAAACTTTTTCAAACCCCCCTCCTAAATTGTTGACGTAATTAATGGACAGCCCCTTCCCAAACTGTGGGCAGTAGCGTAGCCGTACGGGGTTGTTTGGGGTTGTTCAAACAACCCCATTTCCAAAAATATGACCAACACAATTTATGTAAATCTGTTGACTTTTGGTCGAAGGAGGAGTAGTGGGGGGTGGGGTGGTCAACCGCGACTTCAATGTTCAGCTGCATAGTGCTTCCAGTTAACAACACCACTTTGCATAAGCTGGCTACGCCACTGTACATGTCATAACAGTTATACGATTACCGGTATGTGTTTCATACATTGATACATATTATATAGGCGACGTAATAGGCCTACTGTATATAATTGTATAGGCCTAACATGGTGGCATCTTTAGGCATTTATATATTATAGGCCTATTTACACCACTGTCATATTAATTAACGCACGCACACACACACACACACACACACACACACACTGATATATGCAGCGTGGTCTAACTCATGTCTGCTTGAACAGGTATGCACACTTGTACAGTACATGATGACGACGTGATCTGATAAGACGATAAGACGCGGAGGCTTCTGTCGATCTGTGGTTAGATTGTTGCTGGTCTGAAGTTCGATGTGTGGTGAATGAAAACAGCAGACAAAGAGAGCAATCGATTGTAATAATAATAATATTATTATTATTATTATTACACATCGCGTTCATTAAATAAATGCGAGAACATGGAGTAGTAGATCTAAGTAACAGGTAAAATGTAATATATAAATACATTTTCTAATTATATAAAACTTATATACATTATACAATGTATGCATACACAATCCGAAAAATACATAGGCTATATTGGCGGGGGCATGCGTCGGCCGATGGTGGTCGATGGGATGAATTCCCCCCACAGCCTTTGACAGCATTTTGAGCAGTTTGACCCAATAAGTCTATTAGGCCTACGTGTCTAGGACTCTAAGCAATCGAAATAATTTAGCATGGGCAGATCTACTGGGCCCATCAGAGGCACAGGGACACAAAGAGGCACATGCAGAGGCACAGGGGGACGCACCTCAAACCCATCCAGACATCATGACGAAAATCAGAAAAGCTAGCCCTATATAAAGTCAAGAATATTATAACAGTGTCGTTCGTCTCTGCTTATTTTAAATGATTTTAAAGACGGGCAACCAGTGTTGCATACAGGTCGGATCGGGATGGGGTGGGGTGGGGATTCTCCCGTATAGTCTTAAGATTCACTCCCCACAAAAATTATGAATGACCCACCTTTAGCGTTTCAGTGTGTAAAGAAATGAAAATTTCTCATAATCCTCTCCCCAAAACCACGCCTCCCCCAACTCCCATTGAATCCCCCATGGCAGTGGAGAGTGTATGCAACGCTGGATGTCAAGAGAATGAATATCCGCTATGACTTTTCGTTCAATAATTGCTCCAAGACAGAGGCGTAGCGAGGGCGCGGGGGCATATGCCCCCGGGCGCCGAGGTAAGATGGCGCCAAAATTGGGTATTTGGGTAGGTGAAATGCATAATAAAGAAGAAGAAACATGATGTGCGACGAACTTTTTTTCCTTGTCAGCAGATGTTGGGGGCGCCAACGGCCAGGGAGGCCCTTTGCCCCTATTGGGCGCCGCCCCCCTCGCCCCCAGTTGGGCCTCTTAATGCCCTCATTAAACAACCTGGTTGCCCATGATTAGAAGTTGCCCCCAACGCCTCTTACCACTGCGCCTCGCTACGCCACTGGCTCCAAGATCTGTAGACCACTGCATGGCCTCTGCATCTCGCTCGTCAATGCCTGTTATAGAAGTCGAATTTAGATATAATCCTAAAGGAGGACTATAATATAGATAGATATAGTCCTAAAGGAGGACTATAATATAGATATAGTCCTAAAGGACTATAATATAGATATAGTCTAAAGGACTCCAGATGGCAGCTTAGATATCGATTGTAGGCCTACTGTAAGTATGATTTAGAATGACTTTTCCTTCAATTCTAAAATTAATACGAAGCCGTTTTTAAAAGTCAAAAACCCATTTGTCGCTAAAGCGTCATGAATTAAGCAGGGCATGAGTGGGCTGCGGCCATACCATTAATAGACGTCAATGGGGCATACGCAGTGTTTATTCTAGGCCTTCTCTGGGGAGGGGGAATTCCCTCAAAGTTTGAATTTCCCTCCCAAATTTTGACATTTTGGCAAGTGGTATGACGTACCTCCCCAATATATTCCCCCCAAATTTTTAAACTCCCCCCAACGTCTAGGTGACTAGAATAGCCGCTGGGCATACGTGAATAACTCGGGGACGAAGGATTATGAGAAACTGCCGCAGTAGGTTCTACTGAGGCAGAGCGAAACTTTAGCACTGTTTAGTGAATATGAAAATACGAGTCTGAAAGCAATAATACTAGCTAATGTTCTAGTAGCTAAGCACTTCCAGTATAATGCTTCTTTTTTAAAGTCGGCAAGCCTGTTAGAGGCTAGTCGACGACAATCGTGCAAGAAAACCAGCTGAAGACACATTTCAAATAAAAAAATAATAGGCTAATAATAATTATGCACTTTTAGTCCCATGCTTAGAAGCTGTCACCCCAACGACCCCTAACTTGCCAAATCCTGGAGCCGCCACTGCGAATAAGGCCAAACGGAACTGCGATTTCCTAATGAGGTAGGCCTATCGGTATTTTTCGCGTTATATAGGCCCCACTGTAGGCCTGCCACTTGACGCGAACCTTTTGATAGGCTGCTCTAGAAGAAAACGATACCGGAATTGTTTTTGAGAAATCGAGCATGCCTAACAGGCTAACACTAAGTTGGCTGTGGCGAAATAAAGGCCATCTTTAAAATAAGACTTGGCCTACTGATTCGTCTATCTCTGCTAGACCCGTCTATAATCTGATCGAAGTACAGCAGCCACTGGCCCACTGCTCATGCGGCGGATCCTTAGGCCCCGGGGCCATTTCGTACTGCGGACGAGCTTTGATCTCTATGCGCTGTCGATCGAACGGAGGAAAGTTTCTGTGGTTCGCATAATTAGATGACGTCAGAGATTTCTGTGTAGCTGTGTTTTTGTTTACGAACACTTTACCAAGGTTAGAATTTTTAGTTTTTCTGTAAAAAATTATGTTTAGGAAGATAGATTTGCAATTTGTTCTTATGAAGCTGCGAGCCTTTTACAAATCGCTATAAATTGCTTCGACGCATCGTACCCTGTCGAGGTTTTACGGTGGAAAATTTCTTCGACTTTGGTCCTCTGAATTTTTTTTATATAGCACCATTAAAACACAAAGTTATATTTTATTGATTGTTTTTGCGTGAATTATTGCTCAGTAATTGTTATTGCGCTGCTATATTGCATTTATTGGCTTATGATGTATGTAGGAATTGCTTTGATTTGTTCGTTGCACATTCGTGTTTCGAACCTGTTTGTTGCCAAACTGATATGCAGCAGTCGACCAAGAAGGGCCACTATAATAAATACCTGACAAAGCAGCCACACTCAGTTATTAAAACACGTACGCCAGCCAGTTGGTCACAGGCACACAGGTCAGAAGAGGCTTGATGATGCCGGAAAAGCACTGGAGAAAGCTAACTATTGTAGTACACATTTTGCTTTCACTAGGACTAAAGAATTTGACGAGATATTACATTACATTATATGTTGCTTTTAGCTGATTTTGGTGGAACCCCACCTAAGATCTATTAAATGAACTGGAATAAGTATACATGTTTCAGCACCTCTTGTGAGCTCTATATCTCCTCTCTGGCTGTTTATAACATCTAAAATAAAAAGGAAAATTATTACCGATATCTCATTGAGTCTGAGCTTCAAATGGCATTTTGTAGATTTTAATGGTTTATTTTTGAATTAATTGTCAAGTTTTGCCGCTATTGTATGCTGAAAACTCCAAATTTCTTAGTTAATTGGAAATTGCATTAAAATTTGATGCAATATGCAAAATTGATATTTTTAATGGTATGATCTTTCTGTACTTCAGATTGCATCATCAAAAGCTGCTCTGTTAATGTTTTAATTCATTTAATACATATTTGTATCCACCCAGGTAGTTGTGAGGTTTTATATAGCTGCATTTTGAAGCAGTGCATATCCATGGTTTGGCCACAGACAATCACAGAACCCATTTCATGATCAGAAATGGCAGTTAATAATTAAACAATCATAAAACATCAACTGTTGCTTGTTTGTTCTAAGTTGATGGAAGAAGATGGAATGCACAGTTTGCTGCTATAGTCATAGATGATCAATTGTTATTTTAATAAATATAGTATTTTGACTTCTACAGTCATTTCTTTTCTAGATTGACCTTCTTTTGGAAGCATATGTGCCTCATATGCCATTAAATTTTGTATACGCTGTGGCTGGCTGTTCAACTATTGCAGAATTTGTTTTGCAAAATGCCATGCATGCAATTGTTATAAGTCATTGTCCTGCAGGTGTTCTGTACATCATGGGTTCAACAAATAGACCTGTAGATTAAATTGGTTTTGTGCTTTCCCACTTTCAAAACAAGACATTAATTTTGAGGGAGTGAGAAAGTTTATCAAATGTTTTTGTCTTCAATGAGATGCATATATCAAATTTTGCTTTGTTTAATTGTCTGACCTTGATGTTGAAAATTCTGGAATTTAAAACTACTTTTCCAACCTTGGTGCTTGTTTCATTAAATTGAATTGTTTGCATCAGCAATGACTTGCTAATATTTTTTCTGTCAACCTAGCAGTTATGAATTTTTAATATTAATTATTATTATTATTTAGACAATTTATATTCCACCATACGCATGGCGTTTACCATTATAAATGTTCATTGTGTCTAGGCTTTTGACAACTGACAACCAGCGATGTCAGACAGTGACTCCGTCAGTGATTCTGATGTCAGCCAGGGCTGGACATTTGTCGGACCCGAAGGAACAGTAGATGTATGTTAACGTAAATTTTTACATAAAAATTAAATTTTTATATAAAAATTAGATTTTATCCATTGTATAAGTTTCAGCCATTACTTTGCTGGTGAGATATTTTAATATGTTAAAGCTTGTTTGGTAACAAATGATCATGCACCCTTTCTGACTGCTTCTATTTCCAATAGACTGGGTGTAATTAATGTTTACTGTAAAGTGCTCTTGACTCTGGCCCCTGCCATGTTACGGCGCTATATAAATTGCCATGAACAATAACAATAACAGTAGTTTAATTTGATCTGCAGCATTGATGAAATAATTATGAACTGCTACATCAGATTCTCTTTGGGTTATCATTGGCTGACCCATGTGGCTACATTTTCTATTCATTCAGTTCATGGCTCCTGTTGCAGAGGTAAACTGGATGCATGGGGATTTGGCAGAGGCATGTGCTGAGTTTTAGTCATGTCTGTTGACATTGGTAGCAGTCAATTGCATCTGTTTGTGGGAACCAAGAACTTGGGCTGTTTGAATGTTGAGAGGTTTTATATTCAAATGCTGTGTAATGATAAAAAGCATTTTCCTGTGTCTTATAACAGAAAGCTAATATTTGTTGTTTTATTCACAGGAACATAAGCATGCAAGCAAGCAGCCAGTCTCACTTATGGCCTGTCTCACATGCACACACACAGCTTAACATACAGCAACTATCACATGCCCACTCCTCTTGACTTGAATTTATAGCAGTGATTAGTTATTGACCAGTGGTGAGGGATTGATAATGGCCATTCTGTAGAGGTCTCTCTAGAAATATCCTTTATCTGGTGTTATGAGATGCTCTCTTGGAACTGTTGGTTGTATCTTACTTATTAATATTTGATTGAATCGCCAGGTGGCAGTTGTAGTGAGAGGTGTTGACCTCTTCCAGTTTGAATGAGTTTGAAGATGGATGTTTAGAATTTGTGTTTCATATTAAAATCTTCAATTAATCTTATCTTTCTTGCAACATCGCACCACAACCCTCAACACTGGTTGCAGTTTTTAGCCTTTGTTCTGCCATCATTTCTCAGTCACGTTTTGATATTTTTAATGTCAAAATATTCTACAGTTTATACTGTTTTGCATTTTAAATTATGAAATTTGCATTTTAAATTATGAAGTGCTTGGGTTCATAGAAGATATATAGATAGTGTGCTTGTGTTTTACTTTCATAGAGTAGTGATCATGATTCTGAGATAGTTGTTCTGAAAGATGATGAGATTCAGATGAAGAATTTCAGTGAAGTGGATTATACTAAAGTGAAGACAGGTGAGACTCATCTACCTGCAGTGATGTTTATAAACATTCATTCGCAGCATATACATACATGTGCTTTTAATTGAAAATAGCTAATACGCTTACACGAATGGTTTCTTGCTTTCAAACAATTTGGTCATTCTGTTGAAAAGGATGAAATACTGTCTTTTCTTTTAATCTTAAGACTGAATAATGAAATTGATGCTTGACAGGATTATATCCACTTGCTAAGAGATTTTCTTTTATCTTCTTCATTTCATTTTGATTCTACACAATATGATCAAGTATTATTATTATTATTATTATTATTATTATTATTATTTATTATTATTATTATTATTATTATTATTATTATTATTAGCTAGACGATTTCTACAGTGCAGTAAGCATGGCAAAAATGGCCAAAGACAAGAGCGCTTTACAATACTACATATACCCGATGGTGAATATAGGTGAGTCTTAAGATTACTTAAGAAAAGTGCGAGAGAGTCAGAGTTCATGGCATAGTCATGACAAGTAAACTGTATTACCAATAGAAAATCTTTGAGATTGCTTTTATTTAGTTATACTTTCTTTGCTTAATTTTAGGTGGCAACAAACTGACACCCGCGCACACACACACATTTTGACTACCTGTGCTGTGTGCATTGATTGAATAACATTGGTGCATCTTATATCGCATTATACGTGGATATTCTGCACTTGTGTATGCTTAGAAAGCATTTTACAGTACTACAATGCTGCATTTATAAGACTAATTTGTGGATGTATTGGCTGGCTGGTTTAAGTCTTTGGCTGCTGTTTTGCTTTATTTACAGTACAGGTTCCTACCAGTTGGTTTTAAAAACTGCTATGTAGTGCCTTTGAATAAGTTGGTGTTCTTGTTTCGCTATATACTGAAGTCTGGAACTGTTTATTTGTAGAGTTCCAATTTGGCAAAGGATCACAGAGTGAAGCCAGAGTTAAAAATCATGAAGCTGATTTGGAATCTAAGGCGGCGTTCTGTGATACAGATTTTCGACAGAAGACATCGAGTGCATTTTCGGACGTCGAAAGTGAAACGCCAGAAACTGGACTTGTTTTGGACAAGACAGCTGGAGTTATACTCGCAGCTGGAGAAGCTGAAATATTGAAGATGAGTGCAGAAGAAAACCGGGAGTCTTCATCAGGTGAAATAGAGTCACTTGCCAAGGGTTTTGATGCAGAAAACTGCATGGAAATGGGAAATGTAGAAACTGCATCTAGACGTCAGTCTGATGACAACGGGCCATTGCTCAATGAACGGCTGAATACAGCCGGAGAAATTGCTGAGAGTGTTAATCAAAGGGAATTATCGGATTTGGAAGAAATCAGGTAGAACTAATCAAGAGTTGTTACTGTCACTGAAGTTTTCATTTGTGCTTTATTTCATGTGTTTCTAAACATTTTCACTTCTTAGTTATTGTTGATTTAGAAGTTCTGTTGCAAGTTTTGAATGATAAGACAAAAGCAAGATCTATTAGCACATTTAAAATGGTTCCAACCAATTGCAGAAAGTAAAAATGATAATTGTTGAATGCTAAAATGGAGCTCATTTCAGCTTATGATGAATGCAGTATTACTGTAGCTATGATTTCTAAAAGCTATAGATAAACCTTAGATAAGTAATTAGCACAGAGAAATTATTTACAAGCATTTATGGCATGATGTGAAGATTGATGCTAATAAGATGCTAAGTGATTAATCATCTGCAGGAAATTGTTGGTAGCGTGTTTCTTCCAACCGTAATGAATCACCATAAGTAACAAACCTAGAATTTCGACCGCACTGGACATTTAGTAATTAGTTATTGTGAGCATGAATTTCTTTTCAGTCTCATACTTTGATGTTGTTGTATGAGAGTGAGTAGTTAACCATTGCTGTAACGTGGGATCTTTTCTTGTATAGCCCGGAGTCCTTGCTGAATTGCAGTCTACAAGTTAGCAGCTGTTTGCAATCTGGTTTCACGGCTTCAACCTTGGAGAGGAGCACGAATGTCTCTGGCAGTGGTGTGTTGAGCATCATTCGATAAATGAGATATATGTGCTTAAAGTAAAACTGTGCCAAGTATATGCATGTAAACATGGCTAATTAGACACAGAAAAGTAATTAAGGAGATGAGTATTTTTTGTTTAATCCGATTGTAAATTCAGAAGAATTAAGACAATTTCTGCAGCGTGATGCTTGGTGAAAATGAAAATTTTTGAAAAACAGAAAACTAATTAATTCATTTAATAGTTATGAAAACAGAACGATAAAAGCATGGATGTATAATGGTAGTGGAAATACAGAAAATGTCAACTGAATCAAAACAAGAACAAAAGTATCTGTTAAAGAATGAAACTGAACTTGTGGAAAATCTGAAGCAAAAATTGTAGTGAATTTTGGCATTGTCTTTAGTATTTTTTATTACTGTAATTGTCATTTGCAGGAACTACATTAATTGGCAGTTTGATTTATCTGTTTTTTTATGTTATTAGTTTAAAATTAAAATCATTTGAATGTTTGATTAATTATTAAAATCTAGTATTCATCTATTATCTATATTATTCATATTTCTGTTTTTAGTGTGTTCAGATTCTAAGTCAAAGGAGGAAGAATTCAGTGAAGGTGAACTGAATGCCGATGATGATGATGATGATGATGATGATGAAGAGGATGAGGATGATGATGAGTCAGTTGTAAGAAAATTCCATGAGGCAACGCTTCTTGGTTCTTTTAATCGCAGTCCATTGCACGCAGATGAGAGGAATGAAAGTCAACAGATTATTGAAGGTTCTGTAACATTTTACAATTTTTTATAGACTGTTGGTGTTATGCAAAACTAGTGAAACCTTGTTTTGTGTTGGTGAGATGTCTCTTGAGGAAGTAATTCCTTTGCGGTCCCTCTGAAACCGCTTGGCGGTTCCCAGTGGGACCGCGGACCCCAGTTTGAGAACCACCACTGGTCTAGATTTAGAACCGTGCGTTGCTAACAAACTCCAAGATTTGCACCAACGCAGCCGTAGATTTATCAGTGTGAGGTTCCATTGTTGTTTTCCTGTTGCCTCCATTGTGCCATTATAAACAGTGGTGAGATAACAAGGTTTCACTGTACTAGTTTGCCAACCCAAGATCGCTTGATTGATTATATCTCAGCCACACTTAGTGTCTTTGAAGGATTTCATAAGAAGAGATACCAAAAAAACTTTTGTAATGATATCAGCGTGGTTCCAGGTTTCTTACATGCTATTTTAGTTAATTATTTTCTAATGAATTTTGATGTTTGAAATTGTTAGTTAAATATTAAAACCCTTTGTTTATGTTTCTGTCATTAATGTGTTTTCAAAGATTTCAGTACAAGAACTTGTCATTCACTGTCATAATAAAGCACTGAATATCATTTAACAGAACTTTGCCTAAAGAGGAAAAATGAAAGTAATAATCATATGAGGAAGTCTTGGAAGTTTGAGCTTCATGTTCTAGTTTCAATTCAGCCTACATAGGCAATCTAGTTATCAGCATCAGAAGACAATTTCCAAGTGGAGCTTTCACAGTTTGCTTGCACTGTTATAAAAGGAAATGATTCTTTGAAAAAAAGTGCTATTTGAATTTTATGACTTTATTTATGATTTTCAAGTCTCTGTTGTTTTGCTTAGAAGATGAATTCCTGCCTCCAGATATTGACGATCGATGTGAAAGTGATATCTCCGGGGTAGCAGATGATTCTGATTCTGATCTGTCGTCTCTCGTAGGAATCGAGGACCTGCCACTGCATGCTGGAGACGTCGTCAGGACTTATCGTCATCAGCCAAACCCAAGATTCAACAAGTGCCTGACATTTATTGCCGCTACCGCCATGCTTCTGGCCGTTGGAATTGGCATTGGACATTTTATTGGCGCGTTTACTTTTATTATAGTATCTGTGCATTATATATATATATATATATATATATATATATATATATATATATATATATATATATTATTATTATTAAACTATTTAACTTGCTTCATTCAAATAATACACTATATATATATATATATATATATATATATATATATATATTTATATAATACACTATATATATATACACTATATATAGTGTATTATTTGAATGAAGCAAGTTAAATAGTTTCATTTTAATGTTATAATGAAAGGACATATATTAATATAATTATAATACCGGTAGTTATTGCACATAGCTATTTCATAGGTAGATGGTTATGATGATGATGGTGCTTGTAGATGTTATGTTTTTTGTCTACAACAGGTTCTACGAGAGAGTCCTCCGTTCACCAGAGACAACTTCTTCATCTGAAAATGCTTCAAGATAAATATTTTGTCTGTCTTCGTGATATTGAGAAACTGGAGTCGAGATTAGTCGAAGCACGACATCATTCTGTAAATATTCTTTTTATCTTTTGTTTATTGAGTAACTTATATAAATGTCTTTCTAGATCAACTCAATTTATTATTATTATTACCGGGTATTATTATTCTAGATTTGAAAGTACTGTGCTCATAAAAGCCTTTTAAGTCGTGGGCCTATGAAGGCTGTAATATTTAACGAATTTATTATTATTATTATTATTATTATTATTATTATTAAGGGCTTATATATGGCACTGTGTCTAGTGTACTTAGGAACCTTTTGGCACAGTTGATGAATGAAATTGTTTCAGCTATTTGCAGAATGCACACAATAATGAGGAACTGAAAGTCTGCAAATCATTTGCAAGATTGTTCCAAATGACTGGACTGGTAATGGCAAGACTACAATGGCTGAAAAAAATGTGGCTAAGGTGAACAGAGTGTAACTGGTTCATGGTGGCGGATTGTCTCATCGAGTGCCAGGCATTGGTTGATAATTGGTTGATATTTTGGTCAATCAAGACGGTGCATGGGTGGTGAACCCACTCAGTCAGTTAACCCTTTACCTGTTCCTTTATTTGTAAAGTAATGTAAAATGGACAAGTATTCTTGGGGCAATCAGGAAATGCATTGAAGTGTAACATGTAATTGAATGGCACTGCAATTGGTCACATTTTCAAATTTGATTGTGATCAATCGATTGCTTTTAAAATATTAAATTTTGTGAGTTTAATAGTTATAATTGTTTAGTTACTGACTGTAACATATGTACTGATTGACTTCATTCGAATTGTATTGAATTTCCAATTCTTAGGACACACAGGAAAAAATTGCAGCAGTCACAGCTGTGTGGAAGAAAAAGTACGAGGAATTGGTATTGGAACGCGCTGAATTAGAGTACAGACTGAATCAAATGCAGGTCTGTTGCTGTTATTCAAATGGAAAATGTGTGGAGGCTTAAATTCTTTGCTTCTTCTTCAAGTATGATTATATTGTTTAAGTTTCAAAACCAAATTAATGCCTGATCAGTAATAATTAATTGATAACAGTAAAATCTCTTGGTCCTGTTTTGTAGGGATTACTCCAGCCAGTGATGAGATAAGTAAAAGGTGGTTTCCTGTTGTATTTCTCACAAACAGTTAAGGTGTGAGAGAGACTTGACCAAGGTTTCCATGCATTGATTTTGTCCTCCAGTTGCATTGTATAACCATTTAACACTACTCCAGTTCAATCCTTATCAGCAATAAAATTACTCTTTTAGATGTTGTAATGGAGTATTATTGTAAAATGAAAAGTGTATTTTGAGCCATACATGTAATATGGCCAGAAGAGATCAAGTTAGAGTGTGCAATGCATTTCTAATTATCTTGATTTTCTAAAGAAGGTCTAAAGAAGGTCAATAATAATTTTTTATAGGACAGAGTCAAAGCTATGCTTTTTCTGAAGGAAAGGTCTGAGGAAAATGCAAGAAACATTGAAGATATGAATGAACAAGAGCTCTCTGGTAAACTCACGGAACAGAAACTGGAAATTGCAGAACCATCCAGAACATTGTGCGGAAATGATTTGGAGAATAAGGCAAAAAGTAATTTGAAACCTAAAGATCTTGATCAAGAGTCCAAAGGAAAGTTATTGAGCGCCAATGTGACACATAAACCAATCGGACCAGCAAGCAATGTTCCTGGAAATGTTTCGGAGACACACGCCCCAATTTCGGCCGAGGAAACCGTTACAGAATGCCATAAACAGGTTGATGGCCTAAAAATAATTCTAGAAAAGAAGAATTTTGAGATTGACGTACTGAAAAATAATGCAGACCAAATGACGGTAGAAAATGCTGATCTGAAAACTGCTATTCAAAACCAACGTTACAAAGAGCGCCTGGGAAATGTAAAGCGAAGCAAAGAGAAAGCTGCAAAAGTCAAGCAAGGTAACTGCATTTTAAAGAATTGTCTTTTTTATTCATAAAATTACTGATGGCCTAAAACTCTAGAAACTTTGCAATCAATGCATTTTCCTGTCTAGTTAAAGCTCTTGCCATGCAACAAATAACTGGAGGTATTTGTAAACTCTGCTTATCAGTGATGCTGTGATTCTGCTCACTTTCCAGTTCCCCTACAATAAAGAAGAAGAAGGTATTCTTTTAGAGGAGGCCTTATGTCATGAATTTGTTTTACTTAAATATTACAATATTTCTATTGATGATTGACTATTTTGATGCATCAGTCTTAGACTGTTGCAATGTGATTGCATTTGGATAGTATACAATTATATTGTTGTTGAACTGATATTGGTTTATGAAATTTCCAAATGTAATAACCAAACTGTTGTTATTCTAATGTTTTCATTGACAGCCAATCGGCATATGGCAGGTGCTGTCTCTTATGGAAAGAGAAAGCAAAAGACAGAAAAAGGCTACAGTGAACAACGCCATGTTGATAAACCTAATTCCCAGTTTAAGATTTTGAACAGCAATCAGGGTGAGAAAAAGGAAAGCGTCAACATGCCAAAGTGGCGTCAATCTACCATTTCGCTACTGAAAGTCTTTACTGCTCAGCTGTCGTTTGACTCTGAATCATCGACGCCCTACGATTACGAATCCATTGTCAATTTGACGTCCTGTTTTGATGCTCTGCAAAACATCTCTACTGGAAGCCACAGCCTGTTTGATTTCGTATCTTCCGAGGCCTTGAACGGGAAGGCGTGGTGAAACAAATGGATGTGCTTAAATGTCAGGTGAAGAAGATCCTCGACTTGTGCCAGAATTCAGTTAACTATGAAAATTCAGTTAATGAACGAAAGATCAAATTCAACAAATTCCTCAGGGTTTCCATGAGTCAGCAAGAAAATGGAACACTGCAATATCGCACAAAGTTTGTGCAAAAATTTCTGAAACAGCTGAGAAGTGTTGTACAAGGTTTTGTCAGATCAATCGATAGTTTCCCAAAAGCTGCAACTGGCCAAAGGTGAGAAGCATAAGATGAAGACTGAAATGAAAAATTGGGCCCATAGGATGAAGTCCAGTTGGAAGAAAATGGAAGAAGCAGTATCCTTAATTAAAAGCCAGAAGCAGCGTAGCGGTTACACTTGGAAGGAACCTTGGCAAATGTCAAACATTAGAGAAACTGAAGTTCATGGCTCAGTCTTGAGACCGGTTGGTGAAAAATCAAACCAAGCTTTTGATGGAAACCGCGATCATAAACAAACTGAGTCCTCCTCCTCCTCTTCGCATCAAAGATATGAAGAATTCTGGAGATGGAATCATTTTGATCCCGATGACTTCCTTCAGGAAGGTTTCTTTGAGGATAACCAGAGGGAGTGGCACAAACACCAGAAACGACTGAGAAAGATCAACGGACGCATTCAGCGTCTAACGGAAGAGATACTGCTATCGATGGACGATGACGATATCGAGGACATCTACGAAGACATCGACGATTTTGCCGACGACGTAGAAGACAGGGAGATTCCAGAGCAGCTGAGAACGTGGCTGTCGTGCCAGACGCGCTGGTGGCGCAGTCGTGTTCACCGCAAACACAGAAACGAAGATCTGGTGAAAGGATGCGGTCAGCAGCTTATGCATTGGCAACTGCGAGTTCTATGCAAGGAGAAATCTGGCAGGATCAGGGATCAGGAGGAGCTCATCTATGATTACGATAGATTTTGCAAAGCTGTGATTTCTTCTCAGGGTCAAGGTTTGAACAGTAGGTATTTCGTAATGGACGCCAGTTTATTTAAACAAGGTGCTAAAGATGGTGAATGGAAACATTTTTCTCCAAAAACGATGCATGCAGAACAGTTGACGGTCGAACGCCTGATGAACCTTTCAGGTGAATACAAAGTTGAAAATATAACTTTCACTGACCACAGTGCCTACGGTTGTGATTCTTTCTCAAAGCGTCATTATCAGCCTGACCTTCCTGTTAAGTCTAGCTGTTTTGCAAATGTGGCTTTTGGTCGTCCTGCAACTGGGCATGGACCTCAGCATGACCAGTCACTGAATTGTCATGAGGAAGGTAAGTTTTGCAGGAAGCTGGTGCAAGAGGATAAGCAATGGTGTGAGAAGTAATTGTTCTACATCATGGTGAAAATTCAATATAACTTTTTCTTTATCTACTGGGGATCTTTAATAATGATTGCTTGATTATTGTATTATGTGTACTAGTTTAAGATGATTCTGATCTAAGCATTTTTGCCATTATATAATCGTATTCCAGTCATTTGTGTGATTTTGTTTTAATTGTTGTTGTTGTGTTGAGCTAGACTGCTAAAGTGGCTATGTAAAGGCTAATGCTTCATTCTGTTGACTAGATGCTTTGTGAAGTTTGCATTGATAATTTGATATAGTGTGGAATAGAAATGTTTTAATAGATCTTGTTCACTGATCAGATGGAATGAATAAGTACTTTTTACATCAAGTGATTTTCTCAATTATATTGAACCTTCTCACATCGTAGGACAGTTTAAGTACTCGATGCTCTGCTACTGGGAGCTGACATTTTTGAAAATTATTGCTTAAAATATATGATATATAAACAAAATACGTGATTATCCTTGATAAATTATAATGCTTGTAAAATGGATGACTTTGGAAGAAAAGAAATAATATTTTTAAACATAGTATTGAAAAAATTTCAGTTGATCAGCAAGGAAAGATTGCTTTTACTTTTTCGAGTGAAAAAATTAACAAAATACACAAATCTTTTGTTAATTTTTTCACTTGAAAAAGTAACAGTAATCTTTCCTTGCTGATCGATAGACATCTGTAATTTGGTTTCATTGAAAGACGGAGTGAAGGGAGTTTAATTTGTCTCAGTGGACAGTGCATATTTGTCTATTTGCTTCAAAAGGCAACCTGTGTACTATGCTTTTGTTTGCTTTTGGCTGTGTTATTTTACATGATTAGTGTTTAGGCTTAGCAGTATTATTGTGGAATTTTTAACTTAATAATCGTATTCGTAGTCTGGTGAACAGTTGTTAATCATTCAAACTTCTTTGTATAACCAGGGATGTTAGTTTTGTGCACGAACCAGTCTCTTGAATTGTTGCTATTTCTGATGATGACTTTGCCACTTAGCATCATTAAGTGGATAGAAACTGAAATTACACACATTACACATTATATATAGAGACCAAAAGAGCTGATTAGTTGTAACTGATATTCATTCTAGACATGCACACAATGAGTCAGGCATGCAATTTTATGCATGGATCGGTATCACTATTTCTAGTAGATGTTTTACATTTACTGTCTTATTTGCAATTTGATGCAGATATTCCTAACTTGTTGGCTTTAATGTGTTGTGCTAAGATGCACTTAATTGATAATGTACATTCGATATTTCATAAGGCAACTGGCTATACATTAAAGAAGCAGGTGCCGTGTATGTCTTCTTATTCTCATGCAGCGTTTCACTTTGGATTTGTCCATTTAATATTTATTTAATGTCATCGGTTGATGCTCCTGTGCATTATGAAAGTGGCGCTATAGAAGTTTAAGATTAGATTAGATATTATTATTTGAACCTCAGCATCTGGTGTTTGTTTTTCTAAGTGATTGTGATGAAGTATTTGGTAAATAAAATCATGCATTGAATGTTGATCTGATTTTCAATTCCATATGAAATGTTTAAAGAGCTACCATTCTGGGTAAATCTCCTAACTTCAATAAAATGCTGTTTTAAAAGAATTTATATTAGGCCTATGCAGTAATTGTTGATTTTGTGAAAGGTGTGAAATATCGCGCGTGACAGATGTCCACTTGGCACAATGGTAGCGAATCAAAGCCTTGCAATGCATGATAACCATTTGCAATGGAAAAACCCTTTTAAGTTAAGCCCTTCTATATTTTGATCCATTATCCTATATCATTGAAATTGGCTTGTCTATGGTTTCGGAATAGGAGCACTATCGGGACTTATAGCCAAGCTGATTTGGTCCAACTGGGTGAATTTTAGAGTGTAGTGATACAGCTGTAGTTCCCAAGCAGTTGAGTAGGCCTAATATTGGAGCAAAACCACGAGTCGTACACATACAGTACTGACTCTAGACATTTCTTTTCCTAGTAGATCTGGCCATACCATTGTAAAGGGAATTGCACTGGGGCCTTATCAAGTCTACTGCTGACAAGGGCGTTGACAAGCAGTGGCGTCGCCAGGAATTTTGTTTGGGGGCAAAAGGGGCTGGCGTGTCAGATTCCTTACCCCACCCCACACACCTCTCAACAAAAAACTTTCTCGCCGGATTTGCGCGAATCTGACAGGTGGTCTGGGGTCAGGATGGAGTGCATTTGCCCCCCCCCCCCGTGGCGACGCTAATGTTGGCAAGAGAAATTAGAACAGATTTGGGTCGTTATTAGAGGTCAATGCTCTTGACGAGCAGTTAACGCAGTCACCGATCGACGGAAATGAATAGAATCTTGCTCAACGGGTTCTTAAAAATAGCGTAGTTTGCTCAGGCCGTCTCTTGCGCATTCTAATTTCCCTTGGTTTTTAAGAGCCATGGCATGGTCCGCTAGGCCTAAAAGCTGCTAGATTTTGACGCTAACGGAAACTGCGAAGCAACAAGGTCAGCGCTCCCAGCAAATTTCCCGAAACTCGTGCACAATTTCCGTATAATCGCGAACCTCTCCAGTCGAATATATCACCAGTTCTTCCGTCGAGTGCTTTGCTTCGGTGGCGTCGTCTACTGTTGTGCGCCAACCTGAGCTCATCGGCGGCAGCAACTCCAGCAGCTGCTGGTTCTGCTTAGATCGGCTGAGCATCGCCATCATCATCATCATCATCATCATCATCGCCACCACCATCAGCTGCAGAAGCAGCAGCAGCAGCAGAGGCGCTCGGATTGAGGCAGGCGAAGGAACGACTCGTAGGCCAAATTAATTTCTATTAGTGTCTTAAAATGAAATCTTAGACGCGGACGGCAGCCGTTATGAAGCGCCGGAACCGTGTTTTCGGGTGAGAACCGACATGGGAGCGAGTTTACGGAGACCGTCGTCGGCAGGGTCCGGTGTCGCCGTCGCCGGAGGCGGAGGCGGAGGCGGTTGCAGGGTGGCGGTCGTCGTCGTCCTTCTGTTCGGTTGGCTGCATTCGCAGTCGTCCGCCTACAAAGAGTTAGGTAAGAAGGCAATTATAGGCAATCGATACACTTCTATCACTAGCGTCGCCACGGGGGGGGGGCAAATGGGGCAAGTGCCCCCCCCCCCCCCCCCACCTGCCCCAGACCAGATTCGCGCAAATCCGGTGAGAAAGTTTTCTGTGAAGGGGGGTGGGCAGGGGTGGGCAAGGAATCTGAAACGCTAGCCCCTTTTGCCGCCCCCAACCAAAAATTCCTGGCGACGCCACTGCAAACAGGCTATCAATTATATAATATTTTCGTTTTCTATAGAACTTGTCTTACAAGAAACCAGCCCTCTTAAACCCCTTCTTATCTCTCGTTCGATTTTTTTAGACATTTGACAGAGAACAGATTTCTGAAAGACTTTGTATAGTGTCGTTTCAAATGGCTCACCATTTTTCGGGGCATTTCGAATGCTCTAGAATAAAATTGAGGCAGAATGTATTGACAATTCTAGTACGGTTTGACTCGGCTAAGCTGGGGACACACAAAAATGTGGTTTTAATTTGTTTCATCACTCTTCTGAATTTTGCATATCTATAGCCTACTGTAGCAATAATCCTTGCATTGTCCAATGTCAAAGAGGCACTAGCGTCACCACGGGGGGGCAAGTGCCCCCAACCTGCCCCAGACCACCTACCAGATTCGCACAAATCCGATGAGAAAGTTTTCTGTGAAGGGGGGCAGGGGTGGGTAAAAAATCTGATACGCTAGCCCCTTTCCCCCCAACCAAAAATTCCTGGCGACGCCACTGACTTCTATAGCGCCAAACGGTGTTTTTGTTCTGATGTGTAGGTAGTAATTACCCTGGTCATCGTTGTTGTTGTCGATTCGTTGCCAATCATTGTTAAGATTAATTATAATCAATATCACCCCTACCACACGAAAACCACTATCATCATTCCTTTAGAATTAATCATCAGATTAGTAATCTTATGGGTTTTCATTGCATATTGGTTTGTTAGTGCTCAAATTTCATTGTATGAAATTATATATATCTTCTTCTTTCTTTCCTTCTGTCTTTCCCTATTGGGTTGGACGATGGGTCTGAACTAGGGATGTCTTGGGTAACCGGCGCTGGTATACCCTACCCGTAGGTACGGGTAGGGTAGGGCACATTTTTTACGGTAATGGTCGGTGCGGGTACAGCGCTACGGGTACGGGTATAGCGTCTCACGGGAATGCGGGTATACCCGTTTTACCGAAAAAGTTATATTTTCATTTTCTCACTACTATAGCAAATTAGCAATGCAGTAATAGAAAAATAATATTGAGTAAAGTGTATTAGTATAACTTGTACATCGGCGTTCAGTTTGTCAGACAGCATGCATTTTACTTACTGAAAACATAAAGGAAATACAGATGACGTAATCTGACATCATCAGTAATAAATCTATAATGGCGTCCTCTGACTCCTCCAAGGACTCTTTGACCGAGAAAATTCTTCTGGGAAAGTTTTGTGGTTTAACTTGAGCTCTAATGCCGCCTGCTCATAGATAAATTATATCTACTAAATATTTTAAACAAGCCCATTCATGTCGGCTTAGGCTAGCTGACTGATTATCCTGATTCCTAAGTACTAGATCTGTCCTAATCTAAACATGCGTGCTATTTACAATGAATAGTTATCCCAATTTCGTAGCCCCTATTTCACTGTTGCCTCTCTATAGTCTCTAGGAACGGATACGGGTTCACAGGTCCATGTACAGGTCCTTGTAGTACTTGTTAAACGCACCAGCTGGTACGGGTCCAAAATTCCAAATCAAAAAACTCCAAATTCCAACCAAAGTCGGTTACGGGTGCGGGTATGGGTACACAGCTTACGGGTACGGGTCGGGTAGGGTATAGCGCTATAGGGTACAGGTAGGGTAGGGTAAAAAGTTTTTCCACGGGTACGGGTAGGGTATGCATTTTGCTGTACCCGCACATCTCTCTAGTCTGAACGAAGTTCCTTCCACTTCTGTCTGTCTCTTGCTGCTCTGGTCAATTGGATGAAGTTCATTTGCATGATATATATATATATATATATATATATATATATATATATATATATGATAATACTTTATCTCTCATTAGTACACTCTTGCACTTTGTTAATCTGCTTTATATAAAGCTGTGCATATATAAATATGGATATAAATATGAACCAAAATTTAGTTGCACCATTTGATCATAACTGCATGAATTTGGTTTATTATTAAATATGTGTACCTTCAAAACTATACGTTTCTTTGGAATTACTAATCCGAAAATTTACTTGCTACAACAGGATAGACTTAGCAAGAATGAATAAAGCAAATCGCTGAATATGCAGCCATGGATTATCTAAAAATTATGTATTTTATTGCTAGAATTGTTTAATAATTTGGTGCACATGGATACAGACGCTGGGATTTAGTTACTAAGAATTTATTTGTTTGGTGTCACCATAGAAACAAGTTGATGGATTACATTTTACGTAATGGAGAGATACAAGAAGTAAATTTTGCAGAAATTATACAATTCAGCAAAAGAATTTTGTGAAATTCAAATTAAATAGAAAACCTTATGTTATTTAAAGTAAATAACCACAATGAAGTTCAAAAATATAAGTTGGAATAACTCAACTTGGTGACTTCACAGTTAAGATTTAAGCAGATTTTATTTGAAATGTTGAATGGATTATGAGGTGGGTTGAGGTGTTAGGGTGCAGTTGAGAGAAATAAATATTTTAATATTTATATAGTAGTATAATAATATGATGCATTATATAATGCATCCGATGATTTCTTTAATGTTACTTATATTAAAAACACAATAGGCCTATATTTTCCAGTTTTTTAATTTGAAATAATATGACAAGGTTTAAAGTGGTTCAGGATGGTCTGCCCTGTGTGAGAACCACTATGTTTGCCAATTCAATCTAGTATCATATACGACATATAGTATTAAGGTTTATTTTGAAATAATCCACACTAGTAGACATTAATTTGAAATGCTTGACTTGCTTATAGTCATATTTTGTTTTTATTTTGGGGTGTGTTTGGCGGCAACACCAACAGTGATGCCGTTTAGTTGTTCTATCTTTCATGTCAGTGATGAAGTTTTCTAACAGCTGTTTGGAGCTGCAGGGCTGCTGGCCCAGTTAGAAGACGGTTGTCTGAGAACTTATATATGCCAGCTAAAGAAAGAAGCAGTTGCTTTGCCAACAGGGTCCAGGTGAGGGGCTGTAATCATTTCTCAGGGGAGTTGTTGTGGAGTATACTGAGCAAGGCCATTCATCAGTTGAACCCCTGACGGAGGAAATATTTGTACAGCACAGCAGCCATTATACATGTAAATGCCAAAGTAAAGCAATATCAGTTTCATACAGCAGGATTCTGAACTGGGAGAACTGCTTTTGATGAATTGATTTGAAAGCATGCTCTGATAAAATAAATAATCAGAGACATCATGGGCAGTCATTGTTTGTTGATGAGGAGGAGGAGGAGGAGACTGGTCAATTGATTGCAGATAATATGATGCTCACTTGTCAGAGAACCGGAATATGAGCGGAATCATTAAGTTCTTGTTGCTGCTTTCCTTATCCAATGTTTTCGCACAACCTCACTCGAAGGCAGCAACATACTGCAGATAGCTGCTTGCACAAGCACATTAGGTAGAGTCATATTAGCTTAAAGTTCACATATGCACTTTACATTTTAATATCCAGCCAACTCATGGGATCACCGTTCTTAGGTAAATTTCCGAAAACACGGTGTTGTCCTTACTACAGTTGGTGATTAGCTTCTTCTTTTGTCTTGTAAATTTTTTTATTAAAATAATTTGGGAATGTTTTACTGCTTTTCATGTTAACTTTGTGATGGCCTAGTTTTGAATTATTACACCATTAGAACCATTTCGAAGCAGAGCGTATCAAATTAACTGGAACTAGAGACATGTCTTTCTTTGAGTGTCTTTATAGATTACTCAAAAGGTGACCTGTAATGTTTTATGATCATGCATTTGCATGGCTTAGTCATCAGTTGCAGTGTTTTATTGTAGAAACAGAAACATTATATGATGGCAAAGTAGCTTGGAAGCGGATCATACAAGGGTGGATCAGAAATTCAATTTGGGGGACATTTCCTGTTCCATATCACTTCTGCCTTGTCCCATGCACCCCCTCAATATGGATTTATGCATGTTGTTATAGCCATTGAAAGGGAAGACGGACACGTGCTTATTTGTTCATGCCTTACTCACTTTTTGGATCTTTGCCACGACGAGGAATTAGCAAAATCTAATCTAATTGTGAACTTCTATACTTCTATAGCGCCACTTCATAATGCACCGAAGCATCAGCCGATGGCACACCAAATGAAAATCATTCAGGATCTAGGTCAAATCCCCAAACGAAATAATGGGTTCGTTGGGAGGGGGGTGGATCCCTATCGTCATCATCATGATATCAGGGCAGTGTCTTTACCAATGTCACTATGTACCATGAATATATAAACCCCTTGACTATGAAAGGGAAATAAAGTTGCTGTTTTGTTCTGAATGATGATCTCATTGGTCTGCTAGATTTGCTTCCTAAATACTGTATTTTCACACATATAATTTATGATGGCACTTTTATATAACATGTGGCAAATTACCATGTATATATATATATATATATATATATATATATATGAATTGTTACACATTTTAAAGTGTAACATATAAGGAAGTCAGTGCAATAAGTGAGATAAAGAATTGGATTTAGTTTTAATTATGCATGTGCTGAAATATCCTGAAATAACATTGAATTGTTAGGATTCCAGACAAATTGCTGAAAACGATTGTAGGACATTCTCTCCCCTGGACATAATCCCCCGGACATTACCCCCTCCGAAATGACACAGCCGGACATAATCACCCCTTTGTTTTCTCTATGGACTTTGACTATAATCATTACCCACACCATAAACCAGACACTAAATACTAACTCTAAACGATACCATGGGCGTCCGGAGGGGGGTGCAAGGGGTGCAATTGCACCCCCTGGAAAAATTGTGAAGTCATGAAAAAAGTAAAATTGATTGTTTCTTTAGTCACAAAACCTTGTTTTGCACCCCCTGGAAAAATTTTTCATTTCTTTTGCCACAAGACCTTGTTTTGCACCCCTGGAAAAATTTATGCGGACGCCCATGAACGATACTGACATACTGGCGGCAGCCATGGCATCAGATAACCGATAAGTACCTTTTAAAATTAAGATCTATTACTTCTTTGCCGGGGAATATGTCCGGGGATAATGTCCGGGGGATTATGTCCAGGGGAGAATGTCTGTATACCCTGAAAACAGCAAAGGCACTTAGAAGCATTTTATGGATTTTGATGTTGCTCTGTATATGTTGCCTGTTGATGTTTATGTTATGCATTAGTGTGATTCATTCTTGTAAATTCTGGTTTGTCCTGAATTTTATAGGATTTTTTCCTATAAGGACTTCTTCCTTCTGTGTAAAAGTTCCTCTTTTGACCAACTAATGCTTTTGTGAGAAACAATTTCTCTAGGACTCCACAATAGACGTCTGGTCGATTCTCTTCATCTGTTATCATCAGACAGATTTTGCTGAAAAATAAATGGCTTTTCCTGAATAATTTATACACCAGCTGACTGATCAATTTTGTTTTAGCTCAATGCATTCCCTCAGCAGCCCTGATCTCTTTTACCACGACTAAAAGTAGAAAGATTGCCTTCAATATTTCACTTTGAGCTTTGTAATGTTAAGATCTCCTCTGGGTGTGGCAGAGGCTATAGAGATTTCAGTTTTGACAGGTCTATTCGTATGCAAATCTACACTCATTTGGAAATAAATAGGAATCTATGATACAGGTATAACGATTCTCTGGTTCATTACAGGTAGGTAATGAGACCAGAGTCTTGCAAATCAAACTTTACAAGGTAAGTCAACACTTTCGGACACCACCATGCAATCAATTCTAAGACAAAATGTTTCAATGTAAAGTTTTGTTTCTGAGCAGAATGTTCTGTCAATGGTCCTGACTACATTTAAAATAATTATCCTTCTATGTCCACCTTCAGTGTTCAAACTATCAAAGGGAACTTCATTTATGCAGTTGTCATAATGCTCAGCACTTCAGCCTTTGATGCACAGAAATATTTCTCCAAAATGTGAATGAGTAAGTAACCTGTATGCTTACTTGTTGAAAGGAAGGGCCATGAGGGAAGAAGGACTGGCCGACAACCTCATTCAACTGATGACATGAAAAATTGACGACTCTTCTAGTCTTTGATTCTCATGAAAGCTTTTAGTCTTCGGAAGTGACATGTTCTCATCTAACAAAGATTTTCTAATCAATTTACTGCTTAATGTACTTTTGACCAGTATATGATTGTTTGGACAGTTGTGAGACCAGACTACTCCCATAACAAATTCTTCAGCCACTATTTAGGTTAGTTGAAAAGCCATTATCAACATTTTATATTATCCATATGGGTGGTACTTACCCACCAATGAAATCAAACCTCTAACACCCCTTGCAAATCAGGCATTGCCTACAGCTAGCACTAAAGTTGAAAGGAAGCATTTTTCTGCTGTAGGTCGAAAAATCTGGAGCTTTCTTTTATCACTGTATTTATTATCTTCCAGGTGTCTTTACCGACACCGTCTGACTCACTGCTGATCATTTTCACACATATCCCTGTATTGACCGGATCTGACTGCTAACATATTCTGAATGCCAAGGACTGATCCATCTTAGTATATTAGAACTGGTGCTGTAAAAGTGTTGCAAAACCAAATTGCAGAAATTCTGTTTGGTTGGTATGGCATGTTATTTTCTCTGTTATTTTCTCTGCTGTTATTTTCTCTGTTGTTATTTTCTCTGTTGTTATTTTCTCTGCTGTTATTTTCTCTGCTGTTATTTTCTCTGTTGTTATTTTCTCTGTTGTTATTTTCTCTGCTGTTATTTTCTCTGCTGTTATTTTCTCTGTTGTTGCCTGATTTGATTGCATGTTGTTTTGTCTAAAGTAGACTAGCAGAATGAGTACCGGTAGTCATTATATATATGCATAGAGTTATAGACATATGTGCTTTATATATAAATGAATATATAACAGTTAACATACACACACACACACACACACACACACATATATATATATATATATATATATATATATATATATATATATATATTGAATGAATGAAGACTGAAATGGTTTGGTCATGTTGAAAGAATGAAGGAAGAAATACTACCAAAGAGAGCACTATACAACTATGTTGAAGGGAAAAAGAGAAAAGGGAGACCAAGAAAACATGGATGGAAAATTTAAAAAGAGGATGCAGAAGAAATGCAAATGAACTTCTTCCAAATGAACAGGGCTGCAAGATACAGACAGAAGTGGAAGGAATGCATTCATACCCATCATCCAAACCAATTGGGAATGACGGAGGGAAAGAAGGAAGAAGATATGAGATGTGTTGCCTGGTTTATCTATGAAGAATGAAAGCAGAAGAAACAGTTATGGAGGCTAATGATGTTTCTAAATTGACTTGAAAATGTCTAGAGGCTGTCAGATTAAGTTTATTTGCAGAAGGATCTACGCTGGTAAATAATAGCACCGGTAATCTCTTGTTCTCCATCTACTGAATTAGTGGAAATCCAGAAAAATTGGGTAACTTTTCTAAAGAAATGAATAGTGGCATGGATTTTGTAAGCCCTTCAGAATGTCACCAATTCTGCAGCCACATACTGAATCGGTCAGTATGAAGAAGTCTCTGTTATAGAAAGCTGTGTATTGAATTTTTTAGAGTCGACCTAGCTATCTCTGGTCTGTGAGAATGACTAGCAGAGAGTCTCACAAAATGACTAGTGATGATGATGATGATGATGATGACGACGACGATGATGATGACCCTCTCACCACACTTGGTTCTTAAAGCTAAAGAAGATCCTGAAAGAAGCTGTTTCAGGTTGATAGACTTGCACATTTTTGTTGACCGGCCAGACAGCCAGACTGAGCCAGTCCCAGTGGAATTAGCCATGTGGCTAATGAGTCACAGAGGAAGCAGCAGTCCATCATTTACTGTGGATCAATAGTCTCTTTTCCTTTCTGCCAGTCTCTCCGCCAGTGCAGTACACATATGAGGGTCCATCCATATAGCACATATGCACTGAGGGGGTGGGTGGGATTCAGGAGATTTTGCGTATGTACGGTGTGCAAACGGGGTGAAAATATGTCCTTTTGCACACATACTATACGGATGAGCCGTGACCAGCAATTTCTTGCTGGCACCGAAGATATAATAATAGACCCAGAGGAAGGATTTATGTGCTTTTGAGATTCAATTGCTGTGTTTTGCTGTCATCAATCATCAACTAGTATTTGCTGTTGTAACAGAGAGTAATTGTATGACCTTAATAATAATGACTTGCATTGTTTTGATAAAGTTCATGACCCCGGCAGCCGTGTAGTAAGTCCGTCCTTGAGGACAGCTTGTTGGAGTTCCCTTTGAAATCTAATGTAAGTGTAGTTCAAATGAGGAATTCTGCTCTATCTACCACTGCAATCAGGATAATTGTACCTATTGTATGCTCTGGGATCATAGAGTTAGGATTAGGTTTAAAGGCATTGCATATAATTTACTAGTAACATGCAAAATAAGGGGAAATTCATGGGGCAGTATCCACCATGGGCAACAACAACCGATAAAATGGTCATAACGTAGTAATCCCTGTTGTGAAAAAATTGCAAAATATGTCAGAATGAGTGTAAATGAACCCACTACATGTAGGTGTCTAAAAGTACTTGGAAATATCTCATCAGTGGCAGTCACTCCATTGGTAGTGCAAGGGTTAATTCATCATCATCATCATCATAGTTGCTTTCTGCCAGCTCATTAGCGGCAATAGCTAGACACAAAACTTTTCCATTTATCTTTTTCCGTTGTTAATCTCATTCCATCTATTATTGTCATTTGATATCTTTCGAAGTCTTCTTTGATGTTATCTATCCACTTTTTCCTGGGTCTTCCTCTTCCTCTTTTTCCTTCTTTGTATGTGTAGAGTGTTAATTACCAACTGTATTATATGCTTTGCTATTATATATAACTGTATTACCATATATATATATATATATATATATGCTTTGCATGCCATTTAGGTTTTTTAGAGTGTTGTTTGAATGAGAATTAATTGGTTTAAAAGTAGACAAAAAAGCACCAAGCATTTGCTGGTGTCTTGTAGGAGATCTAAATGTGCTTTGATGAAGAGGTTATGTCTGGGAGTCAAATCTCTTGCACTACTCATGCACACCCAGCACATTTTGGTGCTCTTCAGTGACTCCATATTATTATTCATTGTTTGGCTTGCAACTGACTTGAAGGCTTTCGTGTGTGTGTGTGTGTGTGTGTGTGTATATATATATATATATATATATATATATATATATATATATATATATATATATATATATAGTAAGTAAAGTATGTATGTGTGCCAACTGCGTATTTTTCATTTGTTCAGACTGTTCACTGACGCATGATGCTCTAGAGCTGACCTGTCTATCTGGGTTTGCTCCTGGGAGTGAGAGATTTTGTACATCAGGCACTCACATGTCTGCCATTGCCGAGTGGAGATTAAAATTCTCTGTGTGCAACATGCTCTGGGTTTCTCTGTGCTCCGATATGCTGCAGCGGCGGCGGCGATGGGCAGTGAGAGAGGCTGATAGACGTCGTAGATGCCTTCCTAGAAGAGAGCCGATGTAATAAATATCTGACGCCGCCGCCGCCGCCGCCGCCGCAACAGAGTGAACAGACAGACATTGAAACACGTATAGCAAACATTTGGTCATAATATAGGAGCACAGAGCAGCAGTAGAGAAGGGTTGGTCATTATGTGTTGGGCTAGGACACTTGAGGAGGAAATACTGAGAATGAATTGCTCTGCAGAATTTCATGACTGCTAAAAAGTCATGATGTTGTGGATGCATTAGTGAGTCTGCTACAATTCCATAAGTCTCGATACATGATTATTTTTGTCAGGAAGAATATTGTTACGTACCTGTACATAAAATTTAAATGGCTTTTGTTGTAATATTCTAATGGAAATTACGTAATATATTGACCATTGAGCTTGTGGGAGCAGTGAAAGGCAGAATTTAATTGTGTCATTAATTAAATTATTACAGATTAATTGATTTCAGGATGATGAGTTACAAAATCGTTCTATTGATCAAGATTTCAGACGTAGAAATAATAAAGATGCATTGGTTTCTCTCCTTTCTAATTCTGCTGTTTAATTCCCGTTGGAATTTGCTTGGATGTTCTTTGAAACCTTTAAAACTGTTTCTAGACATTTATAGATTTTACAACTGAATTTAGACTAAACACATCAAGACAGTTTACGATGAGACCTTTGGATTTAGCGTCGATTTCATCATCTAGACAACTGTGTCTATGTTCACTAAAGTGATATTGTTTAAAAAAAACAGACTAACATTTCAAAACATATGCAGTTTGGAATTTGCCCGGAACTGTTTCCGTTGCTTTGGTTCAGGCTGTAGAGTCATTGGCTACTTGGCCGTAAAACAGATGCTCTGTTGTTTTGCTTTTGCTAATGATTTGGTGATGGAAGAATTGAAATGGAAAGGCTTTTTGCTAATGATCAAAAATTCACTTGTCATTGGTGCTTGACATCTGAGTAGTACAAGGATAAATGAAAGTGAGTGGGGGAGGGTGGGGGCAGAATGAGTAGTTTATTAGTTGTATGGCATTTTTTGGATTATGGATATTATACTGAATTGTGGATTTTTATTTGTGTGAATTGTACTTTGCCAATTTGCACAAAGTGGACCTTGCATATGTTCATTCAGACAAGAATAATATGAATTTACAATATGCAATTTCTATTCTTAACTGATATCTATTGATATTGATTGGCCCATTTACACACAAACACACACACACACACACAAACACACATGCATTACTGCTGCTGTTTCAAAATAGCCCTGATTCTTTTCTCACAGAATAATAAGACTGTTTCTGAAGATGTGCTGCATGCCTCTGTACTAAGGACCTTCTCTTCAGTATTTGCTAAGTCACATGGTGAGGGCTCTGCTTGCTTTTGCTTGTTGTTTCTTGCCTACTATTCTGAGTGTTTGTTTTATGTTGATGCTTTTCTAATTACTCTGACAGTCAAGTCTTCTGTAACACCAACTGATCCTTTGCTCCATCAGTAATAATTAGACAGCTTGTTGTGCCTGCCAATCAGATATTATATTGCCGACTTAAATGATGGGTTAAGTCCAAGCTCTATTTTTAAAGCTAAAGCCTTTAGGATCAGTGCCATTGCAATAAACACTGCATTCCTGTTCCAAAAGTACCTCCAAGGAACCCATCATGGCAACATGCTGTGAACGGTTCCTGTATATCTTGCCACTAAAAATGGTGCACAATGTTAGTGAGCTAATTTGGAGGAAGTGTGTTGAGCTGGATTGATTACTTGCAGGCATTACTACAAGAATATGGAAGCTCGAAACTTTGTAACTGGAAGGGCTTCTAAAAGAGGATTTGCAGCAATTTTTCCCTTGGGTTTCTTTATACTGCAGACGATGTTGCATATGAACAGGGAAAGTGATCCTTGTGTTAACTATAATAATAATAATAATAATAATAATAATAATAATAATAATAATAATAATGTGATTTTAATTGGTTTAGGAGGCTAAGTAAGCTGTGTAAAAACCACTGTAGTAAGCATATAAAGCATAGTAAACATGTTTGACCATTTCAAGTAGAATCGTGAGCAAAAAGTTTTGAGAACTGGTGAGCTATCGATTAGAAAATACTGGTTTGAGTCAGTTTTTGAGCAAATCAGTCAGTGTAATTTCATGAACTTTTTCATGTTGGTCTAAAGCATGACAAGTTCAAAAGTTTGTAATAGAGTGATAGGTTGATTGATGTTTGAGGGTATTGTACCGGTAATTTTATTATTCTGATAGGTGAGTGTCATAACAGTAACTGTTAATCGCTGTCTGTCATTCTTTGATTTCCAGATAAAAGTTTATCTAAATAAATGATTTGCTGAGCCAATCCACGCTTAACAGAGTAATTTTGCTGCAAAAGCTAAACATTTTGGGGCTGTTTAAAGGGAGTGATCTTTGTCAGTTGATGTCCAAAGAAGTTTTGGGAGAGAAAACAGGATTGCTGATGCTTCTTGAATATTATTATTATTATCATTGGTTCATGTTCCCTTTCTGTTTTGTGCATTGATCTGTGTGATTGTGCAGTGTGTAAATAGCCTTAGGTGTCCGGTTGAAATATAAATAACACATTGGCATGCACTGGGTGTATAACACAGGAGGCGTACCAGTCCAAGAGTAGTAGGAAATCTTAGCATACTGTTACATCTTGTTTGGACCTTCTTGATTATTTTGTAAAATAAAATGTGCTTGATGCTACATACATGTTGCTGCCTGTAGGCAAACAGCATTTGGCATACAACTCTCTAGTGCTGAGTGAGATGCAACAGAAGTGCTTAAATGACTGTACCTTAACAGCAGAAGATGTACGTACCTGAAAGGTATCTCCTCTGCGTATTGCTCATCCATGGAGAAAATATCAGTCCTATACCAGTGCAGAAAAGTGCAGCAGTTTTCTCTCTGTCTGTCTGTCTGTCTGTCTGTCTGTCTGTCTGTCTGTCTGTCTGTCTGTCTGTCTGTCTGTCTGTCTCTCTCTCTCTCTCTCTCTCTCTCTCTCTCTCTCTCTCTCTCTCTTTCTCCATTGGAACCATAAATCAAAGACTCCAGCAGTCTCAGCAGATATGGCCATCGGTGAAGTTCTCTGGTCTGCTGCTGATGTGAAAATTGTTTTACTGTTGTGCTTTGTCTTGAATCTGTTATAATATAATATAATATAACAAGGTTTAAAGTGGTTCAGTAGGGACTGCCCTGTGTGAGAACCACTGTTGCTCCCATCCAATCTAATATCCTAAACTACTGAGGTTTATTTTGAACTCGTTTACAGTTGTAGCCGTTACTATCCCCTCATCCAGTTCATTCCATCTGTCCACCACTCTTGCACTAAAAAAATGCTGTTTATGTCTCCCAACCCGTTTCTTGAACAGTTTCATGCTGTGTCCTCTGGTTCGATCATACTGCTTCATTGTAAAAAATCTTTCCTTTGGCATTTCCACTTTGTTTGTTAGTATTTTGTATGTCGATCAAATCCCCCTCTCTCTCTTCTTTTTCCAGGGTTGTCAATCCACAGTGATTTAGCCTTTCCTCATAGGTTAGTTTGTGATATCCCTTGATCATCTTTGTTGCTCTGTGTTGCACTCTTTCTAAGGTCTCTATGTCTTTCTTCAGGAATGGACACCATGCTTGAACACAATACTCTAAATGTGGACGTACCAATGTCTTGTAAAGTCTTATTATTACATCCTTCTCTCTGCTCACTATCGTTCTTTTGATCATACCTAGAATTTTGTTGGCCTTATTAGCTGCCTCTGCACATTGCCTAGATGGCTTTAAGCTGTTATGCATGATGACCTAGATCTTTCTCCTCGTTTGTCACTTTTAGTCCCTTCCCACATAACTTAAACTCATGATCTGTTCCCTTCTTCCCAATGTGCATCACCGAGCATTTATCTGTATTAAAAAGCATTTGCCAATCTGCCGACCACTGGGATAGTCTATTAAGGTCTTGTTGTAAAATTTTTGCTTCTGCTTCACTATCACTCTGTCCACACAGTTTTGTGTCATCAGCGAATTTTGAAATTTTTGACATTATATCATCATCGATGTCGTTGATGTATATTAAAAACAATAGAGGTCCCAACACTGAACCTTGTGGCACCCCACTTATGACCTCAGCCCAATCTGAATACTTGCCTCTTATACCTACCTTCTGTCTTCTGCTCTGAAGCCAGTTTTTATCCATCCAAGAACTTTACCTCTAATTCCACTGGCCTGAAGCTTGACTGCCAGTCTTGAATGAGGTACTTTATCGAATGCTTTTGCAAAGTCCAGGTATACTACATCAACTGCCTTTCCCTCATCTAGCTTGTCGTGAATCTCCTCCAAAAAGTCCAGTATGTTTGTTAAGCAAGATCTTCCCTTAATAAACCCATGCTGGCTATCCTTTAAAATCTTGTGTCTTATAAGATGGTCCAATATATTTGCTTTCATTATTTTCTCCAGAACTTTACACACTATACAGGTCAGACTCACAGGCCTATAATTTCCTGGCTCCCCACGGTTACCCTTTTTGAATATAGGAGTGACTACTGCATCCCTCTGTTGCTTCAGATGCATTGAGGGCAGAGGAGTAGCGTCCCAATGGCTACTATGGCTTTAGCCACGGGTGGCACACATGACGGTGACGGCAAATTTTTGAAGCGACTTTTTTTTGCTTGTCGGGGAAGGTTTTAGGTTTTGGCGAAGGAGGCAAAGTTTCGAAGGGGCGGCAAATTTAGCGGTGACGACCTTTTTTTGCTTGTCAGATTTAATAAGAGTGAATTTGGGGCGGCGGATTTGCCAGGAGCCGTAGGGGGCGAGAGAGTGCGCGTTACGCCACTGATTGAGGGCATGTGTTGTAGAGCAGAGTAAGAGAATGCATGTAAAATCTGTTAAATTGACATCTATACAAGTAATACAACTGATGCCCTCAGTTCTTCATTTGCATAAATATAATGGTTTGGTGTTAAGAATTGCTGTGATTATTATCATCGGTGCAGAGTTTGGCCTTGGGAAAATGTTATGCTTATTCTTCGGGCATTTTTTTATGCAGCACCTGGAATTAAGATGTGATGATATAAACATCTGACAGTACCAGAATATTTAGTAGCTCTGGCCTATAAGCAAATATGACACTTCTAAACACTTATTGTAGGACCATAGTGATTTAATTGTATTGAAACAAAAATATATGCACTGTGTCCCCCGATTGAAGTGCCGCCATTTTAGAAATCAATAGAGAACTTCAACCGGTGATTTTCCTGCTGTGGAAACTTGTGTTTTTGTTTGTTTCAATGTTTAAAAACTAATATCTCGTAAATCGTACAATTGATTTAGTGGAAATGTGCCTATTTTGTGTAGAGTAAATAATATTTAGTGTGGGCAGGCAAAATTTTATAAATTTTGGATAAAATATGTTGAGGTTATATTGATTTCTAAAACATTTTACTTCAATCGGAGCACAGTACGTGTGTATTGAAGAATATGGGTCTCTTATCCAACCCATATCCTTCAGTGTATATATATATATATATATATATATATATATATATATATATATATATATTGTTTATGTTCTGTTGGCTATTTCAGCGTACTGCATTTTAGATATAAGGAAACAAGATGATTTAATGCAAGACAATAATTATTCTTGTATGAGCTTTTGCTAATAATGGCATTTCTTGTTGCTTACGTTCATGTGGAAACTGATGAATTATTGGACTCTATCTGTGTAATGTTTTCGTGATTCACTGATTGTAGAGGCATTAAGAGGAGAATGCTATTTGCTGATTCTTTTATCAGTCGCTTTGAATGTTTGTGTTTTATCATTTCAGTGGCGTCTTTCTATGGTGATAGCTACATCAAGATTCCTGTCCAGGAGTCACGAGCAGAAACAGAAATCCGACTTAGCTTCCAGGCGGCAAAAAGTGATGGACTGTTGCTGCTGGCGGCTGGAACATACGACTACTGCCTCATTGCATTGCAGTCGGGCAGTTTGATAATCCGTCTTGACCTTGGCTCTGGGGATGCAGAGTTGTCGACCCCGCCAGGCTTCACCTTCAACGACTTATCTTGGCACTCTGTCTGGCTTCACCACAGCCAGGGCAACGTGACACTTACAGTGGATGGAAAACAGATGAGCTCCGCAGTTACGCCGGGCTCATTTTTTGAACTGAACATAGATAAGCACCTGTACGTAGGTGGTATTCCAGATGCAGATCGCTCAATATTTGTTGGAAGCCTGCCAGCCTTCCGAGGATGTCTGCAGGGGGTGAAACTCAACGGCATCAGTGTCCTTGAAGTATCTAAGAACGGTTCCGATCTGTTGAACGTGCATTCTCTGACGTGGGACTGTAGCGGTGAGTTTGCAGCGACGTCTGATCAGCCAATCAGTTTCTTAGGTGCCAGGTCATTCATTGCCTTTCCAATCGATGACATTCCAGATGACACTGGCCTGACCTTTGCCTTCAGGACAAACTCACAGAATGCCTTACTGGTCTTCAGTTCGGGACATCGTTTTGATTCGGATTTCCTGGCCGTTGAGATTGTTTCCGGTAGGTTGCAGTTGACTCTCGTCCAAGGACCTGCTGTTGCTCTTGTTCCTTCAGAAGACGAGGTAAGCAACGGCTATTGGCACAACGTGGAGGTGACCTCTGATGAGTCATTCGTATCTCTTGCAGTGAACAAGTCAACGAAACAAAAGCGAGAAATTAAAAAAACCAAGTTCTTTCAACGTAACAATCTTCTATACTTGGGAGGCGTTGGAGTCAAGGCGAGGGCAATCGCGTCGCGTAGACGACTGACTTCTATTAGGGATGTTGAGTTTAGTGGGTCGTTAGTGGGATGCATAACGAATATAACCATCAACCGCATGACTTATGGATTTCCTGAGGCATCTGTCACAAGAGATCTGGCCCCCGGCTGCTCTTTCAGCAGTGCCTGTCAAGACAGCATCTGCAGACATGGCAAGAAATGTCACGAGGAACAAGCAGATGACCAGCACTGCATCTGTGCTGGTGACCACTGCACTGCATCTGATGAAAGTCAGGACACTCCTCGTGATGGCCTGCTAAGCGTTAAGGAGCTGGTTGTTACCGAAGGAAGAAGAGTGGAACTGACGGAAGAAAACATTGCTGTTTCAGACGAGTACAAAATTGCCGGGATACAAGATTCTCAGGTCATCTTTCAGGTTGTAAACTCTCCAAACCACGGTGAAATTTTTGTCAACAGTGACGCTAGGTTGTCGGACAGAGTGGAGTTCAGCCTGCTGGACCTGATGACGAAGCGTGTCAGCTACATTCACAATGATTCGGAGGTGAATGAAGACAGCATTGGAATGCAACTGGAATTTCGTTCCACATCTTCTTCTTTTTCCTCTTCTGATGAAATCTTTCATAAGAAGTATGGTTTCACGTTGATGGTAAATGTGCTGCCAAACAACGATTGGCCGGAATTAATTCTTCCGATTAACAGCTCCTTAGAAATTGTATCTGGAGCTCCCGTGAAAATAACAGCAAAAATACTGAACATATCTGACGCAGATGATTCACCTTCAAATCTCGAATATACTATTATAAGTTCTGGTTCAGGAAGCTTTGAAGTAATTGATTGGAGTGGGGCGCGGACTAGGGTTTCGCAATTTACACACGAAGACGTAACAGACGGAAGGATTCGTTACGCAAGTCAGAAAGGTGCTTCTGACAATGAAGTGAAACTGAGAATATCTGATGGAAAATATGAAAGTGAAATTAAGAGCCTAAAAGTGATCGCGATTCCTCTTGAATTAACTCAAACTGTGAACACGGGTTTGCTTATCCGTCGTGGTTCCGTACATTTGATAACTCGCTTCAATCTCAGCACCGTTACAAATTCCGTTCATCAGGACATCGAAGTGCGCTACGACGTAAAGCAGCTGCCGTACGAGGGAGAACTTCAGCGGCAGCAGAATTCCGATAATCAGTGGACGTCAACATCTGCTTTCACGCAGAAGCACGTCGACAGAAATCGCCTGCGCTACGTGCATAAGAGTGATTCGCAGTCCAGTGGCGACAGATTTCGTTTTCAAGTTTCAGCTCTTGGTATGGAAATGCAAGAGTTTGAATTCAACATTCAAGTTATAGAGACCAACGTACACTTGCTTCACTGCACTGGGCTTCATCTGAAAGGAGCACGAGAAGGATTGATCAGATCTGATGCATTAAAGGCTGTGAGCACCGTACCTTACCATGGTCCAAGCGATATCACTTACCACGTCATTTCAACGCCGAGAAATGGACATTTGTTTCGCCTTGAGCATAGAGGAACTTCTGGTCGGTCTCAGAAAAGACGACTGTCGCACGATTCTAATTTCACACAAGCAGAAGTCAATGACGGTCGGATCGGATATAAGTTTCACAAGGCCCTTTACAGTCCAATGACAGATGATTTTGAATTCGTGGTTTTGATTCACGGAGCGCAGTCGGGTGTTTCTCTTTTTGAGTTGTCGTACGAACCAATTGAAGGTGCCATTCGTTTCATTAACAACGGATTAGTCGATGTACTAGAGGGTGAAAGTAAATGGATAACGTCAGAAGACCTGTTTACCGAAAAGAACGATGTTCGCAACTTTCGTTATACTGTTACTGATGGTCCCCATCATGGTCTTCTACAGCTGATCGATAGGACCACAAATAGAATCCTACAAAACAACATAACTACATTTTCAAATGACGACATCAAAGGTGGGAAACTTTTCTATCAGCATGATGACTCAGAAACTGATGAGGATATGTTCAGCTTTACTACAACGCCAATCATCGACCAGCCGAAGCATGTCGTGCTCGAAATAACGGAGCTTTCTGGAACATTTGACATAAAGATCGTGCTGAGAAACGACAATGAGCCGAGACGGGAAGTTGAAAAAGTTTTTAACGTTGTTGCCAACCGAGGTCGCATTATAATGCCTGGTGATATTTGGTACACAGATGCTGATGTTAACTATGACAGTCTGCGACTCGAGTACAGGCTAATCAACATTAGTAACGGTGACATTGTTCTGGTGGAAAATCACTCTGTAAGTATGCATCGTTTTATGCAAAGAGATATTTCTGAAGGTCGGCTATACTTTCGACACCACGGACCACGCTACAGCCGCTCTTTAGTGTCGGTAACAGATGGATTTTACACGTCTACAGGAATACTGGAGATAAAGGCTTCAGAGCCTTACGTACATGTCATAAATGGCTCTGTGATGATCGTGACAGAGAAAGGTCAGAGCGTTGACTTGGACCCTAAACATTTCAGCATTGAGACAAATCTTGATGCCAATGACCAGAGCATACGCTTTGTGATCGTCGATCCACCTAGGCATGGTATTATAAAGCGAAACAAGGGTCAGAGGCACTGGTTCAACATGGCAGACATCAAGTCCAGACTTGTTTCATATGAGCACGATAACGGCATGGATATGGAAGACGGGTTCAAGTTTCTTGCTAAAATTGAGAATTTTCAGTCGTTGGGTGCGGCGCAGATTGTCGTCACGTCAGAAACCTACCGTCGACATTCGCCGAAGGTTGTCAGCAATAAAGTTTCTATGGTGGAGGAACATGATGTGCTGACTCTGACACCAGACCTCTTGAATGTTACGCATCCGACTGGCAGTACGTCCTGCATCGAATTCAGCATCAGCAGCCCTCCGAAGCACGGCCGTCTGTCGTTGTCAGGAAAGCAAGAGAAGTCGGAGGTCCTTGAATTTACGCAGGAGGACGTGAATGCCGGCCGTGTTGCCTATCATCACACGGACAGGGACCGGTTGTCGGATGTGTTTCAGTTTGACGTGCGCTGTGGCACTTCAGTACTTACTGGTCTGGAATTTGTAATTGAGGTGCTACCAAAGACAATTCCACTGGAAGTGCTGAATGTGACGGTGGATGAGGGGGGAACAACTTCCGTGAATGAAAACATCTTGAAAATTGGTTCAAAATATTACGAAAATCAGCCAGTTGAAGTTATGGTTGTCGGAGAACCTCTTAATGGCAAAATTGTGGACCTTGGTTTTCCAGAACTGAGAGTTTCATTGTTTCACATGGAACGTGTAAAAGATGAAAAAATTGTTTATGTTCATGATGGGAGCGAAACTCTATCAGACAAATTTGATTTAAAAGCAAATTTTGGGAGTAAAAGAAGTGATTTGAAGACAGTGCACGTAACTGTTTTACCAATAAATGATGAGCCTCCAATGGTCCTTATAAACAAAAGGCTGGATGTTTGGACAGGTAAGGAAATGTGTGAATGAACTTTATTTATACTACATCTTGGTTCTTTAAACAGATCTTTCTAAATGCTGAAAAAGAAACTCCAGTCATCAAAGACTTCTATCTAAATCCACTATTCTCTCTTTCTCTCTCTCTCTCTCTTTCTCTTTCTCTCTCTCTCTCCTTTCGTCCGTCCGTCCCTCCGTCCAAAACTTCTTCAATGTGTCACTAGCCTGACTTTCATTTCAAAGCAAGAATCTAGATTGTGCAGTAGATCATTACTTCACTACTTTTCAATTATGAAAATAGCTCTGGCTATAAACAATTGAATATGATGAGTGGCTGAATCCTGAATTATTTGAGAATGCAGTTTGTCATCTAAGTCAGACAATTACCGTTATAATTTTCCCCTTAATACCCTTGCTGGTCATTTCATTTTCTTTATTGCTGCATTAATGTCTGATGAGATGTAGGAATGAACTGTTCCCGTTCTACTTTTACGAGTGCCATAAAACATAGGAGAGGCTTTAGTTGTAAATTGGATTTAAGTTAGCTTTGTTACTTTCCCTATATCTCTGTTGAAATCCGACTGACTGCACATCTAAGCTGGAGCTGATGCTACCAAGGCACCCAAGAACCTAGATTGGATAAGATTGGAAAATCTGTCCCAGTCCTATGGGGGAGGGGAGGGGGAAGGGAAAGCATTGGTGGTTGTTCGTAACCAATTGTACAAAACTCCCGTAAAATCTTACACTGGGAGATAGATTAAGCCAGCCTATGTGTATTAAAATTCTGTTTATCAATATTATAGATGCTGTAATGATTGGAAGTATTGTGGAGTTAAGTGTAATGTAATCTCTTGTCAGTTTATTTATCATCATCATCATAATCATCATCGGTGAACTTCTATAGGACCATTTTAGTAATGTCCTTGACATCACTCGATGGTCGCTCCTTGATTTGAATCGTAATCCACCAATATGTCAGTCTGATTTTTTAATTTAGTGCTTCTTGTGCTGCTGAGTGCTTTTATGAATTAGCTTCTTCTTCTTCACTGCTCTTCCATTGTACTTAAGCCCCCCATATGTCGTGTCCTGTGTTCCTCTGACCAACCAGTTGCATGTGTTTTGATAATTTGGTGTCACTGCCTTAGGCATTTATTATGACGGCCCTTCATAGTAGACATCTGCCTATCTGCTTCACTGCCTATCTGCTTCACTGCCTATCTGCTTCACTGCCTATCTGCTTCACTGCCTATCTGCTTCACTGCCCATCTGCTTCACTGCCCATCTGCTTCACTGCCTATCTGCTTCACTGCCCATCTGCTTCACTGCCCATCTGCTTCACTGCCTATCTGCTTCACTGCCCATCTGCTTCACTGCCCATCTGCTTCACTGCCTATCTGCTTCACTGCCTATTGCTGCAAACATATCAAAGCACAGCAAAGCTTGATACATTACACAAGCCATTTTAACTTCCACTCCGTGCCAGCGGACGTGTAGCTGCCCAAGAAATAAAATCTCAAAGCCCCCGCATTGAACGAAGGCTGCTATAGATAGTCCCAGCTTAGAGCTGATGTCCTACTGGATGGGCAGTTGAGACTGACAGATGATGGAAATGATGAATTACTTAGTCTCAGTAGCTGATCACTTTTTGTAGGAGCTGTTGTACCAATCACTCAGAACAACCTCTACACAGAAGACCATGACACTGAACCCCAGGAAATCGTTTATGTTGTTCAGCAAATGAAGAACGGCAGTGTATCGGCGATTGATGGGGATAAAACTGGAACACTTTTAGGCAACTTCACCCAGGCTGACATTAACCAAAAGCGAATTACTTTTGTTCTTCAAGGTTTGTGAAAAAGTGTTATTCATTCATTATAATTATTGTCACACTGTAATATTAAAAATTCCCTTTTATAGCATTTTCTCTATTATAATTAATGTGGGGTAATTACAATTTTCAGTGTTTGACTTCGAGTTTCAAATGAATTAGAGTTGGTTTTGGTTTAAGTGTGATAAGTAAGATATATATATATTATTATTATTAAACGACAATTTATAGAGTGCTATCTGCCTGGTATATATATATATATATATATATATATATATATATATATATATATATATATATGTGTATGTATATATATATATATATATATATATATATATATATATGTATCTTGAGGCTGCTGCATGTGATGTTAGATTTAAAAATTAATTTATTGCTCATTGTTGAATTGTAAACATTCCACTTATAGTATTTTGTATGCTAATGTCATAACAGAAGGTCTGTGTGTGTTGCATTTGCTCGGAGGTGGAGATGTGTAAATATTTCAGCATTACAGTATATTATGCTATGACTCTTTTTGGCCACTGAGCACTGCAGTCTAAGTTAGACACCCAGTCTGCATCTTCAGTCCCCCCACACTCTCCCAGAGGTTTTTTTGTGGGACTGCAAATGGATTTCCAAATCTGAAAATTATGCAAATGTATAGTATCTGGAATGTCTGCAGTACCGTATTGATTACCGGTAAATATGCAAATGATCGTTTGATTAGGGTATTTTTGGTGATTAGTAGAAATGTCAAATCCAAAATTTAAATGTTTTTTAAAGACCAGATTTATTTCATGTTTCTTGCATTTAATTCTCTTCTACACATACAGTAATTTGTAGCAGAACAGATTTAAATTGTGAATGGTTGGTATGTAAGATTTAGTTACCAACAGCTTCCAAAAATTAAACACAGCCTATGAATCAGATGGTCAATAGTTGATGCTTTATTGTAAAAATAAAACTTTGGACACAGCATTTGAAGTTATTCACATAACAACATGTAATACATCAGAAAATTTAAAAGCTTAATTAGCCAACAAGTAATAAGTTTATATATGGAGACTGGAGAGATGTTTACTGTTAGTGCTTGGGTTGTTGTAGATGGTTCGTACGAAGGCTCTTTTGATTTCCAAGTTACCGATGGTATCAGAATGACCGATTCAATGACTTTTCACGTTGAGTACAAAATTGTGCGTCTTTTTCTCGAATATGCCAGAACACTTGAAGTCTTTCCAGGCCTCATTCAGCCAATCACTTTGTCTCATCTAAAAGCAAAAATAAATGACTCAAATCGTTCGTTTCCAATTGTTTACACTGTTCAGATGAAGCCAAAACATGGTCGTCTAATTACTTACAGTACAATGGGATTGGAGGAGGAGGTGACATCTTTTGTTCAAGATAAACTGAGCGAAAAGCTCATCTTGTATCAGCACAGTGGAAGAATGGAGCAGTGGTCTCAGATGGATTCGTTTGCTTTTGAAGTACAGACGGCACATGCTCCAAGTCTTGAAATGCAGATAATGGACATTTTTATTTCTTACGACAACATCAACGAGTACAACAAGGACCAACTGATGACGCTAACAGGAACAGTTGTCAACGAGGGTGCTGCCGCTGTTATTTCAAAGGCAGAGTTGGATACGTCGAAGCTGAAGTCCAAGCTCGTTAGCAGTGGTTTGAGAAATGTGGAAGTGAACATAGTCATACGAGAACTACCTCAGCATGGAACTATGCGTGTCCGTGGTGAGGATGCTGTTGTTGGTACACGGTTTGTCCAGGACGACGTTAATCGTGGCCGCGTTGCGTATGAACACGACCATTCAGAATCGCTCTGGGACGCATTCTCATTTTCTATTGAGCTGGAAACGAGGAAGAAAGGGAATGCCCACGACGGCTACCCCCACTTGACCAATTTGGTCAGCACTTTTGCAATCATGATTCGGCCGCTAAATGACCAACCGTTTGTGCTTCATACTCAATCTCCCACGATCAAACTGATTCAGGGATCGACAAAGAATATCACTCGGAACGCACTGTTTGCCGAAGATCTTGATACTCCTCCAGAAAACATAAGATATGAGATTATGTCCCCACCAAACAACGGACTCATCATAAACGTCAAACAGCCCAATCAGTCGTTAATGTCGTTCACTCAGAGAGACATCGATCAGATGTTGGTTGTTTTTATTCATGACGGAAGTGCAGTCCCAGGTGCATTTTATTTCAGAGTGTCTGATGGAAAGCACAAAGCTTTGTATAAGGTGTTCAACATATGTGTTATTCCTCTTGCCCTGGAATTGTCAGGTCCGTCAGTTTTAGAGCTTCTTCAGGGCAAGAATTCTGCTTTACTATATTCCAGAAATGTTAACGTGATGACAAATGGTAGGAAGGAAAATGTCGTGTTTAACGTGACTCGCGGCCCACAGCATGGCGACATCTATCTGCAGAACTCTATCACTGATCACTTTAGCCAGTCTGATGTTGAGGATGGCAAAGTAACTTACATTCAGACCAATCTCAATTATCACAATGACAGCGTAGAATTCACTCTTTCTGATGGATACAACATCCTGCGCAACCGCCGGCTTGAGATAATGGTCCGGCCAAATCTGAAAAGATCGCCGGAGCCATTTCGAGTGGTTGCAGGTAATAAAGCTATCATTACAACAAAATTCCTCGACGCTAGTGATCTTGCTAGGATGAGCGGGAGTGATCCAGCGTACCATGTTACCATCGCCCCTCAGCAAGGTCGACTCACGAAAACAACTCCAAGCACGCTGAAACATCGTCGCGATGCCAACAAACGCAAACCTAAGAACAAAGATTCGAGGAAGAAGCCAGATGATGCAGTTTTCAGTGAGAGCAATAATGGCATATTTGTCTTCACTCACAACGACATTGTCAACGAGCACGTTTCTTACCATCCGGCGTTTTCTCACGGCACGACTGGTCTCGTACAGGACAGTTTCTCTTTTATTCTTAAAGCAACTAATGTGCAACCAGTGCCTGGTAGGTTTGAAATCGAAGTTAACCAGACAAGTGATCTCGCTACGGACGACAACGACGAGGATTCGGACGAATCCTCCGACCAATCGTCTTCAAGTAAAGACGGTACTTCTATGTCGGCGCAAGAGAGTACAAGCAAGATGCAGATGAAGACTGCGTTTATTGTCTGTGGTGTTATATTGGTTGTCGTTATCATTCTGATTGCATTCAAGTGTTACAGACGACACCGAAGCAAGACAAGACAGCTGCTGACTGTTACTAAGGAGGACTCTAAGAGTCCCCTTGCTGATCCGCCGTCGTCTCCCGTTTCTGTCTCTTCTGATGTAAACGCTGCACCAATGGGTGGCGTTGACAATCGTATTCAGTCGTTGAGTTCGCTTAAAAACGCAGGCCCCACGGTGCCTGTCATTAACGTCACTCCGGACACTCCAAACTCTGCACGTCGAAATATTCCCAATCGACAGCAGACGCAGGCGGTGGTTGAACCACCCCCACTTAATCACAAAACCATTACTCCGCCGCTCGATTCAAGGACGATCTCGGATCTTGAACTTCTGCGCGGTGAATTCGAAGAAAATTTTCATAACGAAATGGGAGAGTCTATCAGTCGACAGTCGTCAACAGATGGAACTGGCGGTAAGAGAGAACGGGCTGCATTCGATTGGGAAAATATAGATCCAGAACTGCTCGAACACTGTCGAAAAACAACGCCTGTTCTGCACAAAAATCAATATTGGGTTTGAGAGTGTGCAAGTTTTTCAAGTATTTTCCGATAGTGATAGACTCACTTAGATAGTATCATTCATCAAAGCTTAAGCTATCTAGTCATTTGCGTGATGTGATGTTGGCTGAATCTTCAATGAGACCAGGGATGTATAAAACGCATGGAGGAACAGCGTGAGTTGCATGACTGGAATTTTTGAGGTGACAGACTTCTTGATGATCCGTTTCTGGTTGTTCATCGGATCCTCGTAAGACAGTTGTGTGTCTAAACATGGAAGTTGCAGAAAATTGGGGCTATTCTAACATAATTCAACATACTACTTCGAAAATCTGCGCTGTCAAAAGTTTTCAGGACTTGTTTTGCATCATTTGTTCCTCTAGAGGGTTGGATGTCCCTGGATGAGGTAAATCAAGTGATAGTAAAGAGCAGTGTTTGGGGGAATGTCATGAAGGAAATTGGTTTGCTATCTCTGTGATAATATTTCATAATGTGACACAACAGTACTGAGACTTCTGCAATCCTCTTTAAAATTCTGTTTTATTTGTGTACAATCTGTCTGGATTTTGTTCTTGTGAAATTGCTGTATTTTCTCCCTAAATTATGAAGCTGTCTTTTTAGGAGCAGTTGTGCAGATGACTGCTATAACCCTTTGTTTAGTTAACAGCTGTGGCATTACAATACTACTAGTGAAACTGGAGCAGTTAAGTCAATTGAGCGAAGCAGGTTAACTGAGTGAGGCTTATATTTTATTGTTACTAACTCTTGGTAAGCATTATTTTAATTGAGACAGCAATGAATGGCATATTTATGAAGATATTGTGTGTAAACAGACCTTAATCTATTGAAGTTGTTGTTTACTCACATACTGTAAATCTAATCTTCTAAAACCACTTTGATACTGCAAGAATTATTTGCCACTAGGGACGTACTTCTATCTACAGATTCTGCAGTTAATATTTTGTACAAGGTCTTATTTACATTTTACACTTTGATTAAGTTTGCATCAGTTACTCATTATCAATCTAGATGACTCTGCAAACGATTTAACGAGCATTGCCTGCTGTTTTCCTTATTTTATAATTATTTATGTGTGTGTGTGTGTGTGTGTGTGTGTGTTCTAGACATCCTCCCATATTTTGCTGCATCTCTGCCACATAAATCATGCATTTGATGCTTTTGGAAACCTTTTTGGTTTAGGTCCATTAGCCTGTTAAGACAGATGGCACGCAGATGTTGCCTCCTCTTGCCAGTTACCTGTTACTATATTTAGATCACATGCACCTTTTTAACAGGAACTGGGCAACTGAACTCACTTCAAGAATTGTGTCATTGTTCATATAATTATCAATATCTTGACAATAATATTATATTATTAATATGTAGATTTTCTGAAGTCATCATTGCTGGTTTCTTTATTTCATTCAGGGTAATTATATAATTAGATATCTTTTTCCTGAATTTTGATTTACAAAGTTATTGGCACAGATGTCAACTTCTTGTTGTATGCGTAATGCATTATTTACATAGTGCCTTCATGATTATTGGGCTGTGCTGATGCTGCACCAAGTAAAGATATTGTTAAAAAGTTACGACTAATAACAAAACTATTCACACACACATATACTGTACACTGTGTACCAATTGAAGAGACACCATTTTAGAAATCAATATAACTTCAACAAATTTTATCCAACATTTATTAAACTATATTCACGTTAAATTTAATCTATTCTACACAATATATATATATATATGTATACACACACGTGTATATATATATGTGTGTGTATACATATATATATGTATATATAATATATATATATATACACACACGGATTATACGCGTATAAATGCCCTGTATTAGGTTGAAAATTTGTTTTAAAGGATTCAATATCTGTCAAACCTTGCATTTGGATTTAAGTATGCTATTTGTGGATACCTGTTGTTTGGTCAACATCAGCCTTTTTACTATAAAGGATACAGTTTTACCACAACCCCATTGACTAGAAGCTTATGCCAAATACAGGGTGGCACAAAAAACCGGACTATATTAAATGCCAAACCTAATGTGACTAGTCCGGTTTTTTTGCACCACCCTGTACTTCTAGTATCATTGATCATTGTGAAAACAGACTTGTCAGTTTGTTCAAGATAACATACTTCATTGCATTCTTGTGGTGATTTGAGTGTTGCATATAAAGTGTGACTCATTAGTGTCCTCATACCAAAGTAGCACTCACTATTTTGCCCAGTTTCAATACAGTGGTTCTCACACAGGGCAGTCCCTACTGAACCACTTTAAACCTTGTTATATTATATTATATTATAATAGTGTTAATCAAGTGAGCGTTGTCAAATTTTATGGGGCTATTAACTGTAGGAGACATGCTGTTGGACTGGTAGTTGGTCAGAATGGGCCTGAAGCCAAATTTAATGACATATTGATGAACATGGGGTTTTAACAAAGGCAATTCAGGATATATGAATGAAGACATACATTCTTTTTAGTTTCTGATTGATCTCCAGAATGACCTGCATTTTGCAGATGGATTTTGAATGCCTGCCTTCAATTGATACCCTTTGAGTATTAGAACTGGTGCTAGGAAAGTGTTTTATTATTATTATTATTATTATTATTATTATTATCAGTGCTTCTTTTGCGATGGTACAAGCCAATGTGGCATACCGGGAAAATTTCAAAACTATTTTGCATTTTTCTTGCATCATTACAATTAAAAATTGAAAATTTTACATGTTTAACTGTATTGTTTACTGTCTCGGTTTCCATTTGATTTTGATGCATTTTATTTTCCTCTTATGATTGCCGCATAGAATATAACATAAACGTCTACATAATATTGCATACCGGCTAATATTTTTCCAAACAGCACTGATTATTATTATTATTATTATTATTATTATTATTATTATTATTAGCCATATATATATAATCAATGGGGGTCTAAGCAAAACTCAGGCAGAGTTGACCAGATGTCAAACAATTTCAATGTAGCATACCTATAGCCAAATGTAAGTTTTACCGGATTTTACCACCTTCGTATTAACTAGGATGTACTGGCCATATACACTATACTATGACACTATGTAGTATAATAGTATCATGGTAAATTTCTAGAGCCTATTGGGGATAGATTAACTTTATGGGCCTCAAAACTGCATATAGGGCCTATTAATGTTTTATTAAACTGTCTTAAAATATTATTTCTCAGTTTATCTAATTACCGTATATGCATCAAAATGACCACAGATCAACTTGAGCAGAAATGCTGCACTTATAACTGATGGTCCCTGAAGTCAATAATTTCCATCTGTCTCTACTAAGGTCAACAATTTCCAAGGCCACTTCTTGCAGCCCAATATGCCTCCGATATAAACTAATTTTTTTCACTCCGGCTGAGTAATTATGTTTTATATGCAGCAATTTATCAATATGCATTTGTCGTTTCTTTATCTAAGAAGATGCATCTTATGCTGATTAATGGGTGCTTTTTATGTCTTAACTAATATTAAGCGCAGATCTGCACAAAATATCTCAGCTTGTTTGATTCCTGTATGGAGGAGGCAATAGACACATTTCTTTTTCCTTGTAATTACCACAGTTTGAAACTATGAAAATGTCACAAGTTCAGATTTCACGTTTTGCAAACGGATATTTTGCTAGAGGACGGCAGACAAAGCTGCAAGCATTGAGTTTGAATTGAATTGAATTGCCCGCTATGTAAGTAAATTGCAGTTTCAAAACACTAATGGAAGTCTTTTGATACTGCGAAATATACCAACTGGCATTTAGGTAATTGGCAATATGTTGAAAGAATAGAAAGAATAGAAAAACACTTTGTGTATAATGTGTGTTGCTGACAATGCTAGGTAAAATTGTGTCTTATGTTGGTGTATATCCAATAGTTACAATGGACCTATGACTTTAGTTATTACAGTCACAACAGGCTTTTAAAGACAAGAGAATTTTCTGCCAATTCCTTCAATATGCTTAACTATTACCTGGTATACAGACCAGCAAAAGAATCCTTAAACTGACACATAGGTTCATTCAGACTTACTCTGAACAGAGTGGGATTTAGCCGTCTCTGATTAAATGTTTACATTTTAAGTTACAATGCCTGTTTTTGTTCAGTTTCGGAATTAGTTTATGATTCTTAATATATCCTGATGCATTTTAAACAATGTCCAGTTTTGTCTTGAGGTTACTTTCACTGATGCCACCTGACTTCTTAGAGTCGGTGTTTGACTTAGTAGTTTTAATGTTTTTGCTACAAAATTGATTATAGAAAACAATTACTAAAACTAGATCATAGCTGTAATCGAAAAGATACAATGGGTGAACAATATTCAGGAATTAATTGCTAAGAGGAGATATTGCAAAAGAGAACAAAGGCTAGCAATTGTACTGGATAATTCAGTTTTAATAAATAACACTGGTCTACGTCAATTTTGCTGACTTGAAGACAACATGTGATCTTTATGTATTTTGGTGTGCTGAATCCAAAAATCACACCCATTTTCTCCTATCACGTCCAGTTTTTCCGCAAAACGCTGTTTACTGATTTACTGTTTACTGTAATAATGTAGCATTATGTATTATAATTCTTTAGCTATATTGAATATGCAAAAGATAAGGATGTGCAAAAGATATGCTTAATATGCAGTGGCCATAACTATTTAATAATACAACAGTTTAATAGGCAGTTTTAAACTGCAGACGTCAGCATTTTATGGATATAGGCCTATATAAGCAGCGTGAAACCGACGGCAGCATTCAGTCGTTCATGAGGCTTACAAGTCGCAGTAAATTTAACTATTCTAACTAGCTTTCTGTGGAATATGTCACCCAGCACCCGAACACTTCGTGAGCAGTGCAGGAATGATCCTGACAAATTTTGCTACATTTGTGGTTGCTTTACAACACCTAAACAAAGGAGATAGGTGTCTGAATTTGTGCATAAAGCTTAGCATGCATATTTCGCAGTTAAATTGGGTGACCAGTAAAACCTTGGGCACCACATAAAGTGTGCAGGACATGTGTTGAAAGCCTCAGACAGTTCATAATGTGACTAAAGGTCAGAGAAAAGTCTTAACTTTGGAGTTCCAATGGTGTGGAGAGAGCCAAAAACCATGCATGTTGATGACTGCTACTTCTGTCTGGTAAATATTTCAGGCATGTCCACAAAGACAAAATCTTCCATCCAGTACCCAAATCTCCCCTCTGCTCTGAGACCAGTTGCTCACTGTGACAAAGTTCCTCTACCTATTTGCACTACTTTGGGAGTTCCTTACGAAGATGAATTTTGTCAGTCAACAGACACCGATTGCGAAGATTTCGTGGCCTTAGAAGTTGACGCTGGAATGCACCAAACATTCAACCAAGCTGAGTTGAATGACCTAATATGAGACCTAGATCTGCCGAAGTCGTCAGCAGAGTTACTGGGTTCAAGACTGAAGGAAAAGAATCTGTTCAGTGTTGGCCCCAGGAACCACGCTTATGTATCATGGCAGAGAGAATGAATCTTTTCAAACATTTCCATATGGAGGAGGAGTTTGTATACTGCATCAACATCAAAGGACTTTTTGAATCAATGGGATGTTATAGTTGTAGACAAGATGCTTTTTGCGACCTGATTACTGACTTACTTGGCAACTTAAGAGTCGAGAATTATGACCTTTCAGTTAAAAATTCGAAGATTGCTTTTCGAAGACTGGGAGCAAACATGAGTGTCAAGTTGCATTTCTTTCATAGCTATCTGAACTTCAAATCTTTGAGCTATGAGTGAAGAACAAGGAGAATGCTTCCAGCAAGACATCAAGACCATGGAACGTAGATATCAAGGCAGATGGAACTCAAACATTATGGCAGACTACTGCTGGTGTTTACAGCGTGACAACTGTGACCATAACTATACTGGAGCATCCAAAAAGAAGATTCCTTTCTCAAAAATTAAATTTAAGCAACTAGCTATTGCTCTTATTGCTCTCTTGGTTAGAAGACAGACTCATTTTTTGGCTGAATAAAAAATATTACGTGTTATCGGTTCTTCAGAATTTCCTATTTTCCCTTATGTTTGACTTTAACACCTTTAATTAAGCATTCCTAATTTGCGAAAAAATTTGACGTGTTGCATAATTTTTGACTTCATATCTGGAATCAGCACCTCTCAATTGGGTAAAATCAGCAAAAATACCTAGGTCAGCAGAAATTTTTTTAAAAAATGTAGACCAGTGTAATCACAGTTGTGTGTGTGAGTGAATATTTTGTCGAATAGAAATGGCATTCAAAATTTAATAACTTTCTGCTGTTTTATTTCTGACATACATGTAGTGCATAATCAGTTTGTCAGTTGTGGATAGTATTTACTATTTTTGACATTTCAAAGTCATTGGCTTTGAAGAACAACTTTGCTATTAAAGTGTTGGTCTGAAAACGTGTATTTTCCGTTGGAGATGAATCGTGTGTTACCAAAGATAAAGTGATATCAGATGGCATGAAGTTTAGGGGTAGAGATCCTTGCTGTAAATATGTTACATGTCTATTTTAAAAAACCTTTTAGTATTTTGCCTGGTTGTTTGACGGCAAGGGGCTGTCCATTAATTATGTCAACAATTTTGGGCAATTTTTGACCCCCTCCCTCCTTGTCAACAACTGTCAACTTTCACTCCCCCCATAATTACGTCAAAAACTTTGACCCCTCCAAGATCAATGACAGGTCCCAATAACAAAGTTATTATTTTTCCCTGTTTTGCTCATCGAGTGTCAAAATGTGATGGTTATAACCTTTTTTGCCATGCTTTTTTCCATTGTAATAAGTAGTATTCCATGAAATTTCCTATTTTTTATTATTTGTAAAAAGTAAAATTGTTGACGTCAACTTCTCTTGACCCTCTCCCCCTGTCAACAACTGTCAAACCTTTTTAAACCCCTCCCCCTAAATTGTTGACGTAATTAATGGACAGCCCCCCAATCTTTGGCGTGTTAAATTAATTTTACTGTTTCTTTGGTAGCGTCTGAATAAAACCTTCTTGTAACAATGAATGTGTTAATGGTAATACGCTCAGTGGCGGCTCCAGGCTTTGGCAAGTGGGGGCCGTTGGGGGTGGCAACTTCTAAGAATTGGAGGGCCAACCATTTGTTAATAGGTATGACCAGGGCGCGATTTGCGGGGAATCTTCCCCCACTGCCCAACTGCATCCCCCTACTGCTACACCCCCCACCACTACATCCCCCCTCTGCTACAGTTTCCAACAACTACATCCCCTCCAAGCTCGACATATCCCCCCCCCCCACTGCTCCAGGTCACAAATCGCACCCTGGGTTACTGGGTATGACCGTATGTTGTAGTAAGTATTTGGTTCGAACAGCAGCGTGGAAATTTGTTGATCCATTTCTAGTTCTACCTGTTGATTAATAAGCTACAATTTGATTCTAGCTGTTCGGGCGACCTAAATTGGAGCTGTTTTAAAGAACTACAGCCTGTATACTAAGAAATAATGATGATGAAATTAAACTTCCTTTCGACTTGTTAATCACTGCCCTTGCATATTTTTCGTTTTTAAAAATTAGTTTCAACCCCGGTTTCTGATACACACATACATTCGGGAAAACACAGAAAAACACAAACTTCGTCCGCGCCTCTTCCTTCCTTCCTTCCTTCCTTCCTTCCTTCCTTCCTTCCTTCCTTCCTTCCTTCCTTCCTTCCTTCCTTTCTTCCTTCCTTCCTTCCTTCCTTCCTTCGTCCAAAAGAGTAAAGCCGCTGATATTTCACACAAAGTGATCGCCCTAAAGCCAAGTGAAAGCTTTCGAGAGATATTGGCCTATAATGAAATCGTATACGCCTCTATAAGGACGATATACGACGGTGTTTGTGTTTCAGCTTCGCAGGTACAGCGCCGGGTCCGACTGATGCAGATCCTTCTCTCGAAGCTGTCTCTGGTCGCCGTCGCCGTGTGATTGCCCCTGCGATGTTCCGTCGGCGGCGGCCTCTATGTTGTGGTAGGACCACCACATCGACGGCTGGCCCCCGTCGACGCTCCCCGCGGCGGTCACAGCCGACAGGACGTCGTCGCTTCGGCCGCTGCTGCTGCTGCTGCTGCTGCCGTCGCCGCTGATGTGGCATCTGATGACGTAATCGTAGTCTGGTTCGTCGACAGGTGGCAGCCGACTCTCGCGCAGGTCGACCCTCGTGACGTAGTGATAATACTGATCGGAATTGTCAGCGCCGCCGACGACCAGCTTCAGCCCGAGGGCATCGCGGGACGGCCTGAGGTCGGCGGCGGCGGCGGCTGAGGAGTCCGGGTGAGCGTTCTGATGGCGTTCAACCTGAATGACGACGAGGCGATAGATGAGCAGCAGACAGACGAGAGTGTTCTTGCACGTGAAGAACATGTTCGTGTGACTGACGACGCCGTACTTGAAGATCAGGAGAAGACGAAGAACGAGGAACGGAGCGTCCTGCATCAGGATCGATATGACGATTCCGCAAACCTCCGACGAACATCCGTTCTCCTGTGACTGTGACGAAGCGGAGACTGGAGGAGGAGGAGGAGGAGGAGCAGGAGGCGCCAGAGAATGAGTAGAGGGAGGAGGAGTAGTGATAGGCACCGAGGAGACGGGGGATCGTAGGGGAGGAATGGGGACGGCCGTGGGGGCGATCGGTGGTGACGTGTGTTGGGGACGGATGAGCGGTGCCCTTGAAAGCCGTCAGGACGACGGTGAACTGGATCAGACTCCAGGACCACATGGACAGAATGATGATGCACAGAGGCCGGTTCAAGCTGACCTAATAATTATACAGAAACACGCACAAATCGAGGTTTTACTTCGGAGCTGCATTAATATTTCTGACCGCTTTAATACTTCGTCTCGGCCCTAGTTTTAGTGACCAGAATCAGGCTTGGCATTGATGGTGGGGGTGGGGTGGTGGCAGGGGCTTCTATCCCTATTTAAGGTGGGCGCAGTGTGCGCCCGGAAAAAAATGGGGGGGGGGAAATATTTTGCTTTCAACACCATTATATAAACTATTAATAAGCTAAATGATGCTACTTATCTGAACAGAACCGACACTGATATTGATTCAAAATAACACCAATCGTGACGTAATCAGTGGCGTCATTTGGAGGCAGGGAGCATGGCCCCCCAAAAAATGAAAAAAATTCATTTATAATGTATTAATGCGGAAAAAATTGCAAACAATTGCCAAAAATATAAACAAATTGCAAATTTGCCAACATCGGCCCTAAAATTTGCCAAAATTGACCAAAATTTGCCAAAATTTTGCACAAAATTTGCCAAAATTTTGCAAAAAAATTGCACAGATGCGTAAGATTTGCAAAAAAATTTCTAAAATTTGCAAAAAATTATCTCGCCCCAAGAAAAGCGTGAAATGACGCTACTGGACGTAATCAATGGTAGCCTACATGATAGCTATGCCTAATACAAAGGATAAAAGGCTGAAAATAATACTAAGTCCACAAGTGAGCAAATTAGCAAGGTGAATTTGTAATTTGGGGGGATTCGTATTTTTTGAGGGGGAATTGAGCCCGGCTTCAAGGGGGGATAGAAGCCGCTGGGTGGTGGCATTTAGACCATCCCCGGAAACTGAAATCTGTCCATTAGGCTACTAGCAGTTTGTTAAGCTACTCATCTAATGCGAAAAGATCGCAGTTATTTGCTTGCGTACGTGAAAGTATTCTAACAACGTTACTACCCTTAGGCCTATGACTCTATGACCCTTTCGGACATTAGAAGTTAGAACCATTCTGGCAAAGAGCTCCATCGTCTATAGACTCTATCCGAATAATTAATTAAGAACACCAGGGGCGTAGCCAGGAATTTGATGGGGGGGGGTATAATGTGATTTGGGGTATAAATCTTTAAAAACTTTGAAAATCTTAAAAACACATTAAAAATTTTAAGGTAGCCTGATTTCTGGGTATAGGCATATATATATATATATATATATATATATATATATACTGTTTTACCCCTGTCGCTACGCCCTGAAAAACACATCTATTCTAAGCCTACGAAGAAGGTCGTGTGTGTGTGTGTGTGTGTGTGTGTGTGTGTGTGTGTGTGTGTGTGTGTGTGTGTGTGTGTGTGTGTGTGTGTGTGTGTGTGTGTGTGTGTGTGTGTGTGCAATCTCTTTGATCGACGTCAATGAAAGAACGTTGTGCGACATTTAAAGAAATTTAGTAAATTTTGACAATTTGGACAAACTTTTCCCAACATTTTCTTAATTTTACCCTTCTATGCCTAATCCAAAAACCTGGCGTCTTCTGGGATTTATGTGGGGGAATAACCCCAAGGATTTTCGTTCACAGCCGTGTCTAAGGGGCCATCCATAAATGATGTCACGCGATTTTGGCAATTTTTTTACCCCCGTTGTCACACGTCGTCACACGTCGTCACAAAAAGTCAGACCTCTCAAATATGACGTCACAACGCGTTGACCCCTTGTGTCGTCTTTCAAATGTCAAAATTAACGTTTCATTTGAAAATAGTCATTATAATTATTATAGTTGAAACAACATTTATAACATTTTTCATTCTTTTTTAAAAAACGAAGTGCATAGTAATTATAGGGGCCTAAGTGTAAAATACGTCCAATTTTGCGGTAACATAGCATTTCGGTATTAATACAAAATATTTAGATTATGCGACGTCACATTTCTGGAACTTCCGTCGTCACAAATGTTTGAATCCCCCACACTTAAGTGAGTGACGTCATTTATGGATGGCCCCTAACTAGCCTATTGCATTTCAGAAGACCATTATATTAAAGTCAATGTCTGTCTTCGTGTCTCTTCAGTTTACGTTTTCGTGTATTAACCCCCTAACTGGGTATTTAACTGTAACTCAATGTAAAATGGACGGATATATCCGGGGTTCCCATGCAGTTAAGGGGTTAATAATTGATATGACGTGTATAGCGTCTCACGACTTCCTCTTTGAAGGGGTCGAAGAGGTCGACGATGTCGGCGGCGGTGGCGATGTAGACGAGCAGAAGCTCCGACAGCTGGTCGTGAGTGAGTTCTCCCTTCGGAAGGATCCAACGACCGATTATGAGGATCAGAAGAAGCAACTGCTCCAACAGACGCACCATATCCTCCGTCGACACCTTTATCTTTTCAAAGACAACAAACCATTCTATGCATAGCCTACTATATAATGTCTGAATGTACCTCGTAAAATGTGTTGGGTACAAATACCCTCCCCTCCACACGCGCACACACACACAAACGAATTATATATATATATATATAAGTAAACTTCTATGGCGCCACTATCATCATAATGCCCAGGGCATGGGCATCAGCCAATGGCGCACCAAATCTAAATTGAATAAGATGCAGGTCAAGCCGTAGAAGATCAGTCAGAAACGGCGGGGGAGCAATCTAAGGGGGGATAAGTCAAGTCAAACAGTTATGTTTTAAGACCGGATCTGAAAGACGACAAAGTGTTAGCCTCGATAGTTATACGAAGTGTGATATTGGCAATGAATTCCAGAATCGACATATAGACACGCACACTCATGCAGTGCTCTATAATTGGTCTAAAAATCATCTGGCATTTCTACGGACACAGTTATTCTGGATAACTATTGATCTTTACTTTGCATCATCGCATATCTCCTACCACTTCTCTTATGATCTGCGGTACTTCTTCCTCTTCCTCTCCTCCTCCTCCTCCTCCTCCTCCTGCTCCCTCTCCCTCTGTCTCTGTGGTGATCGTCGTATTGTCTTCGATTGGACCGATGAGCGTTTGGTTTTTGTGGCGCGTCTCTTCTTCTCTGATCCGTCGATCCAGTTCGTGCAATTCCAGCATCCAGAAGATCGGAACGATCGACAAAAGGTAGCACAAGACACTTGGACAGAACCTGACAATATATACAGCACACACGCTAATTAAGCTATACACGCGTCGAGAGCGAATAATCTCCCTCTGCTGTCAAAGACAGAAGACGATCGTCGTCTGTCTCGCTGGACTTTTGACTCCAAACGCAGGTCCAAAGAACAAATTGTCTGACATCTAAGAAGGGCTAATATTACATATACATTACGATAGCGACATGAATTTTTGGATCGCCCGAAAATTTTCATGGACTGTGTAGTCCAGGGTATTTTTTCGAAATTTGAGAGAAAATTTGTGGTGTCGTAGGGCTTTCATATTTGCACCGATTGAAGCCCAGTCGATGCCTACAAAGAATCTGGACCCGCATTTTGGATATCTATCAGGTGTCTGACTTTTTTAAAGGGTTAAAAATCTATACAATGTATATCCACCATTATTATAATTGCCAATATAGACACATTAATAGGGTGGAAAGTGACGGATTTTTCTACTCTACTGACATCACTGCAAGGTGTTTGAAGGTTCTAAATAGAAATTTGGGTGAATTATCGACATGAATTTTTGGGTCGCCCGAAAATTTTTCATGGACTATAGTCCAGGGTTTTTTTCGAAATTTGAGCGAAAATTTGTGGTGTCGTAGAGATTTCATATTTGCACCGATTGAAGCCCCGTCGATGTCTACAAGAAATCTGGACCAATGTTCCCTCTAAATTTTGTTGAGTGTGCGCGGAAAAGTATAGTGCCTGAGGGGCACACTTTCATGCCTGAGCACCTGAATTGTTTCACAGATGTCACTCAAGACAAAACACAACAAAATCAGTGTTTTTCAAACTCAAAATCACTGCACGGCGGCTGGAAATTGCTGCGCGGCGTTTTCTTGTCATGTGCGCGACCACGCAGGCGCGCAGCTTAGAGGGAACATTGATTATCCCCCCAATGTTTTGGTCTATATGGTAAAAAAATTCTATCCTACCCCAAGATGTTATGATGTTGATTCCAGAATTACGCCAAATCCGCATTCTCTCATTTTCGGATGACCCTTTTACCTTTTTTTTACTTGTAAGGGTATATGGAGAGGGAAATATAAAAATATCAGGATGACCTTTTTTCTTGTCAAGACGTTGGGCCTATTTCATGGGCGATTTTATTTTAAGTCCCCACCATAATATGCAATATCCCCATAATGGAGGGGGATTTTTATATTTCTAGGGGGGTCAACTTTTAAAAAGGTATTCTACCCCCCCCCCTCCACCAACGTTGATGCCAGGTTTACGCCACTGAGTCACCGCAATTACCATTTCCACTCCTGGCCTTTCTTGATCTTCAGAGTGACAATGGTTTCCAGGACCAGACCGGACAACGACCCAATGACATACCAGTAGTTGCTGTCATCGGTGACAACAGCCAGGAGCCATATGGCCAACAGTACGTGCAGAGCGAACATGGAACGGACCATAATGGCTCGTGTGACGATGAACCATCCCATCGTGTGTCATCAGTTTACCATGGCAACGTCTCCACCCTAGCAACGCATGACGACGCTTCGATATTCAAACGACCGATGGAAATTATTCTGTTTCGAAAAACACGCTCGATTATTATTTTCCTCTTTGGCGGTTGACAGATCGAGTTATACGCTGAGGTCGTCCGTAGCTCAGTGTGCGTTATATCTCTGAAGCCGAATCAGTGCAGAAGGTAATTGTCCGTCACTCAAATGCGATGTGAATGACGACGTCTGCATATAGGTGCAGCTTCATTCTTTCTGCCAAGCGAAGACGCATTAGCCGAGGTCGTAGGCCTACAATTTCAAACAGGTAGATTCTGAAAATTTAGAAATATGTAACTACATGTACACGTTTTCTCAAATATATAGCCTAATCACGTGCTTATCGATTTCGAAAGAAAAGACGTTGCTGCCTTGAAACTACTAATAACTAAATGCAGTGGCGTAAACTTTGATGAAAAAGTGGGGGACCCGACACCTAGGTCTATACCTTCCACCTTCCTCAATATCCACAATTTCTCAATTCGCCGATGCTGCGAAGATGCGTAGAAAATGTGACTATGTTGATGATGCAAATATGCAGCCTACAGAAGAGGATCTGACTGAAGAACTTGTTCCACTGTGGACTGGCAGATGCTTTTTAATGTCGACAAATTCTCTGTATAATGCATGTTGAAAATCAAGCGAAATAAAGAAATTGGCAAATAAAATGATGCTGGCACTTTTAAGTATATGCAGAGACGTCATTTCACTGTTTTTCAGGGGGAAAGACACTTTCGACATGACAAATTTGCGAAAAAGTTGACGACCTTTTTTTGCTTTTCAGTGTTTTTACTTATTTAGCCAGCCAATTTTTACATTTAAAACTAAATAACACAAACATTGGTTTTAAAAAAATTTCCCTAAAAATCAGGGGGCGGCAACGGCCCCCTGCCCCCCATATGACGTCCCTGAGTATATGGCTAAAAATATTGATTATCTTGCGTAAGAATAACATTTGAAATAACAATGATATCATATTAAACTTCATAGGCTAACGGTTTGATACTTGCAAGATAACTTATATCCTTTGACTAATCATGTCTACGTCCAATAGCCTACTTGATAACGATAGCGCGTCGATTCTAATGCTGAACTTTTAGTCCTAAGACAATGACAATCCATTGCCCGAATGTTTGCCAGACTTTCGACGCAAGAGACTCTGCTCTGTGTCCATCATATATGCATACAATAACGACGAGCAGTTCAGCAGCAGCAGCAGCAGCAGCAGCAGCAGCAGCAGCAGCAGCAGCAGCAGTTATCGTCCTGCGCAGCCGCCCATATGCAGTTAGACGCCCTTGCTCTTAGAAGCCAAGTCACGTCCGTCAGTCAGCATCGCTCCCACCATCTCCATCGGATTGATTAGTGAAAAAGAGCGGTCGAAAAGCGTTCGACTCTTGCATAGGAAGCACAGGACGAGGTACTGTATGCGTTGTATAGGCCTACGAGGCTACGACGCATCAGACCAGAGGCCCTTACATTATACACGAGTCTAAATTTAAAAGAAGGACCCGGGAAAAGCAATTCCGTTGAAATGCTTTGCAGAACCAGTTGTGCAGAGAGAGCGGTGAAAATGTTTCCCATCGAAATTCTTAATCGTTTACAGGGAAAATTTGGTCAAATAGGAAAATTCCTTTGGCTTTTATTCTTAGCGTTTCATTTCGAACGTTTTTCGTTGACAGCTTTGGATATGTTCTTGCAATGGTTTGACTAATGCAGTCGTTGTCGTGAGCTCGATGGCTGTTGGCTTTCGATCAAAAATGCCCCAAACATTTTGGTCGCCCTCATCTTAGTCATAAAGGCCTGGTTCGGGTCTCAGAAGCTGATGTCGAGCAGCGATGTCAGCTGCTCTCTGCTCAGTGAGTTTAAAACTGCAACTAGTGAGGTAAGAAAGCGACGCAAATCCGTCTACGCAGTCCGATTTCCACAGCACAATTCTTCCCCATCTTAGAGAACAGCCTATAGTCAATTGGGTCTACAATACAGTAGTCATGTTCAGATAGGCCTACTGTCTGGTCTGTCATAGGCGTAAACTTCTATTAGGCCTCTAGGCTCGAGCCCCCTACACTTTTTGAGAGGCTACCATAGTGAATGTATAGGGGTTGTGACCCCCGCGGTTTCTATCAAAGTTTGCGTCAGAGCCGTCCGTCAACATCTGTCTCTCTCTGTCTCTCTGTCTCTCTCTCTCTGTCTGTCTGTCTGTCTCTCTCTCTCTGGCTAATTGTCTGGTCTTATTCTTCCTGGTGCGATAATCCCCGTGCTGTCGGCGACCAGCGCTCAATGGACTACATTGTGGATGGTGTCCAGAAGTCTGTTTCCCGCCGAAGGATTCGCTCCGCTGCACATGACTGACACTGTCCGTCGGTCGACGCCAGATCCTCTTTACGAATCCAACATTTCAACCGTCCGCCGTGGTTTAGCATTAACAGCAGCCCCAAATATATATATTGGACCACCGTCCAGTTGCTTTGAATACGCCATGGACAGCGCCGGACCACGGCATCTGACCGTTGTTACTGCTATACAATGGCGGCTCCAGGATTTGGCAAGTGGGGTGGCCTTGGGGTGGACACTTCTAAGCATGGGGGCCAACCATTTGTTGATAGGTATGTGGCAGTAAGTACAAAGTCTCAACAGGGGGCACTGTGGGGGGAGGCATTCAGTAAGGGGCATGGCGCCCCCCGGACCCCTCAATATCAATGGCTAAATCACTGTGGATTGACAACCCTGGAAAAAAGAAAAGAGAGACTTGGGACTTGTCATTGATCTGGGGGAGGGGGGTCAAGAGTTGTTGACGTAATTATACGGGGGTTAAGTGAAAGTTGACACTTGTTGACAAGGGGAGGGTCAAAAATTGCCCAAAAATTGTTGACATAATTAATGGACAGTATTTAAATACTTTTTACCCTGGTATTTGGGTATTTAAATACTATTTAAATACTACATGAGAACCAAGTATTTATGAAAGTATTTCAATATTTCAGTGAAGTAGGCTATTTATTACAACACTGGCCACCTCTTGCCTCAATGTGCGGGCGTCCATGTTAGTTTTGATTGTTCTCACCACGGAGGTGGTTCTCACACACGGCAGACCTATATACAATTCTGTCGTTATATGAATAGTGCATTGGTTGATTGGAATGGATGGCAATGTGAAATATCAGATGTGCTGTACTGCAATGCTTTTTCCAAAGTGAACAGTGAATATGGGACTAATCTTCAAGTGATACGATAGATAATAACAAATATAAATAGATAACAAAACATTTGTGTTTTCCTTGGTTGTGCAGTGGCGGCTCCACTGGGGCCAGGGGCCCGTGCCCCCTATTGACTGCCTGGCCCCAGTGGCCCCCAGTTGGGACCCTATACTTAATGCTAAATACATTAAACAACACATGGTTGGCCCCCATGATTAGAAGTTGCCCCCAACGGCCCCCACTTGCCAAATCCTAGAGCCGCCACTGTGGTTGTGTACTACTGGTTGTGTACTATTTTTTATGCTGTGCTTGTCACGAATAAAGATGATTAAAACAAAAATTAATTACCGTTGCAGGCATTGTTGAGTCCACTCGTTGCACCCTAATCGACAGGGACCTACCAGTTTCTAGAACACACGCACGCACACACACACACACACACACTGTCCTAAACAGCCACTGCCAACATCAAATTTATCATAATATCCTGGAATCTGTGACAATTATGCAGTGGCGTCGCTAGGGTTGGTGTCACCCGGTGCGGTAAACTCATGGTGTCACCCCTCCAGACTTCCACCATGGACCTCTTCCAAATCTTTATATACTAATATAGGCCTACTAGCCCTACGTAATCGGCTATAGCTATGTTTGTAGAATAAGTCCAAAAGTTATAAGTGACACAACAAATAAAAACAAATTAAACAATATAATTGTAGCCTACTGCAGGAAATAGTTTTTACGAAGTGTAACAAATTTGAGTTATTGTTATTCTCTCATGAAACTTTAGTTAAAATTTTCCTTTCCTGGCCTTCACAGCTGAAAACCTGTCAATCACTCCATCAAAATCAATATCTTTCACCATATCACTTTCAATTGATAATAGAGCCAGACCAGAAAGCCTTGACTGTCCCACAGTGGATCGCAAACAGTTTTTTTATAAGTTTTAATGGCGCACACCTCCTTTAGCTCTTGCATCTTGCCTTGTCGCAACACTAAATGACCCATCCTTGTTCTGAAAAGAAGGACTTCCTTTTTTAATAATTTCAACCCGAAAATGATCTTGAACTGGTAAATTCCAGACAGAAACATCTGATAAAATATTTCATTTTCCTCATTAATTTGACACATCATAACATTTTCAGTATTATGGTTAGAATCATTATCAGCATCTACTTCTGCTTCTAACTCATCTACCTCCATTCCGTGTATTTCTGCATCAATCTCTTTTATTTCCTGCACTATCTGCTCTTCAAGTTCAACAGACTGTGTGCTACTAGCATCTGAGAGATAAGTATCAATTGTAGACTCAGGAATATCTTCTGATGAACCATGATCATCTTTTGCTTTCGTGACATATCGAAGCATGGACCCAGGTAGCGATTTTAGTGATTCGCATCTTTTCTTTCTTGCTTTTCGCTGCTGAGTGCTGACATCCACTAGGCCGTTTTGATGTGTGCACTCCACGTGGCATGGTTGAATAGTCTTGAACAATATAATAAAATATATTTTTAAATTGGTGAAATGTAATTACTTGAATGCTAACAGCACTACAGTGCCACTATAATCTTTCTGGTTTCTACGAAGAAGTACAATTAAATTTTGTTCACAGTTTATTCTGTGATAGATAAGCTGATAGGACAGAAATTGTAGTACTCACTTTTTAAGCGCAAGCCACCTAAGTCTTTTGTGTTTCCTTCTATAAAAATTTCTGTTCAGTTCTAATTCACTTTTTAAAAGGTTAGTGATGTGATAAGTTGATTTATAATAATTCTAAAATCCACAATAATTTTCCTAACACACGACTCGAGTATGTAGGCAAGCAGAAGAGGATCAGTCCGGTGATAAATGCCTGTGAGTTATCGTGAGTCATATATATATATATATATATATATATATATATATATATATATATATATATATAAATATATATACACACACACACACACACACGCGGCTACGTCCAACACGACCAACAGTACTCTCACGCCCAGATCAGAGGCTCCAGACTCCAGTGGCCTGCCGCCTGCTGCCTGCACAAGGCAGGACAATTGGCTGAATCTTACGCAGGGTGCATCCAACTGTTCTTTGGGACTCGCTTATTATCCCTGGCCACCTACAGAGCCAGTCAGCCAGTGCTCTTTGGCAGACTCGTGGCCGAGCCTGCCTATGTATGTACATGAAACCCGAGTAGACCGAGCTCTGTGTTTTCTGTTTTATACAATTTGAAAATTTCCAATTTTTCAGTTTGGGTGTCACCCCTCTGGGTGGTGTCACCCGGTGCGGACCGCACCCCCCGCTCGACGCCACGGCAATTATGGTCTCACTTTTCTACAGTTATAGAGGCCACTTTAAAAACATGCAACCCTCTGACTGACCTGGTCTTTTGCAGATGTATTTGAAGTACCATCGATTGATACAGTTAGGTATTAGAACTGGTGCTATAGAAGTGCATAATTATTATCAGATGAATCCATTCAAATTTGGTGCCTAAAATAAATCGTATTATAATCAAAACACCAAAGACACAATAAAGAAACCAGGTTAATATTAATTGCTCATTAAACACAAATTTTCGCCAAACTGTAAATGAATAGCATTTAAATATCAGTATAAATATTCAGCATTTAAATAAATAATAATAAAATAAACACCAAAATCCAGAACACGATTGTCAATCCGCAAACAGGGCGCGATTTGTAGGGGGGATTTCCCTCCCAGTGTCCAACTGCATCTCCCCTACTACTACATCCCTTCATCACTACATCCCCCTCCACTGCTACATTTCCCCAACAACTACATCCCCCGAAATATTCCCCCCACTGCTCCAGTCACAAATCGCACCCTGTCCACAAATACTACTGTATATGGATCAGAAGCGCGGGTTTACAAAAAGAGAAAATGAAACGACTACTTGCTGCAGAAATGCGCTGTCTAAGAATTCTTAGAGTCAGCAGACTTCAAAAATTAGAAATGAAGATGCTAACCTGGTATGGACATGTAAATAAATCAGATTAAATACTTGAAACTTTACCAAAAAACACTTTACACATATAAGGAAGATAAAAAGGAAAAGGCAGGTCCAGAAAAAATTGGTATACCACAGAAAAATCTGAAATTAAAGTAATCTATAGAAAATCAGCAATTAGATAAATTGGTTACTAAATAATTATGAAATAATACAGTATATTGTTCCCAAGCCATTTCAAGCCATGGCACACTGCAGCCAAGAAGCAAAAAAGCTAACAAGCAAAAAAGGTCGCCAACTTCTTTATGTTAGCTATAAGATAAGATTCTGGGTCTAAGAAAAGTTATTTTCCAACGTTTTGCCACTAATTTCAAGAAATTCTCACATATTGACACGAAACAAAACAGAATCAAATAATAAATAAACTATGCAGATGAAGGCTTACAACTATCACAGACTAAAAACATTTGCTTTGCTTTGAAATGCAAAACATTTCAAATTGAATACTTAAACCAAACCTTTTTTGAACGTCAGTGCACTCAGAAATAGAAATTCAACTAAACATTTTAGCCTCCTAAACCACTTAAAATCACATTACTATTATTATTATTACGTACGCATTAAAGGGGGTTGGAATTTGGAAATTTTTCCTATGTATACTGTGTGCAACAAGGGAGAGAGGGTTGAAAATCAGACTTTTTGCATACGCACTGTATGAATGAGCCCCGACAAAGTTAACAATAGACTGACAGGAAGTAATGGTTGCATACAGTGTTTTATCCAGACTCCAGGCCTTTAGGGGGATTGACTTGGCTGGAGGGAAAGAGAACAGTTCAATGCAAAAAATTTTTAGTGCTCAGATTTTTTTGGGAGGGGAAAGAATTTTGAGGGTTTTTTATTGGGGGGAGAATCTCCCCTCCTAACAGTTCTGGACAAAACACTGGTTGCAGATAACAACTCAATTACAGTGAAACCTCATTATCTAACCGCTGTTTGTACAGGTACATTTTGTGGCAAGAGGCAAGGATGGTGGCTTAACGGGGGCGAGATGAAAGTTTCACAGTGCATGAACATTGAAAACATGCTTCTTAATAATGTCTCTCTGTCTGACTTCTATCCCGGACATTATAAAATTAATAAAATTTGAAAAATTAAATTATCCCATTTGCTTTGGCTTAGGCCTGAGACATTGTGCACAGCTAGGCGTTAATACTGTTATTATTTTCAAACATTTCGTTCTTCAAAGACTCTTCAATTATAAGTGGACTGTGTACGCCCTTGATACCTCCGGCGTCTTCTTTGAATCGGTTTTCCCCAAAGATTTGTCGGGCGATCGACCTGATGAGAAAACAACACAATTAACAAACCAATCACCTGGTAAAGATAAAAAATTAAATATAAGAGTAAGGTAGTAAACTTGGATGAAAAGTGGGTGCTCAACCCCTATACCTTCTCCCTTCCCATGGTAGCCTCTCAAAATAGGTTGGGGTCGAGCCTAGAGGCCTAATAGAAGTTTACATCTAAAGAGCACCCAAATTTTGTATAAGGTTTACATCACCTGGGAATAAGCAGCTAACTATTCTCAGAAGCACTATATAAATTTGCAAATTACTAACTGGTACTTATTTTTATTTTGGGTCATTAGAGCTGTATTCGCCTGTACATAGTTTTAGAAAAAGCATGGTTTTGCATCTGTGTCAAATGTCCAAATTTTTCGAAAATCAGTGGCAGTTGAACCAAATCAAGCTCTACAAACTCATCTATATAGATGGACAGATCAGACATGAACATAGGTTGGGTCCACCCGTGGTTTCGGTTGGATTGGGTTAGAAATTCCGATGTTTGTGGTGGTTGGTCAAGTAAGAAAATAAGTCATATTTTTAATATATTACGGTGAGCTGATTTGAGTCAAGTAACCCTATTGCTTTTCGTGGGTTGTGTTTTTAAAAATGTACCTATGTCCATGTCTGGAATGGACTGGAAAAACACAAAATATTTTATCCCATTGGGATGATTGGCATTGGTCGTACTAGGCCGGATGGGACTAAACCCCTGGCCCTGGAAATCTGGGAACAAGGGCACTCAATTGAGCACAATATTTGATTAATGCATACGTACACCATGAACTTGAAAATACAAATAACAGGCTGTGCAGGTAAGTTTTCTGGTTATCTGATGGTAACGCCAATGATCCGATGATTCAAACGAAGAGCAAACACTACACTTCATTCTGTTTGGATCCTGCAACAACAATGCACAGTTGACAGGTGGCAATGACGACAACAACACATGGAACAACAACAAAGAAAATAATGATGATGATGATGATGATGATGATGATGATGATGATGATGATGATAGGACCTATTTGTCGCGTACCTGAGGTTCAAAGCATTCATCATCGTCAGCAGTGAGATCAATTGGTTCATTGAGATCGACCAGAAGGTTGAGATCAGCTGGAGCATTAAGACTACCCAAAGGAGCTAACAAAAATTTCAAAAACCACAATGTTGAGACTGACAAAACTGCCCAAAAAGCAAGGGGCATTCATCTATTATAGCATTCTGTTCTTTAGAAATTAGTAACATTTTAACATAAAACATAAGGCAACAGACAAATGAAGCTGAGATAAAAAACAGAAAATTAAAATGCAGGGTCCTCGTAAAGTAAACCGTATTTTTATGAATTTGACAAAAAATGGTACTGGGTCAAAAGATTCAATTTCAGCAGAGGAACAGATCTGAGAGTGCTAGTACTTTGACTTCTGAACACATCAAACACTTCTCTTCTGAATATATCGGATACGAGAAAGTGTTTGTTCTAACGCTACAACACATACTTAAAATTTGACAAATTTGACATGTCTGCTGCTAATTAAATGTTGTCCTCTTATGATGCCTTTCTAAAAGTAGCTTATAATACTGAAATATAACTACAGGCTTTTAGCACTAAATTCATTACTAAACATTTTACACAACTTGCTGAAGCCAATATAAATTTATTCATTAACAGTTACTGTTCAAAAATACGAGACACAGTGATGCAATTGAAATAAGTCTGGCCATGTGACTGAAGGAATATGGGCCCAACTACTGCACAAGTGATGGTCTAGCAAAAGCATAGGAATAGCATAGCATAGGAAGTTAAGCGCATAGGAATAAGGAGCTACTTCGGTGCTTCTTTCAAAAGTGCTATAGAAGTTAATGAGATTTTACTTTTACTTAGCACACAATGGCTGGCCCCTTAATCGCCTATGAGAAAATGACAATAAGCTCCTCAACATTCTAAGATGACATTATGTCACATGGAAGGACAGTTCCAAAAGCAAATATAGTTCATTCAGTAGCAAATTTGGAACTGTGGAAAGATGGCAAATTACATTATTGCACTAAGGCAGTGAAACAAAAGTTTCAGCAGTAAACAAACAGCAATCAATATGCATTATAATATTGCTAATCTTTATCTCACCCTTTACAGGCTTCAACTTTCTTTCTCCCGACGACTGGCTGCAACAGGAACGAAACTTAGTCACTGATGATGGTTTCAGCTTTACCTGACCATCCTGTCTCTGATCTTTCGCTGCCACGAGCTCCTCTTTCGGCCTTTCTTCGCAACTTTCAGCTTTTTGGTTCTCAATTTCTACCGCTTCTTTCATTCTGTCCCTTTCATCTTCCATCTGAGAACAACGATTCTGTAACATACTTATTATTTCCTCCAATGATGTTACCTTCTTTCTGGACACGATAAGTTTATTTTTCAACTGGTTCTTTCTCAGTTCGAGTTCTTTATTTTGGCCTTTACATGCTTCGAATTCAACTTTCAATTCTGCATGAGACTGCTCGCTCACTTGGACCAAACGATTTAAACTTTTAATTTGGTTTTCTGCTGAATTCAAATCCTGTCGCAGACTTGCATTTGTGAGAGACTCGAATTTAAGTTCAGAGGACTTTTTCACGAAATTTTCTTCAGCTTCTGACAATTTCGAGCACAATTCATCATTTTGCCCTTGGACATTCTTTGATGATTCTACTGCCAAATGCAGTTTTTTCTCCAATTCTTTCTTTTCCTGTTCAAAAAGATCAACTTGATTTTCCAATTTCTGACAAGAATTCTTTGCTAAAGAGTTTTCTGATTTAAGCTCTGTAATCTGGTCTAAAAGCAGCTTCTTTTCATTTTTCAACGTCTCTTCCAATGCCATTTTAGTCAAAAGCTCCCTTCAACGACAACAATATTAAATGAAAAGATATAAACTTGTTTTAGAGAAATCAATCAATCAATAAACTTCTATGGCGTCACTATCATAATGCCCAGGGCATCATCCGATGGTGCACCATATCCAAATAGAATAAGATCCAGGTCAAGCCGGAAAGATAAGTCAGAACAGCAGGGGAGCAATCTAATGAGGATAAGCCAAGTCAAACAGGAATGTTTTAAGACCGGATCTGAAAGCCATGGACACAGTGAACAACTAAACAAAGAATTTAAATCCATGTTTAGATATTTCATACCAGAGAAATGCAAAAGGACAAATCATAACTCAATAAAATAAGAATCCAACAACTGAATAGAAACAACAGAAACTACACAACAGAAGATTCTCAAGAAACCAAAATTAAATAAATAAACAAGTAGAAATCATTCAGTAAAAATATCTGATGCAAATGAAAGGGACTGACCGAGTGAGTTCAGCCATTTCCTTCTCCTTTGTCAACAGCTGTTCTCTCAGGCGCCTCCCTTCTTCTTGGCTGATCTGTAAGTCATTGTTGTCCGTAACTTCAGCCTGATATCCGAGCGTTCCAATCTCATATCGAAGGTCTGTTGACGAGGCTACAAAGTTCAATTAGAGCAGTTACCAAAAGGCTGTTTGGAATCAGCACTATTTAAACCAGGGTCTGTGCTATTGTCTAGTCATATTTCCAATTAAATAAAAATTCTGTCTGCAGAATCATTTGTGAATGTTTTTCAACTGTCAGGTGTCTACTAGCAGAACTTGTAGGATGTGCCACCTTAATCGGTTCCTGACTTATTGACTTTTCATTGTTCAAACAATTGTCCATCACAGACAGATGATAATTTAGCTCTTATCATCATCATGGATACTGTTTCATCACTAACCTCTTACAAGTTTAGTCTTTGCATCTTCATTGATTCTTGCCGAATTGATGATGTATCTGGCTTGTTTGGCATATCGTAACGAGCTCAGCGTCTCTTCTATTTGGTTGCTTGAAGGACTTATGGTTGTCAACATCGCAGTTTTTGAATTTCCTCCGAGACTTTCTCTTAATAACCTTCAGCATCAAACAGTTGGATGGACAGATTAAATTCAACTGTTATTTTTTCAAATACTGTTGTAATTCAAACACATAAATATATTATAAACAATTGACACTGTGGACCCCTTACCAGGTAAGAATTGACTCGCGATAAGGAATGAACAGTCTCTTCTTTTTGTTGACCTGCACTGAATTTTCTGCTAGGGCAGAGATGACCCTTCCCAAAGTTACAAGGGAGCAATTGATACTTGCTCCTTCCTGAAAAAATAAAGATATTTTCTAATTTCTCTATGTAAAGCATTGTAATAGCAAGCATAAAATCAAATTCTATGATCTACAACAAACAATAACATTCAAAACTTATAAACTGATCATATCCATGCTAACTTCTTACCCGGAGTCTTTCGCCAGATGTCTTTGCTTGTGACTGCCGTTCACTTCCCGCCAGGTCGACCATGTTGATCCGACTTGTAATGTTGTGTTCGAGAGACTCACCTTCGATGTCGTCAGTCTGATGAAAATTGATTCACAAAACACGTCACAACTAAACGGAGAGAAAATGATTTTCACCAAAATCACAAGTGAAAAGTTTCTTCTAAGCATTTTCATTTTATATTAGAACTGCCACTGTTCTTCAGTTAATTTTGAGCATTTGTTTGTACCCGGGTCTGAGTGAGCAGCAGAGCAACCACAGAGTGCGATCTACTGCTGTTGTCATTGACACCGGTTGCCGCAGTCGCTCGTCTCTTGTTGCCAAGGGTGATCCAAGTGTTGACATCTTCAAACGATTTGACCACGTACGATGAAAGGCCTTCTACGTAGGGACCGAGGACTGGATGCTCTCGAACTTTTAACTGTTGCAGAAAACTTTCTTATAATAACAACAAAATATTCTCAAAATAGTATCTAGTAAAATTTAAAAAATTAAATGAACACTTAAGACTGATTAGTAAAATTAAAATAAAGAAATAAGTTTTCCTCACAACAGAGTAACGTGAAAACTTACGCAAATCTTTTTGTTTGATTTGTCTTTTGTAGCTGATGAGGTCAATAGGTCGTGAATCTTCTCATTATAGATTTCGTATATACTCAGTTGAACGTTGAACTTAATCTAAAACAAACATAATTATGAAAGTTCAAAATGTAAAAAGTATAACAAAAACAATTCTTGAAAATAACTGACTTTACCAGCAGTGGCGGTTCCAAGAACTCTTGGTGTGGGGGGGGATGCAATGAATTTCAAGGAAGATCCCACCAATTGTCAAAGGAATTATATGCAAACGGCTTAGAAGAAATCTGTAGATTTGATCCATAAAATATCATGTACAGAATTGACACTGTATAAAAGCCATTTTAGTCTGGCTGTACAAAGTCATAGTGCAAAATCGAGTTTTCTATTGTTGGAAGTGAATTTGTCGATGACATTGTCTATGGATATGCCCATATTTTTGTAGATAAAAATCAAGACTAATCCATTTAGACGATCATCTTCTATTGAAGACACATTTTGGTGGGCCGGAGTGGGATGCATCCCCAGTCATTCCCAATGTGGAACCGCCCCTGTGTACCGGTACACTAAAATATTGCAATTTTTATATTAAAAACAACAAAATATGCCAATGTATGTTTAGTCTTCCTCAGTGTCAATCCCCATGATGCCACTTGTCATGTCACTCATTCTAATGTCACATGAGCTTAAATCCAAAGTCAATATCAATATTATCTGCTCCAACTTCTGTTGACCTAGCAGGCAGAAGAGATAGTTTGAATCCCACTGGGAAGGGGGTACAGTTACAGTAGTCCAGTGGGTCTGTCAATCATGAGGTCAAGGCCTCAAAACTTGGTCACACCAAAAACACTTTGGTTGCTTCATGCCCAGTTTGCTCATTCACAGATACGGTGAATGAACATTTCAGGTGTCTAACTAGTAAAAAAAGATGGTGAAGGAAAGGTTGGCAACTGCCCTCATTAATGTCATAAGAGATTGAAGGTGCTAAATTCTGGCTTCTCCTGCAGGCACTGACCTTTCACCTTTAGCTTAATGTCTTTCTGAATAAAATGCACAATTGGAAAATTTCCTTAAACCTGACATTAACTCTCAACTGCAACAGCAACATTTTATAAATTGCACAACAGAGGAATAAACGTTTTAGATAAATTGCTAAAAATCAGCTAAATTTTTAAAGAAATGGATGGAAAACAGGACAACTGATGAACATAAATGCTTACGTTGGAGTTGTCATTCTCGTAAATTCTTGTAAACAGGTCCTCGCAGAATCTTGGAATTATACCGACATCTGTTCCATGACCCATAACACTGTCAGGTAGTAAACAAAAATCATCAAAAACAATCAACTTAAAATAGGCCAAAAGAAATGGATTGAACCAAAGAATCTAAAGACAAGTGCAATTGTGAATTGAGTGACATGAAAACTGGATGTCATAAAGTATATTCTGTTTAATACAGAAATCTAACACATTTTTAAAACAATTTTCAAAAATCACAATAAAAATACCCTTTAAAATCAGAAACAATCACCTGTAACTTTTGCCACTTCCTGTCTGACCATACGCAAACAGACATGTGTTGTACCCCTCAAAAACTTTTCCAAGAAGTGGTTTAGCTAGGTCTTCATACACCTGAGCTTGATCGGCATAGTTTGCGCTGGTTGGGTCAAACGACCAAAATGAATAGTCATACATAAAGCGACAAACTTCACCATTGCCAACGGTCACCATAGTTTCATTGCCTTCCATTGATAAAACACAGTGAACATCGGCTTCATCTAACTCTCTGAAACGAATCAAAGGATTCCACGATACTAAGAACCAAAATATCCCAAACTGGAATGCTAAATAACCTTCTTTTAACAAGAATGTAGCCTTATTTTGAAGATGCAATCACAAACAATACAACAACTAATTCAACATAGTATTACAAATCACAAAGCTAAGAAATAATATATCAATAATAACAGCATTGAAATTTGTCTATTCCACAATTTGATATTTTAAAGTCTTCAAACCAAGATTGTGGAAAACAAAAAAGAGGAACAACTTCTGGTGCAATGGCGTAACCAGAGTTTAAATGGAACCCAGGCAGCTGACCAACTTAATAATCATTATTTAAAAGAAAATTGCGAATGTCAATATTTACGTCATTTTTACGCTTAATTAAACGCAAACTCATAAAGCACATCCGCTTGATCAGATGACATAATAATAATAATAATAATAATAATAATAATAATAACAACAACAATGTGATTTAAAGTGGCTTAGGAGGCTAGGTAAGCCTGTGTGAAAACCACTGTACATGTAGGCCTAGAAACTATCCACATTCAATATTAAACCTAGTTTTCCTAGATGGCCTTTGAATCCGTTTGCTGTTTCAACTGTCACTCCCACCTCGTCCAAACTGTTCCATTTGTCCACAATACACAACCCTTGCACTAAAAAATTTTTCTTTCTTGAACCCACCTTCTGTTTAAACAATTTGCATTTGTGGCCTCTTGTGCTGCTTATTATACGTTATACAAAGGCGATATATACCTTTTGGCGGTGATACGCAAGCATTCATTAGTCAAAATTATTTTACGGCAAAAGCGGCAATTGGTCAAAAATGAATTGGTTTTTACTATCAAAAACACAAGTCTTAATTGGATTAGCAGAGCTATAACAGTGATGGGGACACTTTCAAAATCGTCTTGAAATGGCTTTCAGTTCACTGCTTAGCTCACCTGCACCTATACATTTGGATCATCCATGCTGCAAAGCTTTATCAAACCGGGCAACTTTTTCTCTCCAGTTGCTTTGCTCCGGATCTGAATAAGTGCTTTATATTACTTACTACACTTAAACGGGTTGTCTACATATCTCTATGGAGCTATCGTAGGAGCTTTTTTCGTATTCATGGACTACTTTCTTGCTAGAGCAACTGTGCTCCGAGTATGAATTAACGCATAGGAATAAGTAGCTGCTACTGTACTACATGCTAAAGCAGGGTTGGAGTTGCTGGGGGGGCTGAACCCCCAGCTACCTTAGCAAACCTCCCAAAAATCGCATATCTGGTACAAGCAGTTTCTTTCATGCATTGAATTTCAGTCCTCAACCCCCAGCTCAAATTTCACAACTCCAACACTGTGCTAAAGTGTTATAAAAATTTACATTTAAATTACTTGCTTAATGCTAATAAAATGGTGAAACAGCAGGAGTACTTACTTCCTTACTTACTTACACTCAATGGTCCTTCACACATTTCTATGATTACTTCCTAGTGTTCCAACTATACAAAGACTTATGCAATTTTGTCATATTTCCCCTTATGTAGGCCTACTGGATTTTTAATGTGGTGCATATTGTCAGGCGTAGCATACAGTAGCATATAGTTGAATATCTAATCTATCTAATCTAATCTTAAACTTCTATAGCGCCACTTTCATAATGCACAGGAGCATCAACCAATGGCACACCAAATCCAAATCACTAAAGATCCAGGTCAAATCCAGGGTATCCGGCCGAACAAACGGGTGACAGTCTGTGGAGGATATTAAGTGCGCATGTAAATTCTGTACAAGTGCCAAAAATATAAAACTGTCTGTGAAAATTAATCATCAACACAAATCTTCAATTGAAACCTTGAGGTAAATGGTCGAACCCGTACACCAACAACGACTTGGCCATCGCTATGACCATCACTGATGCAGGACTTGAATATGTTTTCGCTGCTTAGGCTTTGCGTTAAAGGTAAGGGCTTATCTGCGACCGGAGGCTCTTCAGAACAACTTCGCTTTCTGCAGTCCAAATTTGAAAAAGAGCTCGTTCTGCAGGATGGACTACTGCAGCCGTCTTCCACAACCTCATTTTCTTTCGACTTCAGATCGAGTCCAAGATTCTGCTTCGAGGTCGATTCATTTGTTTTCGGCGGTGATTTACACGTCGCCTTTTCCATGCTCTCATGCGAATTCATCCGCTAAATCAGTAAAATTCAACATGCGTATCACGAAATCACGAAAAAATCGATCGAGTTTGGCATTCAACGTTTGGCATAGAACGAGATACCCATTGACATCTATTAATAGCCTATAGCCTAGACTGCTCATAGGCTCGTTAGCCTGTGGCATAGAAATCATATACGTATAGATTTCTATGGCCTGAGGCCACGGTTTGCCACGGTCGGAGAAACGTAAGATGGCTGCCGACCGTGGCAGGCGTGTATTATTGCTCCAAGGTGGCAGGCGTCTTTATTTTTCGTCAACCGACAGAAGATTATATGAATTAAGCACGCTGTTCATAAATATTCATATAATCTTCTGTCGGTTTACGAAAAAAGACGCCGGCGGCCTCACTATTGCCGACTCAAACTTCCCCGTTTTGCCTTTTAAGTTCCTTTTTGGCGATTTTCACTCGTATATGTAGATTCATGATTATATAAGCTATCTTATTTTAGTACGAATTAATTTTAGGTCGATTATTTTAGGAATTAAAGGCCGTTCTGTTGTAGGCATGACGGCATTTTCAACGAATTTACCACGTTAAAGCATTAACGATAAGTTAGCACATCCTAGTCTTTGCAAAATGGCGGAATTTTTGCCTCAGTGGTTTCAATCATGGAGTTATTATTAGAGGAGACGGCATTACGTCATTTGGCTGAAGCCAACTATTTGGGAAATTCCCAAACGGCAGCCACATTGGTAGACCCAAAAAAATCATCAGCTGAGCCATGGGGAATAGCTACGGATATGTTTTATCAATGATCTAAAAACTTTTTATTAGTATGTAATGAAAGTGGAGATTCAGATCAGTGGAGGCTCCAGGATTTGGCAAGTGGGGGAGGGTGTTGTGGTGGCAACTTCTAATCAGGGGGTCATACCGCTTGTTGTTAGGTTTGTAGTATTAAGTATAGGGTTCCAACAGGGTGGCCACTGGGGCCAGGCACTCAATAGGGGGCACGGACCCACCCTGGGCCCAGTGGCGTCTCCAGGATTTGGCAAGTGGGGAGGGGCGTTGGGGTGGCAACTTCTAATCATGGGGGCCTACCGTTTGTTGTTAGTTATTGTTTGTTGTTAGTTTGTTGTTAAATATTAAGTATAGGGTCCCAACAGGGGGCCACTGGGGGGGCCAGGCACTCAATAGGGGCACGCCCCCGAGGCCCCTGTGGAGCCGCCACTGTTTAAGATGCTATTGTTCGACATTTGTGTTTGAAAAATAGCAAGTGGACAGTATATTGGATGACATCAATCGTGTTTTCAATAAGGCATGGGGCTGTCCATTAATTATGTCAACAATTTTTGGGCAATTTTCGACCCCCTCCCAGGGATATTTTTACACCCTCCTAACACCCCTCAACACCACCCGCATTTGAGGTCGACACCCCCCAACATTTGGTAATGTGACAATGCAAAATGGATACTCATTAGCTCTGAACACCCTCCCCAATGGAGGACACCCCTCCCAAACTTTTATTGTCGGATGATTTTTGTCAGCCTTTTTCCGGAGAGAGACTTAAAAATTCCGACACCCTCCCCCTTCCCCGATTTTTTCGACACCCCCCAAATTCAAAATCCTAGAAATAACACTGCCCCTACCCCCTTGTCATCAACTGTCAACTTTCAGTTACCCCAGCCCCAATAATTATGTCAAAAACTCCCCCCCAAGATGAATGACAGGTCCCAATAACAAAGTTATTATTTATAAAAAAATTAAAGGGAATGATATAACTCTGACGTAATACTTCTGTATTCGTCCGATTCAACCACAATCGCCGCTAACAATGGAAGTGCTATTTTTAGCCTTTTAACCTGGCTTCACGCAGCCTAGTTAAAAATGACGTAATGCCGTCTTCTCTAATAATAACTCCATGGTTTCAATGACAGACCATGAGCAGTCTAGGCTATTAATAGAAGTCAATGGAGATACCTGATGTCGTGATCATAGACTTTAATATATCTATGGTCGTGAGACTCGTGACCGAGGCAGCCTCAGATCATTGTCAGATGAATCATTCCGCAAGAACCTAAAAACATATTTATTCGAGATAGGTTTTGCCTCCACTTGTTAAGCGCTCTTGTTTTGGACCCTAGTCTCTAAAATGTCAAAGTTTGCCGATGATACAAAGATATGCAGAAATTTAGACTCGGAGGATGATGCTAAAATTTTACAGGAAGACCTTAGGAAATTATTTCAGTGGTCTGTGGACTGGCAGATGCTTTTCAATATTGATAAATGCTCTGTAATGCATGTTGGGAAATCTAACAACGGTAATGAATATTCTTTAGGGGGAAGGTTCTATCTACAACAGAAAAAGAAAGAGACTTGGGGTAATCATCCATAGAAGTATGAATCCATCTCAGCAATGCATGGAGGCAGCAAAAACGGGAAACCAAATGTTGGGAATGATGAAAAGGACAATAGTGAGTCGAGACAAAGATATAATCATAAAACTTTATAAGTCATTAATAAGACCTCATCTGGAATACTGTGTTCAGGCTTGGAATCAATTCTTGAAAATAGATATAGAGCTTTTAGAAAAAGTAAAAGATGAGCAACGAAGATGGTCAATGGGTGCCGTAATTTAAGAATTTTAGACCCAGCTATGAACACACTTAACTCATGAACAGGTGTACTTACCCAGAGTGGTACTACATAACATATGCTTCAAGAAGTAAATTCTTGATATGCATAATTGAAAAAAAGAAACTCATTAGATGGCATAAAAATGCATTAAAATTGTCAAAGTACTTTTGACTTTGACCTTTGTTTTTCACAGTGCTATATAAATTATCTTTATAATAATAATAATAATAATAATAATAATAATAATAATAATGTGACAAAATTTTAGGCCTAGCCTTCCTTTCATAATCGCACACCTCTCTTTGCGTTTGTTCGTTTGATTAAGTGTAGCTTTGCTGTTATACTGTGAACATTCTCACTTCATTCGCCAGATGGCATTGCGACTTTGTACGTTTAACATGGCTTGATACGTTTGCGTTGTTCGACATTTCGAATAATCATTATAATTAAGCCATCGCACTTTCGATAGTTATTCGACGTATATGTAGTGTTAAGAAATTGAAACTGTTGTATCTTAGATTATTAAGTAATTAGCGACATTCGTTCTTGAATGCTGTTCTTTTGCTCGCGACTTTCTGTAAACCCATTTCTAGCGAGGCGTATTTCTATACGTCGCGGTTATACGTGTATGTGGTTTCGCCATTTGTTCGCAAGGTGGCGCCACAGCGTTTCACCGTTGTGTAATACGATTTCAGCGATCGATACTTTGATTAATTACTATGATTAAGTTATTGAACTATTGATCATAATTCGATTTCTGTATTGTGTTATATGTTCGAAGTGACTTACCTTTCGAGTTTCAAGCGTATGGCATCTTTAATTACTAAATGCCGCATGATTTGTTAAGTGTGTTTTGTACACCCGTTTTAAGCAAGAACCTAGGGTCTTAAGTATTGTCACCCTACGGGCCTCGAGAGAGGCTAGTATGCTTGAGTTTTTACTCGCATGGAGGAAGACGCCATTCCTCTATAGCCTTGCGTTTCGGTCGACAATCACGCAGTCGGAGGGAAAGGCCGCCAGGAGTTTCTCCGGCTTCCCGGTACCTCTAACCTCCACTGGTGGTCGTTCCGCCGTCTCGCCGACGACAGCCCCCGAGCGGGCCTAGTCACTTTCTCGGCTGCGTCCGACGTAGCTCGTGCTTCGGCCGACAATCACGCAGTCGGAGGGGGAAAGGCCGCCAGGAGTATCTCCGGCTTCCCGGTACCTCTAACCTCCACTGGTGGTCGTTCCGCCGTCTCTCTGACGACAGCTCCCGAGCGAGCCTAGTCACCTCCTCGATTGACGACAGCTCCCGAGCGAGCCTAGTCACCTACTCGAGTGACGTCCGTCTTATCGATCAATCGTCTTCAGGACCTTCTGACGTTCAACTCCCTCGATCATCGTCCGCCGACGATCGCAGCCGAGCTTCGTCCTCTTCGCCGAAGTCCACTGAAGATCCTCTGCACGACCGACTTCTATTTTTGAGGACACGATCTGTATGTTACTATTACCCCTTCTAGTAGCTAGAATTCCTTAGAAGTGACAATGCCTCACGCGCATCTAGAGATGGAGTACTCTTCGCTTCATATTTGTGCATTAAGTGACTATCCGTCTAAATAGAGAGATAGCTTTGCTGGTGCATGTAGTTAAGCGATCGCTTGTTTCGGACATCTTTAGCCGTTTCTTCCATTTAAGGCTTTTTTTTGTGCACAAGCGTAGCTCGCTTCAAGGTCATAGGCTAACGTCCGACCCCCACATGGTCCGTAAAGTTGCCTCTGACTGTGGCCAACAGTCAACCCCTAGTTTTGGCTCCCTCATGGGGTCCAGTGACCTTGATGCTCCTTTAAGCCTTATTCTTCAGAGTTGATATTTATGAGTTTGATTTCCTTTGTATTTCTCTAGTGACATTTGAATATAGTGAGCTAATAAGAGTAGTTAAGTGCTGCCATTGTAGTAGTCCGCCCTGCAGGACAGTTGTGCAGATGACGAACTAATTAAGATCCTTTTATCCTTTGCATATAATAAAACGTTTATGACCGAAAGACTGAATTGTCTTCTGTTCTCAAGCGAGTTGAGCGAGCTAGATGAGCTAGCTGCCCAAATACCAGGGCAGGGGCCCACGTAAAAATTTATTGTAGTGGCGATTTTTCTCTCCCAGGCTTTCCCCTTCTGACTAACCGAGGCATCGTTTATAGTAAGCAGTACCCAAAGCGGGTCCCCGAATATTGGAATCCCCGGAAAGTTCAGTAGGAAGAGGAAAAACGCGACAATTGGCGCCCAATGTGGGGCCCCTTTGCCCATCGGCTCGCCCGCCCGATTCCTCGCTTGTGAACAAGGAGACACTGACTCCCCGACGATAAGCGTCCGAATTAAGAGACGAACATTTAGCCAGAAGTATAAGGACGATACACCCCTCGCGCCTACTAGCTTAAGGCCCGTTGTCTGACTGTACCCAACCCGACTACTGTCATGGACCGAGACGTAAGGCCTTCTGGCAAGCACAACCTGATAGACGTTGCCAATGAATGGTTCGACGAGAGAACGGCCAGAAGGGATCCACACCTTGCTACGCCCTCGCCCGAACCGCCCTCCATTGATCGGATATCAACGCTGGGACAGATACGCCCGTCGGACGTGCCCATGAAGGGAGAGATAGCCGAGTCGTCCCCAAGGACCGCACCGATAGCCATTTCTCACATGAACGACCTCACGCAGAGGAAGAGACAGTTTATGAAGCCCGGAAAATTCGACGGCTCAGGATCACTAGAGTCCTTTCTTCGCCAATTCGAAGTATGTGCGGACCACAATCAATGGACCGAGAAAGAGAAGGCCGATTTCCTTCAATGTGCGCTAGAAAAATCGGCGAGTCAACTTTTGTGGGACTTCGGGTCCCTAGCAAGCATTACCTACGAAGGCTTAGCAGAAAGACTACGGCAGAGATACGGTTTGGAGGCCCAAGCTGAAACGTTCCGCACGCAGCTCCGCTGCCGCCGCCAGAGAGAGAAAGAGAGCCTGGCTGATTTACTGCATGACGTGCGCCGGCTAGTGACACTCGCGTACCCAGCGCCTTCTAGCGAGACTACTGAAGCGATAGCCCGCGACGCCTTCCTTGACGCCATGTCGGACTGCGAACTTTCGCTGAAGGTACGAGAGAAAGAACCGAAATCATTGGACGAGACCTTCAGGACAGCCGTCCGGCTGGAAACTTATAAGAAATCGTATCGAGCTCCAGACGCTCAGGAGACGACACGTCGAGACCCTCGACGTCAAGTACGTGCTGCTAGGCAAGATGACCCGGTAGCCGAACTCGCCGCTCAAGTGAGAGCCCTCATCAAAGCACAAGAGACAATGGCTGCGGAAGTGAAAAACCTCGGAGAAATGAAAGACTTCATGGAAGCCCAAAGAAAATCGCAAGATGCATGGATGCGTTCCATGGAAGAGAAATTTTCCAAAAAATCTCCCCCACGACGAGACCCCCGTCCAAACGCAGACGACGGCCGCGATAGACGCCCGACTGCACCACCTAGACCCCTGGTCACAGACCGAGTTGGGGGCCCGCAGAGGAACGGCCCGCAGAGAGGCGGCCCGCCAGATAGGAACCAACAGCCCCCTCGCTGCTACAACTGCCAGCGCTTAGGGCATATGAGCAGAGACTGTCGTCAACCACGCCGTCAGGAACGCGGAGGGATCTCAGTGAATTTCAACGCCACGTCCAGATCGACCGGATCCAGTGGGCTCCAGTCCCTGTACGTGCGGTGTCGCATTAATGGCCAAGACTGCCTTAGCCTTTTGGACACAGGGTCGGAAGTAAATCTGCTTCCTGCAACCATGACGGCAGGCCTACCCGTGATTCCTACCTCGCAGAAAGCTTTACGCCGCGAACGGTAGCCCCATCGCTGTGTTAGGAGAAACATCGACAGAAGTGCGATTCAACGGTAGATGCAAGAGAAAAATCACCTTCGTGGTCTCCGAACAGATAGACGAAATAATGCTTGGCATGAACTTCCTCACGACCTTCCACTGTGGCCTAAGCTTCGCGAAAGGAAAACTGTTCGTGGGACGCAATCAAGTCGCCCTGATCAAGAGAAACGGCGTCGGTTGGTGTCGCCGTGTGCAAGTGGCGGACTGCATAGAGATTCCCCCACTCACCCAGATCGACGTACCGTCTAAAGTTTTATGGAGAGGTGAAGAAGTGAAAGAACGTACCTCATGGATGATGGAACACAGGGAATTGCGCCCTGGAATCCACGCCGCTCGTGTATTGCTCGCCGAAGGCACCACAGACACGATGGTTCGCCTGATTAACACGGGAAGAGAACCAGCGACTATAAGGGAGAACGAGGTCCTTGGCACCTTAGTCCCCGTCGACATACTGTCCGAGTATGTTCCACCGACAAGACCCGAGACGACTGCACTAGACGAAGCCGTGCACTCCCTACTGTCCCGAGTAGACGAAAGCCTGCCTGACGACGCGAGAAATCAACTAGAAAGTCTAATCCGCGAATTCCACGACGTTTTCTCATTGACTAAGAACGACCTAGGCCGCTGTGAGATCACGCGACATAGAATCGACACGGGTTCCGCCCGTCCGGTGCGACAGCCCCTAAGGTCACAACCCAGAGCCTACAGAGAAGTGATCGATAGAGAAGTCGAACAAATGCTGGAGGGAGATCTCATCGAACCAGCTCAAAGCGAATGGGCAGCCAACGTCGTGCTCGCCAAAAAGAAAGACGGTTCCCTGAGATTTTGCCTCGACTATCGCTCCTTGAATGCCGTTACCAGGGGAGACGCATACCCGCTCCCCAGGATCGGAGACTGCCTCGACGCCCTGAGTAACGCACGATGGTTTAGCACCCTAGACCTAAAAAGTGGTTACCATCAGATAGCAATGGACGGAGACGACGCCGACAAGACAGCGTTCGTCACCAGAAAAGGTTCGTTCCGATGGAAGAGGATGCCCATGGGACTGGCAGGGGCAACGGCCACCTTCCAGAGGACGATGGACTTAATCCTTTCCGGACTGAACTTTAGCGTTTGCCTTGTTTACTTGGACGATGTGATCGTATTCGCCGACTCTACGGAGCGACATCTGCAGAGATTGCGAGACGTATTTGGACGATTAAGGAGCGCTCACCTCAAGCTAAAAGTGGAGAAATGTCGACTCATGAATCGCCGAGTCGAATTCCTCGGTCACGTCGTCTCTGACGAAGGAGTCGCCGTGGACAACAGCAAAATCGAGAAGGTCACCTCATGGCCTGTACCCACGAATCTGAAGGAGTTGAGAGCCTTCCTAGGCCTCTGCTCGTACTATCGCCGATTTGTGCCCGGATTCTCAGATATAGCCGACAGTTTGAGCCAACTCACCCGCAAGAACGTGAAATTCTCCTGGAGCGACGAGAGACAATCTGCCTTCGACACGCTCAAGCAGAGATTGTCCACCGCCCCTATATTAGGTCTTCCGAACGACAACGACGAATATGTCCTCGACACGGACGCGTCCGACCACGCGATCGGCGCGGTCCTTTCGCAACGACAGAACGGACAAGAAGTAGTCCTAGCCTACGGGAGTCGATTACTCTCCCGCGCCGAGAGAAACTACTGTACGACGAGACGAGAACTTCTCGCAGTGGTCTACTTTCTGAAATACTTCAAGACTTACCTTTTAGGGAGACCATTCTGTCTCCGGACCGATCACGCCGCCCTGCAATGGCTACAGCGAACACCCGACCCGATCGGCCAGCAAGCCAGGTGGCAGGAACGACTCTCTGAGTTCCGTTTCAAGATCGTTCATCGGCCCGGCAGGTCTCACCTCAACGCCGACGGAATGTCCCGGCGTCCGCCTTCTCCTCCTGTGGCCACCGTCGCCGCAGTGACGCAACGACCTAACGAAGCCAGCCGAGACCTGAGTCTCGCCGACGAACAAAAGAAAGACCCGCTGCTGAAGACGCTTCGCGAATGGACTATCGACGGAGCTCCCGATTTGAACGAAATATTGACATGCGACGAAGACACTAAGGCAATGTGGCATATCCGCGCCCAAGTGTCACTGGAAGACGATGTACTGTACCGAAATCGATTCGACGGAGTGAGACAAATCCTCCTTCCGAAGTCGATGCGAGCGGATTTCCTCCGCATGTGCCACACTGGTATGTCCGGTGGACATCTTGGCGTGCGACGAACTCGAGCGCAAGTTCGCCGTCGTGCACACTGGCCAGGATGGTCCAAAGACACACTGTTGTTCTGCAGGTCCTGCGAACAATGTGCGAGATACCGACAGGGGAGACCGCCGAAGCAAGCCAAGCTACAGCCTGTGCTGTGTGGCGCCCCCTGGGAAGTATTAGCAATCGATGTAACCGGCCCTCATCCAAGGTCTAGTAAAGGATACACTTACATTCTGACGATGATGGACTACTTTACGAAGTTTGTAGAAATAGTACCGCTTCGCAATCAGGAAGCCACTACACTGGCCAAAGCCGTTGTAGAAAGAATTTGCGCCGTATATGGCACTCCTTTGAGACTTTTATCCGACCGTGGCCCTTCCTTCGAATCAGAGATCTTCCAAGAAATGTGCCGTATGCTGGGCATAGAAAAGATACGCACTACCAGCTATGAACCGAGAACGAACGGTCTCATAGAACGTTACCATCGGACGATGAACTCGATGATCGGAAAGATCGTCGCCGATAATCACCGCGATTGGCACGATGTCCTACCTACAGTCGCTGCCGCTTATCGCGCCTCAGTACACGAAAGTACCGGCTATAGTCCCAACTACCTCATATTCGGAAGAGAGAACCGCATGCCTGTGGACATTGTCTACGGATCAACCGCCTCCGAGACTAGCTTAGAGTCCACACAATACGTGCAAGAATTAAGGGACACGCTGACATACGCTTACGAACTCGTTCGCCACAACCTCGGAGTTGCAGCCGAACGCCGCAAGAAGAAATATGACATGAATGTCCGCGTCAAGCATTTCTCCATAGGCGACAAAGTTTGGGTTTTCGTGCCGCGGAAACGGCAACGTCACTACCCGAAATGGGAGAAATATTATCAGGGACCCTTCGTTATAACTGCTCAAACAGGTCCCCTGAACTATAGAGTCCAAAAGCTGCCGAGAGGACGTAGCTTCGTCGCCCATGTGGACAAACTTTCGCGCTACCTCACCTACGAAGACGACGAGCCGAACGAACCAATTCTCGACTCGCCAGCACTGCCTACTACCGAAGAAGAAATAGCCGATGTGTATGGCGAACCATCGCCGAACGACCAATCGATCGTGAACAGTGGAGAAGTCCTGATCGACCTGGACACCCCGTCTCCGCTCGAACCGCAGCTAGAAACCGACAGGGAAGAGCACGACTCGCCCGCGCGTCGCAAGACCCTGCGACCCCGCGACCGTCTCCTCAAGCCCCGTCGCTATCGAAACTAACCGGTCGGGTTCAGCCCGACGCGACGAGGAGGAAAGGACGCTGTGAATTTCGCTGGATTTCTGTAATCCTGGTACGAGCCAACAACGCCCGTTGCCTCCTGAGACTATTGTATATGAAGCTAGAGCGTGGAGAAGACATGATGTTGAAGTTTTGGTATAGGTTGCCCTGTACTGTGTGGAAGAATGCGTCCATACATAAGTCCACGTATGAACATCCGAATAAATGGTCGATTCGAAATCAAACGGCACGACGTTCGACAGACTCTCATGAAGCAGAGGCTACGTAGATGGTTCGACTGATCAGCAAAAGAAAATGATCGTTCAGATATAATAAGCGTCGTGTTCAGCGACCACTGTTCCCGTCGGATGCAGAAACACAAGCAATAGCACCTATAGCTCAGTGGACGTCGCATCGAAATGTACAACATAATGGACTTCGTTGCTGCTGCAACCCTCTACGGTAAATCGACTCCCAAGCAAAATGCTGGAACTCAAGTCACAGGAGCTCCGACCTCTTTTCTTCTCTTCTTGTTAGGCGGCTCCATGTTTGTAAAACGAGCGACTTTCAGTATCTGACCTCAATTCGCGTCTTCCTATTTCGTTTCATGTTCTACAGTCTCTGCATGTCCGCGTATCTTCGTTTCTACTCCTCGCGATTCGCTCGTCCGTTGTCTCGGATTCTTCGACCGACTATAGTTCGACTCGACGTTAGACTACCCTACGTTGTTCTATACGTAATTGACCAGCAAATAATGTTCGCGACAATTGACGCCCAATTCTCTTTCTTTCAAATGTCGTCCATTCGCCGAATCATGCATAGTAAGAAGTTTCTGACCATGTAGGAACATAAACCTTCATGGCTTTGGTATGTCAAGAATTGGAAACACTCTGTCAGAATTGACGATGGTCAGTTATATTTTTTATGTGCGTTTTCTAGTAGTTATAGTATATCTAAGATTTTGTGAAATAGTGTTGAAGATTAGGTATGTTAAAGATCTTGTATGTTTAACGTAGGCCACTTCGCCTAACACAGCTCATGGCTGTGCGAAAAACTTTTCTTTCTTGAATTTCGTTTCTTAGATAAGACGTATGTAGCGCATTGATGTCCTGTATACTCGCGATAATTAGTGCGACATGACATCGAGTTACTGTTTTGTATTTAGCTTTTGAGTAGAATTTCGTTTTGAATTGCATATGTGTTCGATAAGAATTTTGTCTCTTTAGTTCTTTGCGTGTATGTTATTCAACTGCACCCCGTTTCTATCTTAACCGAGGGCGGTTAAACGCTTAAGTTGGGGGCAGTGTGACAAAATTTTAGACCTAGCCTTCCTTTCATAATCACACACCTCTCTTTGCGTTTGTTCGTCTGATTAAGTGTAGCTTTGTTATTGTACGCAGAACATTCTCACTTCATTCGCCAGATGGCATTGCGACTTTGTACGTTTACCATGGCTTGATACGTTTGCGTTGTTCGACATTTCAAATAATCATTATAATTAAGCCATCGCACTTTCGATAGTTATTCGACGCATATGTAGTGTTAAGAAGTTGAAACTGTTGTATCTTAGATTATTAAGTAATTAGCGACATTCGTTCTTGAATGCTGTTCTTTTGCTCGCGACTTTCTGTAAACCCATTTCTAGCGAGGCGTATTTCTATACGTCGCGGTTATACGAGTGTGTGGTTTCGCCATTTGTTCGCAAGGTGGCGCCACAGCATTTCACTGTTATGTAATACGATTTCAGCGATCGATACTTTAATTAATTATTATAATTAAGTTATTGAACTATCGGTCATGATTTGATTTTTGTATCGTGTTATATATTCGAAGTGACTTACCTTTCGAGTTTCAAGCGTATGGCATCTTTAATTACTAAATGCCGCATGATTTGTTAAGTGTGTTTTGTACACCCGTTTTAAGCAAGAACCTAGGGTCTTAAGTATTGTCACCCTACGGGCCTCGAGAGAGGCTAGTATGCTTGAGTTTTTACTCGCATGGAGGAAGACGCCATTCCTCTATAGCCTTGCGTTTCGGTCGACTATCACGCAGTCGGAGGGGGAAAGGCCGCCAGGAGTTTCTCCGGCTTCCCGGTACCTCTAACCTCCACTGGTGGTCGTTCCGCCGTCTCGCCGACGACAGCCCCCGAGCGGGCCTAGTCACTTTCTCGGCTGCGTCCGACGTAGCCTCGTGCTTTGGCCGACAATCACGCAGTCGGAGGGGGAAAGGCCGCCAGGAGTATCTCCGGCTTCCCGGTACCTCTAACCTCCACTGGTGGTCGTTCCGCCGTCTCTCTGACGACAGCTCCCGAGCGAGCCTAGTCACCTCCTCGATTGACGACAGCTCCCGAGCGAGCCTAGTCACCTACTCGAGTGACGTCCGTCTTATCGATCAATCGTCTTCAGGACCTTCTGACGTTCAACTCCCTCGATCATCGTCCGCCGACGATCGCAGCCGAGCTTCGTCCTCTTCGCCGAAGTCCACTGAAGATCCTCTGCACGACCGACTTCTATTTTTGAGGACACGATCTGTATGTTACTATTACCCCTTCTAGTAGCTAGAATTCCCTTAGAAGTGACAATGCCTCACGCGCATCTAGAGATGGAGTACTCTTCGCTTCATATTTGTGCATTAAGTGACTATCCGTCTAAATAGAGAGATAGCTTTGCTGGTGCATGTAGTTAAGCGATCGCTTGTTTCGGACATCTTTAGCCGTTTCTTCCATTTAAGGCTTTCTTTGTGCACAAGCGTAGCTCGCTTCAAGGTCATAGGCTAACGTCCGACCCCCACATGGTCCGTAAAGTTGCCTCTGACTGTGGCCAACAGTCAACCCCTAGTTTTGGCTCCCTCATGGGGTCCAGTGACCTTGATGCTCCTTTAAGCCTTATTCTTCAGAGTTGATATTTATGAGTTTGATTTCCTTTGTATTTCTCTAGTGACATTTGAATATAGTGAGCTAATAAGAGTAGTTAAGTGCTGCCATTGTAGTAGTCCGCCCTGCAGGACAGTTGTGCAGATGACGAACTAATTAAGATCCTTTTATCCTTTGCATATAATAAAACGTTTATGACCGAAAGACTGAATTGTCTTCTGTTCTCAAGCGAGTTGAGCGAGCTAGATGAGCTAGCTGCCCAAATACCAGGGCAGGGGCCCACGTAAAAATTTATTGTAGTGGCGATTTTTCTCTCCGGCTTTCCCCTTCTGACTAACCGAGGCATCGTTTATAGTAAGCAGTACCCAAAGCGGGTCCCCGAATATTGGAATCCCCGGAAAGTTCAGTAGGAAGAGGAAAAACGCGACAATAATAATAATAATAATAATGAACACTATGCATTATATATGTACACAAATACACATATATACTAAATATGCATTGCACATACACATTTAACTCATTCATGAACAATCCAAAAAATCAATAAAAATAAATTAAAAGGTGCATAATTTGAACATAAGAACTTTTATGTAAATAATGCAAGAAAACAAAACTTTACTAATCAGAATCCAATATACTTACAGTATGCATATAAATATTTGACCAAGAAAGAAGACAGCTAAAGCAACAGCATCAGATGCCACGCCAGAGATAAACAAAACACGTAAGTAGAAATGGTTCAGAAATGCAAGAGGCGCTTAAGAACCAATTTCATCCATTTTTACTAAGTGGAATGAAATCAACATCAATTCAGCTGGATATTTATTAACGTACAATACTTCGATAACATTCACTTTCTGCTTCAACATGAACAAAGCGAGAACTTCCCCAACTTTTAATTTTGGTTAGGAAATACTTTTCATGTGGAATGACTAAAAGAAAGCTGCAAGTACGTGGTCACGAAGAAAGAAACGACTCTTTCAAAAAATAAGTGAACATCTCTAAATGAAATGGAATTTTCCTCTTTTCATAAATTATCAGGTTCACTAGAAGTGGGAAAACAATAGAGGACATACTGAAGAAACAGATCTATCTTGAAATAGAAAACTAATTCATAAGATTGACCAAAATTATAGAGGAATCTGAAATCAGTGGACTGTAAAAATAAACTCTGTTGGGAAAACTCTATGGTGACAACAGCAGTGATAAGTATGAAAAACTTACTAACAATTTTCTAACACCATGAATGACTGTCACTACATCAAAAGAATTAAAAATTGCAAAGATTGTATTAAAACAAGTGTATTGTACAGTTAAATCAAATGAAATCATCTAAAACGGTTAACAAAATGCAAGTGAATGCAGCCACAATGTTAAAAATGGAAATGGATTACTCAGATTTTTATATACTGGTATTAGGAAATACTCATCAATTATAATAGATTCAATATAAATCTCAAAAACTTCCTTGTATAATAATTTGGAACAGATTTTACTAGGATCTCTGCCTCATATTTAAAATAATACAGAGTCTCAGATTAACAATAACTGTTGTTGATCCTAGCATTGAATCAATTTAGGAAAGGAAGAATTCATCAGAATAAAATCCCAATATATACTTCCATAGTTATATTGTGGGCACAAATTGAAAACTAAAAAAAATAGATATACAAAACCATTCAGACAAACTGCAAAATACTGCTCCAGTATATTGTTGATTTCACCAAAGAATCTCAACACAAATAGACATTTCGTATTCAACACCAACGAAATGTCGACGATCGAGTCCGATCTGCACCTTCTTTGACGAGTGGCTTGTGAAACTCTCTGCCAGGTCGAGCATGAATCTGGCTCCAACAATGTTCACAGTAATACTGCAGACATGCAACATTTGCACAGAAGTATGGAGCAAACTGACCACCGCTTCGTACGCCTTGGCATTCGTCGCACAGTTGATCGTCCAAAACATACGGCTTAACTTCAACCTACGGTAAACGTAAGTTCAAAAAACTAGAGTGAATAGAGTTTAGTGCCCAATTGCCCACGGGTGCCTAACACGACACTGCCAGTATCTAGTCAGTGTTGGAGTTGTGAAATTTGAGCTGGGGAGGGGTTGAGGACTGAATTTCAATGCATGACAGAAACTGCATGTACCAGATATGTGATTTTTGGGAGGGTTGCAAAGTTAGCTGGGAGTTTCAACCCCCCCCCCCCACCAGCAACTCCAACCCTGTATCTAGTCAAACAAATGACGGTCATGCCAATTTTTTAAATAAAAAACCATTAGCAAAACAATAAAACATCAGAATCATATGTGACAAGGGTGATGCTGAATGAACCATACTGTAGGGGACTGACAGTCAGAGAACTGACACTTGTATTGTGGAACAGAGATACTTCATCTCAAGCTTATAAGGGTTGTGTGAGAAGTTGCTGCATACATGTCAGTGAAACATGAACATTGACTAATGCAGAGACTATAACGCTTAGACAGAACAGTGTACGAATGCTTTGACTCACTTGTGCTAGAAGACCAGAAGAAAAGAATAGCCAGCAGCAGTCTGAGGAAATAACATGAACAAAAAGCCTTATATAGGTAGTAAGATAAAGCACACCCAGAGAGTTTGGATTAGTTTGGACATGATGAGCTTAAGTAGACTGTTGAATAGACTGGGAGAATTTAGGCAGAGTGAATTCTAAATACATATTCACTCAAACTGAAGCAAACAGATGCTACGTTAAACATCAAAATCCAAATTTGTGGACCTTTGAATGAACAGCATATGTACATACCCTCTTGTCAATGTCAGCGTGCTGTAACTGGACAAAGCGAGCACTGATGGCTGCAATGTAGCTCTGTTGGTTGGAGAAAGCGACACGACCAGCTCCTTTCGGGTACTTGAGCTCAGGGTCGGTATCGATGCCGGCGTAACAAACGCCTCCGTACAGTCGATTCATCACCACTGCCAGTTCAACTGTATGCAAATCCAATCAAATCCAATCACTACCACAGTTTTGAAATATAATTGAGTACTCCATTATTCTTGCTCACTTATGTGTAACATCGGAAATCTAATAATTTTCTATAGTATATCAAATATGCAAATAGTACAGCCCTCGTCCATTTCCTCACATAGTCTTCATTTCAGCTTCCGTCCATCACAGTGACAATTAAGCTCTGAATAAAACTGTCGGCGTTGCAGTGAAATGCTCTGCAATTAGATTTTATTTAACAAGGGCTTTCATCTCATTAGTAATGGAATACAGATATACAATAGTCTTCTACAATACAGTTCCAAATGTAATTTGACTTCTCATACAGTTACAACAACAGTAATTATACCAAAATAGCCCTGGATCCAAAGTCTCTTTGCACATATTAAAGTCTATTTTATGAGAAATCAGATAAACCTATATGCACATCAAACGTGATGCTCATGAGCAGAGCCAGTGCTGAAAACCATTCAGGTTATTCCAGTATAATGTAAATTGGAAACAACAACTGAAGCTGAATATTGCAAAGAGAAAATAAACAACTGATCACTTAAATTGCCAATCACAAGACTGAGACACTGCGAATCATGAATGCAGAATATGCAGAGACCTGCACGCAAAGGCCGAGGCACTCCTCCCACAAAGACGGTTCTTCTGGGATCTAAAGGCTGAGATCCATCCATTACAAAGTCAGAATCAGCCAGATTCCACGGTCGAATCTGAACCTGCAACAAGATGGCTGGACGAAGTAAGACTTTTTCTAGCTGCTAAGGACATAAAATATATCTATGCAAAATATCAGTTATTCATTAGTAAACCTGAATACAAATCAAACACCCATGATAATGACTAAGTTTCCAAGTGCAAGAAGAAACTATATTGTGATTGGGACACCAGGGCATGACCACTATATACACAAATCATGCTGTCATTGCTATTAACCAGTGAATGCTGCGGATGGAATAATACTGTTTCAGTTATGAAAATGCTAACTCACTGGCTTGTCTTTTATTGTGGGACTTGATACACTCCAGTACAGCTTCCCATCATCCTTCACACAAGAATTTATGAGAGCTTGAACTGACATTTCGTCTTGAAACAGCAGGAAGCAATAACCTGCAGTTATGAACGTCAAACAAATGTATTAGCTCTTGCACCTGGATCTTCTAATGTCCAAAGCATTTCGTGCAACAGTAATGCTGCCAATATGAAATAAACTGAAATCATAAAAAGATAAAGTACAAATACAGTATATTATAGTAGCTTTTATTGAAGAGGCTCTTGTGGCAAAATAAAAATTGCAGTGAGTAGAAGTGTTTGATAAGCCACGGATGGATGCAATAGTTTTCATGCGTATAAAATATGCAGAAAAGGCAAACACAAAGCTCCCCGAAGAAATGTATATGCCAAGTCATATTTCAAGTAGATTAGAACTCACGACTGATTCAAGCTAAAGTAAACACAATGAAAGAGCTCCGTTCCTCCTACTCAACAAGTGAACAACAAAATTAATATCTACATTGTACTTGATATCTAGAACAAGCATAAAATAACATCAGCTTCCAGACAAGTTATACAAAAAATCTCAATTTGCAGAGCTCTTAGAAAGTCGCTGTGAAAACACGTGCGAAACATCTGTACCTTTTGGAGGAAAGTACGACTTGATTTCAGCTTTGTGCGGCCAGTCGACTACTAAAGGTCCAAACTGTCGAAATGGTCGCGTGATTTCCTCTGTCAAAGACAAAACCATCTTACTCTGATATTGAGATGTACCGGTATTAATTAAAAGATAATTCACATACTTTGAAGAAGAGTCTCTACTGATTTAGACATAAAGGATTTCAGTAGAAAGCAAACGACACTGATTGCATCACAAATACAGTGACACTAAGAGGAGTGACGTTATGTAGGCATCGTCATGCTGGATGCACTCAACAATTTCCCCATAAATGTTGAAGCAAAAACAGTCTGTGAATTCAAAAGCAGTAGCAAAATTACAAATACTTAGCGTGGTTTATTGGTTTTCCACATCTACAGTGCTACAATAGGATGTTAGTCATTTGCCTGCAACATACTATTTAAAAGCACCATTAGCATTAGCGTGTGTCTATGAACACATAGACAATCAATGAACAAGCAATTTTCAAGATGCTATTAGCACATTTTAGTCCTAATGCATGGCAATCACCGTTACAATTCACAATATCACAATAGCATTCTCAAAATCATTATAATATGTGAACACACTTGAATCCATGTTCAGATTTGTGAAATTCTATTTATGCCACATAATAAGGAAATTTACTCAGGAAATGAAACATCATTTTGTGCATTTCAGAATTTTTCAACATTCAATTTAATCCTTTCACCAGTCAACACAATATTAGAAGTGCATTAAAAAATAACTGCCAAAATCAATAGTAATTCTATTTAACATTCAAACTAGCTTTTAATGTTGTTTCACCTTCAGCAATGTCTGGTGGAAGGCCACCAATAAACACTTTGCGAGAAAAATGATCCACCTGGAGACCGAGATGAACACCTGATTACTGCACAGGTGACATCAAATTTGGAACAATCTGATCCAGTGAAAGACCACTCAAAAGACTACTGTCCACTAAATGACAGCAACAACAACAACAACAACGTCCAAATAACAAGACAGACAGCTTTCTGATATCTCACTCATTGTCAAAATTTAATCAGAAATTAATTACCCAGAAAGCTTGCCCTTTGACTAAAACAATAGTCTTGTTCCTATTTTCTCTAAAAAGAAAACTTCCATTTAGTATAAATCAATCATTTTGTATAAAACTATTTACATTACACATACACACACATGCAAGTGCACACAAACACATACACAGTATTTATAAGAGGAGATCATACTTTTCAAGTGTTCTGGATTTTGCAGAATATCTAGGAAGTCTTGGTTGATCACAGAAAATTTTGTTACATCAAACTGTGTATTCTGCTGATTCTAGCAAAAGAAATATTGCATCTCATAACAACGAATTTAGCAATTATCACCAAACATACACCGGTACATAAATGGATACAATATACATCTATATACATATAGCACTACTAAACTTATGTGAATGCATTAGGTATATTCATGCACACAAAATATCAAATGAACTTATAGGCAAAATTAATATAAGACTGAGCATAAACAATTGCTGAGAAAGAGTTTCAATGACATCTTTTTTTCATTTACCACACAATCTTGATCAACACAAACATTAACCCCTTTAGTGTCGAATTAAATTTTACAAGCTGTCACCAATCTGGGGAATTAATTTTGGGTAAAAGCGTTCGTATGAAAATGTGAACATATAAGTTTTAAATTTACTATATGTCAGGCTATATATAAGCTAGAGAAATGAGGTTTGCACCGTTGTTTAGCATTTTATTTGCTCTTTCTAACGATCCGTGCAAAAAAAAGAAATTGTGGGGGTAGGGTCCACCCTACAGCCAAAAATAGGACCCCCACCCCAACATTTTGCTCAAATTTTGTTCAAAGCTCAATATCAAAATTTTTTCTGCGGTGACCCCCCTTGTGTGAGCGGCAAAGTTGTAGGCGGGTGTATTTGGAACAGAATAGTTTAAAAATCTTGAAGATCGGACCCAATTCGGCTTAGTTATGATTTTTCAAACCCTATAAGTGGCACTTTTTCTACTAGAAGTGGCACTTTTTCAAAGCCAAAAAGCCAGGTTTCGGTCAAATAAGACCTATTTTCTTGTTTATAGTGGCAAAACTAGCTAAAAGCAGAGATTGGATATCTATATTACACAGCCCCGACAAATATCGGGCTTGACACTGAGTAATTGGCAAAGAAAATGACGACTTTAGATTATGCTTGGGTTTCCACGACTATACTCGGGCTTGACACCTACGCTGCGATTTCCCGCGCCCGACTATAGTCGGGCTTGACACTAAAGGGGTTAACTGTTAACTACCGTATTCACCAGCACATTCACTATTACTGGCTTAGAAGATTGGTTAACTAGATGCCAGGCAATCTGTGAGTACTTATAAGTTACATCAAAAGCTCATCAGTTCACATGTTTAACAATTGAAAATAGGAGGAGAGTCCATGCCAAGAAGCAATTATATAGCCAAGAAAAAATTAAGAATCATTCTTGGACCAAACTTGCATAAGCCAATCAGTTGAAGGTGCAATGAATATCTTTCCTGCAATAAATCACTTAAAAGCATCAGTGCATTTAGAGATACAACTAATTTCTACTTGGTCTTATGCACTGTCATAAGCTTCAACTCCATTATCAAGCCATACAATGTCTGCCACTAAATTGAGTAGCCAGCATTATCCAACACCTAAATGCAGCTGCAAACTTGATAAGTAGCAGACACAGAAAGTCCAAAATCCAATGATTGCAAAGTATGCATCGTCCAAAGTGCAAAGCATTCAGTGCAACTGGCATCAACAGTGCAATAAAACACAAGGTCCATTGGACAGAATCAAATCAGATTTATGTATTGCAGCTCTCATTTGAAAATGTAGGCCTATTAAAAGCAGGACAATTCAAAGGTCACAGGTCTTCTGCAAACACTATAACATTATTTGAACAAATCCTACACATAAGACTTAACAGAACTGAAACACCTATAACAATGGCTTGCATCAATGATGACTAACAGCTTGAAAATCAGAAGAAAACACCTGAATCCATTGTATTTTTGTTGCTAGTCTGTGCTATGCATTGCCTTCATGGATTATAAAACTGTTAGACTAACTTAAAATACATCAAATGTACATTTATCAACACTAGTTTTGTCCTTGACTGAAGTATTTTACTTTTTAACAGAACCAAATGGTCCTCAAAATTGCATCCATCCTGCAATATGGAATGCATAATATTACCAGAAGAAGACAGATGAAAAATATCTGGAAAACAGGAAATAGCCAAAAATGAGGGGAAAATTGGCTTTGAATCCAGCAAAATAAATAACAACAGTAAAACCAAACAGGATAAAGAAAGGTCCCGAGAAACTTTAACGAACAGAAAACCCATATTCTGGTACAAACAATGGCATCAAAAGCAACAAGGTAGCATTAGTGCATAAGTAATGCTAAACAAACTAATCTTTTACATTATACACTAATTAATAGATAACAGTACTAAAACTGGGAAACAGCAGGGGCAGAAGATGATAACACTGTAAGTAGTAACATCCATTAACTACAGTTTCACAATTTACAACAACACATATGAAAATATTAGAAGAAACAGGAAATGCATAAGCTGCTCTGTACAGATGCAGGCAGCATTTGAAGGTAAACTGTTGAACAAACAGTTCAAATTACAAAGGAGGAAAAATTATATTTATTTATGCAACACTGCATATCAGTAATATATTAATGATCTATTGTAATACTAATAACGTTAATTGTTAATTTCAACAGTGCATTGATCTGACCATGTGTTCATGGCAAACTTGAGCATCTTATTCTAATTATTACTAATATCATCACAGAAACTACTGTGAAGAGGCCCATGAAAAAATTATAGACAATAGCGGTGACATCTCTAAAAATTCATTTCCTATCCAGCTATTGGCTCAATTAGCTGGCAAAGAGCCGAGGTGATGATGATTATAAACTGTTAAAGAGTGACTTATTATATATGAACCCAAATAGTGTCAATCACAAGTAGAGGCACTAAACCAAGGAGATAAAGGAAAAGTTGAACATTTAGAGCATAATCTTCAAATGAAGTGTACAGAAGATGTCTTTGGATCTGACTCTATAAATAAACTGTATATACTGACTTATATAATTCAAAAGCATAAAACATATACAAATAGCACATGAAGATAGCTCAGTCAAATCAGAAGAAAAAAATCCGTGCAGTTTTTATATGCCCAACAATCAAGATCAATCAATCATTTACCATCATAACAATCAAAAGTTTAGCGAGTAGCAACGTTTCTGTGACAATTAAGAGGCATGGCTTCAATTTCTGCAAATATCATACATGTCCTTCGGCACTCAACCAAAAATTCAAAACCATAAAAGGCTTATAATAGACTGTGTACAAATACACAATTACAAAATATGGCTTAACTTCATTCAATGCAAATTACCTGGTGTAAACTTAGCATGTTGCCGCCATTAACAAGTTTCTCAGAGAGCCACCAATCTTGTCTCAATTTTGAAGTTGGGGGAACTTGTTGCAGTGGTCTTTGTGCTGAATGCTGAATTTTGGCAACATCTGTTGCCAAATCATTGTTCAGTGATGGCAAAAGGTGACTGGCTTTTGACAACAGCAACTGGTTAATCAACTGCTGCTGCTGATTCAACTGTCCATGCGATGTGCCATCCCATGATGGATGAAGCAACGAACTCTGTGTGACATCTGATCTCCTATGCACCTCACCAAGTAGCTGCTTTGCCACCTGTCTGCATGGAGTCATGTCATCAGCTGTGGGCTTAAGACCTGATGACACTTCTGAGCTTCCTTTATTTACACCATTCTGCTGCATAAAAATCAAATGACTAAGAGAAGAAGCTATCACAGATACATCCTGATCCTGATTGTCGTTTACCTTGGAAGCATCAAGCTGGAGCTCATCTGGCTGTCCTACATCACTGCCCTTGTGCACTTCATATCCAGAGCATTCTGCCAGTGTACCATCCTGAGTACAGCGATGCCAGTGCTGGGCTTTTTTCCCCAGATCTGGGCTTTTCGGACCTCGTCTGGGGAGCTGGGCTTTTTTGCCGAAATCTGGGCTTTTTTAAAAAGTTCTTGAAAATGCATTTGTTTTAGTGAATCTCAGTCATTTCCGTTGAGCCGTTGTCTCAATTTGCCTGTCTCTCTGTTCAGTCTTGCCGAAATGTCCACCAGCTTCACCGTTAGATGGGAATGGATTTGCATTCTGTATAGCGCCTAAGAATAAGCAGCTACTGTTGTGCTGCTTTCCAAGGCGCTATAGAAATCCACGAGATTTTACTTTACTTTACTTACTTACTTTAGCGGTGTTTGAGGGGGCGAGCGCATGCTTCCTAAAAAGCGACATCGCAGCATCTGAACCAAGGTGTCGGGCGTGGTGACCCGTATCCCTCTGATGATTGTCCATCGGCGCGATTCTCTCCGTCTTCGGTCCAAAACTGACTCCGTTTCCGAAGGAAGACGAGGAGGGTCCGACGGGGCCAACGGCTGCTGCTGACGCTGCGGCGACTGCAGCGAACAGCTGTTTCATAGGCAACGAAGACGCGCCGACGACGCTCTCGCCGGCCGCAACCGGCGCCGATCTGAAGCGCAGTCGAAAAGACTGATCCGGCAAATACAACGACTGGTTCTGCTCAGCGGCGTCTATATCCGCCATCGACTGGTCTCCGGATTCCGTTTCCAACATAGCCTATGTCAGAAATATTTCATCTTTTCCACCAGAAAATCGAGCACAACATCCACGACCTCCACGTCTCCATCCTCTTATCACGTGACCACAAATGAGCAATCCGATTGGTCAGACATATTAAGGTTGAAGCCACGTGACTGAATGCAACGCCTTCCATTGGCCAATGACTTCATACGCAGTAGACAACCATCGACTTAGCTTTTGTATTCATTTCTACAGGAATTCTCAAGAAAAATATTAAACAAATTCACGGAGCAGTTGTCATGGAAATTATTCTAAGAGTTATAATAAACAAATTCGCCAAGAAATGTTGCTTAGAATGGCGTTGTATAGGCCTACTTATTTACAGTATGAGTATTAGCCTATATATAAAATTATAATTTCCCATACTATGGATAACCACGTTGTCATTGGAGGAGGCGCTGCTGTCGAAGCCATGGTCGAAGCTATCACCATCATCATGTTCTCTACAGTGGCGGTTCCACGTTGTGGATGACTGGGGATGCATCCCCATCTAGATTTTTTGCTTGTCATCGGCGTTTGACGCTGGGGGCTGTCCATTAATTACGTCAACAATTTAGGGGGTGGGGGTTTGAAAAAGTTTGACAGTTGTTGACAGAGGGAGGGGGGTCAAGAGAAGTTGACGTCAACAATTTCACTTTTACACATAATCAAAAAATAGGAAATTTCATGGAATACTACTTATTACAATGGAAAAAAGCATGGCAAAAAAGGTAATCGCCACCACATTTTGACACTCGATGAGTAAAACAGGGAAAATGGTCAAAAATAGTCATCACCGCAAAAATAATAACCTTGTTATTGGGACCTGTCATTTATCTGGGGGGTCAAAAGTTTTGACGTAATTAAAGGAGGAGGGGTCAAAAATTGTTGACATAATTAATGGACAGTCCCCTGGGTGAAATGACCCTGCATGAATGACCCCACCTTTGGCCATAGTTACTTCATTCTGAGATAAAGCACCTAGGAATAAGGAGCTACATAACCTACATATACTTTGGTGCTGCTTTTGAAAGCGCTATAGAAATTAACGAAATTTTACTTACTTACTCTTGTATGTCTTTTTTCTGAAGAGTTCAGGTTTCTGAGAAACATAGGTTACACTCCATACCAAGGTTTTTATCAGTCTCTTCTTTAGTTCCCTGATTAGCCCTCCTCCTATCAGTTCCCCTCTGTTCACAGCTAAATTTAGATCCTAACTTAAATTATCTGCTAGTGTCAGGGCATATAATTGCCTAGCTAGAAAGAGAGAGACAAGTAAAATCTCAATATGAATTTATTTAGCAGAAAACCCACTCATGCCATAAATTTCTATTAGTTGCAAATCCAAAACAATTACTTATGTCAACTGGCTTATTCCCTCAACTTTGAACGAGCTGTGGTCTATTTCAAAGGTATTACGGTACAAAGTTTACAAGATGTCAGCTGCTGTCCAGCAAATAAATGAGAGCTAATGTTGTCATAACAGAAATCCATCCTCACAGCACGTCAACTAGCCACAATACATTCAGAATATTTTGAGAAGGCAAGATAATTATGACAAATTATAATAAATGCATTTCTGTATGACTTCTACAATGCACCAAAAGCATAATAATTTTACAGTTAAGTTTTACTATCTCCTGACGACAGTATTTTCAAAGACTTTTTGATAATCTTCAAAAAGACAACACCAAGAAATAGTACACCTGTACAAAACACTAAAAATCCTGGCCAATTCAAAACAATTTATAAGAAGTTTTGGTTATAGCTGTAAGTAACAATAACAGAAACAAAAAATCATAAAAGAATGCTTTACGTAGCTTTTTATGATCTGCATCCCTTAAATATTTGCTATTAGAGTTAATGCAATTGGTCTAGAGTACATATTTGTGAAAAATTTACATTCCAATTCTGAGTGGACATCACGGATTGTACCAATCAAGAAACAGAAGAGAAAACGAACAAACAATGAGAAAGAACAAAATCCAAATTCGAAACCCAGCGTTATTTTTCATTGCCTGAAAGAAAAGAAACATAAAATAAAGTATTATCTTTTATTTTAAGCCATCCATTCTAAACAACCACAGAGAGGACGACAAATAGCAATACAACTAACAAATCTGAGAAGTTTGTACTGAGATCAAATAACAAGTAAGATTTTGTTTGGACATCATTGGTGTATAATCATTAAAGCAGAGATTATGCAATGAAAAACACACTGTACTTTTTTGTACATTAATTAGGTTCTTTTCTCTATGTTTGTCTTACATGAAAAAAACTAAAACGGATTATTATTATTATTATTATTATTATTATTATTATTATTATTATCTTGACAATTTCTATAGCGCTATAACTAAGCTTGATGCCAAAAGCAAGAGCACTTTACATAAATTGAAATGAAATGTTAAATAGATATGTCTTCAGTGGATGCTTTATAGCAGGGATTTTGCCTAATACAGTGAAAATATTATCCTGATATGTTTAGACAAAGTCTTGTCTCAAATTTCAATAATCAACAATCTAAGTATTAGGTAGGTTCACATGAACATAATCAGACAAGCAACATGCTATACAGAAACTAGTTTTTATGAAATTAGTTCTGAACTAACGCTGTAACACTGAGTACAGGCAGTAGGGACTTTATATTTGGGTACCAGTGTTTTGCTCAAAATTTCAAACGCTTGTCTGCCAAAATAACTGAATTCTACATACACTGTAGGTTGCATGACGATCATGAACCTTCAGCAAACAAATGCTGAAATTTTGGAAAACATAGAAAGGGCGGGTAGTGAAAACAATAAACATTTTTACAAGATGGTTAAAAGAGAAAAACTGCTCTCTCTCTCTCTCTCTCTCTCTCTCTCTCTCTCTCTCTCTCTCTCTCTCTCTCTCTCTCTCTGATTGCAGTCTTGAGGAACCCCAGGGTCCAAGAGTGTCCCTTAATGAAAGCCATGACTCAATAATTGCTGTAAATACAATGACAGGCATAAACAGAGCCCACTTGTATTAAAGTAAGTAACATTAGCAATGAAATTAAAGTTCTATATTACCTCTCGAATCTCTTCGTTGGCTTCTTTTATGTTCTCTGTAGTTCCAACAACTGTATCAGAAATTTTATCAATTTGAACATCCTAAAAGAGCACAATAAGCACATTTCTGTAGGTCTACATAACACAAAATAATCACACTCATTTAGTCTAATTCGATTTCTTATAAATACTCTCAAAACTAATAACTAAATAATTTCAATCAAGAAATATGTTTTGGTCTATAATCTCCATTATACAGTTTCAGTATTCATAAAAGCAATTGACAATTGACACATCAGAAGATGAACATTCAAATGTCATGCTTCAAAGGAATACTGAGTGAATTTATCTATTTATTATTACAGCAACATGCATCATCTGTACAATGAACAACAATAAACAAATCCTGCTTATGTCAAACATCACCAATAAAGTGAAAAACATCTTAGTCCACAAATTTTACCTGTTCTAATACTTTCTCAGAAAAAATTTCCTGTAGCCGTGAGATTTCAACAATCTTTCCTTCAATCTGTCTGTTTAAAAAAACAGAAAATAAAACCACATTATGAGGAAAAATAAATAAGAAACACAAAAATTCATTCCTAAAAACAAAGTTATATATACTTAAATTATACACAGCTGTGCTTCTGCCAAAGAAGTTCTGTTACTTTGGAAACAAATATACTGTAATAATAATAAATTCACCCCAAAAATGCTTAACATTGGAATATATGAAAAATTCAATATAATAACACCAATAATGGTGATAATGTGTTAAATAGGATACATAAAAGGACAACCAAGAGGAACCTTACAGTTAAATATTTTACATGAAACACCTTCAATCAACTACGCAACGTTTGCTTTGATTAGCCGCACAGTGATCATGGCGTGTGACGTGACATAACAATCAGTTGCTTAAAGCAGAGTAACTCACTTGACTTCATCAATCATGCTACTCATCTGGTTATAAAGCTGTTCATTTTCAAGCTGAAGCTGAAACCAGAAATTATATATAATCTGAAGAATTATAAGCACATTCAAAGATATAAAATACAATGAAACAATGAAATTTACAAATGGCAGTAACATCCTTTTCATGCAACATATAAGTGAAAAACTTTGATAAGTAAAAATCAACTAAGGGGCTGTCCATTAATTATGTCAACAATTTTTGGGCAATTTTTGACCCCCCCTGTCAACAAGTGTCAACTTTCAGTGACCCCCCTATAATTACGTCAAAAACTTTTGACCCCCAAGATCAATGACAGGTCCCAATAACAAGGTTATTATTTTTTGAGGTGATGACCATTTTTCCTTTTTTTGCTCATAGTGTCAAAATGTGGTGGTGATGACCCTTTTAACCTTTTTTGCCATGCTTTTTTCCATTGTAATAAGTAGTATTCCATGAAATTTCCTATTTTTTTTATTATTTTTAAAGAGTGAAATTGTTGACGTCAACTTCTCTTGACCCCCTCCCCCTGTCAACAACTGTCAAACTTTTTCAAACCCCGCTAAATTGTTGACGTAATTAATGGACAGCCCCTAAATTAATTTTTTTAAACCAAGATATACCAAAGACAATTATATTCTGTTACATTACTAACCATTTGCATTTCTTCTGCTGAGAGATCTTCAGTATCACCTGAATCTAGACTATGTGCAATTGTCACAGAGCCTTCGATCGATTCAATACAAGAGAACAAAGCAACAGTTATATTTTACAACCTAACACCTCAATCTGGCACAGTTTTACCAATTCTTTGACATGCAAACAAAATTAGGGACATTCACTCCAACTTACCATATTCTGTAAGTCTTATTTCAGCGAGTAGCATGGTTATATTATGAGGCCTAGAAATATTGTAAATATTAAGATCCAGGAACCCTTTGGGCCAAAGGGTCTAGTAGCAAAAGGGTTAATGCAACTTAAATTTTATTCCAAACCAGTGCTTACATCGATTATATTTTTGATAAACTTTGTAATAAAGCATCAAAAGAATATGGCGTGAAAATAAACACGCTAAAAACAAAAATCATGGTAATAACAAAGACCAAAAACCCACCTGGATTCACTATAACAGTTGATGGAGCTGAACTGGAACAGGTGACAATGTTGTTAACTTGGGTGCCTACTAATAGAAGATACCAGATGCCAGGAGGAGATAACGAGAAGAATATCAATAGGAAAACAAAAAGCATTTTTGGACAGAGGGGAACTGATAAGAGGAGGATAAACATGGAACTAAATAAAAGACCGATAAAAATGTTGGTATGGAGTGTAACCTAAATATATGCCTCAGAAACCTGGACTCTTCAGAAAAAGGACATACAAAAGCTGGAAGCATTCAAAATATGGCTATGGAGGAGAATGGAAAAGATCAAGTGGACAGACAAGAAATCAAATGAAGAGGTATTACAGATGGCGAGAGAACAAAGATCGCTAATTACCGGTAACACCATCAAAGGAAGACATAGGAACTGAATTGGACATGTGCTAAGAGGAGAAACATTGCTTAGAACAGTAATTGAAGGAAGTATACCAGGAAGAAAGACAAAAGGAAGACCAAGGAGAATGCCATTGGACTGGATGATGATGAAAAAAGATGAACAGCATCACAAAACCTATGCAGAAATCAAAGAAGAGACAAGATGCAGAGAGAGAGGAATGGAAACAATGGAGCTCTGAACCTGTCCCAGGACAGAGAACATGATGATGATGAAACTGCATATATATTTCAATTTGTTAAAACACACACTAAATTTAAATCAAACAATCGTTAATTACTCATCTTAAAGTGAAAGATCGTGCAAACCATCTCTGGAACTGACTGGCTGTGCATCAGTGCAAAAGCAACAGTGCTACCAAAGCTGACAGTCTCTCAATGCCTGGGCAAAATATGCCATTTAACATTTAACCAAAATAACTGGAACTTTACACTGCCCCATCAGTCATGTCTTCTGTCCCAATGAGTCAAATGAATCTGCTGTCTCCATAGTTAACTCATTATCCATTCTTTCCACTCTCTCCCAGTATGTATTCCATATATTGCCACTTCTCTCTTCTTCCCTCTATTCGAATAATCCTATGCTTCTAACCAGTGCCCATTTCTAAATTCCATCTTTCTCTCTAAAATGGGCCTACTAAAACCTTCACTGCATGACATTTTTCAAACTACTTATGAGAATACCAATATGTACAGTCTTCACCTATCCTTTCAGAAGCTGTAAAATGAATTTTTTTGTATTTAATATAAAAAATGTGGATCTTCACTGACCGTCGCTTTGTCTCTTTGCGGCGTCAGCACCCGAATCCTCTTTATGTTTATCAACTGGAGTCTCTATTCTCAGATTTTGTCTAGCATGAGCCTCAAGTCTAGAACTGTAAATTGAATATAAAATGATACTTACATGCAAAGTACACATATTTGTGTAAATTAAAGACATCATTCAGGTTATTCTGATTAAAATAAATCATTCCTAAAAAGGGCAATCTGAACAAGTTGACTTTTAGAATACCCCTGTACTTGTAACTAAAATTATACATATTCTCTTAAATGTTCAAATTTACATTAACACAGGGAGTATCAGGCCAGTCAGTGGGAGGGGGGTTGTCACTTCCCTAGTCTCTTCTCCATTGCTATTTAAAGAATAGATAAGCAAGTAAGCAGTGACCAGGGATCTCCACTAATTTTTCACCTACAAATATCACTGCATGAAGAAGATAGGATTCCCGTTCTGTAATGTACTGCACGAGCAGAAACACACGCAATTATTATCAATGAAACACGTAGATAACAAAAATCTAGAGAATTTCAGACATTGTATTAATGGAAGAAGTACTTACAGACATTTTTGCTCTACGACTCTCTTCACACGAACTGCTCTCTGAGTACTGTAGAGCTGACATACAGCTGGCAAGAGAAACACACATTGCAGACATACATTCAATATAAGAATCCATGAAAATCCTTTCCAAATGCTATAATACATCAGCATAAAAATAATGCACACTAATCATTTTATTCAAATAACCCTAAACAAATTCAAGAAAGTCATAAATGGTAAAAGTGCAAAGAATCAAAATAATGCAAATTCAGTCAAATATCTTTATCTCTTCACCCACCATTCAAATTTATATAGCCCCTGATTTTAAAACACACTGGGTCATTATCAGCTTCAAAAGCTTTCAGCTGTGTTTCTGCAACATCCAGCATTTATCACATAGACTCTTCTCAACACTTACCTACTCTGCCTCTCATAAACCATTGCTCAGCAAAACTTTACACATATCATATTTAGCCATATTAACTAGCACTTCATGCCAGCAGACATGTGAATGCCCAAATTACAATATTATATAGGTCAGAATCAAACCCAGGAAGCATCTCAGTTCTATGGAAAGCTGATGTTCCACACAACTGAGGCACCATTGCAACCAAGTATAAACCACTGAAGCCATAATTACAAGTTTGCTAGCAAAGTAGTGAATGTGGTTCACTCCACTTATATGCACAGCCCAGGGACAAAAAATACTTGCTTGTAAACGGAGCATGCTTATAAACGAAGCTAGGCTAATAAGCGAGTAACAAAAATACTTAAAGTACAGTGCAGAATGGTATATTTATTTACATTGTACAGTATAGTAGAGACAATAACTGACAGCTTTATAAATAAAAATTACAGATCCTATAACTAAATGACATCCTTAATATTTCACATCTATTAAGCAAGTAAAGCTGCATATAACCTAATGCATGTATGCATGCAGAAAATACGATAATGCTGCTTGTACAGGAAATGAAGCTGAAACACCCTACTATCAATTCCTCTTACCTTTTAGATAACTTTCAGTAAGTTCCAGTACCACATCTTTGTGCTCTTTTACCTGCCGTAACACCTTCTGCGCATGAGCTGAGTTAAATGCAAAATCACAGAAATATGCAACACCAAACAATGTGTTTCAACAACTGAAAGCTCTTAAGAATTTCAAGAAACTCTCCACTAAATCAAAAAAATAACTGGCATTAAATGGCCAAATGCAGTAAGCCACAATTACATAGAGCTGTTTCTTATAGATGCAGTTCAATTGTAAAACATTACATAGCACCTGCATAGGCAATACTTTGACCCCATCATCACTTCACAACAGATTAAAAAAGGAGAGATGAAGATGGCCCAAACCATACGCATTTGGAGCATTGTGTTATTTAGCCATATTTGCTGCTACTGAACTCAGTACCAGAAAATTTCATAGTTTTGTTAAAACTGATAATGTGCGTATTGTTCTCGCCGATTCTAATTCAAACTGAATTAGCAATTATTTCATCGTAATGCCAATAAATTAGCTTTCTAAATTTTGCAAATTCTAATTCTAATTATATTATATAACTGAATTATAATTATAATTAATTAGATTTAAACATTTTAATTACCTACTGCTTCTCTGATGTCTACACGTATTTCAAACCCTACATTGCTTTAATCATTAATGCAAAGATTCAGTGGTAGAAGAACATACATCAATTTGTAACACGTGATATTTAAAATAAGCTAGATATAAAATAAGCAGCAATGATGTAGGAGCAGCACTGACAGATTAATAAATTATCAAAGCCTTCTCACTGACTCTGATTTCTAAGCTGCTTGATGGCATCAGAACAAGATTTTATCAATGCTGCAGCATCTGTGTCAATTCGGTCCCGCTCAGCATCTGTCATTTTTGAATTCTCTGTCCCAAGATACCTACAAATAATACAAAATTGATGTGAATAGCAAGTCCAAAACTATCAAGCTATTATGTAAAGCATGACAGCTATCCAAAATTAATAAATCTTCTGGCTTCATTTCGGTATCTGATATCCACAACAGTTATGTCTTGAAGAGCAATCAGAACTAACTTTTAAAAATCCACCAATATGCTTAGTACGGACTGATCTCTGAATTACAACCTCGATTCACCACGGACAAGATCATGACTATGATTTTTTACTGAAGCGACCATCGACTGGTGCTGATGTACTACTGCAATGGCGCTAAAGAAGTCTACTACTACTACTACTTATACTTGCGTAATAATTAAAAAATAAGTTTACCCATTTGCATTGATATAATCCTTCCTGTGCTCGAGCAAAAAATCTCTGAGCTTGCTAATACTTGATACCTAAAACAATCACATTTAAATAATTACTTTCACATGCTGCCAAAGGTGACTTCTCTAGACAATCAAATACTATCTTTGAACATTTAAATTCATATTCACTGTAAATTCATCACATAAACTAAACCATATAAATAAGCAGTGGCATATTAACCCCTTAACTGGGGATCCTGGATATATCCGTCCATTTTACATTGAGTTACAGTTAAATACACGGTTAAGGGGTTAAACAGCATTATGGCCCTTGTGGCTCAGAGTCAGAAGCTCCATAAGTATCTAAAGGACAGTGCTCTCTGTCTCAATTTTTGGGGCAAATTATCAGCATGCAGCTGTGAAAGATATCATCCTGTGAAATTACATGATGGTCTACAAGACGGCCTAGAAACAAAGTCTGTCTTACACATCAATTTTGGACCCTACTCTAGTGTCTAAATAGTCGGACAAACTAGCTATTTACTTTTTCATACGTAGTTAACAAAATCATGAAAATCCATTGTAGAAAATTCAAGTTGCTAGTTTGTCCATTGATTTTATTTTTGATTAGAGTGAAAATCAATGGATTTTCATGATTTTATTAAATATGATTGAAAAAGTAAGTAGCTAATTTGTCCGACTATTTAGACACTAAAGTTATCCATTATAATTAATCATAATCATTATTCATATAACTGTAGAAGATATCGTGTGGCGTAATGGCCAGAAGCGGTGGCGTAAAAGCAATATGGCTCACGTGGCTTAGAGCTCGAGACCTCCCAGTAGGCCTACGCTTGAGAAATGAGCCCCGTGGTTCAGTGTTACACTACTGTCAATACCGACATCACCAGTCTTATTTCATTCGACGGTAAGTCATAATTTAAAACCCCAACAACCTGGTCAGCCCGCTAAATGGCAACTGCCATGATGAACGTACCACGTCCCGTGCATTTGTGACGAATTCACTCTTCGCCCTCTGAACTGGCAGGATGGATTTATCAGGAGTGGCGCTATCGGCGTTTCCGAGCGCTCGTTCCTTCACCTTCACCGTCTTAACGGTTGCTCTAAACAGATTTGTAATATCCGTCATTTTACAGAACATCCGAAGAGTCGAAGACCATCTCGCACAGTCTGCGCCATAGATTTATATTAAAGTCTATGGTCTGCGCAATGTTTCCTAACTTTCCTTCAACGTAACAACGTTTAATAAACAGACTTTCGGACGTCAGCGATCACATGAAGAACCCACAACCTCACCAAAGGCGTCACTCGCCCATTGGCCTTTTGCGTGCTCTACGCTCTCACTTTTGACGTAGCAATCACGTCAGAAATGTTCGACCAAATTGTATTTCCCACGAAATACATTTGCCATAATTATTAAAAGAAGTGCCGACATTTTATACCATGCCTAAACATTCTTACTTTAAATTGAAACTGCCTATTCGAAAAGTCATTTCCCCCATAGCAATAACAACCTGACCCGCCGCCTCATGGATACACTGACCTTTGCCCGGCCGACAAACCACCCTGCCTAAAGCTTGGATTTACTTTTGACTCCTCCCTAAATTTTGAAGCTCACATATCTCAACTATCAAAAACCTGTTATGCTCACATTCGTGATCTACGTCGCCTTCGCCCCTACCTTGATATTAAAACTGCTTCCACTATTGCCACTTCAATAGTTCACTCTAAGTTAGACTACTGCAACTCACTGTTTCACAATCTTCCAAAGGCTTCCATATGTAAACTCCAATCGATTCAAAATGCCTTAGCTCGTGCAGTAACTAAATCGCCTAAATTTTGCCACATTACACCATTACTCAAATCTCTCCACTGGCTCAAGATAACAGAACGCATTGAATATAAAATAATATCGATGACTTATAACTCACTCCATACATCAAAACCAGTCTACCTAAGAAATCTGATAATTCCACAACAACCTGGATCTACTAGATCCTCTTCTCATGTAACTCTCCTTCGACCTCTGAATCAATCATCTCTCAAAATTTGCAATCGTGCTTTTTCATATGCGGCACCTGAGCTTTGGAACTCAATTCCAATATCCCTTCGTTGTCTACATCAAAGCCAAATAACAAACTCTGAGTCACAATTTTCTCCCCTTCTTGCAACATCTCCTCATGTTTTTCTTTCCAAACTAAAATCATTTCTCTTTATAAAATCATTTCCTCCATAGCTATAGCGTCCTGCCCACTCGCCCTTTTGATTAAATGACCCGGCATGAATGACCCATCTTTGGCTATAGCTACTTCATTTGAGATTGAGCGCATAGGAATAAGGAGCTACTTCGGTGCATCTTTTGGAAGCGCTTTAGAAATTAACGAGATTTTACTTACTTACTTATTTCAAGAAAGATTAAGCGCATAAGAATAAGCAGCTACTGCTGTGCTGCTTTCTGGGGCGCTGTAGAAGTTTACGAGATTTTACTTTACTTACTTTACTTCGGAATACCCGGTACGCCTATGTTCGATACCCAGCTTGCATTGAGGATTTACGATATATATATATATATATATAAGGACTATGCGATAGAATATACGAATATGTTGATTCACTCGATACCTAACGTTACTAACGTTAGTATATATTTGATGCGTGAACTTCGTGAAGACTGAAGAGCGATGACCCACCTCTGCGTTCTCTCTTTGAATCGTCGGATTCTTCGCACTGATCTATTATTTCAGCATCGAAAAGCGCTTTAACATCGCTCGCAGTGGATTCTAAAATGATCGATTTATAAGATTTTTCGTAGTTTGTGAATCGATTGAGGCCAGTGCATTTCGTGCGTTTATTTCTCATCTTATCTGGTAATATTAGCTCGCATTTTAACTGATTGTTTTGCTCTTTCATGACACAATGTCCGTCGTCGTCGTCGTTGTTGTTGTCTACAATGAAAGGATTTCTGGCTGAGCGTATAAATTTTAGCTTCTGACCATCTGACTTAAGAATTATGCGATCTTTTGTGCTGACTCTTTGCAATTTGTTTCATATTGCCTGCTGTACAGCTATAAGATTATTAATGCAGAGAGTTAGTCATCGGTTGATGTTCCTGTGCATTATGAAAGTGGCGCTATAGAAGTTTTTTTAAAAGTTTGAAGGATATCTTGTGTTTATTGTCAATAAAGGTAATAAAATCACTAGTGATGTGAATAAATTTTACCCAGTGCTATGCTGTTATACCATGAATTTTTGTGAAGACTCTCCTACTACCAATTCTATATGAAGGTTTTGTACACTAAATACTTGGAAAGTATGCTCACTGTCCACTTACTCGTTTTAACGGAGGTCTTCCTGGTCTTAATGCTGCTGATGAGGAGGCTGTCTGCTGGCTTTTAACACAATGCAAACGCTAATATATATATATATATATATATATATATATATATATATATATATATATATATATATATATATATATATTGGAAAGTGTGGTGTTATAATTATGTACTTGCATTCATTGTAATTCTTTTTATGCCAGCAATTATATTTGAAATACTGTTAAACATCTTGTTCTTATACTGATTGGTTTTTCTTCCAGTCATTGGCCTATGTTTGCTCCCCATCACGACTTGTCATCTGTCATGGATAGAATGGAGCTTTCGCTTTGTCCAGCGCCAGGAGGCATACCATGTGATGCATCAAACCTATCGATGGAAAAGACTAAGCAGCGTCGCACTAAGGATGATAAGCAGTGTGCAATCTGTGGCGACAAAGCTCTTGGATATAATTTTGATGCGATCTCATGCGAGTCATGTAAGGCTTTTTTCAGAAGAAATGCACCAAAGGGTCTGGTAAGTTGTAATCAAATCAAAATTTTAGACAATAAATCCTGTTAATGCATAGTGGAATTGCAGATATGATCAAATGTCTCTTAGTTGGAAATCATTTTTGGTTGTTAAATGATTGTATTGGGTACAGATACAATCCAAGTTCCATTTTTTTATACAACAGAAGTTTGTGTTATTGTTTCTAAGAAGCAGCAAAATGTGCTTTGTCCTGGATTGTGTCCTGATGTGTCATTGATTTTAGCAAGTGAATTGTTTAAAGGTACAAGAGTAGTGTGAATTAAACAATTTATGTAATTGGCTCAGCAGCATTAAGGTTCTATTTATTTATTTAATTATTCTGTGGTTCAGTTTGTTTTATGCATTTTTACTACAGTAACTAGAAGTTGCAATAATGGTTGCGATAGAAATATAAAAATATAAGAGGTGCTATATTATTATTATTATTATTATTATTATTATTATTATTATTATCAGGACAATTTATATAGCGCTGTACGCATGGTTTAAAATCCAAAATCAAAAGCGCTTTGACACCGCTGACATGTCAATGAAGGTTAGAAGGTTAGTACAAGGTTTATACAAATGCTACATTACATGACGTTTTAATTTTAGGACTACTTTCGTTGTGCTTATGAAGAACGTTGCCAGATTGACTTCACCAATCGCCGCTTCTGCAAGAGTTGCCGTCTGAAGAAATGCTTTATGGTTGGAATGAGAAGGGAGTATATTTTAAGTGAGGAAGAAAAAGCAATAAAAAGGCAGAAGATTGAAGAAAATCGATCTTCTAAGCGAACGGCTCCTCCTCCAGCACCTGCAACTCCTGTTGCATCGCCATCTGATGTGATGTAAGCATTCCTAAAGTCTGTAATTTTTACTAAACTGGCTAATTTTTATAACTGATATATATTTTCAAGTAGTCTGAATTCACGGTGAAAATGTCCAAGTGTTAGGTTAGGTTAGGTTAAAAAGTCAATTTATATAGCGCAAAAACATGAACGAAAAGTCAAAGGCAAGAGCGCTTTACACTAATACGATGTCTCGAAGAAATGAGTTTTAAGTTTCCTTGCGAACGATTCAAGATTGGACTCTCTAGTCACATGGCCGGGTAATGCATTCCAAAGAATAGGGTTTCCGCACTTGAACGACCTCTCGCCGAATTTTTGTTAAGTTTTGTTAAGTGTGTATCTCGGTTTTGACAATTGATTCTTGGATGCTGAAGAGTTCACTAAATTCCGTTAGACTTTAAGGTTTGATGATATGTTTCAATTGAACAAATTCGTTGTTGATTATGGCATTTTAATAAGTGCTGGATTATTTAAAGAATACTAGTTTAATGATTTGATATGCATCCTTTAAAGAACCAGCAGCAAGTCTTTATAACTGTGTGAGGTCACTAATTGTTCAATTCAATCTGAAACCAGAATAATGTCTCTATCCATACAATTTGCATGCATGTACAGTCTTATTGAATGAAATCTGTAGTCACCAGTTCTTCTTTTATTTAGGATGATAGATCCAGTTGAAGAGAGAACTGAATTTGCAGGGAAACATCCCAGAAATGATTCAGCCACCAACTGCCTTAAGTCAAAATGAGTTGTCAGCAATATTTGAGCTTATTTCTGCCTACCACAAGTCTCTTGAAATCAACACTGAAAGCGGATGTGCGCGTGAGCGGGCAAATTTCTCGGATCTTGTGAACATAGCGAACTCAGCGTGCGGCGTGTGATTGCCATGGCAAAACTGTTGTCGGCCTTCAAGGCGATCCCTCAGCCCGATCAGATACAGCTTTTGAAGGGCGGCAGCATTGAGCTGCTGATCGCCGATCCGTCCTTACATTTGACAAGGACAAGCAACATTTTCTGGATCCTTTTGGCGATCAGGAAAGCAAGGCAATGAAGATGGAGCAATTGGAAGCCGCGAATCAGGAACCGGTCTCTTTGAGCACCATATGAAATTTGTTCGCTCACTGGCGTTTTGACCTTCGTGCCGATGAAGTGGCGTTGATCCTTCTGCTTGTCATCTCGCTCTTCTCTCCTGACCGTGATAACTTGTTTTACAAAGACCTGGTCGCCGCAGAGCAGGAGAAATACTCGATGCTGCTCAAGCGTTATCTGGAGTCTGTTTACACTGCAGAGAGGCTGCTGGCACATTTCCAAAATTGTTAATGAAGCTTGCAGACATAAGAAACCTGAATGAACAGCACTCTCAGGTACTGCTCAGAGTCAACCCTCAAGGGATCCAGCCGCTGATGAAAGAAGTGCTTGACCTTAGTTTCTGATGATTGCTCTTTCACAGTGATGTTCAGTAGTCTGTTTGCAATAGCTGGTTGGCTACATTATAAATTTTGTTAAACAACCGGACTTTGGTGGAGAAATTGCAGCCATCGAAGTCTGTTCATTGATCAGTTGTTTGTCTTACACTAGTGTTCATGACTATTGTCACATTCTGTTTCTTCTGTAAAATCTAATTGTTAATGGAAGTAGACTAATTTTTGGGTTTTGCCAATGTTGCTGATGGTGTTACATTCTAGCAAATGTTTGGTGCCACTGCTTTCATATCCTACATTGAGTATTTGAATTGTTATTCTTTTGACTGGCAATCTAAACGACTTATTTGAGCTATTTGGTAAAATTGCAGCCGTTATCATTTGTAATTACTAATAATTACTGTAGAACGGTATTAGCTGCTTTAATGAAAAATCCCCAATGTCGATAATAAACCCTTGGGACTTTGCATTTTTATATGTTTAAGTTCAAATTTTGATATTTAGGTACATTCAAAATTTCCAAGCATTAGCTTTTATTTGTGTGAAACACCTGAGTGCCAGTGATGTGAACTTCTGCACAAGTGTGGTGTTTGATATTAATCTTGACCATGCTGTGACAATTATTGTCAGTTAGCTGATGTGTTTATAATATTCTGGCTCAGAGTCTTTGCATCTCTGACACATTGATATGCTTGAACTATTGTACCAGTCTGTTGGCTTAGTTATCCTTGTTAGACACATGCCTGATTGTTGCTGCTTTATTTGCAGTATATTGCAGACCTGTATTGTAGACCTGTATGTAGTTTTTTAATTAGTTATTATGTTTTTCTCAGCTCAGATGCCACCCTCCAAACTTTAATGACATGATATTAGCTGTGCATATATGATATTGTTTTCTTGGTACATTAACCAGTTATGTAAAAAGTAATTACAAATGATATTTACCAGCGCATAGGAATAAGGAGCTACTTCGGTGCATCTTTTGGAAGCGCTTTAGAAATTAACGAGATTTTACTTACTTACTTTTTTACTTACCAAAAATTATAATTATCAGCTTCATTGTGGTTAGATGTTAAAAGTTGTGATTTAACTAATATCAATGTTAATGCTTCCCTGTTAGGCAAATAAAGTTGAGACATTTCCTAGATTTGATTCTTATCTATATCTTACAAGTTTTATTGCTTTTATAACATAATTTTTAAAACTTAAATGACGGTTTAGCCGGTGGTAAAAAAAGCATTGTCATTTGAAAAGCATTCACTGTAAGTCTGTAACATCTTGTATAACTGATTTGTGTTAAGGGCACCATTAAGAGGTGATAAAAAGAGATGTTCTTTTGAGTTAATATGAGTTGGCCTTTTTCTTGCTCTGTGTAAACATTAAACTTTTTATTCTAAGAATATATGGTGCATCAATTTAAAGTACATGTTTAGTTCTGACTTATTCCTATGGATTATTTTTAATGATTTAACGTACTGTGATTGTATGAAGCTTTATTGCATGCTGCTTGAGTTATTTTTCAGCCAAGATGTTGCTTTAGAGTTTGAAATGGAGAAGAAAGATCTGATAGATATTTTGTAGTGATATTATGTGACACTTTGTACCGTCATTCTTTTTTCTCTGTTAGGCAAGTATTTTGTATTGTTTGTTTAAATCTATTACCCTCATGGTTAAATGTTTCATTATTCTTAAGTTCTCTGCCTAGTAGCAGATCCTGGTTCACATTGGCAACACCCTTCTCTGTTGGGTCTTTAATCTTTTATATCCATCAGCATTCAGTGCAGTAGTGACCTACGTCACGGTACGTGGTCTTCCTCCAGTTATCATCCTTCATCCCATTTGTCCCTCAAGTATTGTTCTGAATAGCGAGTCTTCTCTTAGAATATGCCCTATCCAGTTCTTTTGCCTTTGTTTTATTGTTTGTATTATTGTTTTCCCCCTTTAGGGGCTGTCCATTAATTACATTAACAAAATAGGGGCAGGGCTAAAAAAGTTTGAGTTGTTGACAGAGGGAGAGGGGATCAAGAGAAGTTGATATAAACAATTTCATTTTTTGCAAATCAGAAAATAGGAAATTTCATGGAATACTATTTATTGCAATGGAAAAAAGCCTAACAAACAAAAAAAGGTCATCACCACCACATTTTGACACTTGATGGGCAAAAAAGGGGAAAAGGGTCTCATCACTGCAAAAAAATAACTTTCAAAACTTTTTAGCGGGACTTGTTACTGATCTAAGGGGAGGTCAAAAGTTTTTGACATAATTATGCGGAGAGGGGTCACTGAAAGTTTGACAGTTGTTGACAAGGGGGAGGGAGTCAAAAATTGCCCCAAATTATTGATGTAATTAATGGACAGTCCCTTATAATATATAGGACCTCTTTATTGGATATAATTATGTTGTGTCCAACTGATTCTTTCTATTCATCATGTTGGGAATAAAATCGCCATTTTTTGTGAGACTGTGGCCACAAAAGAACAGGTTTCAAATTATAATATAACAAGGTTTAAAGTGGTTCAGTAGGGACTGCCCTGTGTGAGAACCACAAATTCTGTAATTGATATGATTTCTAATTTATATATCAGCTATCTTATTCATGAGTTATAATTATATTAGAGTAACAGTGATTTATAGCCAATGTCATAAATCCTTAAATTGTAATATGTGCCAAAATTAGTTGGAAATGTTTGGCTTAAAGCTTTTACAGATCTCGTTAAAATTGCACAGCTTATAGCACTACTGGTAACCATATGTCTCCTTAGACAGTACGCTATATATGCACTTAGGTCTCAATTGTTAAGACGACTAGATATGCAAGTAATCATGATGTTGTTTGTTATATGCATCTAAAACAGAATGTTGAAGAATGCCTTCAAGAGAACTACTAGAACTGTTTTTTTGCTGCAAACACAAGTGATAAGGGTAGAATTGTGTTGTGCCTAATGTAGCCTGGAATATTATATATTGTTTGTTGAATTTTAATTGACATAAGAGCATGGTTTCACTGTTCAATTTTTCAAAAAAAATGAGGCCATACTCAGGTTGTATGGCTTAGGATCAATTCCAACCTCAAAATAACAATTTTGGACCTCTACTGGAACTGGAGAAGCAGTGGGCTAGTGAGGGTATCCAGCACCTGGGAACAAGATGTATCAATGGCACCCTCAACTCCAGAAAAAGTCCTGACAGGCAAAAAAGATTGGTATCTGAAAAAGTGCACCACAAGTACTGCAAAAACCAGGGTCAAGAAAAAAGGTCAAATATTTTGCTTACTGGTACTTGAGTTACATGCATTAATGGCCCATTTAAATTCTCCACTTCATATCCTACCATGTTAAGACCTATCCTATAGAAAAAACCTTTGGCACCAGTTGCCCCCATTGTTAATGCCACTGCAAAGCATTTCACTAGAGAGGGGTTGTTTCTAAACTGCTAAACGGAAAGCTGCATAGTGCATACTGGGGTAGATACATTGGGCAGATGTTATCCCTACTGTTTGTGTGCTGTGTGGAGTTCTCAAGACTACCGTATACATGTAACCAGTCAGCAATAAAGAAAAATTCTTGCTGTTATTAGTGTGTGTGATCAATGTAAACTAGTTCAGTGTTATCTTTTGATGTATTTGTATGCATTTAGTGTCTGGTTAGTCATATTGTTTACAGATATAATTGTTTTATTGTATTTTCCCATTATTCTAAAGTCAGCAGGCTTGTTATTTTGTGGGCAAAACTCCTTTTAACACTTACAAACATTGACAATTTGTTTTAGTTTTGTTTGAACTGTTACTATGTTTAATAAGCTGCTATTTTTAATCAGGTTTTCACTCTTTATTCACTTCTGGGAATCTAACATTGGTACCATGGGGCGTGGTGTTATGAATCTTAGAATTTTGAACAGGATATTCATGAATAAACAGAGGATTTTTTGAGTCTATTTCATTGTAGCAACATTATTTTCACATCTGGCTCTTTTGTAAGCTTGGCTGTGACTTTGAATAACACTGTCTTACTTTTATTCCCTCATTAAACAAACAGGTATGCAGTTGATATTTACCTGAGTATGTGATTTAACCAATATTAACTTTGGTGCTATTTATTCCTCAGGTTACATTTTTAAGTAACATTAATTTGAAGGAAAAATATCCATGGAAGTTATGGGGGTTAATAAAATTTAATTACTGGTAAAACCTCTGAACATATAAAAATTACAAGAAGTGTTTCAGTAACAAGAGGTTACAGTTGCATACAACAAAAAACGACCATAGCCCTAAGGTTTTGGTATTTCAAGTTATACACTCGTACGTAAATACTCTGCAAGTCCATAAAAACTATTACATAAGTTTTATGTTCCAACAAACATGCATATGTCTCCTCCTCAGTTAAGACTGTGCTTTATTAAAGTGATCAGACTTTTGGATACATTAAAATTGTTGTGTCAGTCTGACCTAGTGGACAAATAGAGGAAAATAATTAAAATTATCTAAAGCACAATAATAAAACATGGGTTTGATCATATTATATGCTTGCACAAGTTTAAATTCAATTTTAGATTAGCTCTATTTCATAGAACCTATAAAACACCTGCTGTGACAGAAGAAAAAAGAAATATAAATATCCTAGTGATTAAAAATGATACTTTCAAAACATTGCTGTGGAATTTGTCACCAAGAATTAAGTCAGCAGTCCCTGATGTCAGAAACTGGAGTCCAGGGTATGGCAATCACTGACCATTTGTGGGTTTCTTTCATGTGAAATGTACCTTCCAATGCTAAAGAAAATATGGGGTGGTATTCCTTGGTGGAATTACTCGATCTGAATCAGGAACGGCACGAAAAAGCTTTGCCTCACGAACATCGGTGTCGGTGAATGCCAGGATGGCTGCGATGTTACCACAACGATAGCAGTAGTTTGGAGCAGACCAAACAGTCACTAGTTTCTCATCAAACATGTACTTGTAACCTGTTGAAAGAATTAATGAAACTAGTTACAGAAATAATTCATTAATTTGCAGTGAATTTCATTTACAGCGCACGCTTGAATCAGCGACCTACAAAGACCCTCAACTCATTTACGCTACAAGTGTTCTGAAAGTTTGAGGAAACGAAAGCACGACCATTTCAACTGAGCTTTTCAGTCATAAATACCAGCCGCTATATAATCACAGCCTTGAGGAAATAATAAAAATTCTCACAATGACTGTGGCCAAATAATGCACATGCCTTCTACAAGAGTAGCAAATTAAGCTATTACAGAGCTTACAAAGATAACTCATATCAGATACAGTTCTTCACAGATACAGTCAGTAGCAAATAAGCATTCCATTTTTCAATATTAAGTAGACAAATTTAGAAATTAATTAAAATCAAAATAGTTTAAGCTAGTTAATATCAAACTAAAAGACAACAGCTTTCACTACCTTAGGCAAGAGGGTCTACACCTGGCCCCTTTAGATCTAACATAGTTAGAACTTCTAAACGACATGTTACATCATTGGTGATATACATAAGCAGACAAACATTTAGTCATTTTACCACCATACTAGTAATTCACTTACATAATGCACTTTTTCACAGACAAACGTAATGGCATTAAACAAATACAATTTCAAAACAACAATTTTAACTTGCAACAGATATCTGTTACTGTATATAACTGGAAATACCTAATCTCACAACAACTAAGTTTTGAATCATACCTTCTTGTACCAATTGATGAGCCCGGCATATCAGTTTCAAGTTATTGATGTGAACAAACTGAAAAGAAAAGCAAAATAACAGCCTGCAATCAAAACAAGATTTCTATATCACTCATCTATTAAAGTGCAATGGTTACATACATGTGTAGCCAGGGCCTAATTTCTCGTCCAATAGACAAACCAAGACCGATATCTAAATTACACACAACTCGTGGCTATGCGGACAGGCAACAGACTCCCAAGGACTGAATGCCTTCAAACACATATTAAATAGCCTTAAATCTTGCAACCTTCTCTTCTCTTCAGCAAATATGTTTTCTACTTACTACGGTACCTTGGATTGCCTTAACTGCTTGTTACTAGAAATATATTATCAGTTATTATCTCAGTTTCTAAGCCATACAGGGTAGTGAATGGATTCAGTGCCAGGATGCAAATGAAAGTGAAAGAGGATTTAGGTGTGTTTTAAGCTTTACTTTGGCTGTTAGGCATATATCTCTTATAATTAACTTTAAAATTGTCGTGGTCCAATATTTTACATAAAATATGAATGATGTTCTGGAATGGTATCACTGGTCACAAGTCTGAACTGAACAATAACCATGCTATACACATTGATGGAAATAAATAGTGAGCAAAAACTTAGGTAAACAGTTTAATATTAGAAACAATAATTCCAATTATGGAATAGACAAGCATAAGTGAAACATCAACAACTTAGGCCATCACAAAAGCTTCCTTAAATCATTCAAGCAACACATTCCTCATCCCATAAAATACAACAGTCATCCAGTTATCATCCAGACCAACATTTCACATTTCAAGCGCTTTTCTATTAACAGTGGAATTAAAGTTTCCCATTCAGTTTAGAATCTTGGTACTTAAATCATCGATCAAGTCGATTTGTTAAAATGTGTCATTCATTTTGTCAAAAACCGATGTCTTTACATCGTTTAGAAACTAACATCTGTGATGTGAACTGTGATGTGAATACTCTGACCAGCACTGCTTCAGATCAGGACCTGCTAAGGCTAGACTACTGTAACAAGTTCTTAGAAAACACACAGTATCAAATCTCTAAACACCAATTATTGGTAAAAAAGGTTTCAGTCCATCTCACCAGCCCTCCCGACATTTTATAGGACCACATGAGCACAAGTGAACAACTGCAAAATAATCTTGTAGAAACTTCACTGGGAAGAGAATCATTTTAAAATCTATTGCATCATCTAGAAGGTCTTCAATGGTTGTGCACCAACAGACACCATTCGTGTACGTCCCATAGGAAGGCGATTTTATGACGATACTCTACATCCAAAAAGCATCACATTCTGATCTTGTCATTCCTCATTGCCAAAGTACAATGCAAAACATGAATTTAGGCTTTTTATAGGTCTACCATATAAACAATAATTCCAACTGACAAAAGATCACCAATATCAACAGCTGATGAACTAACTGTCTTGAAGCTTTACATTATATGCATATCATAAATAAATACATAAAACTCACTTCATTAGTGACCTTGGCTCCAAATAGCCAGCCAGCTCCTCTTGGACTGACCGCCCAAGTATCGACTTCTTCTGGATCTGACCATACCAAATCTAGATGTACAGACTAAGAAATAATGCCTGTTACCTGATTTTCTGAAAATCTTACTAGAAGCAAAACAGCTGCAGAACAAAAAGGCTAATGACACTAAGAATTCAAACCAAGAAATCTGAAATTCAGTTGCAAGAGACTAGGGCCTTGATATCCTTCAATAAATATTTTAAAAGAGAGTAAAGAATCATCAAATTAAAAAAATATATATATAAAACAAACATTTTAAAAACTTTAAAATAGCAGATAAAATGCCTGAACAATTTGCCAAACTTTATTAGTCAGTCATCCTTAAGCTAATCTGTCTTCTACAATGCTTCACATTAATTCTGACCTTGCTACAAATTTGACCATTTTTTAAAGCCACTTACAGTGAGATAGCACAACTACAAAAGCCAAGCATAAATAACATCTCAACCTCAAATATTATGCAGAATGGTATTGCATCGGTAAGCAAGATGGTGGCTGGTCTGGAATAACAAACACCAACCTCAACAGTGAATAAGAACAAGGTTTACTGAATTTCTCCAAGGATACCACAAAACGCCCCCTTGTGGGGAATTTCCTGATTGCGTTCTATCGTTCTGATTTGGTCAAGAGTTCTGATTTCTGGTGAAAGACCTCCGTGTACACAAAGAATACATTCATTGATGATCTAAACATGAATAAACATGAATCAACCAGCTTAAAATCAGATGGTCAGAGCATGATAAACACAATTCCAAGCAATTCAGCAAAACTATACATGTACTAATCACAAAAGCAGTAATAAAAGTGCAGTTTAACACACCTAGGTTACAGAGTAGAAGAAGAGCAGTTGCCAAAACACATACGAGAAGCAAAATGCGTACTTACTGCAGCTATTGTCAAAAGGTCGAAAACCTTGCAACAGTACCGCCAAGCGTTAGCATTGCCATACTTTGTCTGACATTCGTCTGTAATACAAAATCTAATCATCATCAGCCATGACTACTAATCTACAAATGTTATCTGAATTCCAACAACTCAACAACTCAAGAATTCATTAGAACCCATTAGAAGAAGCAGCGTCAGATGAAACTAAATATGCTAACACATGCACGTGCACACACACACACGCGCTTTAAAAACAAATAAAGTAAATACTAAACCTACCATAGAACCCGTAAACCTGAGTGATTTGTCTACTTTCATGATTCCCTCGCAACAAAGTAATTTTGTCAGGCCATCTAAAAATCAGGACAGTTCTGAAGCAAACCAGACATGCTAATATCCATAAAAGTTTTACTGCACACCATTTTCATAGGGAATTGGTGCAAATAATGACAAATCAATTGTACTGCAGTACTCAGGACAATGACCTAATTACTTTTCTGCAGTCCTTTTGCCTGCATCTATTGACCCATTGCCCTGATTTGCAATTTTACCTCCAAACACACTAAACAAGAAATTCAAACACATTGAAAAGCTATTAAAAATCTTGCCTGAATTATTAAGCATAGCACATGAATATATTGAAAACTCTTCCATACTAATATATCTGAGACACATAGATGTATGTTACATTACTAGCTAAAAAGTCATCCTGTGGCATATGAATAAGGAGTAAATGATTTTAAATGGAAAAAATTACTTCAAATGGCACAATACTTGAAATTATCATCACTCACCTCGCCTTTAAGCACATAAGATACGTAAACGTTTCCAGACTGTAATAACCTCTGTCGACAAAATCACCCTAAAAATACACCATGATTAAATAAACATTCAAAATACTAAACCAAGAGCTAAAGTGAACACAATCCTTTCCCAGTTTGCTCCACAAAATATGAATAATTTGTAAACATTTGCAGATGGGAGGAAGAACAGAAGTAACCAGAAATCTATGCAATTCTAAACTGGGTATGGACAGAAGTCATGGCAAAAAACAAAATACTTTAAAAACCAGTGCACTGCATAATTTTATCCACCAAAGATGATGTAAGTCAGTTAATTGAAAAGCTGAGATCATACTAAGACAAAATCAATCAAACCAGACTGTGTAAATGTAAACAGAGGATTCATTTAGAGTTTCTCTCCTCTATTTGGGATTGTGTGTGCTTTATCACTTTTGATTTAGATGAAAATGAAAACAAAAAAGCGTAAAAGCTCACAGTAACAACACACGTGCACATGATAACCCTGAAAAAAAGGCAACACGCAAAACAGCGAAACTTGGATGAAAGTCATGATTCCTAATACAGATGAAGATTAAAACCGATCAAACTTTAAAAGTTCCCAAAATTCAATACTGAAGCAACGTCCATAATCATATATTGGAATTGCATATGGCCAATTGCATTGCTGCTCTGAACACAGAAAAGGACAATCTGGTCATAATCTAACAAACAGTTGCATGAGCCTGCATCTGATCAAATTTGACTGACCGCAACACTGACATACATCATTCACTGTATCATATTTTGTATATATAAGTTTTGCCTTAATACATTGGGCTCCAGGACATACAACATTTGCATAGGTTCTTTGGCAGTCAATGTGTTAAGAGCACAAAGCAGTCTTTCTAACTTACCATAAATATGTAGTTTGTTTCAGGCATTTCTCCTCCAGTTTTAAACAACTCTTTCATGTCATAAAACTAAAAGTAAACAAAATGATTATTTTCAGCATTGGCTTAATATTGAAATAAACTATTTGTAAACACCAACATGGAAGATTTTCATGTCTTCTGTGAAAGAATATATAATATGATATACCTGACCATGGATATCTCCATCAAACTGTGACAGGAGTTGAGACAGGCTGGACATTTGACTCCTCCAAAAGAAGCTCACTCACATAATCACAGAGTTTCTAAATATGATAAACCCATTAACCAGATATAGTATAACAAAACTCAACTAAGAATCATACCTACAAACACAAATCAGAAGCATCTTACCACTTTCAAGCACCAGTTACTGCCAAATTGTCACTTTATGCACTTGTTGGTTAATAACACGCCTGTCACGTGTACCTGTGTGTGTGCATGTGTGTGAATTATATATATATATATATATATATATATATATATATATATATATATATATATATATATATATATATATAAGAATTGCCTAAATGTAAATTTATATTTAACTAAAATTCCAATTTCCGTGAATTATTAGACTTTACAACTAAAAATTTGCAAATCTGCTTATAAGCTTTAACATGTGTAGTGTAATGTAATAAGGGATTATAAAAGCACCTCTTTTATTTCTACGGAGAATCGCTCCCGGTGTAGCATATTATAATGACCCCATATAATAATAACTCCCCCTCTAATTATTATATATATAATAAAGACTCCCCTCATTATTATATATAATAATAACTCTCTCTATATTATAATAACTCCCCAGAAGAAGTAGGCCTAAAAATTGAACAAAATAACCCCAATTTATAAAAATTTCTCTAAAATGGTTATATGAAATTATAGACCCATTTCCAATCTCCCAGTTTTCCTAAAATTCCTGAAAGGGCAATGCTTACCAGAATGTTAAACTACTTAGATGCATTTAATATGCTATCCACTGATCAATATGGTTTTAGCTTTATTTCTCCACTTAAATGCCAATAATGAATTTAATTGATACCAAAACAACAAATTTTGAATCTCACAAGCACACTATTGGAACAATCCTTGATATAAAAAAACTTTTGGTGTTCTAAACTATGGTATCTCAGCTGGTTTCTGAAAAACTAAGGGAGTTATTATAATATAGAGAGTTATTATTATATATATAATAATGATGGGGGGAGTCATTATTATATATATAATAATGAGGGGAAGTTATTATTATATGGGAGTCATTATAATATACTATACCGGTTTTAGAGTCGCTTAATAAGAAAATGAGACTTTAGTCCTCGCATATGCTGAACATGACACTAGATTCTGTCCCAAATATATAATAACCAAGGCGAGCAAATAAAAAGCGAACTGATCGGAAATTCTGCAGTTGAGCCTACATATCCGGATGCAATAAAAACCGACATAAGAACATCAGTCCGTCTTATGAGTTCCCCACGAATTCGGCGCTTAACGACGGCGGACCAGATGAAAGGAGACACTGTGGGTGGTCTCAGAGGTTTGTGCCCAAGATTCACGGAAGCTCAGACATGTTCCGCGGCCGTTCGACGACAGAGGTAGGGGTCGCATAAACATCGGCCAGCGAAGCGCTTGAACGCTGGTCGTCGATCCAGACCTACCTTAAGATCGTGTTCTGGCAAATAGTTGCACTCCTTGGCGATCTCTATCCACCGATCGGCCTCAGCCATTTCCGATTAGAAAAAAAGCGATGAATTTCGACGAGAATAAAAACGCTTCGCTCGGTCCGTTCGTCGTCCAATGAAGTCTCAGTGCTTCGCAAGGTAAGTAAGTAAATAAGTCGACCGAATTCTATAGCGCTGATTTAAGTGCACTGAGTTATTTACGAGCCCTCCGTTCTGTATAGATCAATAATCTGCTCTGCGTAGTGCACAGTTGTTCAGGCTTGTAGGTCCAGGTAGGGAAAATGCCGAACCACGTGGTTGTGATAAAGGCCATACAGTAGGACGCGTGCGAGCAAAATGTCTGACTGGAGCGAGGACACGCACTTTTCCGACTAGACGTCCGAGAAAAAAGCCCACTCCGATGACAAACTGACTGCACGAAATCATCGAAGAGTCGCGAAATGAAGAGAAACAATATCAAACAAACAACAAGACTCACGCGATTTACATCTACTATTGGGTCACGTGATCGCAGTAGATATATTGACCCAAAGGTAATCGAAAACATACTGAAAGAGGTAGAACGGGCCATAAAAGAACTGAAAAGGTACAAAGCACCAGGAATAGATGGCATAGCTGCAGAACTATTTAAAGCAGGTGGAGAAACAATGATAAACCTGCGCCACGACCTTTTCAATAAAATATACAATGATGACAGTCCCAGACGATTGGAGAAAAGGAGTGATTTTACCCATCTACAAAAGGAAGGGTCATAAAGAAGACTGCAATACAGTAACTATCGGGGAATAACACAACACTGTTGAGTACACCAAGCAGTCTTTCCCAAGGAACTTAAAAAAAGAATAAGCAAATATGTAGAGGAAATTATGGGCAAAGAACAGACAGGCTTCCAAGTTCCACCCTGGGCGAAGCGCAATTGATCAACTCTTCATTATAGGGCAGTTACTGGAAAGAAATAATTGAGGCAAACAAGAGCTGTTATCTCAGGTATCACGACACTTCGCCTACAGACTTTTGGTCTACTACAATTGGTCTACCGACACTTGGTCTACTAAATAATAACACTCAAATCTAGTTCCTTTTAATCACGCCTTAACAGTTTCCCCAGTCTCTGTGCAGTTGAAATTGAAATTATTTGTGTTCCGTGAAATTCAATGATCATTTGGGACATTCGATGTCCAATTCGAACATTCAATGTCAGTAGACCAAGTGTCGGTAGACCAATTGTCGTAGTAGACCTATTGTCGGTCGACCATAAGTCTGTAGACGAATTGTCGTGGAACCGTTATCTCAGTGTGGCAGGTATGGTTGTGGCACGCCAGCACTGAAGAAAAACTCATCCATTTAATACAGGCAATATATCAGAAGTCAGAAACTGCAGTGAAGATAGAAACTCAAATGTCAGAATGGTTTAGGACAAATGTAGGACTGAGACAAGGATGCATCTCCAACACTTTTCATTACCACCCTGGATGTAATTTTTAAAATAGCAATTGGAGAACTGGACATAGGCATAAAGTGTTGTGGAGAAAAATGAAATAACCTAAAGTTTGCTGACGAAGTCAGCCTGATCACAGAGATCACAAACAACAAATCAGATCTTCAAACACTGACCAATGAAGTCAATCTTAGCAAGCAAAAGATTCGGACTCACTATTAGACTAACCCAAAGAAAACAAAACCCATGGCAGTGGCATTAGAAAATACAGAGGTGGATCTAGGGTATTCGGCACCCCTAACACATAGCTGACAAGCAAAAAAAGTCGTCACATCGTTTTTGGCGCCCCTCTTCATAGTGCTGCCGACAAGCAAAAAAAGGTCGTCACGCATGTTTCTTCTTCTTTGTTGTGCATTTCACTTACCCAAATATCCGATTTTGGCGCCCCCTCACCTCGGCGCCCGGGGACATGTGCACCTCCCCTGCCCCCCTAGATCCGCCTCTGAATACAACTGAACAAGTCAAAAGTCTTATCTATGTTGGAGGAGAAATTGTCAGTAATGGAAGTTAATCAAGAGGATTATTAAACAAAAAATCACCAAAGGACTGCAAACGATGGGGAGATTATGAAAAATCAGGAACAGCAAGGCCTTAAACATAAGCACAAAAGTCACAATATGCAACACCATAGTAGTCCCGCAAATAACATACAGAGTAGAAATATGGAGCATGAAAGAAACAGATGAACAGAGGCTACTAGTAGCCGAATTGACCTGCTTGCGGAGAATCCTTGGAGTAACTTGGCTACAAAAGATAAGAAACAAAGACATTAGACGTCTCAACCTAAAGGATACAATTATCAACAAAATCAGAAGGAAAATACTCAACCAGCATGGACATGTCAACAGAATGGATGAAAGATTACCATACAAGGCACTCTTCACTCAAACATGAAATAAAGCAACAGGAAGACCCAGGAAAAAGTGGATGGACAGCAGCAGAAAAGACATGAACATGAAAGGAATTTCAATCGAAGAAGGAAGGCAATTAACAGAAGATAGAACTTCTTGGAAACATTTTGTCTAGCTATTGCCACAAGAGTTGAGAGCAAAAATGATTTTAGAAAGTTAGTTTGCAACTAAAAGTTTAACTACTTACTTCTAGTTTAAATTTAGTTGTAGTTAAACTGTTTTTTAGTTAGTTGATCATCACAATACAATTATGTAGCACTGCAACCCAGGGGCGTAAACCCGGCGTCAACATTGGGGGGGGGCGCGGGTAGAATGTTTAAAAAGTTGACCCCCTCCCCATTTTGGGGGGGATACTGCACAGTATGGTGGGGACTTTAAATCGCCCACGAAATACAATAATAACCAAGTAGCCCATGCATTGTCTGGTCTAGGACTACTTGCATGTATGTACACTCAGGGCATAAACCTGGCATCAACATTGGAGGGATAGAATAACTTTGAAAGTTGACCCCCCCAGAAATATAAAAATCCTCCTCCATTATGGGGGATATTGCATATTATGGTGGGGACTTAAAACCGCCCATAAAATACGTTTCGACAAGCCCAAAAGGTCACCCTGATATTTCTCCCTCTCAAAATACCCTGACAAGCAAAAAAGGTCATCCGAAATGAGAATGTGGATTTGGTGTAATTCTGGCACCAACATCATGGGGTAGGATAGAATTTTTTTACCATACAGCCCAGTGGTTTTCACACAGGCTTACTTAGCTCCCTAAAACCACTTAAAATCACATTATTATTATTAAACATTGGGGGGGATAATTGATACTCTGTCCCCCACCAACTAATTATTCGGGAGGACCGTCCCCCGTGTTTTACGCCCATGCTGCAACCAGAGCAAAAGGGCACTTGCTGACGAAATTGAGAGGTAAACGACGAGCAGATCGCTGCCATGGCACACTCTTGAGTAGAATCCACACACGCTGAAGAAATTGATCTTGAAGATCCACTCGGGCAGTGACAGAAATTCTCTGCTGCTGTTGAAGTCCTGTCTTGAGAAGCAGTGATATATTGCTGAACTGAAATTAAAAATTGTTTAGTTAGTTCATTAAAACTGATATATGAAGTAAAACATAGTTTACAGCTAAAAAAAATGAAGTACAAGTAAAATAAGACCAAAAATTAAATTAAAAAGTAGTAATTATTTGTTGCAGTAAAATTAACTTTTCTCCCATTTTATTTCAAATTTATGTTCATGCCAGACTGTTTAGGCAGACCATACTGTTTGTACTTCTGGTCTATTCTTACAAACATTTCATTCATCTTGACTCTCAAGTGTCTAAATAGAAAAGTATGAGTCTATCTAGACAGTTTGCTGGCAGAAAAAGGGAGAATATTTGGCAGTTTTTTAAAGTATGACCAGGGCACCTACAAACATGAAGCCCAAAAGCAGCATTGCATATTGAATCATTTACATTTGATTGCAGACTTGCAGTCATCACACACATACTGATATTGTCCCTCTCTGACAGTGACAGCTTTAGGTACTGACTAAATGTTTCTGTGCATGCAACGGTAAGTGGCAGTCGTTCATATTTGTTATATGTCGCACTGTATAATAATGCTGTGCATTCAGCATATTAGCCCAGTGACTTACTGCTGTTAAATGAAATAAATGGAGTGGAAGCCTGGAAGGTCTGATATATACATATATATAAAACTGTAATTAAAAGTATAACAATTATTTACAAAGTAAAATTATAACTGAAATTGAAAACTGTAATTGAAAGTGAAAGTCAAATAAGGAAGCCAAAACTAAAGAGTAAAAGTAGTAATTATCTTTGGAAGTAACATATCACTGCTGAGAAGCATCTTCAATGAGAAAATACACAGAAGATTCAGCAGGAGACGAAACTGCCAGTCGCTCGAGGTAGATCTGGATAAGCAACGCGTTGCCAAATGGCAGTCGAGTCAACAGGATGATGAACCAGATGACGGTTGATTATTCCCCTAAAATGACAATCAATATACAAAATTCAGACAACCAGTCAAATAGAATCAATTGCTGCTCACATTGGCCAGATAATCAATTCATTGAGACTTTCCAAAACATGAAGGACAGCCTCAAGATAACCCCATATGATTAGCTGTTCACCCTCTCGCTGCGATGAAGCTGTGAGCTTGAGAGGGAGACCCCCCAGAAATTTTAGAATTAAAATGTTGAGATTACATTTGACTTTCAAAATGTTTAGAACAAACCCCAAAAACTAACAATTTTAGAGAAAAAGGGAAGGTCCAAAGAAGAAAACAAATTGTCTCTCAACAGTTAAGCAGATTATATTACATTTATATTAGATATATTCTATTTCAAGCGCACGGAGAATAACAAATGAGAAAATTCTTTTACCTTTTAAAATTTAATGCCGCCAAGCTAAAATACATTATTGTTATAACTGTTGAGAGATTACAAATTTGTTTTCAGTCTACCCCAAAACAAGGAGGAATTCCCGTCCTGGAAAAAATACACACACACAAACACAAATACAGATATATACAAACACACCACATGCACACACACAAATATAGATACACACAGACATACAGACAGGGCAACTTGAAGCTCTCTGTGATCCTGCTTTTGTGTCCTGAAGCTGAAGTATCTGTACCTGTACAGAAAATCATAAAAAACCATAGGCCTCTACAAGATCAATCATAAATGCATTTTACAAAGAAATAAAATGGCACCATGCATCCTGAAAAAGTACAGAATTAACTAATTGCCAATAAAAGAAATAAACCAAGCACATTAAATAGGCCTATAGAAAATGACGACATTGCAACCGCAGTAAACGAAAGACGGCGTGGGAAAAAGCAAAGCCGCGAAACCGGCGCTCACACAAAAAACTTGGCTGCACCGGCCACAGCACCGAACGAAACACACACAACAAACAACCACAACCAAAGTGAAAACAAAGAGCCAGCCGAAACCAAAGAAACCGGACGCTGGAATCAACGAATACAAGGCATGATGGACCCCTGTGTGGCAAAATAGATCCTGAAAACAAGAAACACAAAACTTAGTCAACCATTATAATGCAATACATACAACAGCAGATAAATTATCAATAAAAAAGCTAAATAAAATATTGGGGCAAAGCAGCAGGGGTTGGAGTTGACTTTGATGACCCTCGAGGGTCTTTCTCTTGCTTGGAGGTCTTTGCTTTCCTGAGTGACATCTACAACAACATTTAACCCCCGCAACGATTCACAAGGTTGCAATTGCCAATTATACAGTACAGACAGATTCAATTATACAATACAGATTCACAAGGTTGCAATTATACAGTAGCCTTCAATGTCAAATTATGTCAATACTGCAAAAACAAAATACTTTAGGCCTACTGTATATTAAGAGTTACAATAGCAAATTATGCATCATCAAACTGAATGAACTGTAAAAAGGAAATTTTAAGAAGCCCAGATTTCACAAAAACCAGATCTGAGAAAAAACGCTGGCATAACTGATCGTTGAACTGTAAATCAGTGAGTGTCCGACATCTAAGTTCTAACAACATCTAACACTATTATTATACATGACAATTTCTTAAGAGCCATAAACATAGCTAACATATGCCAAAGTCAACAGCGTTTTACAAGAATGAAGTAATAAAAGTACGTCTTCAGTTGTTTCCGGATCCGATACGGCAATGTATCGACCGTCAACGTTGTTAGGGAACGAGTTGCACGAGGCAGGGCCCCACGTCGGAAGGACCTGCCCCTCAAACCCCGCCGTCTTAAGCGGCGGCGGGACGATCAGATGATTGCTGACCTCGAGCTTAGTAGAGAGCGGCGTTCGACCGTTGAGGATCTTTCGAACAGGAATGTAGTAGCAGTAGTAAACTTCTTTAGCACCATTATAGTAGTACATCAGCACCAGTCGACGGAATAACTAAGTACTAATAACACTAACAACTACTTAAAACCTTAACGATACGATACTAAACGACAGTTTCTAAACCGACATAACACAAACTTCGTCAACGGTATAAATATTTTAGAATTGTCTTTAAATTCTAAAATATTCGACCGAACGAAGTTTCTCGATGAACTGCGTGGCGTCGAGACAAAGAAAGGACCGCAGCATGAGGATCGTTTGAAATTTGAACTGGTGCCTAGAACGGTTTGAAATTTCAACCAATCACTAGAGAGCTAACATGAATTGAGTTCTTCTGATTGGTTGGAACTTTGAACAAAGTAGTAAGTAAGTAAAATCTCGTGGATTTATATAGCGCCTTTGTTAAGCAGAATAGTAGCTGCTTATTCTTAGTCGTTCAGCCTTTCTTAAAATAGCTGTGGGAAAAGTATATGATCAGCCAGGCAATAGTCAACATCCGAAGGGCAGTGAGGCAGTGGCGGCTCCACCGGGGGGCTCAGAGGGGGGTCGTGCCCCTATTGAGTGCCTGCCCCCAATGACCCCCCAGTTGGGACCCTATACTTAATGCTACATACATTAAACAACAAATGGTTGGCCCCCATGATTAGAAGTTGCCACCCCAACGCCCCCACTTGCCAAATCCTAGAGCCGCCACTGCAGTGAGGCTAGGTTGTTACAGCTATGTCAAGGACAATAATAATAATAATAATAATAATAATAATAATAATAATAATAATACTTTACTTTAATAATAATAGGCCTAATAATAATAGGCCTAATAATAATAATAATAATAATAATAATAATAATAATAATAATAATAATAATAATAATAATAATAATAATAATAATAATAATAATAATGCACTTCTATAGCACCATTTCTATTACCCAAGGGTATCAATCGATGGTACTTCAAATCCATCCGCAAAAGACCAGGTCATTCCAGAGATCAGTAAGAGGGAAACAGCAAGACAGACTATGGAGGACAGGTAGAACGAATCTTATTTTAGTAGACAGATGCGTAGCTGCCAGTAAGTAAGTAAGATCTAGTAAATTTATATAGCGCTTTGAAAGCAGTAAAGCAGTAGCTGCTTATGCACTTAATCTTTCTTGATATAGCTATAGACAAGATGGTTTGTCCACTGGGCAAAGGTCAGTGTATCCATGAGGCGGCGGATCGGGTTGTGGAGAAAGGGACACACATGAGTGACATGACCCTATATAGTCAAGCAAATCTTCGGGAATGGCTTATGTCTTCCAGTTGTTCCGTAGTTTCCCCTCTGTTCAACTATTTTCTCCCCTTGTCTTCCTCTAAGTAAGAAAGTAAGTAAGTAAGCAATAAATTTCTATAGCGCTGCACAAAAGATTGGCGCAGGGCATCAGCTTAATTATTCACGAGCGCTCAATCCGGGTAAAATCCATAATCCGTAATCCGTGGTGGTCAAGGTGACCCAAGGTTGTAGATCCAGGTAGGCAGTCGCAGCAAAATATTGTTATGGAGGATGCAGAGGCGTCATTTGGGGGGGCTGGGGGGGGGGGGGCCGTGGCCCCCCAAGGAAGCAAAAAAAGTCAGCAGCCCCTAAGGGCTGAGAAGCCAAAAAAGGAAAAAAACTGGCGAGCAAAATAAGGTCGTCAACTTTTTTTCGAAACTCAAATTTAGTCGAAAAAATTCCAAAAAATAAAAAAAATTTAAACAAATTTTTTTTTTTTTTCCCCCAAGAAAAGTGTGAAATGACGCCACTGGGAGGATGGTAACCAGATTTGCGGCGGGTAGAATGCAGCTCTGTAGTAAGCCAACAGCTATAATATACAATCATTTCAAATTATCATTATCGATTACAGTGTAACATTTACATTGCTACTGCTGTACAGTTTGTATACTTACAAAGCAACCTCGATCTCTCACATTTCACTGTTATGTAAAAGCATGCTGTTGTCAGGGCCGCCGAGAGAAATTCCGGGCCCCGGAACAAAAAAAATGCGGGCCCTTAAGACAAATTTATCAAGTCTCTTTGAAACTACTCGGCAACAGTGTCTATGCAAAACATATACACTGTGATGGCTGTTGGGTCTTAAGGCACATAAACATATATACTGTATTATATGACGAGTACTATATTATAATATCATTATGCCATATTATATTGGGGCCTATACTGTAGATATGACATGCACGCTTGCCTATTTTGAGTTGAACATCCTTTGGACCCCAGGTACACGAGGACGGTTTTTATCGTGTAGAATGAATCTACATTAGTACTATAGGTTATAGCCTGTAAAGACTGGAACTGCCATATATAATTAATTATAGAATGCCTCTTAGCAGAGTAAGGCGCATTTACTAAAAGGCGATATAGCATTATACCTTTAGCACCAGGTGACTGAGATAACAGCATAAGCCTACATCAGATTGTAGCCTATAGGCCTATTAACCTGCACGGCTGGAGGGCAGGCGACGGCGTGCAGAGATTCAACTGATAAACTAAGGCTTCGATGACGCTCAAATCTTCCACAGCGCAGAGACACGATTCAGTCTGATTGACAGAATTCTCTCGGACATGCCTGGAGCTTCGATCGCAGTGACGAACATCTTGAACCTGTTCTAGATTCACCTCCTCCCCCCGCAAAGGCGTCTAAAGATAACAACCCATCTCCAGCTGTAACCTGTTCATTCAGATGTCGCTGCAGACAGTAATTAAGGTCCAGCGCTCTTCTAGGATAGGACCAATAATTATTCGACATACAGGTTCACGCTTGCAGTAGCTACAATCTAGGCAGCGTTGGGCGTCTAAAACAAGCGTAGACCGTAACAGAGGCCAAAGGCACGCCGCATAACCTCGATCGGCCCATGTCGCCTGAATTGCTTTTGTTGCCCCTCCCCTATGCTATCAGAACGTACTGCTTTCGACTTACAAGTTACAGCATATAGCTAAATGCGCTGTTTCCAATAATTATATATTACGAAAGTTCACAGTAGCCACGGGGGTTTGGGAGTTAAAACCCCCATTGGCTGCCGACGAAAAATGTGTTTACATGCTTTTCCATACATTTTTCATTTTCGGACGCGATTTTAGGGGTCAAACCTCCCTTGGCTGGCTGCCAATTGAAAAAATTTCTAAGTGCTATAGAAAATAGAACAAATTAGAAAGAATACGAAGGTGACGACCTTTTTCGCTTGTCAGCTCTTAAAAAAGGAAGAATAAGAAAAAATTTGGAAAGTTTCGTCACGCTCGAAACCAACCCCCTTCCGGAAATCCTGGCTACGCCACTGCACTGGTGGGCGTTAAGAGTAGCACCAAGTTGACCTACTCCGGAATGGTTTCGTCAGCGACGATGTCGTCGTGGATTAGGCCTTTTAGGCATCTCTCGTAGACAAATATTCGCTCTCACGAACTCGAAGCTGGCGGAGTCTGTCTCTCCTCATGCGCTGTAATAACTAATAAGAGGTGTTATGCTCGCCCTGTGATCCTGTTTATTCGGATAGTGTTAGTATAAGTTATATTAGTTATATTATTATATTAGTTATATAAGTTATATTAGTATAAGTTCGACAGAGGCAATTATTCAGATTTATTTATTAATTATTATTTATTATTATTATTCAGATTTGATAGACGACTCGTTTACAACTTCAGTCGAATGCTGAGTTTAGTGGGATCGAGTGTTGTGACATTAGTTCCACATAGATAAACTCTTATGCATTGTGACAATTCGGTCATCTGAAGTGCTTCTCTATCAGTCAGTGGCGCATTATCATGTTATTGAATGTAAGATCTCACAGTAAATATGCCCTTTCCGTGACACTTAGTCTATATAGATCTACGATAATAATTATTATTACCAACTGTCGCTTCATTGATGTGTCCACACAAAAACAATCGAGAAATTAATAACGGTGTGCCTAGCACGATATTGAAGGCTAAATAAATAAAAATTATTATTATTATTATTACGGCCGTCGATATTTGTCGGCTTCTTATATCAAGCTGTCCTCGAGGTACAAAGAGGAAAGAGCATAGCCGTCGTCATCATCATCATCATCATCATCATCATCATCATCATCATCATCATCATCATCATCATCATCATCATCATCTTCTTCTTCTTCTTCTTCTTCTTCTTCATCAGCATCTTCTTCATCATCATCATCATCATCATCATCAGAATCATCAGCATCATCATCATCATCAGAATCATCATCATCATCATCATCATCATGAACGTTCATAACCAGGAAATCAGAGACCAGTGAGTTTGACTTTTATACTGGAAAAATATTCAAAAGCAGTTGAGTTGATGTACATATGTAGACATTGCTAAGGCATTCGACAAGATGTCTCACTCTCTATCGCATCTAAATCCACTTCAGTCCGTTTCATAATGTCTCTCACTAGCGTAGTTCTTTAATAGGCCTAAATATGTCGAGGTCTTGTAGCCTAATGTCGTCTGAACTTAGAACGGATGGTCGTGTAATTATTGTAACATAGCCCGACTTATCCAACCTGTGCTCATATATCTGCCTACAGCATAAACATCACTCGTTAAAAACGCCGAGATAAGATAGATAACGACTCGTCGCTCGTCTCCTCGGCACTTAAAAGAAGAGCCAACGTTTGCGCCTGTCAGATCTTCTAGTAACTTCATAACGCTATAAATACTACTGCGACTTTTGAACTGGCTTCGACGCAAAGATTTTGTTCACTCCGAAAATTTGTCTCTCTCTATCTCTCTTTGAAATTCGTCAACAGCGGAAAATTATTAGAACATCGAAAGTCGAATCGACAACAGTAGAGGCGTACGACGTCGGCGGATAATAGAGAGACTGCTGCTGCTCTGCGCCCTCTCCTCTTCTAAAGCGAGACTGTTTCCATTCTCTAGACACCACAGAGTAAGTATCGGGCCAAAGTTTCAAGATGTCTACTGCATGTGCATCATTTGCCACATAGCCTAATTATGGCATAGATCCTATACTTCCATTCATAGACTACTGCTGACGTTTAATTTTTTATTCAGTGGCTTCTTCAAGCGTTAAGACGTTCAAGCAATTTCACCTACACTGTATAGGCCTAGGCTACCTGAATGGGAAAGGAAGGCATTTATACGTTTCTCCTCCTCCTCCTCGTCCTCCTCCTCCTCCTTCTTCTTCTTCATCCTCCAACTCCTCCCTGTCCTTCCGTCAGCTGAGCAGTGGCGATGGGGTCTGTTCTTGGTCATGTGGGAACAATCCTCTTTCTTTCACTGCATGCAACCTTCATACATCCAAATAGCAATGATTTCCGGCGCTAGGCCTATTGATAATTGCAAGGCCATCCGGTGAGGTCCTATATTGCGTTACGTTTGACGCTATGTCCCTATCTCTTGTGACACTATAATAACGCAATCATGCAGATGTCTATTCTGCTATCCAGAAGATCAAGATTAAACTTTCCAGTCAAATTTCAGCGTTGCTATTGAGATATTATCAGATATATGCACTATTATGCAGTGCTGCTGTATTTCCGCTGCTACTTATTAACAGATTGCGTTCTGTTATTTAGCCATAATCTAATGAATGCTCGATTGCATAAGGCGCGCATCGTCGGGGGTTTGTCTTTGACTGCTGCTGCTGCTGCTGTTGTTAATCTTGCCAGCTTCTCTCCCTTGTCAGCGCATCAGCAATCCACACGCCCGCCGTCGACCCACGCCAGAAGCCGTCTCTTCGCCCTCAGCTGCTTCCCTTCCTTCTCTAGTCATTGCATCGCCATCAGTTTTAAAAACAATCTCCTTTTTTCACACGCTGTTGCGAAAAGTATCGCAGCTTCCTTTTCCCTATATTTATTAATGCTAAATTCCTGTCTTAAAACTCTTTGGAAGCTCTTTTGTTCTTTTCGATTTCAAGATAGTGTGTGAGAAACTTTTGCGTCGAGTCAATCCTATCACATTAAAGGTCTCCCATATTGTGCGGTTTCTCAATTTAATTGCCTAACCTTCTCATCCACCAATGGCGCATATCACTATAACGACCAGGTTAACGCTTTTTGAAGACCCCCAGCATTTTCTTTGGAAACACAGGGTTTCAGGGTTTCTCCTTTCAGAAAGCCATGACCTATCCACAGTTTCATATAATTTGGCTATAGGCATATAGGCCTACTTATTCTTCAGTTACGCTTCCGATATCATCTGCATGCTACGAATGCGCTCACGACGTAGCCTACAACTGTATAGATGAGAGCTACACTCAACCGACTACTTCAAGCAGGCACGTCGGAACGAATTTTCAGCAGGGGTGCGGATTTTCTTTAAAAAAATACTTCGCATCTTAAAAACCTTGCCTTGACAAGCAAAAAAGGTTTTCACGCACGGAATTTACTCTCTTATACACCTGACAAGCAAAAAAGGTCTATCTTCTTCCAGGTTGTGCGGCTGCACCCCCTGCGCCTCTTCTTCCAAGGGGTGCGCTGCACCCCTGCGCCCCCACTTCCTACGGGCCTGTCTTCAAGGCGTTTTCTCTGTATCTTGCTTACTTTTCGTGAAGCTAATGTTCATTAGGTTGCGTTCACCCCCCCCCCCCATTGCGAGTGCAGTGAATGTTAATCGGAGATTCTCTGTGCAGACGATAGATGGCATATGATTCAATCATGCGTTCTATTTCTTCGTACAGCCGCACAGATGGGAAAATACAATTTGAACGGCCCCGAAGCACATCCGCCGCCGCAAGTGGTAGTCGTAAGATCTTCGAAGAAGGCAAACGACGCCGAACTTACAAAGCGCCAGATGGAAATCCTCTACGAAAACGAAAAAGTTGGAATTGATCACGTGTCACCCGATGACGCAATCAGGTAAGGTGCATCGTCGTCATCGTCGCGTTGTCATCATCATCATCATCATCATCATCATCATCATCATCATCACAATCATCAGTCGATGGTCGCTTGCATTTGAAATAATAATCGTATACGTGGTTGTTCATGGGCAGTAACATGCAGAGGGGGTTGTGGGGCGGTGGCCTCGAGCGCCGGCCAGATGGGGGCGCCACAACGTTGACTCGGCGACCTTTTTTGCTCGTATAACATTTTTTATCGACTCGGCCTCGGGCGCCCACCACTCTCTGCCCGCCACTGATCATGGATCGATTTCCACTGATCATGGATCCGATATTGATCGGCTCCGGTTGAGACGAATAGACCGACCAAGAGATTTGATCTACTCTTTTAAACAGTCAAACGACTGCTGTGACCGAATGAAATAGCCTACGTCCTTAAATAATGTTATGGAAAAGAGCGGTTGACTGGAATAGTCCTTAAGTGGGGAATAAGCAATCGTATTTTCTAGTGGGGGCTTCTCTGTCCTTGTTAGTCCTGTTGCTGATGATGGTTCCGAAGATCGTGAAGTCGAAGAGAAGCCGAAGGAAACCGGGAAGAAGGTTAACATCTTTCAGTTGGTGAGTTTCCCTTCTTCTCTAAAGAAACGAAGCAATTGCGTTCGAACATTCAAACACACACACACACACACACACACACACAACTGTTATAATTTACGTCAACAAACGGACGACTGTATTGACAGACACACGCGTCTCTTAGGCCTATCTGTGTATTTATTATCTACATGTATTTTGCACATCAACATGAAATCAATCCTAAAAATCAAAGTTGAATTAGCTGTTAACTGCTAAATAAGCTTATAATAAAGTGCAGTTATTCGAAGCTTAATTAAGTTATGATCATAATCAGTCGATCAGATTACAAGTAGTTCGACTTTGATTCATACGGTGCATGGGGGCCGATGCACGCCATAAGTCCATAACGATAAACGCGATACCCATTGTGTCTCTCGTAATACTCGGCTATAGCCTATGTCAGGCATTCGTTCTTCGATCGTCTCTTGCTTGCGATGACGTCCCAAGGCAAAACGGAGTTCAACGATTTCGCTCAGACCACAAAATTCTGTATCAGGAAAAGTCCCAGTTGATGGCCGTTTAATTAAATATATCATTTGCTTCACACAACCTACTGTAGTATTCATTGATTTTCTCATTGAAAGAAACAGCCTTCGGGTTAATCGCCCGATGTGAAGTTGTTTCAAAACTCTAATAGAATCTGAAGCAATGCGATTATAACACTGCACTAATAAATCATAATAAATAACAACAACAGACGTCATTGGCAAGTTTAGCCTGTGCTGCTGTTATTGTTGCTGCTGCTGCTGCAGTATTAACCCCCTAACCGTGTATTTAACTGTAACTCAACGTAAAATGGACGGATATATCCAGGATCCCCAGTTAAGGGGTTAATAACCAAAGTCACTTATATATGCGACGCTTTGAAGACCTCCTTTTGCACGATGCACCCCATGGGGTCATTCTACTGTGGAATTCATAAAACGACACATTACAAAATTTCTCAGGCCATGGGACACTAATAGAGTAGATTGTAATGACTCTCATTGTACTCATAATTATTTGTCTTAGTCTTTTAGTATATGATATGGCCTAATAATTAATTATGCCTACTGTACTTTGTGAATATACAGTAGCATATTGTAATAGGCAAATACTGTTTTGGCATTTTTAGTCATACTCCGTTTATTGACTTGTTGTTTGCAGTATAAGTATGGGCAATCGGCTGAGTATCTGATGATGTTTATTGGAATAATAGCGGCTCTTGTTCAGGGAGCCTTCCTTCAGGTTCCGTACATCTTCATGTCAAGCACAATAAACGATTACGCAAAGGCTTAGTAAGTCTTCGCCCATGGGCGTCCGGGGTGGAGGGGGGGGTACAATTGCACCCCTGGAAAAAACTGTAAAGCTATGAAAAAGTAAAATAACTTGTCTCTTTCGTCACATGGTCCTGTTTTGCAACCCCTAGGAAAAAATTTCCGCGGACGCCCATGTCTTCGCCTATTATGCGCCTAACGGCCTAAACTATGCCTATTCGTCTTACTACTGTACACTACGTGATTATATGCGACGGAAATTGTCTATAGATGGCCGCTAAAATAACCGATCCAGAAATGCGTTTGATGTGTGTCATATTGTAGACGACAATAGCATAGATGTAAATAACAATGATAATGCTGGCGATGATGATGATGATTGTCTTTCTGAACTACTGGTGGTTGTCTGAGTTGTGAGATGCAAGCTCAATTTTCGCTCCCTCCCCTCTCCCTCTCCCTCTCTCTTCTTCTCCATATATCTTCATCGTTGTCTTCTTCTTTTGTCGCCTGCAGCAACTGCGTTCAGGAGGCGAACGCTACGGCCCCATATCCGAAGAACTGTACGGACATGGTCACCGAATCGGCCATTCGCGTAACGATCGGCTTCGCCATCAACACCGTCGTCCTGATGATAACCGCCTACGTACACGTCGTCCTCTTCACCCTCGTGGCCGACCGCATCACTCGCCGCGTCCGCCATCTCGCCTTCTCGAACATTCTCCGTCAGAACATCGGATACTTCGACGTTCACTTCGGCGGAGAACTCAACACTCGACTGACGCAGTGAGTCAGCGTCCGTCCTTCCGTCGGGCAGAGAAACGCCGTTTTCAGTGGAGAGAATCTCAATGTCACTCTGCTTTTTTCTATGCTCTAGACCAGGGGCGTAGCGACGGGGGAGGGGGTATATCGGTATCTATACCCCTCTCCCAAATCAGGCTACCTAAAAATTTTCAATGTGTTTTTTAAGATTTTCAAAGTTTTTAAAGATTTATATCCCCCAACTTACATTATAACTCTCCCTCCAAATCAAATTCCTGGCTACGTCCCGGCTGCTCTAGTTACTCGAGTTTCAGCACCAGTCGCTGTACATCCTTCGTCTGTGCTTCAGACAGCGTTTGTAGATACGGTGTAGCAGCCTATAGTCATTATAGATTAGGATTTTAAATTATTATTCCAACATGTCGACGTTCGTAAGCAGAACTTTGGCTTTCCGTATGAAAGGATTTTTACAATATTTGTGCTTTGTGTTCAAAAAATATTGGTTTATGAAAATCGATTATCGTCTATAATTGATTAACGTCTTCATTGGCTCATTAATGCATCAAAAGTTCTAAAAGACTTTAGAGGATGAAAGTCAGCAACGAATATTAGCGAACTATTTATGTAGACACTTTTTAAATACTTTGTGACAGTCATCATTTGCCTAGAAATGTCTCTCCTCGTCAGATATACTGAACAGACGTTGTTGTTGTTGTTGTTGTTACTTAATCCTATAATCGCAGAGACGTGACGAAGTATGAAATAGGAATCGGCAGCAAATTCAGCGTCGCTCTGTCTTGGCTGGCGACATTTGTGACCGGACTCGTCATCTGTCTGGTCAACGGTTGGCAGCTGACACTCATCATGTGCGCCTTCCTGCCAGTGGCTGCCGTCGTCAGTGGAGTGACGACAAGAGTAAGTCAGTCAACAGATTCCTTAATTAGACGATGAGTTTGAACTTCACTAATGCAATCTGAGGCATACAAAGGTCGCCTTTTCTGGTCGAACCATCTGCCCTTCAAGAATTAATTCCTGTCCTTCGAAACAGCCTCTCAAAATATTATTGTTTTCTGTTATTTGTTGTTCTTTTGACGAACAACAGAAACAGACGACAGAGAATGGCATTTGGACGAAAACAGTGCAGTTGCCTTCTTAAAGATTTGTCCAAGTTGATCGTCAAATGTCTTTCTTTGTCTTTCTTTGTTTATTCTTGTCACTTGGGACGGCGTATCGCTTTTAAAACGTTCGCCTCGTTCGTGGTACCGCTTTCTATTGAGACTGATATTAGTATTCGGGCGACACAGACTTAGAGGGGCGACGTTTTGTAACTGTGTGCAGCTGATGAAGATGTATACGCAGAAGGAGATGGCAGCCTACGCCAGGGCGGGCGCCGTGGCCGAAGAAGCGCTCACCAACATACGCGTCGTTGCTGCGTTCGCCGGAGAGAAAAAGGAAGCAGAAAGGTTTCGTCATCAAACAAACAGACATCCATCTTTCGCTTTCTTTCTGATACACTCTAATAAACATAATTTGCAGAGCGCTAATGTCAGATTACATCTGTGGCTTTTTCTCCATCGCTTTTACTCATTCACAATTCCGTTCTGTCCTGTGTTCCTGTGACCAACCGGTGTTGTATCAGTGGCGGCTCCACAGAGAGGGCGGGGGGCCAGTGCCCCCTATTGAGTGCCTGGCCTCCCCAGGGGCCCCTGTTGGGATCATATACTTAATACTACATACCTAACACACATGGTTGGCCCCTCATGATTAGAAGTTGCCACCCCAACGGCCCCCTCTTGCCAAATCCTGGAGCAGCCACTGTGTTGCATCAATCAAAACAATCAATCAATCAATCAATCAACCAATGAGTTTATCTGTCGATCGATCGATCAGTCAGTAAGTCAGTGGCTACCAACTGGACTTCGCACAACCTTACCCTGTTAATTTGTTGAAATTGGCGCAACCTGTGTCCTTAGGCAGAGCAGCGCCAGGTAACACGGAGCGTTAAGCGACACTGACGCCCACTGCGTAGAGACTCTTAATATTGCTGTGTATCGGCGCAGATACGGAAAATTACTGAAGGAAGCGCGGACGATAAGCATCAGGTCCGGCATGGCGTCGGCCATCGGACAGGGCGTCCCGTTCGTACTCACGTTCTCCATCACGGCGGCCACCATCTACTTCAGCGGCTCCCTGCTCAGCGACGGAAAGATCGACCCTGGATTCGTGTTTCTTGTAAGCAGAGCAACTCATCTCTACTTCCACTTGCAACTATATTCCTAGACAACATACATCATTGTTTGCTTTTTTACGCAATGTAGATTCTCTGTTGTGCAAATTATGACAGATTCCGTATTTGCTTCTTTTCTCGAGCGTCTTTTCGTTTTCCCTTTTTTCGAGGTGGCGTCACTAGGAGCGGGGCAACGCAGACTCTAGTGACGTCACTGGGAGGGAGAGTGTGATCCTGTCCGTTCCGTTTTGTATGTGCAATAATCGTTGGGTGTGTGCTGTTCTTTAGTTGTTCGGCTGCATGCTTCAAGGATTAAGAGGACTTGGATACGCCACCACTCTGCTCGAACTCGTCTTCGATTCTCAGGGAGCGGCTTACGGCATCTACGAGATCATCACAGCTGTAAGCAGTCGAGACACCTGTATTAAGACTAACACCTGTATTAAGACTAACACCTGTATTAAGACTAACACCTGTATTAAGACTAACACCTGTATTAAGACTAACACCTGTATTAAGACTAACACCTGTATTAAGACTATAACACCTGTATTAAGACTAACACCTGTACGACGACGTCATTAGACTTCGGTCTACGTGTAGAGATTTTCTTTGTCAAAATAGGGGTGTCCGATTTACAAAAAGCTACTTTGAAATACTTTGAGTATCGAATGCCAATGGCAAGTTTAAGACATTGAACACGACCAGCGCCGGCTCCACATGGAGTCCCGTGTTCCCTTAATATAATATAATATATAACAAGGTTTAGAGTGGTTCAGTAGGGACTGCCCTGTGTGAGAACCACTGTTGAACGCCTGTTCTGTTGGGATCCTATACTTACTACTACTACAAATATACCTAGCTACAAATAGTTGACCCCATGCGTAGAAGTTGTCACCCCAACGCCCCCCACCGCACTTGCCAAATCCTGCAGCCGCCACTGAACGCGACAAACAATATTTGAGCGTAACCTGCTGTTGTTTTTAACAGGACTGAGACTAAAGCTATGAGTTCCATCGGCACCAGTAGCATAGCTTATTTCCATTCACCATGTGTTGTTGATAAGTGAAAATTCAACAAATCTAACGGGGGGAGGACTTTACACCGTTTCTCAGCATTAACAGCACATCTACTATTGTGTAGGCTATTAAGGCGTGTTATGGTGTCCAGCTAATAATGGAATTAACCCGGCTGCTATAGTATTTCGATAGCATCTGTTGGAATGATTCTTGTCCGTATTTTATTTTGATTGCGAATATTTGTCGAATATGCATTCCCTTCGTCGTCTTCATCTTTTTCATAAGACTTCAATCACCTGTCACTGCGAAATAAGATCTCAGAATTTCTACAACCACCTTTTGCGATTAGTAGGAACTCCGACGAAGAGAGAGAAAAGACTTGATTTGCGATTAACTTTAACTATTAATGTTTATTTCGAATATTTCGTCGACTTTATTTAGGTTACTTCGATTGATGGCACTGATCCGGGTGGAGAAAAACCAGTGAAATGCCAAGGACTTGTAGCTTTTGAAGACATTCATTTTCGATATCCGGCTCGAGCGGATGTCCAGGTGGGTGGTCTCAACTTACCTGCGATTGCTAAGAAACTACGTGCTTTGCTTTGAGTCGAAAACCGACTAAACTGCTCTCAATTATTTTACCGCTAAGGTTTGTCGATTAGTAACTGCAGATTCGGATAAAAATCTTTTGGTCAAACGTGATCGTCGTCGAAATGATAATGACGACGACGACGACGACGTTGGGTGAAACTGTCTTTTGATGTTCGGTGTTGTCGTTGTTTTGGACGTCAGATTCTCAAGGGACTGACGCTGACGATTAAGCCGGGTCAGAGTGCGGCTCTGGTCGGACCAAGTGGATGCGGCAAAAGCACAACGATCCAACTGTTGCAGCGATTCTACGACGCCCAAGAGGGAACGGTCGGTGGTCATGTCGATCCCTCTCACAGACACATGAGAGAGAGAGAGAGAGAGAGAGAGAGAGAGAGAGAGAGAGAGAGAGAGAGAGAGAGAGAGAGAGAACAGTTCGCGAAACATCTTAAGATATTAATATTGTAACAAAGACGTCAGACACACAAAGACAATGAGGCATTTGAAGTCTTAAATAGCTTCTTCGTTAAGTATTATTGTCAAAGATATTGATTCTCGTTTATTATTTACTTGTTTAAGCAACTTAGTTGCAGCCAGTAGTAGTAGGGGCCTATGCGCGGCGTTTCGGATTACAAGATCTGGTAGATTGTGACATCATGGATGGCACCAGTTGCTTCTTTGCCAGCGTATATTTCCCGCCAAAACAGATCATAAAGATGACGTCATTCTGAGATCGCATCGGGCGACAAAGACCTTCATGGCGTCAGGTCGGGTGACACCGACCACCATGACGTCATATCGAATGAGATCATGACGCCGACCCTCACGACGGACGTCACTGTTTGCCCAGAATTATCGAGTATATATACGCACCGGATTATAGACAATTAACCCCTTAACTGGGTATTTAACTGTAACTCAATGTAAAATGGACGGATATATCCGGGGTTCCCAGTTAAGGGGTTAATCCGTAGATAGAATGTCGCTGACGCCCTCTGATTATATATATATATATATATATATATATATCATCATCATCATCATAGTTGCTTTCTGCCAGCTCATTAGCGGCAATAGCTAGACACAAAACTTTTCCATTTATCTTTTTCCGTTGTTAATCTCATTCCATCTATTATTGTCATTTGATATCTTTCAAAGTCTTCTTTGATGTTATCCATCCACTTTTTCCTGGGTCTTCCTCTTCCTCTTTTTCCTTCTTTGTGTGTGTAGAGTGCTTTATATGGGAGTCTGTTACTGTTCATTCTATTTACATGTCCATACCATCTAAGTCTTCTTCTTCTGATTTTATCTATTATTGTCTCTTTCATTCCCAGTCTTTTCCTGATGTCTTCATTTCTTATTCTTTGTAATTTACTTACTCCCAATATCTTTCTCAAACAACTCATTTCTGCCACCAATAGTCTGTTTTCATCTGCTCTTTTTAATATCCACGTTTCTGATCCATAAAGCATTTGTGGAACAATGATAGTGTTGTATATTTGAATTTTTGTGTTGATCTTTATTTCTTTAGCATTCCAAATATGTCTAAGTCTTCCCATTGTCTGTAATCCTTTTGCTGTTCTCTTTTTAATATCTTGTTCATGTCTTCCATCGCTTGATATTTCTCCTCCCACATATGTTAAAAAGAGATAAAGAGAATTGGCTACAAAACACTTGCAAAGAAATACAAAACAACTACAGTGCCAACAGAATTCAGGAAATGTATAAAGGAATCAAAAAACTAAGTGACGACTATAACATGAAAGGAGCAATAATAAAAGATAAAAACGGGAGAATCTTAACAAATAACATGGAAATAACAGACAGATGGAGAGAGTATTACAAAGAACTATATACACACCAAAATGAGACAGACTCAACAGTGCTCCAAGAAATACCAAGCACGAATATTCAGGAGACTTCATCCAACATCTTGAAAGAGGAAGTACAACAAGCAGTGAAAGAACTCAAGCGAAATAAAGCCCTGGCATTGATAATATAACAACTGAACTAGTGAAAGCAGGAGGAGAAACACTTACAGACACCCTGTATGAACTAATTAATAAGATCTACTACAACGAGACAGTGCCAGATGACTGGACAAAAGGAATATATATATATATATATATATATATATATATATATATATATATATATATATATATATATATATGAGGGTTTTTCTTGGTGCAAAGGTCTCTTTGGACGGTCGCGATGTCCGTCAGCTGAACTTGGCGTGGCTGAGGAAGCAGATCGGGGTCGTATCGCAGGACCCGGTGCTGTTTGCGACGACGCTGGAAGAGAACATCCGCTTTGGAAATCCAGACGCGACGCTGGAAGAGATCATGGCGGCCGCAACAGAAGCGGACGCTCACAACTTCATCATGAAACTGCCGGACGTAAGAGATCCGCCCGCGGTTGATATCTCTATATATAGAAGGTTGATGGGAAAGATTGGAGGATTTTGCATAAACTGCATGATGGCTGATATATATATATATATATATATATATATATATATATATATATATATATATCAGTGGCAACTAGAAACCTCTTCGACCGTTTCAGATAATCGTGTATAAGAATTCTCTCTAATTAAAAGACTGCCATTTCATCGTCGATCAGAAGTATAATTCTTCCGTTTAACGTCATTCAGTTCCTGTTGGATTTATGCATTGCTGATTTTTTCAACTAGAACTAACCTGAGTCTTTTAAAGATGCATACACAGATTAACGCTTATCTTGTGCACAGAGGTACAAGACACTGTTGAACGAACAAGGCACACAACTGAGTCGCGGAGAGAAACAGAGGATTTCCTTGGCCAGGGCTTTGGTCCGGAAACCGAAAATACTTCTGCTGGACGAATGCACTTCCGCCCTCGACAACGAAAGCGAGGCGACGGTTCAGAAAGCTCTAGACAAGGTATAGATGCATAGCATATTCTTGGGTACGCCCCTGTACCAGATACAGTCAGTCTACGGCAGTGGTGTCAAAACCTTGGCCCGCGGACTGATTTTATTTGGCCCGCGAAAATATTTACGTATTAAAATTTTGACTAAAAGTTTGTGTGTGAAATTGGCTTGATGTAAAATCTTGTTTGGCTTGAGAAATTGGTTTCGTGCAGAATATTTTTGGATTTTAAAATTGCTTTGATGTAGAATCGTACATCCTGTATTTTGCAGGCACCCCTGGTCTACGGCCTTATACAGTTGGCAGCTTGATATGCAGCGTAATGTAATGTTGTAAACGATTTCAGGCTTCGAAGGGAAGAACGACTATAATAATCGCTCATCGTTTGTCGACGGTCAAAGACGCTGATGTCCTGTTCGTCGTCGACAGAGGGATCGTCTCAGAGAGTGGAACTCACGACCAACTCCTGGCGAAGAAAAGTCTCTATCACAAACTCGTCTCGACACAGGTGAGCAGTGATATAGGCCTACTACTGAACTGAAATTGAAAGTAAAATTATTTGCATTTACTTCGGTAAAACTGAAATACGAAATAAAACATTGTTTAGAACGGAAATAGAAAGTGTACGTAAAATAAGGACGCCAAAAATTAATTAAAAGTATAATAACAATTATTTACAAAGTGAAATTAAGACTTAAATTGAAATTAAATGAAATTGAAAAACTATAATAATATTGAAAGTGAAAGTCAAATAAGGAAGACAAAACTAAATTAAGAGTAAAAGTAGCAATTATTTTTGGAAGCAAAATATCACTACAGGTGAGGTGCATTTAAAATAAGATCCCTTCCATAGGAGAAAGACACCCGAAATCGCCAATTAACCGTATCTTAGTCTACCGAGTTCTGTAGCATATCTTTGGCTCTATTACTGTAGTAGTACTTTGGTATCATGGTCATTTGACAAATTCAAATAAGGTAGTTAGTGTTTTATTTCATAATAATAATAATAATAATAATAATAATAATAATAATAATAATAATAATAATAATAATAATAATAATAATAATAATAATAATAATAATAATAATAATAATAATGTGATTTTAAGTGGTTTAGGAGGCTAAGTAGTAAGCCTGTGTGTAATTACGTTTGTGCCAATTATTAGCGAACAGTGTCAGTAACTTGACAATTCTGATAATACATAGACGCTACGTAAAGCGTTGCTCTATCGGGCACAGACAGACAGACTGGCAGGCAGGCAGACAGACAGACAGACGATAGACAGACAGACAGATTGACTGACTGACTGATGAATGGAAACTAGTGTTTAAAATGTTTAAACTATAAGATTAGTCGAAACGGAATGACAAAAGAAAGAAGAGTTTGTTTCGATGTCAAATAAATTCCTATGATTAGCCATTGAAACGAAATAGAGACCTAATCACTTGTTCCATCCTCTGTTTGCTTTTGCCTTTTGCAGATGATGGAAGACAGCAAACGAAAGGCTGCGGGTAAGAGTCCGGAGTCCCCGCGTCCATTAGGTCTATTCTGATTCTTATAAAGATTAAGTAGCCGCTACATTAGCAACACGGTTAGCGTCACTCTCTCGACCGCACTCTCCGTCATTTCACGAGCATCTCATAAAAACGGCGGAAAACGTTGCCTCGAGGAACAACATCATTGCAAGACTGCCCCCCCACCCCCCACATGAGGCGCGAACGCCTCCACATTACGAACATCAGCACTGGCCTCTTATACGCTGCTCTTCTTCAGCAGCAGAATACCGTATGATGCGCAGGGTTTAATCTAGGCCGTTTTCGGAGGGGAAAATTGCCCTTCCCCCGGAAATTTCAAATTCCCCCGGAAATTTTGGCACACTACATCAACTAACAGCAGCCCCCAGCAGAATTGCCCCCGGCTTTGTCAATTTCCCCATCGGAGTCCAGGAGTCTAGATTAAACACTAATGATGCGCTATCGTATTCAATGGTATTGGATATAACGTCGGCCTACTGAATTTTACAGACCCACTAAGTACGTTATAACGAAGTTCTACTGTAGTACAGTAAACGGGTTTAAAAGACGCTCGTCATCTCTTGTCGAGTGCGTCTTTAGATAAACTAAACACGGTCCCCCAAGGCCCTTGGCTCGGCTGCTGAGTCAATCCAGCGATTTCTGGCACAGTTAGTTTCGGAGAGAAACGTTGTTCGTTGTTTAGAAGTGGAAATCTATGACGACGATTACGATAATCTAATTGACGTGAAAAGGGTTCGCACTGGTTCAATCGCCAGCCGCAAGAGCACCAGAAGTGTCGGAAGCAATGCCAGCAGCTGTGTCCGAGAGAAACACGCCGTCAGTATTATGCCCTTATTTAGATTCGACTGTTTTCCAAATGTGATAAATCAAGGGCGAATATACAGTCCCTAAACGCTCTGGCATTTCGTATTTCGAGTAAACGACAGATTATTCAATTCCTGTCAAATGCATATTAAGTGTTGAGTGCAGCTGCTATTGCACGCATTGTTTTACGTTTCAATGCAGTTAGTCCGTTGAAGATCATTAGATAAATATTAGGAAAGACTAAATAAGTTGGTCGTCTAAGAAGTACAACATGTTCATTTCCCTTATTTCATTTAGTTGCGTAGCGTAACCAGATTAGCCCAAGTGACAGAAGAGACAAATGCTAATACAGTGTACATGGGTTTATTGCGATTTTCTGAATAGCTCTTCTTCCTTCCATTAATTTTCATTCGCAGATCCATTTAGACGGTTAACCCCTTAGGGTCGACATGTCGACGCAGCTGCTTACGATTAATTTGCTTTCTCCCAATTGACAGTCGGGAGATGGAAGTGACGAAGAGGAGATCAAGGTCAAGATGGGTGTTTTCAAGGACATCGTGGCCTTGAATAAGAAAGAGTGGCCGTGCCTCCTGTGTGGCGTCGTCGGCGGATTTCTTCTCGGAGCCACGTGGCCCGTATTCTCCGTTCTACTAAGCAACGTCATCGGGGTCAGTTCTTAATTAAAGAAATCCACCTGTTTGTAATATAGGCTACGCCCCTGTGACCTATTATTATTATTATTATTATTATTATTATTATTATTATTATTATTATTATTATTATTATTATTATTATTATTATTATTGTTGTTGTTGTTGTTGTTATATAGAACCATGCACCATCAGAATAGGCATTTGCGCTTTTCCAATGCACTGATTGCACTCCTTGCACTCCTAATAATGTCACTCAACCTTTATTGCTTTCAATCAATAAAGCACTTCCAGTGGCGTGCCAAGAGTGGTGGACGCAGGGGGGGTTTACTTTGGATGGCCTTATATGGCGTGGATGCCCGGAACAAAATCGATAATTCGTAAGGGTTTTCATGTTGACGAGCAAAAAGGTTCCCGAGTCAATTTGGATGCCCGGGGGCACCGTCCCACCGGCTCCCTCTCTGCACGTTACTGATCACACGTCACGCGTCACAATCGTTTATATATAAATCGTGTATTTATTTATTTCCAACTCGACTCATAACATAACACACATATACACTTATACGAAATAGATGAGCTAATTAAAGTACTCAAAATTCATAATACGATTTTACTAAACAAGCAAACCAATAAGCTTACTTGGCTAATTACTAACAGACACATTTAGCAAGAAATTTTAAATATAATTACATTGACAGTTGTACAATTCATTATTTGAGTATTTGCATAAGAGCGCGATTTAAAGAGACTTAGAAGGCATTACTGCCTGTGTGAAAACCTACTATAGGGGGCGCTAACGGGGTTTGAACCCCTGCCTATTAGCCTACCGCTCCAGCGTGTAACCCACTCTGCCATCTGTGGATGTTGTTAGCTTTAGTTTAATTTTTTCTGTCTAGGTCATTGTCAACCCGAATATAGACATTATGCCAGAAATCATTTCAATGAGTTTCGGAATGCTTGGCCTCGGCGGAGCCTCGTGTGTGATCGCCTTCATATCAGTAAGTCCGTCCCATAACTATCATCATCATAATCATCATCATCATCATCATCATCATCACCGCTCTAAACAACTCTACGTTACTGTAACTGTATTAGTAAACTTATCCGATGTTGCAACTTAACCAGTCTTACCGAGACCGAAATCTATTCGTTCCAGGGTCGGGGGGGGGGGGAAGGAGATCTGCAGAGAATCTATACTACTGTTTTAAAGAGCACGCTCGGCATAAAAGATTATTATCTGTTGCAAAATGACGTTTTGTTCAAAATTCACTTCTCCTAATTTGTTTTCTTGAGTGGCAGATAAGAATTGTTTGAAAAATAGAAGCTTAGCATATTTCCATACATCAAAATATTTTCTACAATGTAAAAATACGTCTTCTATGAGGCATGTATAATTAGGAATTAATTGAATTAGAATAATAATAATAATAATAATAATAATAATAATAATAATAATAATAATAATAATAATAATAATAATAATAATAATCATCATCATCATCATCATCATCATCATCATCATCATCAGAATAATCAGAATAATCAGAATAATCAGAATATTGTAATTCTGACATACGCTGACATTTTAGATTTTCCTTCTTCGTTACTATGGCGAGACTCTGGCTGAGAAAGTTCGTGGATTGGCTTATGCTGCTATGCTGCAACAGGTACTCAGTCATCGCGACCACTTCTCCTTAGACTTCGGCCCACGGACAAACATGCTTCTAACTTACCTGTTAACCCGTAAAAATAATATTACTGGCATGTGCTGCGTCAGCAAATTTCGCGTTGATCGTCCTTGTTGCTGTTATTGAAAACTGACCAATCTTTTAAATAAGTCTTGCAACAATGCAACTGCTTCGCTTTCCAACAGAGGACACAGATGCTTTAAGTAGTCCGCCAAATAGCCTAAAAGTAGGCTAACTTGCAATGTAAGATTATATTAAATGGTCAGCATGGAGGAGGGAAAGGCGACGACGCACCGCGGCTGGCGATCGCCCCAGTGCAGGCAATATTTCACGAATGGCTATAACCATTAACAAGTCACACTGCAGTCAGGTTTTCCAACACATTTATGCGATAAAGACATGGCACAGAATACTGTAATAAGAATAACGAATAATCAATCAATTGTACTTGCAGGAAATCAGTTGGTTTGACATGCCGGAAAATCAGGTTGGATCTCTAACAAGCAAGCTAGCAGACGAAGCATCACGGATAAAGATGGTTTGCGGCTTTTCCCCAATTACTGTAGTCATATTCATCCAGTCATTGTCCGCATAGGACTGTGTGAATATTTTGCTTAATGTCTTAGAAAGAATGTTATATGTGTTGTTATTCTGTCTGATTCTGATATTTGCCGTTATCACAGGCCGTTATCACAGGTCGTATACTTAATGTGTGTTTTTTTAAAAATCGAAGGCAACTGGAAACACGCTGCTGTTCTTTGCCGCCGCCATCTCGAACGTCATCTTCTCGATCCTCATTTCTCTGCTCAGCGGTTGGCAGCTGGGTTTGGCCATCCTGCCGCTGATGCCACTCACCGTTATGGCTGGAATCGTTCAGGGTTATATGAACTCAACATACGAAATGAAAAGTCACATACGCACTGAAGCCAGTGGAAGGGTAACCCTCCCCCCACCCACCGTCTACAGTTCCTCGTGCTTCGTATATCATCATCATCATATTTCGTACTAATTTCATGTAATCATTTGGGGAAATAATTTTCAAGATATTTCATTTTATTTACGCGCCCGAACTGTCGTGCCATAACCACAGCGTTGTACTTCTATTGTGGGGAAAGGCTGTTTACGGTAGCCTTCTTCATGCTGTCATTAAATGATTCAACTGCTTAGCAAACAATCAAACATGAGCACATATTCCCACACAGGTCGGTAGCTCGAATAAGTTTTACCTGCACTCCTCTGCGTAACCTTCAAAGTATATCTCAGAATGGAAAGACCGTTAGTCCAAGACTGCTAAGCAGCAGCTGCTAAGATCATATGATCTGCGATCATTCATTGTGCCTAGTAGTAGAAGCGCTTCTTCTTCATGATCTTGATCATTCAATTGACGTGTCGCAGTCTGCATGACTCTGCATGATTGACGAAGTATACAGATTATTGCAACTGTTGTCAAGAATCGATTGGGTCCGATTGCTCTCGACGGACGACCGAAGTGTAGGTCTCTAATTAATCACGTGACGGTCTCTTTCTCTTCAGATGTAATCTCCTAATAGTGTCGTCTCTGCTGTTTTCGAATGTAAGGTTGCGTCTGAGGCGATCGATAAGATTCGAACGATCGCATCTCTCACAAAAGAGGACTTCTTTCTCGAGAAATACATGTCCTACTTCGAAATAATGAGAAAGTAAGTGCTGAGTAGGCACTCGAATTTTAAATTAGCATCAATCTTTGCAGTTTTTTTCAATTACCTCTCTTCTCAGAAAGGTAACATAAAAACTCGACCTCCCTAGAATTTTGCTTGTCAGATTTCATACATTAAAAAGTTCACTTCGCCAACCATTTATGAAAATGTCACAATTTTCCTGAATATCTGTTTTGGTCAAATTCTGTCAAACTGAGCACCCGCTTTCACTACTGGCAAAAACTGGATTTGTTACTGGAATTAGGTTTCACTTTTTCTCTCTAGCTATAATTTACCACCCTCTTTTAAAGATTATATGCGATGTGTTTATATTAAATTACATCTTTTTTATTATATTATTATTATTATTATTATTATTATTATTATTATTATTATTATTATTATTATTATTATTATTATTATTATTATTATTATTATTTATTAGATGTGAATGCAGAGGGGGTTCTACAGGAGGCCCCGGGGCCGCCCCCTATTGAATGACTGCCCCCTGTGGCCTCCATACTTCAGTGCGCGCATGCTATATGTACTCGTTGTTGACCCCCATGCTTAGAAGTTGACACCCCACCCCTCACCCCCACCCCACTAGCCAATTGCTGGAGCCGCCACTGCTTGGCTGCTGTAATACAGCGTATGGACTACAAGACACAGCATATTGCGTTGTTCTTGTTTCTAGGGAGGCGTTCAAGAGAGCGAACGTTATGGCGCTCAGTTGGTCGTTCACCTGGTTCACAATGTTGTCTATTCTGATGGTCACCTTCGGATTCGGTTTGTGGCTCGTGGCACAGACGATGATGGAGTTTAAGATGGTTTTCAGGTGAGCGGCTCTCTTGGCTTTTAGGAAGAATCTCAAATTAGGCAACACAAGAGAATAGAACGAGAGATGATTCTGTCTGTTCTGAACAGGGCGCCTATGACCTATGTGTCGCGGGGCGTCGTCTTTCTTCGGGTCGGGGTGCTTGATTGATTGATTGATTGGCTGTGAATGGGGCGATTCCCGTAATAATCATCTTAGACTCAAATTCATTAACGCAAAGCCGATGACTGACAGAACGTTTTGATTTTGAAGCATGCACATGAAAATACTTTTCTTTACAGTAATAAATTAATAATATATTAATTAAGCGTCAAACGCTGATTTCGTCGAAAGAAAATATGGATTCGGCATCGAACGATGTTAAAATTAAATAAATAATCTCTGTCTACGTTTACTATTTAAAAATCCAGTGCTTTTTATTTTAGGAAAAAGGTCTGAGAACTCATTTCACATCTGTCTTATCCGCCAATTTACGCATTAGAGAATATTGCAAAATGCAAAATTCTGAATGCCAAGCACTTTTGATATAAAACTACAGAGAATGGTATTGGCAGACGTGTGAATGGCTAACACTTTTGATTTCCCTACCCTATCCCAAAGGGGTACCCCTACCCCTAGCCCTATGAGTACCACTACCCTAGGGGTTCCTCTACCACTAGCCATACCCCTAGGGGTACCCATTCTCCTACCCATAGGGGTACCCCTACCCTTAAGTTTATTCGAATGTCTCTGGACAGAATGTTACTAAATTATAAGAAGTGTCAATGTTCAAAATGTCATGCTTTTATCCACAAAATGAACAATCATACGGCTTATCAACTGTACTGCATCGAACGATGCTAAAATTAAAAGGAGAGCAATTTCTCTAAAATGTTGACCGTGTTAATTACGTTGTTCGATCATTATTATTTCTTGTGTTATTATCTATAATAGAATACTGGTTGTTGCTCTGATCATGTGCGCTGAAGTGGGGCGAGCGAACGCCAATATTCCGGAGATGACTTCAGCCAGAACGGCGGCGTCTAAGCTGCTTCAGCTCGTTCAGCGCGTCCCTGAAATCAATTCAGCCGACGAAGGGGGTCTTAAACCGGTCAGAAAATAACCAGTTTCGTCTACTTAACCCCCACCATTACGAAATTTTAAAAAACATATTCTGTCACACATCGTCACCATCTCAAAGCTCGGCCTGGTTCTTTTGATGCGTATATATAAGAGTTTACACTTTTGCTGTTTTTTTCGAAGCAAAACTGACCAATGACCATAGGCCTATCTTTTAGGGCGTCGATCATTGTCTAAACGCCTGATTTTCACTGTTTCCTACCTGCCATCCACCTCACATAGCCCCTATAATTGCAAATACAAATATCCTATAATTATTATAAACTTTAGGCCCTACATTCATTTCACAGTAGGCCTACTTAAGCCAATATTAGTCAGTTAGAAACTTAGAAGCTCTAGATGCGACCTTAGCATTGACTTTGTAGTGTGCAAATGCATGATCAGCTGTGAGAAGGTACTACAGGTAGCCTATAGAACCAATCTTATTACAGAAACAAGGATCATTCGTTCAGTTTGTCTGTATTCTCTGCCGTTGTGCGAACAGGAAAAGTCAGAGGGAGAGGTCAGTCTGACGGACGTCAATTTCTTCTTTCCCATTCGCCAGGACACTCGCGTCCTTCGTTCGTTCTCGTTGACCGCCAAGAGAGGTCAGAGCATCGCCATCGTCGGTCCAAGCGGAGGAGGGAAGTCGACGGTCGTACAAATCATCGAACGATTCTACGACATATTCTCAGGATCAGTTGTGAGCAGGCCAAATGCTTTCCACTCGTCTTTATCTTCTTCGCTCTGTAACTAACCGCCGTCTGTGTGATTAATTACCTGCGTCATTTCAAATTAGAGAAATGCCCAACGTTCTGTCTGCGATAGGCCTACCCTTATTAGTTGCGCTGTTAGTATTTCAAGTTCTCTGTCTACGTTTACTATTTGAAAATCCAGTCCGTCGCTAAGTCCCTGGTTGCAGTGGCGGCTCCACCGGGGAGGGGGACAGGGGGGCCCGTGCCCCCTATTGAGTGCCTGCCCCCACTCAGTGGCCCCCCAGTTGGGACCCTATACTAAATGCTACACACATTAAACAACAAATGGTTGGCCCCCCGTAATTAGAAGTTGCCACCCCAACGGCCCCCCACTTGCCAAATCCTAGAGCCGCCACTGCCTGGTTGTAGGCTACCGCAGCCCTTGCTGTAAAAGCGTGTGACGACGACCGTTGGAGGTGTGTTGTTGTTGTTGTTGTTGTTGTTGTTGTTGTTGTTGTTGTTGTTGTTGTTGTTGTTGTTGTGCACACATGCAGATGATGGACGGTCGTCCGTTGAAGTCGCTGAACGTCAAGTGGCTTCGGTCGCAGATGGCCGTCGTCCTCCAGGAGCCGATCCTGTTCGCCGTCAGCATCGCCGAGAACATCGCCTACGGGGACAACAGTCGGGTCGTTCCGAGGGAGGAGGTCATCGAGGCCGCCAAACAGGCGAACATCCACTCGTTCATCGTCACGCTGCCACAGGTTGGGCGTCATTTCGAAGAAGAACAGAGTCTCATATCCACGACGTTCAGTCAGGTTCAGTGGCGGCGCTTCGACCTAGAACTCTCGGTGGGTGGGTGGGAGGGGGGACGCAACGAAGGCGGCACTCTCCCGTTGCCAGCAGTTGTCGGAAAATTTGTAGACTTTTAAAAAAGCCACCAACTTTTCCGACAACTGAAAATGTACCACAGTTAGATTACGATTGATAAAGCTGATAGATTTATCGACAATTATCGATTAAAATCGCAGCATAGTTATATACAATTTGCCGACAACTGGAGATTCCTGTTAGGCCACGTGACCTACAATAGCCAGACTCCCAGAGAAGATTGTCAATGGCATAAGCTTATGCATGCACACGAGAACAGTTCATCTTTGATGTATAGCTTCATTCGATCGGATTGTATGTTGTAATAAACGATTAAACGGCCTCTAATAGTAAGCAGCATCCGTAATCCGAAGAACTCCAATTATAAATGAAACCAATTAGGCAATAAGGTTTATTGTTTCATATTTTCCAAAATTAAGAGGGCAGAATTTTTAAAAGCTAAACCACTTTAACTCGAACTGACCCCGCTTCTGACCTATAAACAAGACTCTCATGGATGCAGACGCCTTCTAAACTGCACGAAAGCAGTGGCGTAGCGTGACTTTTGGGGATCCGGGGGGCATCTTTCACATGGGGGCCCCAGAGTTTTAACCTGACGAGCAAAAAAGGTCCTCACCACATCATTTCTCATTTCTAGGGTTAGGGTTAAGTTTAAGTTAGGGTTAACCCTAACCTAACCCTAGCTTAGACCCCTCTTCGGGCCCCCCGCCCGGGGCCCGGGGCCCGGGGCCCGGGGCCCGGGGGCTGTCAACAAAGTGCCCCCCGCCCCCTAGTTACGCCACTGCACGAAAGTCGTATATGTAATCTATTAATATCTTGTCATCACAATGTACAGGGCTACGAGACTAACGTCGGCAGCAAGGGAACGCAGCTGAGCGGAGGTCAGAAACAAAGAGTATCGATTGCGAGAGCTCTCGTTCGAAATCCGAAGATCCTGCTCCTGGATGACGCCACTTCGGCGCTCGATTCACACAGCGAATCGGTTAGCAGCGCACTGAGCACCGATGCGCGATGTGCATTGCAACAGAACGACACGTCTACTCCATATAGCGGCTATAGCCTACTCTATACTATAATTATATAGTGTCTCTTTTGAAGGAACGCCCAGAAGCGGTCTCATGGCGATCATTGGGAACTTACATGGCCTACGTATTCAGGCGTTTCAAAAAAGAGCATTGCATAGTGAAAGACTGCAAACTTATGCATGCTTGGATTGATATAATTGCAGATGCATTGTTACAGGCGTTAACTTCTATTTGGTCGCCAGACTCGGGCCCCGCCCAATTTTTAAGAGGCTAGGCTAGAGAAAGGAAAGGTATGGGAGTTCACCCACCACTTTTCCATCCAAGTTTCCGCCTATGTACAGACACACCTAGGCCTAATTGAATAGGCTTCTATAGAGAGTCCGTAAAAAATGTGACTTCAGAAATGTGACGTCACATAATACAAACTATTTTTTATTAATGCCGCAATGCTATGTTACCGCAAAATGGAACGTATTTTACACTTATAATCATTATACACTTCATTTTTTAACTGCCAAAATCGCGTTACGTCATTTATGGATGGCCCCTAATAGTCGTCTGCTGTGTTGTTTTGCGCAGGTGGTAGAGGAGGCGCTGAACAAAGCAAGGGCGGGCAGGACGTCGATCGTCATCGCCCACCGTCTGTCGTCGATCATAAACGCCGATGAGATTCTCTATTTGCACGGCGGTCGCGTCCTCGAGAAGGGAACGCACGCTGAACTGATGGCCAAACAGGGCCACTATTACGCCCTGTATCAGGCCAATCTCGGTCACAAATCGTGAAAACGATCATTAATGTTGCCATACCTGTAGATAACGTTCGATATATAATCGATTCCGCTGCTCTGTCATTTTACAGTAGACGTGACATATCTAATATTGATTGCTGTCCTCAGTGGCGTAGCCGTGGTGCCAGAATAGGGTGGGGGAGGGGCAAAATAATTTCTAAATTTCTACAGGCCAACCTGTTTAGACTTGACAAGGGAGTTTCGAGAGTGCTGTGAGCTCCGAAACACGGTCAGGGCAGAGCCCCAACAGAAAAAAGCATAGGGTAATATTAGATTCAAAGTTCGAGAGTTTGAGTATATTTTGTAACATATAACAGCACATCGCCCCCAAATGATAAGAGTTTCCATCAGTTTTGCACTAATTCCACGATCAGTCCAACCCCCAATAGAACCCAGCTCTTGCCTCAATCGGAGATACGCCAATCACAATGGACAATCGACCGGGCAAATAGGCGTACAGGTAAATATATAAATTATCCTAAGTGGCGTGGCGTGGGGGTTGGTGGCGCCCGGGGCTAAAGTGGGAAGTGATCCGATATGCGTCCTCTCCCTCAACTCCGGAAAAGTCTGAAGAGCAAAAAATGTCATCGGCTTTTTCGTGTAGTTACTTTTACGATTCAGCCACAGGCGGATTTTATTAAAGGCTAGGGTAGGTTTATAAGCCTACCCAACTAATCCCACCAAAACAAAAACAAATTGTTTTTTCCATCAACACCAGATCTGTCGCGTGCTGGATGACACCCCTAGACCTCCATGCTAGCCTACCCAAATATTAAACTCTAAATCCGCCCATGGATTCAGCCTGTGAATTATTAAATTATTTCGCGCTCCCAAAAACATTTTGCGCATCTCCTAAATGTTGCGCCCTCCTCAAATTTTGCCCCCTCCCGGGGGCGGCCGTCCTCTGCCCCACGTTACACCACTGATTATACTTGAAACGACCCTCGTTCTTTTGACAGAAAATAAAATATAAACGAAGTAAATTATAAGCGATTACTGATTTCATTCTGCGTCATCGTCAAGAAAAGTTTATGCTGCCTAGGGCCTACTATTCTGATATGATCACCGAATGATCCAAAGGCCGATCTTTAATATATTGCTGATCAGCGAATATTAAGCCCTATGCCGTAGGCAAAAGACCTGTCAACAGTCTGTGAAGTATTGATTCTTTTTCAGATAGCAATTAAACTAGGGGCCTACACTGTAGGCCAGTTGTCAAATCTGTACATAAATGCTCGAGGCAATCGTATAATGAATTTTATATGTAAAAATAGCAGGTCTTATGAAGTTCACTGTTAATTCATTATTCTATGCATATCATTCATTAGAAGTATGCCTATATAAGCCCTCTATCCAGGGCGCGATTTGCGAGGGGGAAGAGGGGAATCTCCCCCCCCCTGCCAAACTGCACCCCCTACTGCTACATCCCCCACCACTGTATACATCCGTCCATTGCTACATTTCCCAACAACTACATCCCCCAAGCTCGACATATCCCCCCCTCACTGCTCCAGGTCACAAATCGCACCCTGCCTATATCAGCAGAAGACGACGACGGGCGATCACATGTTTATTATTTGTTAGCTCTTTGTCGTATCCAGAACCCCATCCAGTATACATATATAGTCAGTAGTCAGTAGCAGTGGCGTAGCCACAGGGGTTTTGGGGGTTAACCCCCCCCCCCCCTTGGACGGCGAAAGAATTTTTTAAAAATGTATTCCCATGCAATTTTTATTTTTTGAGGCGATTTTTGGCAATTTTGGGGGTGAAAACCCCCCTTGGCGGCTATTGACGAATTTTTTTTCAAAACCCCCCTTCCGGAAATCCTGGCTACGCCACTGGTCAGTAGGCCAAGTAGAGCACTGAACTTGCGGGTTTCACGACTCAGTCTTACTCGGAAGTCGTGCTGCTGCTATTTGCCTTTGGCCTATTTCGGGATAACTCATTCCACCGCTCAATATCCTTCATGCACGATCGATTGAATGATCAATGATGCATTGATTTTCATAATTTATCGCATAGACATAAAGAAGAGGAACTAGCCTATAGCTGATCCGACTGCATGCTGAACCAGTCACTAGAGCTGGCCTAAGCTTCATAATTTACGAGAAAGAAATAGGGGTTGTCCATAAAGTACGTCACGATCATGGGGAGGGTCTAAGAAAGTGTGACGGTTTGTGACAGGGGTAAGGGCCTTCGTGACGTCATGCTTTCCAGCAGTGGCGACGCCAGGAATTTTTGGTCGGGGGGGGGAAAGGGGCTAGCATGTCAGATTCCTTACCCACCCCGTCACCCCCTCCACTCCACGTAAAACTTTCTTACCGGATTTGCGCGAATCTGGTAGGTGGTCTGGGGCAGGTTGGTGAGGCGGTTGCCCCCCATCCCCCCGTGGCGACGCTAATGTTAGAACGCCTCCACCATGACAACGCCCGTCATTCCATAATGTTAACCCTACAAATTCATCATCATCATCATTAACCGTGGGCTCATCGCCCGTTGGTGTATAATGCCATCTCCACAGTTTTCTGCCATTCTTTCCTGTCCGTTGCTCTGTGACTAAGATCCTGTAAACTACCTCCACACCATTCTTCAATATCATCACACAATTCCTTGTGTGGTCTCCCTCTCTTATTGGCACCCTCCATTATTCCAAACATTAGAGCTTTGATCTTTCTGTCCTCTTTCATTCTGCATATGTGTCCGAAAAGTTGGAGTTTCCTTTGTTTTACTCTTTCCAGCATGGTTTGTTTGGGCTGAATTCTCCTGTATTCTCCTACCCTACAAATTACCCTAGAACAAACACTGAAATTGGTAAGAGAGTTTTTTCTATTTCTGGGCCAAAAATCTGGAACTCTCTCCCCCTCTGGTTGTCAGATCTTCCAATAAATTGAGCATTTTCAGATCTAGACTTAAAACACATCTCTTCCAATTAGCATTTCCTCCATAGTCTGTCTTGCTGTTTCCCTCTGACTGAACTCTGGAATGACCTGGTCTTTGCGGATGGATTTGAAGTACCATCGATTGATACCCTTGAGTATTAGAAATGGTGCTATAGAAGTGCATTATTATTATTTATTAATTTATTAATTTATTATTATTATTATTATTATTATTATTATTATTATTATTATTATTATTATTATTATTATTATTATTATTATTATTATTATTATTATTATTATTATTATTATTATTATTATTATTATTATTATTATTATACACACTAGCGACTGTGGTGTCACTTATTTACTTACTTACCTACATGACTCTGATACCAGGCAACGGACAGCTGTCAAGATGGCGGACGGAGCGTTTTTGTTGACGAAGTAGAAATGAAGTCTTCTCGTTATTTAGAATTGAAAAGCTACGGACGATCTATTCTACGATCGGATAGGTTTTGTAGGGCCAGTTTGAACGGCCTGTGTCGTAGCTCCTGCGCAGTGAACGACGAATCGTTCTTCTGTCTGTCGAAGAAGAGATTCTTCTGCGAGTAAAACGACTTCGCCAGGTTTGTGTAGCTTGCAGTTGCGATTGCTAAACCACTGTTGTAGTTATCGAGACACGAGTTTTGGTCTTGGTTTGGGTCTTTTGTGATCAAAGTCGTGGTTGGGTCTTGAGTCTGAAGAAGTCTTGAGACTCAAGAATCTTGAGCGAAACGTTACTGGTCAAGTAAATAAGTAAGTAAAATCTAGTAAATTTGTATAGCGCTTTCGTGAGTAGTACTAGTATCCCAATAGCTGCCTTAATAGCTGCTTAGTAGAGAAGTGAGCGATATGTCATTGATACAATTTTACTTTTAACACGTTCTGTTCATTTCGGCCAATGCAGAGTATTCAGTAATGGTGAAATATGATAGAATTTTGGTGACGCTTTCGGAAGATTGTTGAACAAGGAGTTGCAGCAGTCCAATTTAGAGTGAATTATTGAAGTGGTGATAGTGTAGCTCGTGAACGTGGGCTAACAGGGTTTTGAAAGTTGCAATATGTGGGTTTAAAAATTTTAGGAGAGTCAAGATTTTTATGGATTTTACTGGGCATCTCCACATCCACCTCTTTGCTACTAATATGCCTTGTTTTACAGATGGAGTTTCAATTTGGTGAACTGACTTTTACCTCTCACTTTGATTCAGGAATCTTGCAAATGTGGAAAAGATTTCAAAAGATGTGGAAGAACCAGATGCTGGCGAAGGTACTTCATTCAATTGCTAGTTGTGATATTTTTAGTACTCTTATAGAAAACAGTTTTCTATTTTTGTTTTCATTACAGAACTGATGTCTGCAGCCAGTAAACTTATTCTATTAATCAAACGGGACTGAATTTTAGATTATACTTATTTTGTGGCTGAAAGATTTAAAGCATTTATTTTAAATTTGTGGACTTATAAAATGAATTCTTGGATCTTGGCTATTCATTTAGTAAGTTCTTAAAAGATGGACTGCTTTTGTTAAGATGTGTGCTTTGTGGGATCTGAATTCATGAGAGAGAGAGATATCATAAATGGATATAAATAACAAGGATAGTCTTATACCCAGATCAAAGTCTTTTGGGCCACCCTGACCTTGGTAGCACAGTCTGGAGCATTTTGCCATTGCAATCTCCAGACCTCTATTTGACCACCATGCATTCATCCTGCCATTCATTCATCTGTCTTTTCTCAAGTGGTGTGCAACTGAGTTTGCCACCAGCATTGCACCCAGATTCTGGAAGGGTGACCCATTCAAGTGTCAACCACAAGGATTGCAGCTTAACTTTCTCATTAGAACTGGCTACAATATGCCAAACAGGTGTCTTCTATCGTTATGCCAGTATCCTACATCGTGACTGCAGCTGATCAATTTATCTATTGATCAATGACTAAATTACGTATCTGTGTCTGTTGTCTGTGTTGACATTCTTATACATGCATTTGTAGGTTCTGTTGCACTTGCAGCATCTCCATCAGTTCCTGGTATTGCTGAAGTGAGACAGTTTGAAGAGTTTAATGTGTGGACAAAGCCAGACTGCTGTGGGACGCCATATGCCAATGGAAACAGGTCTCTGGGTTATGAGAGAGCTATTTATCTGAATTTTTGCCTTAGAGTATGTTCGTAGTTTTTGCAAATGCCCTTTGTGCATGAAGGCTGGGGAATTTCAGGGTCATTTTTAGGAACATTTTGTATGTCACCATACAGAATAACACCAGGTATTAGTGAAACAGGCTGTTGGTTGCTTTCTCCTTCATGCAGGTCTTGGTTTTACTTTGGAATACGAGGAGGTCAAGCAGGGAAAATGATCAAGATCAACATTATGAATCTGAATCGACAAACTCGTTTGTACAGCCAAGGTCATCTGCCGATGGTTCGAACGGTGCCCGGAAGACTTAAATGGGAACGAATTAAGGACAAACCAACATTTGAAGTACTAAATGCATGTTGTGCTGTGTTGCTATTATTGCTGACATGCCTTGTGGTGCTACTTTGTATATGATTAATAATTCCTTCTTGTTGGGACTTTGTGTGATAATGTGTATTTTTTACTTATCTTATGCTCGTTTATAAAGGTTCAGTGGCTATTTTGCATTTTCTGTTTTGGAGTTGGAACCTTATAATAATAATAATGGGATTTTAAGTGGTTTAAGCCTGTGTGAAAACCACTGAAGTAACCTTTGATTAAAGACTCGAATAAGCAGACAATGAGCTGGAAATTAGCTGTGATGAATAGTCTCTGATATTTTTGAGTTGTGAAGAATATCAATTTCTAAGAGTAGGAACTTGACATTTTTCTATTGTCAATGATATGGTAAGATTTAATTTTTTGTCTGGGCTATAAATGAATTTTCATTGAAAGGGATAAAGATGGATATCTTATCACAGAATTGAAGTCTGGATTGATGAGTTCTCTCATTAAATTAACTCAAGCTAATTACCTCAGTCAACACAGATCATACTTTCTGAACTGTTGTTATTTTCACTTTTAGCCGTGATTTTAGGCTCAGCCTTCATATTATTAATATTATTATATTTCCAATGGTTGCATGTAATTTTTTAATGATTGTAATGCATTTTTTTTAGCAGACAGTGAATGGTAACTTTGTTCTGAGCTTCGCTTATCGTTTCTTTGATTCTCGGCCATCGGTGACGTACTTTGCCTTTGCCTATCCTTGGCCATACAACGTGTGTCAAGAAAAACTCCAAGAGCTCGATGCAAAGTTTGTGGATGCTTCAAAGCTCACTTCAAAAGAGTGTGTATTCATCTCTGTTGCATCTCTTAATTGTTTTGGAATGCTGCTATTCCATTACATATTACATGGAATAATAAGTAAAAGTTATTACCAATTTGGGAGTCAAAAAATAATGTAGTTGTAACCTTCCAGGTGATACATGTTATGTATGCAAATGTCAACTTTACATTTTCTTGTGCCAGGCAGTATTGCAGTTTGCTTCTGCAACTATCATTGCTAGTTTCTAATAGGCATTGCCATACCAGACTTGAGGGTATATCTGAATGGGACTGTTAAAAGCATTTGGAAACTATAGATGTACTGACAATGTAATGTCATCGGCAGTTGAATTTTAACTTTCTTCTAAGTGAATGTTTAGATATTAGAAGCATTTTGTTTACTACTTCTTCTTTAAGTGCCATGTATTGCTATACGTCGGCGACCGTGACTTTCCACTCTACTCTGTTTCTGGCTTTCCTTATCAGTTCGATGTTGTCTTTAGTTCTTGTTGCTTCTCTTAGGCTGTCTGTACACTTTATTCGTTGTCTTCCTTTTGATCTTTTCCCCTCTATTTTTCCTGTTATGACTAGATTTTCCAATTTGTCCTTTCTTATTAGATGTCTGTAAAATTGAAGCTGTTACTTTCTTATGGTTTTCATATTTATTTCTCATGTGAGAATGATTTTTGATAATTTAGCAACAAGTGCAGCATTTACTATCACCGTGAGCTCCTCTGCTACTCATTGGGCAATCTCCGTGTTGATCTTGTAACCATATCTGACTGTCATGGCATTCAGGATGTTGAAGAACCAAGATTTGATAATAAACTTTTTCCAGATCATGCTTCTAAGAGATGTAAAAGCTTCATGGGAAAAAAGGTGAGCTTTTTCACTCCCGCTGGTGATCGATTTTCATCTATAGATGCATTTTTTGTTGTATTTATTTTGTACTCAAAGTTACATTAACATTTAGGATGCAGCATATAGTACTGAAGCTGTCTGCTGTAGTTACTGCTAAAGCTGTCTGCCCATGTACCTCCATCCAACAGTCCCGCTGTCCCATCTCAGGCAGATGCCAGCAGGTGCAGAAGCTGCCTGGAAGAAAAGCCAATGTCAGCACTTGTGTGGTCAAAGGCCATTACATATCTGCAGCAATACATAGCATACTAAGAAATTAGAATAGAACAGATAGCAGAACACTCCAGTGGTTCTGATAGTTTAAGTAGAGACATTGAATGTTGGTGAATGATGTCAGTTGCTGGCAGAAAACGATTCAATTTGGAGTTGTTACATTGAACTGCCTTTTATGTTAATGGTAAAACTGGCAGCAGAGCAGCGGTGCAAAGACTGGTAGTGAAATGCTAAGATTGGCAGAATGTAAAAAAAGACACGGACAAAAAATATCACAACAGTTGGAAAATGATGTGCCTGTTCTATTGGCACTGTATCACATACAACTATGCTACGTTAATTATTTTTTCACTAATGCACAAATTGATATGAACTACTTTCACCTAAACTGCCTATTTTTAAATAATGGCCAGTAAAAAATTGGTGAGTAGCTATATGTTGCAAAGATTTTGACCAAAATGAAAATATCAATTTAAATTGTATTAAAATATCCGATTTTATATTTTTATTTAAAAAATCATGATTTTATAAGTCCTGATCTCTAATGAAGTCCTGTCTCAAGTAAGATTTTCTACATGCTGTTTGGAAAGTTTCCAATAGACCAGTACTTCACTTCTATAAATATGAATTGAAAATGTTGGTTTTAGTGTTGTAATCAGTAGTTGACCAAATTGTTTTCTTTAAGGTATATTTTGTCAGCAGCCGTGTTCATCCAGGGGAAACACCGAGCAGTTTCGTCTTCAACGGTTTTCTTGAATTCGTTTTGCGTGAGGATGATCCACGATCGAAGCAGCTTCGCCAGCAGTTTGTATTCAAGCTGATTCCAATGCTGAATCCAGATGGCGTCGTTCGAGGACATTATCGTACAGATACACGAGGTGTCAATCTAAACCGAGTTTATCTCGATCCCTGTTTCGAACTTTATCCCTCGATCTACGCAGCAAAAAGTCTCCTCGTCCATCATCACATCTGGAACAGTGATCTTACGGGCCACGAAAAGGAGCGGATTGCTGTCACTCTCATGCATGAATCTGAGCGTGCCATGTCGCTGAAGATGAGCAAAAAGGAAAGCGCAGAATTTGGTTCATCAGCAGAAATCCTATCGGGTGAAGTCGTCCTGTCTAACAGAGCTGCAAACCTGATTATTAGATCTGAGTCGCCTGAATTAGAAAGTCCACTTGTAAAATCTATGTTTGACGTTGACTTTAATAGGAGCTCGTGTGGAAGTCAGATGAGAAGCAGTAATAATTCTGGTTTGATTGCATTTGCACCAGAATCTGCTCGGTCTTTTTCAGTGTTTGGAAGTTCTAGTCCAGATATAAAAGTGAGTAGCTGTGATCTCGGGTGCAGTGGTGCTGGTTGTGACCTTACTCCGGTGAATGCACAGAACGGTCCTTTTGAAAATTCTCAAAATCGAGATTGCAACTCGTAGAGATATTCAGACGCAAAACCGTCTTCAGTCGAATGAAGCTCCATCGACACGGCAGTGCGGGGAGGATTTTGATGATGCCACCTGTCCTGGTAACGGGCTCGGACGAAGAAGGGGACGACAAGACTCCTCTTATTTCAGACGTTGTGGACACGCTGCATCTCTGCCACCCGATACTGCTGTCCATTCCACCAGATGGCAGCGGCGTGGCATTTTACGTTGACTTGCATGGTCATGCGTCAAAGCGAGGTTGTTTCATCTACGGAAATTACTTTGAGAACAAGGAAATGCAGGTCGGGAGTATGCTCTTCGCTCGCCTGATTTCTTTGAACTCCGCTCATTTTGACTACGGTGGATGTAACTTTACAGAGAAAAACATGTACATGGTAGATAAGAAAGACGGGTCTACAAAGGAAGGCTCCGGAAGAGTAGCGGCATTTAAAGCTCTTGGAATAAGCCACAGGTATCGTCTGTTTTCCAGAAACTCTGTCATCAGCATCTGGTCCAGTTTGCCTATATTTCTGGTAGTTGTGCATAATGTCGTGTTTCAATAGTTGCAGAATTCTGCAGTCATTATTTCAAGACCCCAAATTTCTGTTTCAGATCAACTTTGGATGAGCAGAAATTTATAATTTCTTAGCCATTAAAATAGAGTTAGTATTCGAGTGCAACCTTTATCAATTTATTTAATTACTTGTTGTAAATTTGGGTATCTGTTGGTTCATCTCTTCCTAAGACTCCAATTTTTTTACTTTGATAGATAAATGAGATTTAGTTAGATGGCATTATTGACTTGTATATTATGTCTGCATTTGTTACCAAGTTGCTGCCCCTCAAATTGTCTTTGTCTTGTCGTAGTTATACCCTGGAGTGCAACTACAATACAGGGCGATCGGTCAATGCGGTTCCACCAGCATCTGGTGACGACGGAAGAGCCACTCCGCCTCCTATTGCTGGTTTTCCTCCAAAATATACGCCAGCTCACTATGAAGATGTGAGAAGAGGTTTTCCATCTGTCATGACAATTTTGTAAGACTATACTGTATAGCACAGTGGGGAATTAGCACTCTATGAATCAGTGACATGATTTTTTAAGGTATTTAGTGTTCTTTAAAATCCTGCCATTTTGTCTTGTATCGATATTTTTCTCTCAGTAGACCAAATATAAAAGAACGACCGCTAGATTGACTGAACAGCCTAGTTTCTTAGTTTGTATTTTTGTTTGCTACATTTACATTGAATGTAATTGTTCTTTTTTTTGTAAAACTCATTTTTATTTCTAGAATTACAATAGGGCTGAGATGCTAATCTAAGCATTTGATGCATGTGTTTGGTATTTCTCTTTTGTCTGAATTTTATAGTTACTCAATGTTCTCTAATGCAGATCAGGAAGGATCTAGGGAAGATGGTTTGGTGTTTTAACTGATGATGTAAACATGTGATGACCAGGTTGGCAAGGCAATGGCCGTAGCAGCTCTCGACATGTCTGAAACGAATCCGTGGTCTCGTCTTCCGTCTTCTGAATTCTCAAGCCTTTTTGCACTGAAAGACAATTTACGTAAACACCTTCAGTGTCTTCGTGCGCCTGCAAAGTCTTTACTTAATCGATCAGCAAAATTTAATGGAAAAACTGCTGGGTAAAATCTCCTATTACTTGACTTGTGTTACTAATTTATGCCTTTGTAACATTTTAGCATTCTATTCCTAATATAATTTGGGACTATTGCTATTATTAATTTATTAAGCAATACATTGCTTGTCATTTATATGTAAAAACTATAAAACCGATTGTTTAGTTCCTATGAATGATCATAAATGTAGATGGTACTTGTGTGCATTTAATTAATGGAAAGAATTTTTATATTTTTCTATGTATTGTGTTCAGCCAGTCCGTTGGCAATATGCCTCGCGTTGCCTTGCTTTCACGGCATCCTGTTAACAGTTCGAACCAATCACAGAACAGTGAGAGTGGTAACGTCAATATGAGCACAAACAGTAATTCATCTTTGAAAAACATATCACGGGCAGAACTGAAGAAGACTGCTCTTACGACAAAGAAGACTGACATAATGGGTTTGTAGAACACGGTGATAGAACACGGCTAGGCACTGTCATTCATTCCGGGTATTCAAATGTTTTTCTGTTGTAATAGTTTAATAGTTTAGTTTAGTTTATAAGACAATTTATATAGCGCAGTAACAAAGTCAGAGGCTTAAGGCAAAAGCGCTTGTTATAATTAATGGTATAATTATATGGATTTTGTTTCTGAAACTGAATTTTTCAATAGTATTTTGAGGATCATGTTATTAATTACAATCATTCTGGCAGATCCAGGTATGATCTTTTTCCTTAAATTATAGTTTATTTCTTTTACCATCAAGTAAGAATTACATGACTGTACTTTTGTCAGACATTGCCTTCCCACGCTGCCCAGATTCTGTTACACCTTTCCCTCTAGATGACCGTAGTGTGAATGGATTGTGTTTGATGCAACGACTGCCAGTTAAAGTGTAGAATACCCTTAGTGATGAAAATGCAACTGTATGCATTTCTTATTTCATAGTTGCTTCTAATCCACTGGTTCCACGTCAAAGGCGAGTGGTTAATTTTCGTAGCGTTACACTTGACGCTCCTGTAACAACTGCTTTTGACAGCCTTCAAATACCACATCCACCCGCTTCTAAAAGACAACCTCCTCAAAAATGTCCTGGAATCCCGCTTCTAGTTCTACCTCTTTCAGCACCAGTCAGAAATTGGAACCCTTCTGGGGCTAGCAGCCTGGTAGGGGCTTCTAGACTTCTTTTAAGTTTATTTCATAGCAACAGGCATGGTTTACCGGTTATGCAATTCTCAAGATACAGTATGACTGACTTATAAAAGCTAACAGCAGCGTAGTTGCTAATCTAGTTAGTTTTAAAACTATATGTCACCATTTGAAGCATGATGAATTTTGTACCTGATTTAAGGAGAAATAAACACACACACACAAATACATATAATTTTGTGGAGAGCTGATGCCTCTGATTAATGTAATTAATTAATTAATTAATAATTAATTGATTAATTAAGCAATTGATTAGCTAATTTCTTCAAAGCTGCATTTGTTATAGCCACTGCAGTCAAGTGAATTGTGACTTTGAGACAGTTATTAAATTTATATATACCGGTGTATATATATATAATTATAATTGAATATTAAATATTAATTATAATTATATAATATATATATATATAATTATAATTTTATATATATTAGATTTTGCATAATTTTGTTACTGAAAGGAATATCAAGCAACAGAGGAAGTGCTATTGCATATTTAAAGACTGACCGTCTAAAATGTAATATTTATAATCTTTTAGGCATTGCATTGCTAGTAAATTGTAAATTGTAATGTTTTCTTATAGCTTTATGGCCCATTTTTTGAAGTGTATTAATGTTTCTTGAATTTAGTTTAACTGTTTTCTTTGTTTAGGTTAAATATGTAATTTATGTAAATGAGTTTTTCAAAGTTTTGCTGTAGTGTCTTTTTACAATTTTCGTTGTGCATCAGGGATACTGTAGAGGCACGTTGGAGTAGTGGTAGTATTCTTGTCATGCAATCAAAGGGTAGCAGGTTTGAATCTTACCCTAGTCACTGTCTAGCAAAAAGCCAATTTGACCTTAATATTTAATTAATGTTTGGATGCTCTTAGCATTTGGTTATTATGCTTACCTAATTTTAAAATTCTTTCTTTGCAGCCTAAACGACACGGTTCAGTGAAAATTGATTCAAAGATCAAGTCTGCTTCATGGTCTTTGTCAAGAGAACTGAACGACATTCAGTCGACTGTTAATACTCAGTCTCAGTTTTCTAAAAGTCTCCTCGGCTCTGACCTAATGCTCGGCCAGAAATTATCGGCTGAAAATTTAGCCGCAGTTCAGAAATCCTTTGGCCACTTTTCAGTGGCCGGAAAAACACGGGGGATTGAAACAGAAACTGTCCATGGTTCAATTCCAAGTGAGTCAACGAACAGCAGTGTCCGTGTCGGCTCTCTTCTGGACAGATGGCTTTCCTGTCCCATCACTGCAGCAGAACAGGCAGATGGGTCCAACGCATGCGAAAAAACTTCTGGAATGCTATCTCAGCAAAGAATGGCCAGAGAAGACATGGTAATTTCACAATATGCAATTTTGATTTCTATAATTTGCTGATATGGTTGTATGAGATTTGCATGCTATAATATAAATATGCATTCTAATTGTTGCACTTTATGTGTGTATATATAAATATATATATATATATATATATATATATATATATATATACATGTTGTATGTGTGTATATATGCATATATCTATATTTGTGTGTGTTTATATGTGCACACATGCATGTACCTCTCACCAGGTAAGGATTTGTGGAATGCAGCAGTGAATCTTTGTAGTTTGATGGACAGGTCCTGGCACAGGATACTATCTGTATCTTCCCATGTGTTTCTAGATTGCTCCGTTGGTCATTTATTCTCAATTCATTTGAAAGAGAGAGTGCATTGTGGTCAATGGGCCATACATAGACTTTCGACGGCTAATGGCAGGACAGTGAAGACCTGCGTATCTGGCGTACTTCTGAGGTGCTGCTGAGGAGAGACCAAATGCAGTGCATCAATCCTTTTGATATTAGTGCAATTCAGAATACGATCAAGGCCGGCCATGTGGACTATACTGATTGTGCTATGCCAGCCTAACGTGTGCAGTATATATGTGTGCAAATGTGTGTTGTTTAGAATCAGATTTTAGTACCGGTAGTTAAGATATTTCTTTTCTGGCCTTATGGTCTTTCTGTAATGTAAATTGTAAAACTTTGAATGGCTTTTGCATTGAATGTTGAAACAGTTTGCTTTTCAATTGGTTGCAGGAACAAACAACTGGTGCTGACAGAAATGAAACTTTCATAAGCAAGACAATTACTGCATCAGCAGATTCGCTCTCTTCAAAGACTGTAAATGGGTCAGCGCATTAAACGTATTTGCCATTTAAATTTTTATGTGAACTTTATCATGAAAATGTGGTTACAGCCAATATCTAATTCACTGTTTGACTATTTTCTGACCTTTAGCAGCAAGGTTGCTAAACTGCATGATTAGCTTTTTTTAAATCTTGGTTTTATTTTTATTTAGTTTGCTGACATTCTGATTTGTACAGAAATCAAGAAGACCAAAAGAGGAGAGCTTCTGTCCCTCTCACAAGAACATCACTGGTGAAAAATACTGCCAGAAAGTCAAACGATGTTTCTTTATGTTTGCCAGTGACTTCAGCTGCTAGTAGTAATTCTGTGGTGAAGCCATCTTTTCAAGCAGGTTTGTGGAGGTATTTTTGTAAATGCATATAGATTAATGCTTCTAAACTGTACTTTGAAATTTAGAAAATTTTCTTGACTGTGAAGAAATTAAGTTCATATATTCAATCTATAACTTTAGCAATTCATATATTTGCTTTAGATGACATGCTTCAAGTTAATTGTATATATTGCCTTTATTATTATTATTATTATTATTATTATTATTATTATTATTATTATTATTATTATTATTATTATTATTATTATTATTATTATTATTATTATTATTAGCCAGACGATTTCTATAGCGCAATAAGCATGGCAAAAGTGGCCAAAGACAAGAATGCTTTACAAAACTACATATACCTGATGGTGAATAAGTAAGTCTTAAGATTACCGGGTACATAAAAAAATTCCAAAAGAGTCAGAGTTTGTGACATAGTCCGGTAATGAATTTATAACTTTATAACTTACCTTGTTTGTTTAATTGACTGCACCTACAGTAAGTATGCAATTTAATGATACATTAGTTGCTAATATGCATAAGAGCTGGTTGGTCCCATTTTTACTTGGTTTATTTTGAAGGAAGTCAATTCTGTTTAAATGCATATGTGCATATGTTTGGTTGTTTGCATCATAGCAGTTGCAGTGGACCTATGCTCTTTCGTCACATAACGAACGGTTCTATTGGCTGTAGATGGTTAGAACCAGCGTGCACAGACTCCGGCCTGCGGGCCAAATCCAGCCTGTGGACCGTCTAATTTTGGAGTTATTGTGACAGCTCACACGTAGAATAAAGAATAAAATTTAACTGGATGTTAGATTAATTTTAATGAGTGAAAAAACTAGCATTTTAAAAGTTAATTTTCTCATTGATCTTTCAATATTAAACTGTTTTGCTATTTAGATTCATTATCAAGCAAAAGTAGAACAACTCTGAGACAGAATCAGACTGTCACACGGTATTATTTACTTTTTTCTAGTGATTTAGACATGCCTGTTATGGGCTGTTTTTCCCTTGATTTTTAAACCGATTGCAATATTGCTTATGGCACATTCTGTATGAAACGTTCCTGTGACTGTCTCCTTACCGGTATATGTCGTTTGCATGGAATTTCATAAATGCACAGATGTCTAGATAGGGTTTAATAGATCTTGCAAAACGTTATAATATGAATTCAGTGTTTTCACGTATATTGATCTATTCCATTTACTGTTTCAACATGAGTTTAGGAGAATGATTTTGCGGTGTTCTAATTGTTTTAGCATCTCAGGCCATCCTGTCCCAATGCCTCTGGGATCTAAACAGTCAACATATGAGGGTAAAAAGATTAAGAAGAAAAAGACAGCAGTGAAGAAGGTAAATGTCTGTGCATACCTCTGTGTCTTTGTGTCATTGTCATCGTTATTTAGTCTTAGTCTTAGTCTTTTGATGCCTGATTTCCTAGTTCAGAATAAACAAGAGTATGATATTTGTCCCATTATATACCTGCATATTGTTACTGTACAGAATTTTCACACATCAGGAATTATTTCAAACTATTGTTGAATTTGGGACACATTGAAGTAGTAGTAGTAGTAGTAGTAGTAGTAGTAGTAGTAGTAGTAGTAGTAGTAGTAGTAGTAGTAGTAGTAGTAAACTTCTTTAGCGCCATTGTAGTAGTAGCCTACATCAGCACCAGTCGATGGTCGCTTCAGTAAGTAATTGTAGTCGTGAATCATTGTCCGTGGTGAATCGAGGTTTTAATCCGGAGGTCTCAGTCCGTCTGCCATGAAATTTTCAGACATTCTTGCTTTGCTTTGTAGAAATCTTGATCTGTTTCAGTGAAGACCGGAAGAAGGTCCTTCTGTATTGATGGTTTCAAATTTTAAGTTTTCTTCAGTCAGACATTTTCGGAGGGAAAAAAATACTTATATAGAGTTTAAAATGTTTAAAATTATGGTTGAGAAAGCAATAATTTCAAATTCCGTTGTGCTCCTTGTACTGTAAATATTTTGATGCATCAGTTGGTCGTTATATTAGTTCACTATATTTGTTCGCCAGTCGTTTGAAGTTTTTAAATCTATATATAACCTGATGCTGCTAAGTTGCCATCACTTATTGTGCAAAACTATTATATAGAAGTTGATTAATCTGTTTGTGCAATTATTGTTTGAAGTGGTTAATCATAATTATGGTGTCATTATTTGTTAGTATTAAATTTGCGGTTTTGTTTCTGGTTCAAACTCTTTGTGCATTTTTCATTGACTGATCCCATAGACTGCAATGTAATACACTGTAAGATTTGCACCAAGCCTCTTCCAGTTTAGAAGTCACTTTGGCAGAAGAAGAGAGACTAATTTTCCAAGTGAGAACTCTCAGATGTGGTAAGAAGGGAAGCAGGGAGAGCAATGGATGTATAGTTAGTTTATTAAACATTAACTCTAAGCAGAGAGCAGCTGGCGTTCCTTTTAGCAGTTAGTTGCATAAGCAGGTCTGTAGAGACAGCAGCCGAGGACCCGGAAACACGCTTTAGAAGGTTAGATGCATTGGCATTTGGCGCAATTTACGCTTGCAAGCGTAAAGTTCGAGATGCCACGAAGAGGAGTGTTCCAATTCTCTGCCCCTTTCCACGGTCCTGCAGCGCATAAGTCTTTCCAGTAGGCCTAAGCCCAATGTTGTCGCTGGGATAGGGGCTGTCCATTAATTACGTCAACAATTTAGGGGGAGAGGGTTTGAAAAAGTTTGACAGTTGTTGACAGGGGGAGGGCGGTCAAGAGAAGTTGACGTCAACAATTTCACTTTTTACAAATAATCAAAAACTAGGAAATTTCATGGAATACTACTTATTACAATGGAAAAAAGCATGGCAAAAAGGTCATAACCGTCACATTTTGACGCTCGATGAGAAAAAAAGGGAAAAAATGGTCATCATCGCAAAAATATTAACTTTGTTATTGGGACCTGTCATTGATCTTGGGGGCCATTCTGGACCCGCATTTTGGATGTCCAGGGTTTTTTCGAAATTTGAGCGAAAATTTGTGGTGTCGTAGAGATTTCATATTTGCACCGATTGAAGCCCCGTCGATGTCTACAAGGAATCTGGACCCGCATTTTGGATATCTATCAGATATCTGACTGCTTTAAAGGTTTGAAAATCTATAAAATGTATAGCCACCATTATTATATTTTGCACTATAGACACATTAATAGGGTGGAAAGTGACGGATTTTTCTACTCCACTGACATCACTGCAAGGTGTTTGAAGGTTCTAAATAGAAATTTGGGTGAAATATCGACATGAATTTTTGGGTCGCCCGAAAATTTTTCATGGACTATAGTTGACAGACTATACAAAGCCCCTAGTCAGACTGAATGGGATGTGCATGGTTGTCTTTGCACCTCCCTCTATTCTGGAGCCGTCTGTGTCAGTGTACAACACTTTATATCCCGTGTGCTTCAAATGATAATACAGTATAGTATTTGTATATTCTTAAAAGATTACAGCCGATTATTGTATGTTTATGACCAATTTTTAGTTTTACAAAGACCGGGGTGCGATTTGTGACCTGGAGCAGTGGGGGATATGTCGAGCTTGGGGGGATGTAGTTGTTGGGAAATTTAGCAGTGGGGGATGTAGTGGTGGGGGATGTAGCAGTAGGGGATGCAGTTGGGCAGTGGGGGAAGATTCCCCCGTCCCCCTACAAATCACGCCCTGACAAAGACTGAAACAAAAGACACTGAAAGGCACTAAATACTGGCATTTATTGTTATCAGCCCAGCATTCAAGTTAGATAGAGTCAGTTTTGAAACAGTGTTTATTCTAGGCCTGGTTTTTTGGGAGGGAATCCCCCCAAAAGTTTTGAAATCCCCCAACAAAATTTGTATATGTTGGCATGGGGATGGAAATCCCCTCCCCAAGCGTGGAGAGACAAATCTTGTCCCCCAAACATTTCAAACTCCCCAATGTCAAGGTGGCTAGAATAAACACTGGTTTTGAAAAAATTCATGCTTGACAAATTTAATGCTCAGTGCAAAAACTTTGGAAGTTATGAGAATAACAAGCACAAGTGAAGCTCTCTGTTTGTTTTTCAGCACGAAGCTTTAGAATAAATGGTTATTAACTGATTATGCAGTTTTAAAGTACGGCATGATACTGTATTTTAAAGAGCAGGGAAAATTGCTGCATGTGGATATATATATATATATATATATATATATATATATATATAATGCAGGTCATGCACCTATGCGGATGGCTGTAGGCCTACTGACTATGAAAATGCTTAATGGCTGATATTAAAACCTAGTTTTATGCAGAGAATCTTCATTAGTGAAGAACATACAGATGCATGTAGAAATATTTGGAAGGAAAATAAAGAGGGCAGTCGTATTTTATCACAAAAGTTTACTTAAAGGCTCAGCCAGGCTATGCTCTGTTCAGTAATATGGTGCATTCGGAACTAAGCGCTGTCTTTCGAGTTTTCTTTCAAGGCACCTAACTATCACGTGGTCGGTTTTCAAGTCAAAGTTGCGAGCGAAAAGAAATGGTTGGTAGACCAGCCATTGAAGATCTGATGACTTAAGGGCGCACTTCGAGTCACCGTGACAAAACTTGTTGAACCTTATTTTCAGCTTTGCAAACTCCGACATTTCCGTGAGTAGCCGAGTCTCACTCACGTCGTCCAGCCCCGCCAGGCTGTAGTCGGCCAGGCCACGAGTCGCGAGCGCCGCCATCTTGCGAGTGAGCATGTAACCCGAATAGTCGTTGTGTTTCGTCAGAGGCGGCAACAGTCTCTCGTCGTCTGATTTACGTTTCGCTCGCCAGATGCTGGCCGAGCGGCGAACGGAGTCGACGACCTGACGATTGGGTTTCAACGGAAAGTCTCCTTCGGCGATCATCAGCACGTACTGCCAGCCGGGATAGGCGAGCACGGCCCTGAGACAGACTTCGTAAGGCACTGTTGGCCGCCGCTGACGACGACGACGACGACGACGCCAAGTGTTACCGTCGGTTGTAACGATCACGTTCGTAAAACAGCCGCTGATCTGTCTCAGCGCAAGAACGAGGTCGTCGCTGACGAAAGGCGACGTGGAGTTGATGCTGTACAGACAGTAGAAGTTCTGCGACGCATACGTTGCCCTGATCAGTCGTTCCACCTGTTCGGCATGTTCTTTCACTCCCACCACGTAAACGATGGGATGGTTCACCTCGTAGACGGACTCCGGTCTGTCCGGATAGCCGCGCACAGAGCGATATCCGGAACAGTTACCCGTTAATCCAGCGAAATAGTGGCTAGAAAGTGGCTGTCGGGTCTCCTTGTAGAGCATCGTCTCCACCTGACCGATCTCTCGCATGTCTCCGTGGATGAGGGCCGAACAGTTGGGCGGTGACAGGCGGTAGTTGCGGGATTCGAGGGAGATGGCAAGCGGTTGGCGAGGAAGGTTTGCCTTCGACGCGCGGATCTTCCTCTGAACAGCGCGTGCCACTGGATCGTCATCATCTTCGGTGAAGCGTAACAAGGCGAAGGTGAAGGAGAGGACAACGACGATTATGAAGACGCATCGCGTCGCTCCACTTCCCAAACGACAACGACGAAGCAACAGTCGAACGCCTTAAATAAAACGATTGGACCTACTACAGACAGTCGTTAAACTTGAAATTATTACGAATTCACCAGAATAGATAAGTGATTAATCGCTGCTGCTCAGTCATCATCCACGCTACTAATATAATAATTAATCAAAGTTGGGGTGGAGGTCTTCTGGGAGAAACCAGTGGCGGCTCTAGGATTTGGCAAGTGGGGGCCGTTGGGGTGGCAACTTCTAGTCATGGGGGCCAACCATTTGTTGTTTAATGTATGTAGCATTAAGTATAGGGTCCCAACTGGGGGCACTGGGGGCCAGGCACTCAATAGGGGGCACGGGCCCCCCGGTGGAGCCGCCACTGAGACAAACAACAGCGAAACTGACTCGGCTGATTTTTATGCGTCGAAAACAGAAAATCTATGCCTAAGCCCGTTTCACAAATAAATGAATAGGACCCCGATGGACGTCTGAACCCACCTCTATCGGTCTATAGAAATGAATGATCATGATCATTCATTTCTGCTTTTCACGATGGCATTAGCGAATAAGACAAAACCGGTCTCCTGAGTAGAATTCTACTTGTAACATATGGCGCAATTATATTACCCATAAATATAGGCCTAAGTCGACAAAAAGTTAAAAATAGGGTTTTCAAAAACGAAGACGTGGATTAATTTGCAGAAAGTATCTGGGGAAAATATGGGTCCAACAACGGGCTTGCGGAAATTGTTCTGTTTAACTTCTGTTAAAATCGTCGATTCTTCCCCACAAATTGACGACAATCTTTATGGCTTTCGGTGGAAATCTTCTGTCTTTGTTGGAAAAGTTTCCACACGAACACAGAAGCCAACGAGAAAGAGATAGCCGTTCGAAACTTATCTCAATGCACCCTATAGGCCTAGTCTACGCTGGAATCTACGTTTTTCCCTCTGCCGGTATTTACAATCTATTTCGATGCATTTATTTATGACTGCGTGCGTCCATAGACCTATGTCTATACAGACGCAGATCAATAATGCCTGGTGCCGCCGCTCTATTAGTCAGCAATCGATTCCGCATCGCCCCTGCCGCATCCGCCGGAGACCAGGTGGACATTGCCAATGCTAAGCTTCGCATACAGGTCATCAATCAACTGTAGAATTGATTTTACGACCCACCCGCTCATCAGCTTAGTCAGCTTTCACCATCGAACAGAGCTCACCGATCTGCAGATACGGTGCGCTAATTTTATCCAACTTGCCCTTTAGGCGGCCTCTGTCCATCTTAATTCTTGGTCTTTCGAGTACGGTTTTTCCTTCCACGCGTCCTTTTATTGCTCCTGGAGACGCCTTTAAGAATGAGTACGTATCCAGAGTATTCGGCGCCCGGGGCAAGGCATCAATTTTCGCCCCTAGCAGTCTAAAAAGTGGTCGTGACCTTTTTTGCTTATCAGACTTTTTACGACGTGTATTAGTAAAGTAGCGAAAGAATCAGTGCATAGAATGAGGGTGATGACCTTTTTTCCTTGTCATACTGGCAACAATACCGTCATGAATAAAATAAGCCACGGTTTCTGCCCCCCAGGACGGGGCAGCTTGCCCCTCCCCGTCCCTAGGCCCTAGCTACGGCTTTGGCCGTATCCGATTATATTTCCCTTTAAGCGTTTTGTCGGTGGTTAGCTAGACTGTACACAAGTAGCGCCGTTTCCCCATTCTTCGAATAACCATGAGAGCGGATTTACAACAGGGATAATAAAGTAAGGTTCGTTAAAATATTCGTGAGTTCTTAGCTCTTCACTTATTGGTTGTCTTACTTTGGTAAGTTACGGAACAGAAGTCGCATCAGCAGAGATGAAAATGGCGATACGCTCGTAACCAGGGTGCGATTTGTGACCTGGAGCAGTGGGGGAATATGTCGAACTTGGGGATGTAGTTGTTGGGGAAGTGTAGCAGTGGGGGGATGTAGTGGTGGAGGGATGTAGCAGTAGAGGGATGCAGTTGGGCAGTGGGGGATCCCCCTCCCCCCTACAAATCGCGCCCTGCTCGTAACTATGATGCCAAAATTGTTTTAACAGAAATTGTAATGTTCGAACGTGATTTTCAACTGACGCTAATGCAAGATTATATGCCTACTGGCGATTGATTTTGATTGGTTGTTTGAAGCACGTTCAGTCTAACAGGCTTTGCGACTACAGTCCTTCTGTCCAAGTCTTTGTGCGAAGAAGATAAAAAGACATCAACACACTTAAGGGAAGATGACCGCATCAGAGCTTGATGTTCAAAAGAGAAGAAACGACTATGAATATCTCTCTGGAGGGAGAATTTGCCTTGAATGGCCCGGGGTGTAAGCTACACGTGCGATAGAGTTTTTGCCATCTCATCTCAGTGCGAATTATTTTACCATTGAGCATAGAGCGTTGTCGCAGTCGTAACTAGATGGTCTTGTTTTTCAGCAGTCTCCACAGAACGCCAGCAAACAGCAAGCAAGGTCTTCAGCTGAGAGGCTTTTCTGAAGCAAGGCGCAACGGAATAACCAAAGAAATCTGACCGAACACGCCTTGTGGAAATGAGAGTCGACGCTTGGAACAATGATATGGAATATTCGATCGACAGCAGCGCGTGGTGCGACTGTGCTGTCGTTATCGACATCTTGATCAATAATAGGGCCTATACTGTATTTTCAATTTTGTGTTTGCACATTCGCTAAATAACGCGACCATTATTAGGCATAAGCTAATCTGGCAGAGGTTACCAGAAACCAAGCCGATGGCAGGAACAGACCGAGACATAATAGTTCGGGTCATAACCAATAACGTTCAACCATGGTCCATATTACCGTCTATAGTAAATGGTATGCCTACGTAGATTGGAATCAATATTATTCAATATTTACTTTCAATTTATTTCGTAGATTCACGAAGAGAGTATGTTTAATTTCATTTTGATCACAGTCTGACAACGCTAGTGTTGCTTTAACTTCTACGCCAAATTAAAACCATGCGGGGGTCCAGCCGCAAGAGTCAATGCAGATTGGTTGGGAACCATATAGGCCTACGGCAGTTGGGTCAAGCTCTGACTGAACAAATGCAATCTTTCTGCAGCGGACTAACGAACTGCTGTGTCAGCTTTCATTACAAAGCAAAGAGAAATGAGCAATTATTTTGAAAGACGTTATTAAAATAATAGTGATTAAATTCGGAAGCAATTGTGTCGCAGTTTTATTTTATATGTCGTAATCTTTTTTTAAACGAGTTCTCCCAAGCTATTATGTAAACCATGCTAAGTTTAAGAACACACCCAGAAGACGATGCGTGAACTGCCATGAATAGACTCGTATATTACATGTTGAATCATTATGCATGCACGCCATTACTAATACACGACGGGTGCATTGCCCGGTGGTCAGCTGTGCTCTGCCCTGTGTCCGCCATGTCACTCATCCACCGACCGACGCTTTCCTTCACCCGCGTCTCCTTCTTCAAAGGTAACAACCGGTTGGCGCCGGGAACACACGCTGCGTGGCTGGAAAAAATGACCGCAATCAATACACACTTACCTCCGGCAATCAATCCTGCTGCTACCCTCGCTCCGACGGCCGTCTTTTTGCCCGGCGGCGGCGGCGGCGGTAGCAGATGGGGGCGGCAGACGGCGCCTTCGGAGTCAGCCTCGTTCGTCTTTCTTTGAGGAAGAGGTTTAGCAGAACTTCCTAGAATCGAAGGGCGACAGAAATGCTTCGTCGAAAGAAAAGATTTCCTCACAACAAGCCTCGGCATTGAAGGACTCGACGATGGATTACGAAACGAATAGACGGATGGAAGGAAGGAAGGAAGGAAGGAAGGCGTCGGAGGACGAATGAAGACAATGTTGATCAGGGATTCAGCAGAGGGAAGAGCAGCTGGTTCCAGTCGAAAGAGAAATCTGTTACGGGAATAGCATTCTCTCAACTTACACGCATTCGTACGAGCTATTTCCGGTTATCCACTTCCGGTAAATGATCGGCGCAGGCCTTAAATGTCGAAAGGAAACGATCAGTCAGCAATTTCAGCGCTCGAATCGCTATGAAATGACTCAAATGAGTAACTCTGAGAATACACCAAGGCTATTTTGCATTCGGACAACGGAGATATAGATTCGTGCGATTCATTTTCTGACATTTTTCAAAAACTCTGTCATAAAAGCATGCTTTTAAAGAACACAATTTCAGTGGAAATGGATACTGGGATTTTTAGAAACAGGCAGCTGAGATCTGATGATCAAGCGTGTTTCTCAAAGGAGGGGTGAAACTTCTGCAGCTGCATGCGCTCGACACACCTCCAGTCTCTCTACAACAACATCTCGCAAAATGTCGGTGACATTCGAAACAAAATTGAACTGAATTGTACATAAGTAAATCATGACGACAAATCTTGACACTTGTGGTTCTTATCCAGCCCAGTTCCCACTCTATCAAATGCAAATCTGACCATTTTCTCTTTAAAAACACGCGGGTGCCTATTTCTGGAGGAGAAGCTATCGCTATCTGCAGCGACTCGGGCTGTTGTTTCTAATCTATCGATGCTGGCTCTGGCTGCTTTCATAAATAACGCCGTAGTCGTAGCCTTCTTATAATAATTGCTATATCGTGTCAAGTCTGTTTGTCTGCTCTGTTTGACAGGGCATGTGGCAACACGTGAAATAGCGTGAAGCAATACATGCTGCATTCAGGTGATTCCCATACAAATGTATTTCTTAGGATTTCATTGACCATCGGTCGAAATGCAGCACAATTGAAAATGGCTTAATTAGACGCCGTTGGAGTGGGTTGGACTATTTTGCATTACGATTCACAGTAGCGTATCCACACACGTGACACGTGACACGTGGCCCGGGCCCTGTTAGGAGACTCAGGCTAATTGCCACATCATTCAGTATTTGAATCTAATATTACCATAAAAGTTTTGCGATCGGTCTGCTCCAGACCCCGATGAAGAAGAAGATATAGATATGCACATCAAACCTCCTAGTAAGATCTGACCAAGTTCACCTATAGGCCTATATAAGCGATCGTGCCTCTATTCTGAAACCTCGGCTTCGTCACTGACGATTCATTTTAAATGCCATTTATACTTATTCTGTGTAAGCAAAAACTCAAATTAGGAATATGAGACACGATTTAATTATTCCCGCCACAGAATTTGAAGATATTTCAGCGCCTTACTAGTCTTTCACAGGAGTTGTCGCCTGTGGGCAGAACGAAGGCTGCTGCCAGCGATTAAAGCGACTGACTTTCCGCGAAATTCGAAACCATAATCGCCGTAAATGCACGAAATTGAAAAAAATTATCAGGCAAAATCATCGAACCGAAGCGCAACTGACTTTCTCCATACGAAAATACAATTATGTCAAACAGATATCGTTGATAAGAAGGCCGTTCGTTACCATGGATACGCCGCGTAAATGATCTATTTTGCGCAAATCTCTGAAATTATCGACGGAACATAAAACGCTGAACGATAATTGAGAGATATTTCCAGATGCATAAGTTTATCATTGGCAGTGTTTTATTCAGATCCAGGCCTTTGGGGGGAGGGGGAATTCACTTTGCTGGAGGGGAAGAGACATAGCTTAGTTTAATGCATAAATCTGTGTCAGTGCTGAATTTTTAGGGGGTTTTGAGGCTTTGAGGAAATCTTCTCCAAACAACTCTGAATAAAACACTGATCATTATGGTGGCCATTAGGGGTGGGGGCAGCACAGCCAGCCAGACCGCTTCCGAGGTTCGTGCAAAACAGAAGAGAAAATGTTGTAGGCCTAATTGTAAAGGGGAGGGCTATATGATGGTTGCCGATAATAAGCCGTCTTATTACTGAAAAATTTCCCAAGACTAAAGATAGAAACCTAATATCTTCATAAAATTTATCGGTTGGGGCTCGGGAACCCTGGTTAAGCCAACGGATCTTATGGGCAGTTTTAAACGGACTCCATACTCAGTAGGCCTATATATTGTGATGTTGCACTTCCGAACTTCAAGATTAGACAGAGTCACATTAAACGATGATGAGGAAACTTCGTTGCATATATAACCATAACCACATAACCACAGAAGGCAAACAGATCGCATGTTTTCTCTTGCACGTGACTTTGATCGATTCATCATTTCGAGGATTAGTTATTGGTTCACAGGACAGACAACTGACCAACGCCCAGTGGCATTATGCTCTTCTAAAATCGTCAATTCAATTCGAAGTTAGGTGTCATCGATGATAGTAAATCCACTATAGTGAGATGATGAGAGCGAAGAGACCAGATGTAAGTAAGTAAGTAAGTAAATTCTCGTAAACTTCTACAGCGCCCCGGAAAGCAGCACAGCAGTAGCTGCTTATTCTTATGCGCTTAATCTTTCTTGAAATAGCTATAGCCAGGGTGGTTTGTCGGCCGGGCAAAGGTCAGTGTATCTATGAGGCGGCGGGTCAGGTTGTTGTTGCTATGGGGGAAATGACTTTTCGAATAGGAAGGTTTTAAGTTTAGACCTAAAGGTTTGAGGAGACAGTGAATGAATTAAAGGAAATGAGGATTCGGAGCTTATCGTTTGACCATGTCGTAGGCAGCGGAGGGAGGCTGGAATTGAGTTCCAAAGTTCTGGTGCGGCGTATGAGAAAGCGCGGTTGCAGATTTTGAGTGATGACTGATTTAACGGGCGTGAAAGTGTGAGATGAGATGATGATCGTGTAGGTCGGGGAGGCTGAGGCGTTAAGAGTTTACGAGATAAGTTTAACACCATTCGTTATCAGACGTTTTACCTTAGACGTCGGTCGAGTAAGACGAAGCGGACACGATCGAATCGATATTCGCGTCGATCACACTTCGATCTCTTCCTCTTCCGCCACTGGGCTTTGGGTTTCGAACGGGCGTTCGGTGCACCAAACACCCAACAGCCCTCAATGCCAATGCCGAGTGCCGCCGCCGCCGCCGCCGCCGCCGCCGCCGCCGCCGCCGCCGACGATTGCTTCGGTGGGTTGTGTGTACGACAGACGATCGGTGAATGCGTCTGTCTGTTCGTGCGGGCGGTCGTCGTCGGTGTCTCCGTGCAGTTCGGCAGATGGCAGTAGACAGTGGACCAGAGGCCTTGGCGGCCAAATTAAAGGCAGAATGGAAATGCATGAGGCAGCAATTGAGCATCCAGTCTAACAAAGGTAATTATTCGTTATGAATATAGGCTACTGCATATACTTTTCGTTTTTCTCAAAACATAGTTGTTCTCACAAAGGGAAGGTTCTACTCAAATTAACTCTCAACCATTTTGAACCTGAAAGAAACCAAAAGATGGGGAACGCCTCCACCCAAAAATTCAAAAGATTTTTCCACTGAATAATTTTGAATTTTTGGGAGGAGGAGTTCCTGTCTTCTACGGCCCTTATTCCCATCCTGACAATGCAAACTGACACAGCTTTTCCAGGGACGAGGTGCGATAAGTAGTTTCTAAGTTAAAACGAAGCTAGTTTCTTCCAGGTGTAGCCTATATTGTCGAAACAGTAAAAAACCGAAGAGAGCAAACAGTGGAACATTAATCGGACGTTGTAAATTGTACTGTAAGGCCCTAACTAAAATATTCTATAACGAACAATTTGCTGTTATTATTTATTAAAAGATTTAAGGATGATTCTTGAATATTGCAGCAATTGAAGTTCAATATAGGCTCTATGTGGTATTTCTCTATCGCGTCCTTAGATATGATTTATAATAAAATTGATTTTCTCACCTTCGGCCAAAAAACTTTTTACCAGACAATACAGAGCAATGTTTCATTTTAATCTCATGATGAGTTAGTAAGTAAATAAGATCTCGTGAATTTATTTAGTGCATACGATATTACTTCCGCAGTAGCTACTTATTCATAGGGGCTTGATCTGTGTTTGAAACAGCCACAGCCAAAAGATGGATCTCAATCAGACACAGGGGGCCATTTTATCGAAAAGAATGGTCCTGTGTGCAATCGGTCGTATGAGTTATTGCGTCTTAGAATCTAACGTCTTAGAATATCGCTTCATAATATAATTAGCAGTTAAGAGATTAAGGTTTTCAATTAAATCGCCCTTCCTCCATTTCTACGATTTAAATTTGTCCAGTGCTCGGTGTAATAATGCAATGATCATGACACCAGTGTTAACGGGCATAACAAGCGTTTGCCCTGTGAAACTACGGGATGTGATGAGACACAGAGAGACGGGGAAATCGTTCTAGGCGTATATGTTAATGCAGCTATTTCCTGCGACTGGCTTTGCAGAGGAAGCTTTTGTCGACACCCCGGACAGACTATTCGGCCGCCGCCGCCAAAGCCGTTTACGTGTATCGATCTTGCTTTGACACTTTCTGGACCTTGCCTTGGCACAAAATGGGGCCCGCGGACAGCAGCAGCAGCTGCTGCTGCTGCTGCTGCTCACCAGCCGTGCGCAAGCGTCGTCTCATGTTTTCTGCATGACGCCATTGACAGAATCGTTTACTTCTGGTGTCCCTCGTTTAGCGTTTAGTCAACAAAATACGATCTCAGCGATTCACTGCAGAAAGTGCCGGCCGCTGCGTGTCATTTGCTGAGAGCTCATTTTCACAATCGGTCAGACGTCTCGAAATAGTTTAATTTTTTGGCAGAGAAAGTAGTCGACGCACGCAGTCGAATAGAAATCAATCGGCAGTTGACAAACCAGATACTGTGCTGGTCACCGCGACAGTCCGACACATAGCCAATCAATCGCTGCAAACGATACCAAAGCCTTCGTCGTCACAGTAAGTATCCCGAGTATGCCAAATAGAATATAGCACATGTAACATCGGCATGCATTTGCATATTGAACGTGGTACTGTATGATGCGGGAATTAATCAGCACCGGAATCCAGGGACCTGCGAAGCTTCGATTCATCGGCTGCAGCTTTAGAATGGTTTGTCTTCAAACACGGCGAGTGTCACTCTGACCCAGCTGCGTCCTCTGCCACTCAGCTACTCAGCTGCTCAGCTAGTGCTCTGCTTTGCCACCGGTAACATCTCACGCCGACACGTTACGACAGACAGTGCTGCGGATGGAGTCAGACTGTTGTATTTTAAACCAGAACGGAATATCTATACCCCCCCCCCACACACACACACACACATTTCAGAATCTCACTGTCTGATCGTCAGTATCCGTGGTGCCGGGTGATCAGTTTGATTTCTTCTATCCCCTATTAGGAGTTTTCCCATCAGCGGTCAGGCAATTGGTGGCCATGGAATCCGTCTTCAGGTCGTTCTGTTCGTTCGGAGCCGACAAGGGAGGGGCCACCCCCCTCATGGACGGATCGAAATTAGTCAAACTGTGCAGAGACCAACAGCTGCTCGACAAAAACCTCACACAGACAGACGTCGACATCGTCTTCTCAAAAGTAAAACCTAAAACCGAGTGAGTTAATCGCTGTTATTAATTATTGTTTCCTAATTAACTATTAGTTAGTGATTTCACAACTACTGTAGGCCTAAATCAACAACGCTCGAACATATCAACGACCACAATTTTATACATTTGAGAGTCGGACTAGGGGGATGGGAAAGATCGCTAATTCTTCTGTTTCTCCTTTCCCCTTGCGATTTAAAGTGTGGACATACAGACGATACAGCACCAGTAAGCAGAGCCAATCCCCACCTCTTTATATCGCAACTGTTTTCGTTCTCTGTCGATGATAATCAGTCATATCTGTCTCTTCGCTTTGATCGAAGGCGAAAAATAAACTTCAAGCAATTCGAAGACGCCTTAAAGATGATCGCGGAAAAGAAGTTTCCAGGAACAGAAGACAGTCTGGAGAAACTGAAGGCGAAAATCCTAGAAGGCGGTGGCCCAGTGACCCACGGAGTCACAGTCAGTTCACATCTTCAACTTTCATTTCGCAGACAATCAATTTACTGCACACTCGTTTTATGACTAATTGACTATGGCTAATTTTATGACTAATTTCCTTTGGAAGCCATTTCGACTGCTGAGTGCTGACCATTGACGCCGCGCATCCAACGAGGGAAAACGGGGGCCCGTTCCCCTTTCGGTTTGGAATCAGTCGCGTGATTTGTACTAAACCAATTAGAATTGAAAGAGCGGGTGATTGTCAGAGGCGTCTGGTAAATGTAATCTGGGGATGCCTGGTCATCCTCCCCAAATGGGGAGGGGTGCAAAATAATTGAAACAAATGACTTTAGCCTATATGTCTAATTAAACTGGCGCTGACCATTTTTTGGTCGTCAGACTTTTTTGTGTCGGGGAATGGACATCCCCTCAAAAATTGCTGCACGACGCCACTGGTGAGATTGTTGACGAAATCAATATTATTCTGTTGCTTTTGGCGAAATAATAAATCACAACTAATGTCTTTGAAGAAGGCAGAGTAGGCAGATGCCTACTCTGCCTAATGGGTAATCCGGCACTGGGTAGCTAGAGGCCCCTATAGACTCCTATGTCTCTGTTGCATTACACCTTTAGAGATTTAATTCTAGTATCATTCCCAATTTTTTGGGCTGAGTCTCCCCTCAGACAAAATTGGGAGAGCTCATGCCGCATCCCAAAACCTCCAATTCCGAACTGGAAATGCGTCTGTAGAAACATTGGTGCCCCCTCCCATTCCGAAGTCGTGGCTACGCCATTGCTGTTAACTCACAGCTGAGCTGAGGTTCGAAATATTGCAGCTCCTGAAGTTAGCAAATAAGATTCAAATTTTCTGGAATCTATATATGAGAGATGGTCGCCATTTTAAATCTAGAAGACGCTGAAGACAGGGGCCGTGGAAAGGCTGTCGGAATCTCAGCGAACAGCTGCTGCTGCTTCTGGCGGTGCCGTCTCACCGGCGAAGGACTCGACGAAGGAAATCAGGAAAGGATCGGCAACGAAGAAGTCACGTTCGACCCCGACTCCTACGGGAAGCGAATCCAGTCCACGAGTAGCTAGGACACCGGCGAGAGTGAAAAGGGAGACAGAGAGCGCGAAGACAGCAGGAGCTGAGACGCACGACAAGACAACGCCGGATCCGGATCCGGAACCAGCTGAGAACGGCGCCATGGACACTCCGTCGCCCGGTCCCCCAGTGGAACCGGATCATCGGCGGCCGTCTGGTCGAGCAGACGTCGACGCGAAAGCTGTCGCTGATGAGAAAGAGGAATTACTCGTCCAGACCTCCGATGGCAACCTGTTAGATTTCGCGAAGGAGCAAGACACGCCCAACACTTAATTTCAGTAATTCCAAACAATAATTCTCGTCATTCGGTAGCAGAAGCGTTTTGCCGGATATTCTTTCTAATTGAAATCTCAATGTGTCAGCTTAATTAGCCTAATGCAAACATTTCGAATTAAGTGCATCATTTCTTTACTTTCTACTGTCGAAGAGCGGTAAAGTCTCTATTCTCGATTTCTACCTCATGCTCGGAATTTAATATCCCTAATAGTTGCTAAATTCGCCTTCTATTTAACACTGAATCTTTGCTGAAACTAATAGCCTACGCTAAATGTGGAGCACAGCTCATCAAACAGCACAGCATATACTGCAAACGCTTTCTCCAAAAGAGTTGCAGCCGCTATGGTTTAGATTTATGGTGGAATCAGCCACTATAGGCTACTTTCATGCATCAGCCACTATAGGCCTACGGTAGTAGGCCTATAGTGGCTGATGCAGGAAAGTAGTAGTAGTAGTAGTAGTAGACTTCTTTAGCGCCATTGTAGTAGTACATCTGCACCAGTCGATGGTCGCTTCAGTGAATAATCGTAGTCGTGAATCATTGTCCGTGGTGAATCGAGGTTGTAGTCCAAAGGTCAGTCCGTACTTCCAGATTCCAGGTTAAGGCGGATATGCAGTCAGGAATAGATGAGTTTTAAGTCTAGACCTGAAGGTAGTAAGACAATCAGTTTGGCGGACCTGTACCGGCAGAGAATTCCAAAGTCTGGGTCCGGTAACTGAAAAGGCACGTTTTCCAGTAGTAGTCCTGCTATAGGGTATGTAAAGAGTAGTAGCATCAGATGACCTCGTTGAGTGCTGGTTGTCTTGAGCAGTCAGTAAGTAGCCTATATGTTCCTGCTGGGCAGCTGCAATGGTCCTTTCGTTCATAATCGACTATGTTCTTGCATCTAATGCGCCATAGAGGCAGCACTGGCCGCTATAGAAGCGCCACTCGACACATTCGTCCGATCTGGTCTTCTCCCGTTTACAATTTTGACTCGCAAAAACTACCTTCGTTTAATCTTTTTTAAAGATTTCTAAGTAGTTCGTGTCTTTATGATTCAAGATACAAATGTTGTTTCAAGTGTAGTCTAATTGTTGTTTTAATTAAGATTTGAATAAAATTTGTTCACGAAGTTATATCTATTTAAATAATAATTGTTTCATAAATATCCGAATAGGAACGATACTTGGCCAGTTTCGTGGAGGTCAGAGGCGGATCTAGGGGCGGGCAGGGGGGTACACATGTCCCCGGGCGCCGAGGTGAGGAGGCGCCAAAATTGGATATTTGGGTGAAATGCACAATAAAGTAGAAGAAACACTTGCGAGGACCTATAATGCACTGTCTCATGGCAGATATAATACCGGCATTGAGCAAATACAATTTTATAGAAACAATTTCAAGCAAAATAAAACGGTAACACTGAATTTTGCTGCTCCTTAGAATTTTGCCACACTATCTAGGTGTGTCCATGCCAGGAGCTGATCCTGCGTACAAGATCAAGTTAGGCATAATCATATTGTGAGCATATTATAACTAAACACAACCAACACTCAATATCTGAGTTTCATTGAATTCGGGAGACATCACGGTGTAAGGAAAGCCCGACAGTCCGTGACAGGCAGCACCTAAAATTTACAAAATAACAACTCATTTATATCATAAACTGCTCTAGTATTCCTGATGGTGAGATCACAACTCTCAAATAAATGGCATCATATAGTGAGAAACTTTTCCTTTAAAAGCCTTTCAGAGGCAAACTCATTTTAGATTTTTGATATCCAACTCAGCAATTCTGACATCATTCGATCTGCACTGTCCCATGGAATACAACACTTCACGGATCATTGCAATCCATGATAATGTCAGTGAAGTGCTCAGCCAATATTCAAATGATTGCAAGTACATTTACTGAGAACGAAGCCCATGAATATAATATTGTTTACTACTTAGGAAAACGTTTTATGACCATAAGCAGTCATAATTCCTATAAAATAGTAATCATGTATAAATTATAACAAATTGAAAAAACATTAGAATGTAGGCAATAAGCTTGATATTGGTGTCACTCGGCATGAACAGACCAAAGTGTCCTGTCATGTTGAGGGCAATCACAGCGCCAGAGAAGGTCGGATAATATCTGGAAATTCTCAAAATGGCTTCTCTAGCTGCCTCTGATGGTGTCTTCCCATTTCTCATTAGTTCCACGGCATGGAAGCTAATAACAAATAGAAACTGGTTTAACGACTTAGAAGTGACTCTGACCAACATTTTAACAGCTAAAATAGAATTCCGTTTGAAACATTATATATTTCTTTCAAAGCAAACTCTTCACTTTATGCTGTCTATAGAAACAAAAATGAAAAAATGACATGTGACAACATTGAAGGAACACTTGGCAACATTAGAACAATGCTGCAGCTGATAGAAGTCACTAACCTTGGAAGAAACCGCATCATGATATCTCCATCGCCCGTGGCTGCTGCCCCACCGACTTCCTTGTCTACATAGGCACCAGATCCAGCCAATGGCGAATCCCCAACTCGGCTACAGAATTCCATCAAATTCTGCTTAAAATATATGAAAACTGCATTCTAAAACAGTAAGCAGCAACTGACTGCATTACGATTCAATAGTCTCCACAAAGCAATTCAATATAAAACTTCAAAAACAATTAATCTAAACGTTCTCTGGCTAGTTAAAGCCCTATCATGTGAAAAGAAGACCAGATGTCACTAAACTAAACTATCCAGGTGCACCAAATTCTATGTCTACTATACTCTTCACTAACATCTAGTGAAATATAATTAATAATCATGTATTACATTAAAGCATAAAATATTATAATACACATATTTTTACCCTGGAATTTTATGATTTGCGCCATTTGTTGATGTTCCTCCTGCAATGTTCCCAATGCTGTCAATGGCCAGCATTCCAATAGTATCGTGCTGGTAATTGACTGTGTATTTCTCTTTTTAAGTCTCTGGAAGTGAGAATTGCCACTGGTAATGATTTTCTCCGATCTAAAAGATCTAGAGGCTACTTCCGATTCTGGAGAATATGGGCCACAACTGGAACTTGGATCAGGAACAACATTCTAAATTCAGAACAATCTTAAAAATCAAAACCTTTATTTAAGAAAACAAATTCAAGGTAAATCTTGGCAACTTCAAAAATAATGATGTCAGTGGCAGATTGAGAAGCCAGAAGAAACTTTTAATATGCCATATGTAATAGCTTTCCAAAACAATTACTCCAGCAGGTCAACAAGTCAAAGTCCTTCCCGAGCCTCAGAAGCTCATAGGGCAGCGCTGATCTCCGTTTCTATATATAGCCTCAGCCAGGCGATCATATAGTGATCATATGTGCAATGTTCAGACAGTCAAAACAAAAATGATTTCACAAATAAAACAGTAATAAAAATTCATCTTAAGTGATCACATAGTGCACCTATTTGACTTTGCACAGTCTTTTGCCACTGCTACTCATTTTACCAGCACTCTCTAGTGAATAAGGCCGAGTCGACTTTATGGCTCCCATGGGTAATGAACCCACGACCTTCCACTCTGTCATTAACGTCGTTACCATTATGCTAACATCAATAAGAAAAATAAATTTTCTAACTTGGATCAAATCCACACTAAAAGTTTGTTAGACTGGCATTAGTATGTGGCTGGCTAGTCACTTCCCATAGCCACTGCCTAAATCTGCTTCAAAAACAATATCAGAACTTATTGCAATCAACAGTTGTGAACTGTACCTGCCAGAAGTTAGGCTGGCAATTGGAATCCCTCCAATCTTCGTACATCCTAACAGAATGTGCTGTACTGAGATTTGTTTTTGGAAAGCCCATGGATACTGCAAAGTCTGTTGCTATAAAAGATAGAACAAAACATGCTTGATCAAAAGGCAAAATCAAAACCACACATACACTGTACACTGTTCTGTGCCTATGTGCAATGTTCAGACAGTCAAAACAAAAATGATTTCACAAATAAAACAGTAATCAAAATTCATCTTAAGTAAGTAAGTAAAATCTCGTAAACTTATACAGCGCCCTGGAAAGTAGTACAGTAGTAGCTGTTTATTCTTATGCACTTAATCTTTCTTGAGATTGCTATAGGCAAGATGGTTTGTCGGCCGGGCAAAGGTCAGTATATCTATGAGACAGCGGGTCAGGTTGTTAGAATAACAAAGCCTGTTTAATATAAATAATAAAAATTCACTGGCCAAGGCATTTGGAGAGAATGGTCAATGTCTCTATGGAGAAACAAATTCCTTATTTTGTAGTTAATTAAGCCATAATTGTAATCAGAATTTAACAAATTTCCAAATGTAACTTTAACCTGAAATACTGAAAATTATGAAAATACAGAATATCGAACCTAAACTTCCAACAAGCAAAGTATGTTCGGTGTACTTCATCACAGCATGAGCAACACCAATTGCATTCTTAACCATTCTGAGGTTTGCAACCGAACCAACTTTCATGTTTGATCTGAAAGATATCTCAAATCATATCAAATTTAGCAATATCATGTATTTCAGTGAATTGATATGAGTCAAATTTCCATAAAAGAAAAATTCTCTGATAAAATGTTAACTTTCACAAAATATAGCATCAGAACATTATCTAAACTATTGTTACTATTCATATTAACACAGTAGAACTTTGTTAACTTTGTTCTAACAGTCTCGGTTATAACACACCATGATGTATGGTATTGTGTGATGCGCTGCCGTATTGGATGGTATTGGACATAACATACCTTCTATATAATGAACAGGCCTGCTAAGCATGCTATAATGAAGTTTTACTGAATCAAAAGATATCTAAGCAATGCTTCTGTCAGTCAACTGTGACAGGTCAGAACTGGCTTCTCTCTACAGCACAAATGCCATAAGTCAATTGGATAGCACACCTATTATTTCATCCATAACTCAGGCAAATGTAAGTAAGTCAGTATTAAAGTCACCACCAGTTATAATTATTATTTCTTTCATAATGAATCACTCAAATCCAATCATCCACATGAAAGTATTGATTGGCCCTGAGTAAGTGAATAAAATATAAGGCCAGATATAAATTTCATATTTCCAACTCCTTCCTACGATCATTCAGCAGTCAGTGCCAGCTATGCATGCAATTTTTGGTGAACTTTTCATCTTCAAGTACATCTTTCAGGGACAGAAGACGTGCTCATTTGAACAGTAATGATGCTTCAAAAATCTTAATTTTACTCAAAATTTATGAAAAGTTAAACGTTGGATCAACCAGATGATAAGTTCAAGATGTCATAGAACTGAAGCAACATACAACCGTGATTGCCAAACGGCTGATTCTCTCCTTCAAATTCTCATGTCATGTTCATGCCATAGAAGGCTTTTATTTATAAAATGTGAATCAAGAGCATCTTCATGCTTGCTTAAGAAAAATGGACAAAAGAAAATTGAAGTTCTAACGCTAAATATTTCAGGATTAATGCCCAAGTCCATGTTTTGATCTTGATGGTGGCCGCTCAAAACGGCACATGACAAAACGGTGCAAAGAAAATACCGACAAAACAGCGCAGACATAACAGCGCAAATGATACGTACAGACAGACAAGAAGAACTGTGGTTTAGGGCAAATTAGGCAATAGCCCTTCATCCTCTCCTCCCTTTTAAATGGGTTAATGGTGAAGCAGCAACATATCAATTGAGCTGCCCATTTGCCTTTTATAGCGTTTCAAGCACGATCACTTGATGTGACGGTTATGGGTAATGAATTTGCTACTAAAGATAAGATATTCGCCTTTTATTCAGTAGAATTAAGTGCAATTGCTCTTACATAATCAAGCCTATCAATGTTCATTGATGGTCCCTCTTGGAGGGTAAAAGGTGAATGTTGAAAGATTGTGTCATTTTGTCTGCTCTGTTTTGTCGTGCGCTGTTTTGTCAGGGTGCCAATCTTGACAGAATAGCATATTGATGCAAAAAGAGAATGATTGAAATGTACATTTTGCAACTTATGCCAAGCTTAATGTTGGACATACCAGGTGATACCAGGTGAGTTCAAAAATGAGACAACAATTTTTAAAACTATGAGTCAGAGGTTCAGGTGTTTAGTATTTTTTTATTTTGCTGAAATCAATGCAAGAAATGAGAAATGCTGCTTACCCGTCCATAATCATTGCATCCAATGTTGATTCCCCGTTTTCATCTGGACTACCACCATACCCAACTGATCCATCACACTGTTCATCTTCACAGACACCGTGATCCAACAACAATTCCATCAACAGCTGTTCGCAGATCAACTCCTATTTCCTGCCATGCTGCAATATTTTAATACAGTTCACAGATATATTCTTAAAATGCAAGATATCACTCAATTCCAGAATTAATAACTATCTTAATCTCAAACTTCAGGAAATTTGTCTGTCTTCAACACACAAGACAGCAAAAGTCAAACATTATCTTAACTCTGGTGTCTCACTAGAGAGGCTCTTGAATTTTATTTCATCGCAGATTAAATAAAAATTCAAGATATAAGTGCTGATACTAATAATCTGAACATGAGCAGTGATTAACATTGAAAAACACAAGCTAAAGCTCAAAAAATCTTACATTTATTTTGCACCTTGATAATAATTAATTAGTCATTACTCTAAAGCACTTCACAGACCATATTAATTTCCACTCTATGCAGGTGGATGTATGAGTGCATGGGAATCGAACCCAGGTTGACGCCAAACTGGATGGACACTCTACTATGGAGTATAAGGTTAACAAACTGCAGCGAAATGACAACATTTGAAAGTAAATATCATTATATTAGGTAAGAGAGAATAGCACAAATGGCATATCAGATTCTTAACCCAAAAACATCACTGTCTATTATAGTCAGTGAGACTGGTTAACCAAACAAACCAAGTAATAACAAAAATAAATTGATAAAATAGATATCTAACCTGCCTCTGTTGCATTTACAAAGTTCCATGTTGCAACAACTACAGGGGTTTTTGCACTATAGGCCACACTGAACTTAATAAACATATTATAAACGGCTCCCAGAATTAGATGCAAGAAAATATACATATTGAATTCGTAAACCTAAAACTACACATATATTCCTCAAATTGTTGTCAACTAAAGATCAATTCCAAAAATTCCGCATCGACTACAGATACGTTTCTTTTCTTATCAGAAGCGTCAGATGTCAACCTTTCCACGCTGTTCACATAGCGTAGAATGAACCTAGCTTTAGTCATATGATGGGACAGCTCCGTGACAGGCGGTCAATGCAATTGGCCCCAATGGCCACCGTAGCCTCCAATAGTCCTGAAGTTATTGCAACAAATTATCGCCTTTTCTGTGTTCTTTTTCTGCGATTCCGTAATTAGGTTCGGATATTTTACCGTTTTATTTTCATTGTATACATTTCAATATTTACCAACAAGAAGACCACTGAATTATAAATAGGCTGACACTATACTTGAGATACGCCAACGCGTAGCTGCCATATTGCTTTGGCAACGCTCTTCGGTGTTTTTCTTTTTCATTTATTACTTATTTTTATAGCATCAGTATTCAACATTAGTGGTAAGTTGGTGTCGTTATTTTATGCCGGTATCGGTATATCGGTCGGTGTTTAAAAGTCGTTATCGACTTCGACGTAATCACGTATGGTCTTCGCTGCCGACGTCAATTGCTGTAGCACGTTGTTGCCTTCTTCTGATTCACTACACTGAGCGAAACTTCACTTCACAGTTACAGTTACTCTCGCTTGATTAACAGACAGACAAATCCATTTCCACGGGAAGCAATAATCTCAATAAATAAAAAGCAAATGTGTCCGTTTGTTTGTTTGTTTGCAAGTGCATCTAAAAACTCCAAAAGTTCCTGACAGATACTATAAAGGAATCAAAGAAACGCCAAAAACCGCATGAGCGGTGCAGTGGCAACAGAGGCGATATATGAAGATCATTTAAGCTGGTAGTCCACCAGATTCAAGAAAGTTATTGCTGATCCATGGCCTGAAAAAGTTTAAGAACCACTGCTAAAGTAAAGTAAAGTAAAATCTCGTAAACTTCTACAGCGCCCCGGAAAGCAGTACAGCAGTAGCTGCTTATTCTTATGCGCTTAGTCTTTCTTGAAATAGCTATAGGCAAGGTGGTTTGTCGGCCGGGCAAAGGTCAGTGTATCTAAAGATGCAAGAGAAAAAAAACAGAAATCGTATGAAACAGAATGACTCCCAAATTTCTGCATTTTATAAAGTAAATTCTAATGAAGATTGACCACCTAGAAAAGTCCAACCGACATATTGCCATCAGTCTTATCAATAATAAAGACCTGAAAAAGTTCTTTTCAATTAAATGTCTGAGACTGTCTTTCAAAAAGAAAACTGTCTTTCTGCAAATCTTGTGATTCCTGCTTTGGAAATTCTTTCTGGTTCAGAACAACTGAGAAGCATGCACTCCTAAAACACACATCATCATAGTGTAGTGCAACTCTTGTCTAATAGCATCAATTACATTGCACAATAATACACTACGCACAAGTGATAATATATTGGATCAACACCCTAAAAACATCATGAAAACCTAACCTGCAGTCAATCAACAATTCATACAGAAATACAACTGTTCAGGGCACAATGATCACAGATCCAAGATGATAAATCAGCATACATTCAAACCATATTCAAGTCACTCGTTCTCTAAATACCCAAAAATTTCTGACCCAGTCAGTTAATATTATTGTATTGCCGATACCACACTTTAACATACAATTTGAAAATCTCTTGCATACAACATTATGGAAACTTGACTGCATACACAGAACCATTGGTGTAGCCACAGGACTGGGGCTATACTATTCTAACTGCGATTGATCTGGCAACAATTGCAGCTGTCCTCATTTTAGCGATCTGGTGAATCGGGGTGAATTGCTGGGGAATTTTTCTGCAAAACCGTTTCATTCAGAGGGCAAATTTCTCGGAGCGAGTTACTGGGGCGAAGTTTTCCGGGGCGAGTTGCTGGGGCAATTTGTCCGTAAACCATTATTTATTCACCAGCTGAATCAGCATGCATAGGGCTCATCCATATAGTACGCACAAAAAAGGCATATTTTCAACCTCATATTTATGAGATTTTTTGCATATGTACGGTGTGCTAACACCGTACATATGCAAAATCTCATAAATCCAACCCCCTCCATCTCAGGAAGGACCCATACAATGCTATGAAAAATTCATGCAGTATGTAGGCTGCAGTCACCTAAACTGAGATATGTGTATGTGCAAAAATTGACCTCCCACAGAAGTGGTGCAGCATTTAGCAACAGAGCAGCAATATACGAATTCTTACAAGAAACAAAAGCTTTACTATTTACCAGTTGTTCAAACCAACATCAGTTTCCACTAGCGCCTGCTGTGGCTCCTGTCATGATCACGATCTCTTCTGTCTCTTCGATCATGATCATAGTCTGAACGCCTGTCTCTGTCACTTCAAAACAAAATTATAGAAACATTAAAAATAGAATTTTCTATAAGCAGCTACAAGTGGCTTTTTGGAAAAGTAGAGCATTGCTACATAAAGAAGTCATTTGCAACATTCATCTAATGAAAATTACATATTTAAAATCCTATGAATAAGCAAATTGCTAACTTATTTTATCAAAGAACTGCTTTTGCATCAAAACATCTTTGGCAATAAATTTGCAAGTGGTGGAAATTATTTTTAAAACTAAAGACACTAACACTTTGCCAAATCCTCTTGCAGAGGAGTAAATTAAATAGCCTTTCTTTGGTGATTACAAACTAAAACTGAAATTACAAATATGTTTTGTAAAACTTTCATTAAGCATAAGAAACATGACAAAAATCTGTGCACAGCTTTCAGCAAGTATTCTACGTTAACTTCAGTACAACTTCAATAGTTCAAGCAAAAGAATTTACTAAAATAACAAAAATAAACCCAGCTACGTAAGCTAATTTCACCTGTGACGATCACGGCCACTGTCACTTCGATCCCGGTGACCATCTCTACTTCGATCTCGGTAACTATCACCACCATGACTACGATAACTGTCTCCTCTGTCATGATAGCTATCTCGATCACCTCGATCACGATCTCTACCACCATAGCCACGACTGCCTCCACCTGCTCGTCTTCCTCTGAAGCCACCTCGACCACGATCCTGGGCTTCATTTTCATCATCTTCAAAGAGGTTTCTCTCTTCAAAAGGTTTCTGCAGGAACAATATATTTAGAAACGGCTTGCAAACAGAATCAAACCAGTCACTTTAGGCCTCCAAAGAACTAATTACAAACATCTGGAAATGACGGCTTAGCTACAAAATTGGATTGCCTTTCTAAACTGGTTAACGAAATTTTGAGCAGTCAAAGCTTGTGACTTCTGCAGCTTTTGTATAGAACCATTTTCCAAGAATACTCCAGTAAAATTATGTGACTTTTAACAATATTTTCTACCATATTATCTCACATATAATATGCATGTTATCCCTTTAAAAACCAGTGAAAAGTGTGGGTGCATATTATGCATATGAATAAATTTTATGCATTGCATATACAATTATATATATATAAATAAAAACACATTTTTATGTATATAACACACACATTATATAGGTATTTAACCTTAAATAAAAATGTTGTATTCTGAAAGTTTTATTAACTCAGTTAATTTCTCAACAATTACATGCATGGAACTGAATATGAATTGGTATCAAGACCATTACAAGATTAAATGCAGATCTGAAATGTATTATTTGCCAAGACTTTGTTACAAGCTTTGTGCACACAACTTCAAACATTTCTATATACCGGTAAATAAAGGCCCTAGTAGCATTGCTGCAAAGCCTCATATATACAAACACACAAACCTTACCTTGCTAGAATTAAATGCTGCAAATCCCATTACATTCATCATTTCTTGTTCTTCTGGTGTTAACTCAACGGCAGGTTCTAAGCAAGAAGTATTTTAGGCCATAAGAGTAGCCTTGAGAAACTAACAATCACATACATTCATGGATTTAAATTAAAGCCTTCACAAATGTAGCATTCGTCTTAAAATACTGTGCTTCAATGAAATCCATAATTCCAAGTTTTTAAACAAGCAGAGGGGTTTTCAAATATGATATCGAATGAATAAATTTCAGGCCATTGAAAGAGACATAACACAAACGAGGAATCAATTCCCAAATCCCAGATCTCATTAAAATTGTAATTTTAATTATAGCTGCCATAATAATAATAATAATAATAATTATTATTATTATTATAATTATTATTATTTATTATTATTAGTAGTAGTAGTAGTAGTATTATTATTATATTAAAGATACATGTATCTAATTAGGGAATGGCTGGAAACCGCTCCAGACGTTTTCTCCAGCAGGATAATTAATTTGGTATTTGGCATTATCTGGAATCAAAGAATACTTATTATTATTATTATTATTATTATTCAACGATTTGTGAAGCGCCGTAACATGGCCATCGGCCAAAACCAAAAGCACTGTAGTCAATAGTCAACTATACGATATGGTGTACAAATGCGTTTTTAGCTTATAGCAGATAATTCCCGAATCAAAATATCATTATCACATTGATTTTGAGATTTTGGTTTTTGCTTTGCTTTTTAATTTCTTTGATGAGCGATTCAATTTAACTTTAAACGAATTTCTTTAATTTCCAAGTTTGTGGCTGCAAACTTGCAGTTGCAATTTTAAAGCTTTCAAAGAAATTGTATGCTTGTAGCAAGTGTGAGGGCCTAATGTGTCTTTTTAATTTACAGGCTACATGCACAACATTTATATTCATGATATTCGCTCCAGATCTGGCAATTATTTACCGAAACTATCCGGTATCCAGTGGAAAAGACGCATCCAGTCATTCCCTCCATCTAATGATAGCCAGAGTGGGCCATATAAATGCAGCATGATAAACAAAGCTGACTTTTGTATGTTTGTCTCACAACTAATGCTGATGCTGCCTAAGTAGTACCAAAAGTCTTGGTATTTACAACAGAGCACAAAGGTATCAAGTTTTTCACTAGTAATAATTTTTTTATTGGTAATAATGTTTTATTGCAATATAACACAGGTGCCTTCCTTGTGGACAGGTAATGTGAACTTTCCAGACTTTGGAGATAGTTTAATTAGACGTAATAAAAATAGAATTGTATTACTAAGAACAACTACATTTTGACCACAAACAGAGGCATTCTTTTAGAATAAGGGACTCTGTTAATATGAAAAAGGTTATCAAATATCATTCTCTGTGTATCTCAAACTGAAAGTACTACCTGTCATGTCTGCATGTTTTAGCAATATTTCAATTAATAAGATTTACATTCCATTCTCATAAAGAGTTATAACACAAAATAGGTGTTTAATTACCTTTTGAAAGAGTCTGAAGACGGGATTGAAGACTGTCCTTATCTAAAATGAAAAATTATGCAGCTGAGGTTCACGCTCAACAGATGCCACATGTCACTTTAAGTAATAAAGCCCTGTCTGCTTTAAAATAAAAGCAGACAGAAAGCTATTCACCTTTTGCAAGTGCTATTAATAATAAAACAATCACAGAATAGATATTCTTTTGACACTAAATGCTAGGAAAACCTATAAAGACAATTTCATATAACAACAAATATAATAAATACACTGCCAAATCCTACTAAGATTTCAATAATAGAGTATGCAGCTGCATTTTACCTTCTCCCTTGTCTCCATCAGCAGTTCTGCAAAAACAAATTTATCAGTGTCCATTCAAAAATATCCTCATGCTTCAAACATAAGTGAGATAAACAAAACACAACCACAAACATTAAAGTCCTTTAACCCCTTCACCGGCGATTTAAATTTTTAAATCCGTTCCCATGACGGTAATTTTTTTACACAGCAACGTATCATTTTAAAATAGTTTAAATGCTGCAGAATTTAAAATGCAGAAGCTAAGGAAACATTGAAAAATTGATATAAAGGTCAGATTTAGTATCCCCTTTATCACTTTATGGCCACAATCACTGAATTTCTACTCAGAGGTCAAGAAAATGGGTATACTCATGAAACCCTATCCAAAAGGCTGCTCTAGAACTAAGGGAGCTTCCATTGAACATCATAAAATTCCATTCTAATATGGCCAGAAACCTCAGATTCTCTCTAATTCTATTTAGATTTGCTTTTGCTTTTAATATGGGGTGAGTTATTCCCACTTTCTGGTGGATTATTGTTCAATAGCAACAAATCTCCGGTTGCCCCAAGGCACTGCCACTAGCGGTCCAACTATGCATGGGGTGGGCAAACATAAAATCAACAAAACTACTCAATATATCAATTACTTTTACAGAAGACTACAATAACAAAGATAAATTTAGCGCTTGGGCACAATATCATGTTACGGCCTGCTAACAAGAGGCCTGGAAAGTTGAGGACACAATATTGGTGACTGCCAGTGCAACAGCAGAGGGGCTGAAACACAATCTTGCATGAAGACCAATAAAGGGGTTAAATGCCAAAAACAAAACAGTTTTTGCCGTTTTCTTCAACCGTGAAACTAATAAAAATGCAAATCCAAATTATAGTGAAGTACCTCGAAGGAGGTGATTCAACATTGTTTCCATTTCCTGATCCAGCTGATCTTTCATCACCTGTACAAAAGAAGTGAAACACAAATATAATTCTTGGAATGTTTTAACCACTTTACCAACCATTTATTTGTAATGTAATGTGAAATGAATGCATATGTGAGTCACATCCAGGAAAGGGGTTAAAAGACCATCAAAACTTTAGCTGCAATGCAATTAAAAGTCAGAAATCAAGATATGTCCGCTTTTGCTTTTGGCAAATAACCACAATTAGAATATGGAGATGCATCACTATGACCCTGTATAAGTTACCTGCCACATCAAAGACAAAACTTTTATTGCAATATGCATAAGAGAACTCCAACATTTATCAAATAAGCATTGCAACAATTTGTAATAAAGCAATTCAGAAGCAAACTCACATTCTCTATCTCGAGACCTTGACCTCGATCTGGATTTTGATCTTCTGCTGCTGCAATCCTCTGAAGCAGGTAACTCTGCTTGCCAATCTAAACCAAAAACAAACAATTGCCTGATATCAGCAAAATTCTTACGATTCTATTATCTCAGCAGTTTCAAGTCGTATTTATATTTCATCTTAATACTACCATTTTAAATATTAACATTAGCAGTCCTGAAAATGATAACTTTACTATTTACTAGGGTTGCACCGAATAGGATATTTTCACAATTCAGCCGATTATGAATAAATGGGGCAATATTCGACTGAATATGAATCAAATATGAAGAGTGTACAAAATGTACAAGGCTTTGGTTTCATCATCACAAATGACAAAATATTTCCAAATTTGACTTAGCTTATCCATATCTAAACTCTACTCTAGTCTAAGCTGAACAATTTTACTTAATTTGAAATTAACGTAAATATTAAATGGTATATCTAATTCGACTGTTGGAATTTTTAAATTTGAATGACTATTGAATCAGCTTATATGCTTCACAAACACGTGCTGAACACAATCCGGAAATGATGTGTTGCTTTCTTCTCGTTGTCACTTGAACACCATTCGCATTTTGAGCGGTATTATTTGGGTAAATACAAATTCATTTTGCGATCACCTAATGTAATTTCCTGTAAGTCAGATGCAACCAGGAAGAGATCAAAACACAAGCAACGACTGTCTTTTTCTGCTTAGTGCGATCTTAAAGTCAGGGAAGATGGGCAAAGTCCTTCGGGCGAAACGTCTTGAACGCAAAATGTCCTGTTACTACTGTTAGGCTGTTACTGTCGAGCACAACTCCCACTGGAGGACGAACATTTGGGAGTTGGAGAAGTCCTGCCTAAAGCGCTTTGTAAAATGGGACAATGTATAAAACTAGCATAAAACTGCGTAAATTGACAAACAGTCTGGAATTTTCAGGTCAGCAAAAAATTGTGCTACGAAAATTCGGAACACAGGCATAATATCCCGCACACGCGCACAACTGAAAATGCAAATACGTATACTAGTCAATATGTAAAATCCCAGCTATTGCAAAATTTCATTAGTTCCTATTCGTAAGGCACGGTTGAGTAATACAAATAACGAAATATTTAGTCGAAATCTGGAGAATTTAATCGACCTCCTGCAGTTCTTTCTTCTTCTGTTGTTGAATCCATAACTTACAAGAATCCAAAATCGCTATAGTTGTGTTGCCGTCCTGGAATTCGAAAAACTCAACAAATATGTTTATGCTAAATTTTCCGATTTTTTACAACACAGATAAATGCACAGTACGTATGTATTCTGCACAAGTGCCCGTTTGGCGAGGATTTAGTTGCTGAAAGTATCAAGCATAGCGCAACCGAGGATAAATTAGATCCTAAGCTCTGATACAATGTTTACCAATACAGTGTCGTTCACCAATAAATTGTTGGCATGTGAAGAAATTTAGTGGACTGACCCAGATTATTTTGCAGTTCAAATAGTAAGTAAAATCTCGCAAAATTCTATAGCGCTTTTATAAATTAGTGATGCGGTAGCTCGTTATCCTTCGGCACCGTATGTCATAAAGTATCAATGCAGTTACAGAAGTTTTAAAAAAAGGTGGGAGAGTAGTAGGGAATTATTTCATGGAGAATTTTTCTCTTAAACTACACTAACAATGAGGGCTCTCTGCTGCTTAGATTGGCTAACCCAGCGGTTAAGCGACTTTACCATATTGATGGGATTTTTCAGACGTGCAATAAATGTATCTTCCTGTCAAAATTATAAAAACATTAATTTTCAAGAATTTCAATAACTATTTCTCTCCTTTTGTCTTATTTGGTAAAATATGAATAATCCTGCTTAATATGTTTGCATATTTTCATTCGAATTGAATCAGAGTTTTTGTTTTGCCATTTATTCACCGCTCAGAAGCTCGCTAGAGGGCCTAATACGGTTTTAAAATATTACGCTATGAGGGTTTCGGCACGTTACAAAACCGCTGAAGTGAAGTGGGCCGCGTCAGTGGCGGCTCCACCGGGGGCCAGGTGGTCCGTGCCCCTATTGAGTGCCTGCCCCCCCCCCCAGTTGGGACCCTATACTTAATGCTACATACATTAAACAACAAATGTTTGGCCCCCATGATTATAAGTTGCCACCCCAACGCACCCCCACACTTGCTAAATCCTAGAGCCGCCACTGGGCCGCGTTTCAAAAATGTTTGGGAAACCCTGCTTTATACTGCTTAATAATAGGCTAAACATTTAGGATTTGGGTTTTCCAAGACATATATTATTTATAGGAGTATTATAGGCTAGCTTTAGAAATAGGTAATTTCAAGTGCTTAGCATTAAACAAAGCTCTTGACCACTTTGGTCACATGTAGTCAAGTATGCCAAAAACCACTAGATGGCATCAAGCATGCAAATTATCTATATTCTGTAGTACATTCTGTGGCCTATGCACTTAAGGTGACCCTTTATTGAACAATCAATCATTAAATTTCTATGGTACCAGGATAATGCTTAGGGCATCAGATGATGATGCAGCCAGTGTTTTATCCAGACTCCAAGCCTTTGGGGGGGGGGGATTGAGGGCTTTCGAGGTGAAATGGACTTGGTTGGAGGGGAAAAGACAGTTCAATGCAAAATTTGTGTAAGTGCTGAGATTTGTGGGGATTTTTGAAGTTTTGGGGGAAAATCTCCTAACAGGCCTGTATAAAACACTGGTGCAGCAGATCCAATCCGAATTAGTCAGTTCACGCTGGGAAGGCCAGTAGAATAAACAAAAAGTACACCCATCAAGAAAAGTCAAGTAGACCTATATGCCCATTTTTGACAGTGCAGCTACTGTGTAATTTCTAATTGAGTATGCATGTATAAAGTCAACAGCTGAAAGTGTGATTAAAAGAGGACTCATATTTTAAAATAAAAAAGTAAATTTAGGCTGTCACTGTCAATCAGGTTTACCATATTCCAGAAAATGTTGCCAAACATAAGTGTTGCCTATTTTTATGGTCCATAACAAAGATTAAACTAAAATTTAACAGCACAGTAAGGTACTAAATATTCAGCATCACTCTTCAAGCTAAGTCCTTACATAAAGTCATCTCTTTAATACCAGTTAAATGTATATATTTACATAACCTTAGAAAAAGTAACAATTTCCTATTTGATAATAAGCACACTTCTGATTCAAATATACAAATATATATATATATATATATATATATATATATATATATATACAGTATAAATAACATGAATTAAATTTTAAACATTTTCTTTAGTTTCCTAAGGCTGTATTTAACAGATTTAATCACACCAGCAGTCATTATACCTTTAAGACTCTGTGCAATGCTAGAATATTTAACAATGCTTGAAACACAAGTTTGCACAACAAATTGACAATCAGTATCATGGGCAAGGCTCCGTGAGAACTTCTTCAGTGTCACGATGACGACCATCAAAGTTCCTCTGATTGACATTGCAAACATCAGAAACTTCGGCAGAAGGTTCAGATGATGATATTTTGAAGCAGGCATGTCACTCTGTAAGATGATACCTTTTGGTTTATCCCAATGAAGGTGCTCACTGTTTATTATATGAGGCTCATATAATTTCCGAAAATAGTCAAGATTTGGTTTAACAATACTAATTATTTTGTTACGATCTTCTCCAACAGTCATGCGAAAATCACCAGTGTAAGACAATCCTGCAATTGCTGCAAATAATTCTCCTCTGAAAACTGCTCTGGGAGCAGCAGCAAGGCAGTAAGCAAGTTGGTATTGCACTCTGCAAATTGGTAACAAGAGCTTTGGATGTTGGGATGGGGTTAGCTACTCACGCCTTAATTCAAACACTGGTTTATGAAGTCTTCCACTGATGTATAATGACTCCCAGTCTAAAAAGATCATTAATCAGAGACCGAGTTGATATAACGCCATATTTAATTAGTCGATTTTCGATTCAAACCAAGGATCCTGCCTCAGTATTGTAATAAACTCGCACCAGTATATCTTTCTTGAATGAATGCAACATATTTTGACCTAAGTTTCCTAAGAAGTGAATAGTGTTAAATGATTCTTCATGATGTTTTCACTGTGCCACTTGACTGGCTCATCAACAGCGAACACAAAATCAACCATGTTTGAGGACATTTCTGAATTGCCATTCTGCTTAAAGACGCCCTGAACCATAAGTAAAAAGCAGATAATGCAATGTGCTTCTGTGGAAAGTTTGATATGATACGGTCCATTAATGATCTGGTACTCATATCTGAAAATGATGATATTTAGGAGAATACGGATAAAATCCAAATACAATATAAATAACATGAATTAAATTTTAAACATTTTTCTTTAGTTTCCTAAGGCTGTATTTAACAGATTTAATCACACCAGCAGTCATTATACCTTTAAGACTCTGTGCAATGCTAGAATATTTAACAATGCTTGAAACACAAGTTTGCACAACAAATTGACAATCAGTATCATGGGCAAGGCTCCGTAGAACTTCTTCAGTGTCACGATGACGACCATCAAAGTTCCTCTGATTGACAATTGCAAACATCAGAAAAACTTGCATGAGAAGTTCAGATGATGATATTTTGAAGCAGGCATGTCACTCTGTAAGATGATACCTTTTGGTTTATCAATGAAGGTGCTCACTGTTTATTATATGAGGCTCATATAATTTCCGAAAATAGTCAAGATTTGGTTTTAACAATACTAATTATTTTGTTACGATCTTCTCCAACAGTCATGCGAAAATCACCAGTGTAAGACAATCCTGCAATTGCTGCAAATAATTCCTCCTCTGAAAACTGCTCTGGGCAGCAGCAGCAAACAGTATGTATTGCACTCTGCAAATTGGTAACAAGAGCTTTGGACAATTCGGTGTTAGCTACGGCCACGTCTTAATTCAAACACTGGTTTATGAAGTCTTCCACTGATGTATAATGACTCCCAGTCTAAAGATCATTAATCAGAGACCGAGTTGATATAACGCCATATTTAATTAGTCGATTTTTTACGAAAACAAAGGTATTGTAATAAACTCGTGCACCATATCTTTCTTGAATGAATGCAACATATTTTGACCCAAGTTTCCTAAGAAGTGAATAGTGTTCGCGATTCTTCATGATGTTTTCACTTTGACTGGCTCATCAACAGCGAACACAAAATCAACCATGTTTGAGGACATTTCTGAATTGCCATTCTGCTTAAAGACGCCTGAACCAAAAATTGACGAATGCAATGTGCTTCTGTGGAAAGTTTGATATGATACGTCCATTAATGATCTGGTACTCATATCTGAAAATGATGATATTTAGGAGAACACGGATAAAATCCAAATCAATATTACAAGTGAAATGAAAGGTAGATTTATTTCACTATTCCAGTAAATATGGAAATCAATCAAAAATAAGTTACAAAGGCCTTGTATATGTACAGCCTTTTCATATTACACAATTTCTCCAGCCAGTTTCACATACTAGTCTGCCACTATACCTAATTTAATTGAGTGCCAGTTCTATGTTTGAATGATTTACCACACCATGTTCAACAACTTGGGGCCAGGAACCTTATTTCTCGATCAACCACACGTCACCAGGCACGATGTGGAAGTTTTAAATGGTCTAAATATTGTCAAGTTTCAATTAGCTTTGGCATTTGATTGCAACAGCAGCTGAAGTTGACACTTAGCTGCTCACTGAGTGATTCTTCAGAAGAGGCGCTATACAAATATTTTTTTACCTATTTTTGTTAGTCTACATTACCAAGAAAGGTCGCTATAACAAATATGACAAAACAGTTGCACACAACTATAAAAACAAGTTCAACAAGGCATATAAAATACTAATGCTTGAATTTGATCGAAAGCGTTGGAAGAAGCAATTTAGCTTACATTCAGCCTGCGCCAGCTAAAAAAATTGACGAAATATTGCACTAGGGGTCTAAGCTACGTTAATTAAGTAACGGATAAATCGATAAGCTCACATAGCGCCGATTTACGGCAGCCCCGCCTCGATGCACACACAGCACAATAATTGTCCGGACTCCGGAGATCTACTCACCTTCGTCTAAGACGTTCAATTTTTAATATCTAACAAGACTAAAATACAAATAAATCTAAATTTTTCGAAAGAAATCGAAAATGTCAAGGTCGCCGTCAACTCATGTGCAAAGACATCGAATCGCCCAATTGCAGTAATTAAACTCGCCCAAAGTAAAGTAAAGTCGTGGATTTCTATAGCGCCTTGGTTAGCACAACAATAGCTGCTTATTCTTAGGTGCTCAGCCTTTCTTAAAATAGCTATGGGGAAGGTATATTGGCACTTGTGAATAAGTCACACTTAATATTCAACTATATAGTACTTATAGTATTTACAAAAGCCACAGTCACAAGAAATGTGAAAGAAATGTTTTAATAACTCTTTGCTTTAATATTATTGGTCAAAATTATTTCGCGATTAGAAACACTTTACTGTTAAACTTATTTTGATTTTCCAGGATTTAATTATTATTAATATTATTATTATTATTATATTATTATTATTATTTATTATTATTATTTTATTTATTATTATATTTTATTATTATTTTACTATTTTACCAATATTATTGTGCCTTTGCTGTTAAGAAATTCACGAATTTCTGCTATCAGATCAACAAAGCATTCTAAAATTCGTCATCTGCTCTCTCACATCTGTGTAATATGGTATGTCATGGTATTATGGTAACTTTGGTAAGAGGCCCAGTCTCTTCTATAAATAACTTGAATTGATGGCGACTCACACTGTAGAACCTTGGAACGAATGACTTCTTCTGTAGCGCTAATATGAAAGCAAAAAAGTCTTCGGGGGCCACTTTAAAGTCTTCGAGACTATTTGGAAGCACTTACTTGTGTGAATAAACATTTTCTGTAATGAAATTGAACAAAAATGTTCTAAGGTTCAGGTTGAGTGCTCGGTTTTGAAAGTTTCAGCAAGTGAACTGCCACAAAATATGAATAAGATTGTTGAAGATGTTCAGTCTCAACAACTCCATTGGCTATAAAAAAGGCGATTGACCTTTGGGTTTTAAATTTTATTAATTAATAATTGAACATGGTAATAGTATTTTTGATTAACAAGACCTTCACCTTTAATTCTACATTTAAATTACAGTACTAATAATAATTTCAATTTCATTTGTTCCTACTGGATTGATTGTATTCATCAGAAATTCCATTAGTCCTGTCGAATTAAATTTTATCCATAACCATATTAAATATTGCTATTAACGGTTACTGTCAACGTATCACTTCTGCATTAGAAATAGCGCTTGTGGCCCGCGGAGTGTTGGGACCGAAAAATGTGGCCCTTCGTCCTTAAAAGGTTGTGCACCTCTGACGTAGGGTAAAATAGTCTCTATCCATCTTGCTCCATCCTAACCCTACTCTATGTAGGTGATGCTCCTATCACCTGCAAACATTGTTTTTATGATTATAGAGAGTGATAATTGTAGTTCAATCTAGTAAAGAAACGGGAAAGCTATATCCTGATACTTATTCGGAATTTACTGTCAGAGGCGTAAATCAAGGGGAGAAACTGCGGGAGACGGACCCACCTAATAATTAGTGAAGGGTAAATACAATACAATACAGTGTTGTGTAATGTAATATAATATAATACAATAATATAATATCACATAGTATAACATCATGGGCGCTCGCACATTGGGGCATTTGCCCCTCCTGGAAAATAAAAATGCCAATATTTCCCATTGAAATTTGAAAACCTTGCTAAAATATTAACCGTGACCATTGTGTTAAGGTGTGTTTTGCCTCTCTTGGAAAAATTTATGTGGCATAGCCATGACCATTGTTTTGCCCCCTCCTGGAAAAATTTCTTTGGGAGCCCATGTATAACATAATATGATATAATGTAATATAATATTGTGACTTTTTATCACATAACGTTTGCATTATTGTATGAGTGACAGTCATACTAGGTTCTTGTATCGCATTGCATATTAATATTATAGGGCGAGCGTATATATCCCTAACTAACCCTAACCCCCTAACCCTAACTACGTCGGCGATAGGTTTTCGCTGTTTTGCCCGATGTTGTCTGTAGTCTGTAGGCCCTAAAGGCCCTATATTTTGAAAGGGGTGCTTTGCTGACCTACTTCTAGAGCATCTTCGTATTAGGGGTTTTGGAGTCACAACACGGGTGCACCACACTGACTATGGGCCGATAAAAATGGGTGCAGGTTAGCAGTGTCGCCTCGGCTTGAGTGCCGATGACGCATCATTCGGGGATAGCCAAGGCGCGCCGTGCACGGGACTACACCTGCAGAAGTTAGTGGTAGCGGACGCCGGCGTACCGCTGTCTGGATGTGTGTGTGTACGCAAGACTGGTGTGTACATGTAGGCTGAAGCAGTGGCGCAGCGTGTACTCTTGCCGCCTATGGCTCCTGGCAAAAATTCCGCCCCAATTTCACTCCTATTACAGTATTACACCTGACAAGCAAAAAACGGTCGTCGCCGCTAAATTTGCCGCCCCTTCGCCAAAACTCCTCGACAACCCGACAAGCAAAATAGTCACTTCCAAATTTGCCGCCCCCATCATGTGCCACCCATGGCTAAAACCATAGTAGTAGCCATTGGGACAGAGGCGTAGGTGACCTACTGACCCTTCTTCCCACACTGACAGTATTATTATTATTATCGAATGCTTAATGTGCTAAATGATGTCAGCCATTTGAAACGACATTATCAGCTGTGTATAAGTTTGTAATCCACCGTCCTCAAGCCTGGTTATAGGGCAAGAGGACGGTGGACAGTGGCAGTGGTCAGTGTGGAAGACCAGCCAAATTCTTATTATAATGTTGCAAATGTCGGACTACAACCCCGTGCAAGACCAGCCAAATTCTTAGAAAGGAGGAGAGGGAGCAGCTGGTTGGCTGGTAACTATGTGTGTGTGTGTGTGTGTGTGTGTGTGTGTGTGTGTGTGTGTGTGTGTGTGTGTGTGTGTGTGTGTGTGTTTGAATATATCTGTGCGTCCGTGTGTCTGGGGAAACTGACTGAGAGAAGTAGCTTGTGGGAGAAGGAGAAGAGGAAGTTGGCGTGGGTCCTCACCTTAATGAGTCTTTAACTGCAGAACGAACCACGGTCTATTACACTCCCTCCCTCCGACCCCTTCTCAGGCGCAAAGCGCGACCAACGAAGTGTACCAGTTAATAATTTACATATGAGGGGGGGAGAGTGCGGAGGAGTTGTGCACCTATCGCTCACTAATTCAAGTATCAAGTGCGTCACACCTGCTTTGTACTATGACCTACTAGATGGTCAACAAAACAGCGGCTCGACTGTAGGCGTTTGTGCAGTCACTGCAGGGACGTCATTGGGGGGGGAGGGGGAGGGCGGTCGGTCGTGGAGGAATAATAATAACAATCTTTATTCGTGACAAGCAAGCATAGCATCAAAATATAGTACACAAACAAGGAAAAATCAACTGAACAAAAACCAAATAAAATCAAACTAATAATAAGCTAATAAAATAAACTAATAAACTAAGCATGTATAATGTATAATGTATAAAATAAATGTTAAATGTGAAAAAATCGCCAAAACTTTGCCAAAAAGTGTAAACATGTACAAATTTGCCAAAGTTATCTCGCCAAAAATATGCCTAAAAATTATCTCGCCCCTCAAGAAAAGTGTGAAATGACGCTACTGGGTTTGTTCTGCATAAATGTCGAATTGCGAGGGATTTTGCGTCGAAGACTGTGCGTGTAAATCAAGCGAAAGAGATTCGATGGATGCTGGTCTTTGCATTGGCATTATTGGCAATTTGGGGGCAGTTCTTTCTAAGGAATTTGAGTTAGTAATGGTGCTCTGCTGGTTCCAGTCCACGATTCCCTGTTTCGTTGGGACTTGTTCTTGTTCATTGTAGGCTGTGAATAACCTTGAAAATGGTTGGGTTTCTCGGGTAAATGCTCATGTGTTGTTATCTTATTATTTGAGATTTTTGTACCCCTACATGTAGGCCTGCTTCATTTTCATTTATGTGCTTTTTTCTTGACAGTTGGGACTTCTCTCAGGGAAACAGGGTGACTCAAGAACTACTGAAAAGGTCATTACTGAAAATTCTCACTTTAAATATTTGCTTAAACCCCATATTTAATCGAAAGATTACCCATAGGACGATCTTATCTTATTTCTATTTGGATGTTTGACGCTTTATGCTCTGGCATCAGTTAGGACTCGTCCCAGATGAGCATTGAAGCATAATATTTAGTCTAAGATCCTTCCATTCTAGCTTTCAGCAGAAGAAGATTCAGAGTTCCGAGCATCGTTAGACGCCGATCCATCTGCATGCCGAGCGTTCGTTGAACAGTTCGCTTTGTGTAAATATTAGCTCTCTCTGTAGCAGCCTGTCCTTTGCTGAAACGTATATGGCTGCCAGCGCAATGCTCTTTGCCTATTAAAGCGTCCTGTACTAGATTAATAGTATTGATGCGTACGTATGACTTGCAATTGCATCATCTCTTCTACCAGTCGTAGTTTCTATAAAGACGCTCAAAGTTTAAGACAGAAACTGAAAAGTATCGAAATGGAGGAACTTAAGTGAAGGTGTTTGATGTCTCCGGAGAAGACCGCTTCTGAGGAGGAGGAGGAGATGGATGGGATGCAAAATCAGCAGAAGTCTTGGTCGCCAGACGGAAATGGAAACGTAGCATCTGCATATCGCAACGGATACGCCACCTACTCGATCGGTACAGATCTCTCCTACTCTCACTCCTTCTCTCTCTCCCTCTCTCTTTCTCTCGTTTATCTATTCTATGGGATCAGTGTATTAACTGATGATGAAAGCGATGATGTATTCTTTGAGAATCAGTTTTACATTATTACAGAAATATTTCAATCGATGAATCTCTAAAACCATCCTGAAAACTTAACATTAAACCAACCAATTGTCAGCTTCGTTTTCTAAGGATGCATCACTCTTAATTAGGAGTCAGTCTCAGCTGAGGAGGAGGAGGAGGAGGAGGACGACGACGACGACGACGACGACGACAGAGGCAGTCGTGCTCGTTCAAGAGAAGCATCTCGAGGTCTTGGTAGGCTCTGATCGAGTTAGAACTGCAGCTGAGTGAAGCAGCGAAGAAAAGGGTTAGATGACTCAAAACGAAACAAAGATCTATTTGATGAACAAAAGCTCAGAGCAGAGGCAGAGATTTTTTTACCAAGAGTGGAAAACAGAAACCGACTTTAGGAGTTTAGAGAAAGAGGCAACCGAAGTAGACGAATCTTTAGTCTGAATTGGAAAACACACAACAGACTGCATGACAGACAGTGGAATTCCGCCAATGCTGTCAACAGCATTCAGTGTCAAAATCATTGAGGAATAATAATAATGGCCACCAGCAGTGGCGTAACGTGGGGGCAGGGCGGGGGCACTTTGCAGAAAGTCCTCCGGAGTCCGGACCCCGGGAGAGGGGGCCCCCGAAGAGTTTTTTTTTGCTCGTCAGCACTACAGCTGCATATGGGGAGAACGATGTGACGAGCTTTTTCTGCTCGTCAGCCGCTGGGGGCTCCATATCAAGGATGTCCCCCGAACCCCCAAAATCACGCTACGCCACTGGCCACCAGACTGACAGACACTATTTACCCGCAGTAGGCTATACACGGTTGCTAATCCTTTACTCAAATATTTCCGTAAATTAACTGCCGGTCTACTATTAAATGGCGCACTTAGTTCTATAATAATAATAATAATAACAGCGCTATAAAACATAAGCCCTCCTATACGAATTAACGTTGCGGCGCCGCATCATAATGAAAATTTCATTAGATGGAATCATTTATAGCAAAATCCTTTAGCATAAGTATCTTTTGAAATTCTATACCTGCTATTTTATATTTAATAAGTTATAAGTTTAAACAGAAAAAATTAATGCGGGAATCTTGTTATTTTATAATATTAATGTACTCAATGTAGTTTGGTCAAATGTTAAGTCAAATTCAAACAAAAAATAGCACTAGGTATAATGTCTCTCTTTAATTTCAGCAACTTACCATATTATTTTACAATTGCTGTTATTTAAAATAACATCAAATAAATAACTACGACAAAGGTAGTAGATGGATTTAAAAATTATTTCTAAACTTTATTTCTTACTGAACTCAATACAGGTAGCATATTGCATATTATAGAAATGAAGAAAACAGCATTAAATGCAATGTTTTATGGGTTATAAGTTTATAACACTTGTAAATATTAAATAAATAATAATAATGACTTTATTATTCTTTGTGCATTTAAAAACAAAGCTATATATGTAAAATAGAACTTATTTTTAAAATTTGAAAAACATTATTTTACTTAATGCTAAATAAATAAGTTCAAAACCATCGATTTAAATATAGTGAGAGAACACTATCCATATACAAATTCGCCATCTATGCATAGGCAAAATGAGGGCGTTTAAAATGGCTATTAATGTTAGTTAATTCAAATTATTATTATTATTATTATTATTATTATTATTATTATTATTATTATTATTATTATTATTATCATCATCATCTTCTTCTTCTTCTTCCAACCCTTCGGTTACCTTTATTACCTTCAGGTGTTTGCTCTTTATATTAACACAATGGGTTCATTTCTGAATTAGCATCAGGCCTATGTTGCCCATCAACTTTATGTCGATGATATGCAAATTCTCATCTCCTATGATTCCTCCTCTTCACCTCTTCAAAGTCTTCCCTTGATATTCTATTCACCGCATTCTCTAATATTCAGACATGGACAGATCTAAATGATTCAATAAGCTTCTTCTAAAGTCATCTAAAACCTAGTTCTTGGTGTTACGCTATAGACACACCAGCAGCTCAACTGATCAAGTTTTGATTTCTGAAATCTGTGGCACTGGGAGATTCTACTGTTGCATCGACATGTACTTCAGCTCACGACTTTAAATCCTTCCTTTTTCTAAAATCATTTCCTCCATAGCTGTAACAAAACTAACAACCCAGCCTCACTGCCCTTCGGATGTTGACTATTGCCTGGATGATCATATATCTTTCCCATAGCTAATTTAAGAAAGGCTGAGAGCCTAAGAATAAGCAGCTACTGTTGTGCTGTTTTTACCAAGGCGCTATAGAAATCCACGAGATTTAACTTACTTACTTACCTTGGTGCGATATTTGATTCGTCTCTTTCTTTCACTAGTCACATAAATTCAATTAGAAAAATTTCTCGTTATTATATTCGGGACGTCTATCGTATTGCATTGGCTCCCCATTAAACAGCTAATTGATTACAGAATTATGTCTTTTGGTCTATCGCAGGACGGTCATTTCTTGTTCCCCATTCGAGTACAGTCATTGGCTCCAGTTGTTTTTCGGTGTGCAGCCGTAGGGTTTGGAATTCCCTAACCAACATCACTTCGACGTATACCTGGTTGGCTTGACCTATACCTCTTAGATTGTTCCCCCGCCGATCTCACTGGCCTTTTTCTGCTTGACATGGCTCTAATTCGGTCTGGACCTGGTGCTCCATTAACTGATGCCTTAGGCATTATAATAGTGGCGCCTCAGAAGTTGATCGATTGATTGATAGGCTATTTGCTAATCTTTACTCACCTTTTCCCGTAACGAACTCCTTAAGAATCTATAATAATAATAATAATAATAATAATAATAATAATAATAATAATAATAATAATAATAATAATAATAATAATAATAATAATAATAATAATTAAAATAGCGCTATAAAATGTTAGCCCTTATATAAAATAACTCTGGTGCCACATTTCGCTATGAAATCTCATTATCATTAGATAGAATCATTTATAGCAAAATCATTTAGCATAAGTAGCTTTTAATATTTGGCATCTGTTTGTGGATATTTGAAAATAGAATTTTAATCGAGAAATTAATAAATATTAGTGTAATCAATGTAGTTTGATCAAATGCCAAGTCCAATATGAACAGAAAATAGCACTAGGTAAAATGCCATTCTTTTATTTCAGCAATTTTCATGTTACTTTTTAATTGCCGATAACAAATAATAATAATAACAAATAAATGAATAATGTTTGTCAAAATTAATAGACAGATTTCAAAAATATTTCAAAACTGTATTTCTTACTGGACTTAATATAAGTTGAATATTGCGCATTGATACAAACGAAAAAAACAACATTAAATACAATGTGCTATTATTTTTTATACTTGTAAATGGTAAATAAATGATAATTTTGAGCTTATTCGTTGTTCTATTTAAGAGAAAGGGCTAAAAATACAAAATATAATTTTTAAATAATTTTTTTGAAAATTTTATTGCACTTAATGCAAAATAAATAGTTCAACGCCATCGATCCAAATATTGTAAGATTAAACTACCTATACACAAACGCCATTTTCACAAGGGCAGGAAGGTGGTCAAAAATGACATACATACGCGTCTTAAGATTGCCTGTTAGGCTGTTTTATTATGTAATGTAGGCGTTTTCGCCTTGGGAGACATGATTTATCAAAAGGCAATTGCTGTGAGCATCATTAAATGAGCACTTTATCCAATCCAATTGTGCCATTTTGTGCAGAAGCTTCTAACGATTGCGCAACAAATCTTAGTAGCATAAGAAAGAACTCCGAATCCTGGATATCAGGCTAGACTACCTTGACGACAGTCTCATAGGCGGACAGACCAGGGCTACAAACTGTGGCTTGTCTCCGAGTAAGATTGAGCCACGAGCCTCTTGACTCAGTGTTTCGCTTTACAATGTGGAGTTATAGAAGTTGATGATTTCATAGACTGGAAAGATCTTTTCAATTCCATGAATGTCAGTAGAAAACAGCCTAGTGGAATATTCCGCTGAAATCGGTTTTTAACACTCTAGATTTGAATAATCGCAAGTGGTAAACCATTCAGATCATGGTAGCTATCTACTGCTTGTGTTTTGCTATTGCGCGAAAGGACCGTAGGCCTATATCAAACGATCGAGGAACTAATTCAAAAATAAAAGTTGTAAAACATCAAAGAGATTGTTCAACTAGATTGACTAGAAGATGGTTGACAAGAAGGGCGACCAAAAAGTCGACGGACGGATGGCGCGGAGTTAAGAGTGACGATTGCAGTTGTCATCGGCAGTCAGAAATGCACAGGACAGACATTGCTGGGAGTGTTGTCACGCCCACCCTCAGTTCCTTGAAGGAAGCAAGAGAAAATGCTAGAAGACAGAGACTGGACGGACAGTTGATGAAAAGGTCAAAACAAACAGCAGCAGCAGGAGTAGCAAAGGAGTGGAAATGAACTGAACATGACAAAGCAGTCGGAATAAGGGAATATGTGACAGAACTATTGCAGACGGAAGTCGAGTCGAGTAATTTTCGTTTGCATATAAGGATATTTGAAGGTTGCTGCCTCAGCTATTAAGTCAATTGCACTGAAGTGTTGTAACTTGTAAATCCAATTCAACATTTACTGCTAATCAAAAATAATAGGCCTATTGTCCAAATGTTAGGAGCTAAGTCGCCTTCAATGCTTTTGAGTTGCAGATCGTTCCAAATATTAAATTAGCTGCGCTTTAATAGCTACTGTATATGTCTACAGTTCTAAGCAAATATTGTTAGTTCAAAAGTAAAAACAGAATATATTGATTCTACTTATATTATTTATTATCTTCAGACCCAAATCATGGACTCGCTTCCTCTGTCTGTCACATCTTCTGACGAACCGAGTGCTTCTAAATCGAGACCTATAGGCCCTACTTGAGCGCTTCCAGTGTTTATTCTAGCCCCCTTGACATTGGGGGTGATTTTGAAATGTTTGGGGGGGGACAAGGTTTGAGTTTCCACACGTTTGGGGGGAAATTTCCATTTCCCCAGCCAACATCTAAAAAAAAATTTTTTGGGGGGGGGGAATTCCCCCCTAAGAAAGCCTAGAATAAACACTGAGCGCTTTCAATTCAAAGACGTTTCCTCCACAGTCTGTCTTACTGTTTCCACTCTCAGTGATCTATGCACTGACTGGGTCTTGGACAGATGGCTTTGGAGAGCCATCGATTGATGCCTTTGAGTACTAGACCTAGTGGCATATAAATGCATACTTATATTCTACTGGTTGATCTCTGGAATTTACCTGCTCTAAAACGGATACAAAATATCTTTACTTTCTTAAAAAGTGTCGTACGATCGTAGAAGGCTACATATGAAAATGAATCAATGAGAATTAATTAGTAAAACTATGACCTCCATTGAGTCCATTCAAAACGCACTAGCCCAAGCGGTAACTAAATCTCCAAAGTTCTGCCATACATGTATCTCTCCTATACTGAAGTCACTGCACTGGCTCAAAATTTCCGAACGCATCCAGTACAAGACAATAACGATCGCGTAGGCCTACAGTTCACGCCGTTCATCAAAAACCTGTATACTTCCGAAAACTCTTGACGCCTCAGCGCCGGCTCAGCCTCCTCGACTTACACGATCGTCATTCATCTCACAACTCGCACGCCCGTTAGGCGTTAGATCAATCAACTCTCAAAATCTGCAACCGCGCTTTCTCGTATGCCTCACCAGAACTTTGGAACTCAATTCCAGCTTCCCTCCGCAGCCTACGCTATGGTCAAACAACAAGCTCTGATTACTTTCTTCTCTAATTCCGTCACTATCTCCTCAAGCCTTCAGGTCTAGACTTAAAACCTTCCTATTCCAGAAGTCATTTCCTCCGTAGCTATAGCAGCTCCTTGCCGCCTCATAGATACACTGACACTCAGTGACTCAGCCGACACTCCACCTTGCCCATAGCTATTCAAGAGAGTGTAAGCGCATAAGAATAAGCAGCTACCACTATACTACTCTTTAAAGCGCTATATACTCTGAGTATTAGAGAAGGGAGGTGTTACAAGAGAATTTTTGGAGTCTATCAAAAGAAGAAAACTGTCGTACTTTGGCCACATCATGAGGAAGACAGGTACCTGTTTGAAAAAAGAAATGATACTTAAGGCACAACTGATGGAAAAAGAAAAAAGGCAGACGAAGAACCAGATGGACTGATAACATCATGCAATGGACTGGAAAGACAATGGAAATGGCGATCAGAATGACAGACAGCAGAAAACAGTGGAACGATCTCATTCATGATGCGGTCTACCCTCGTAGCGAGGATGACTCAAGACAAGACTATAATACTCTTTAAAGTGCTATATACATTCACGAGATTTTACTTACTTACTTAGTTAGTTACTTAACATCTTTATTTGAATCTATGCAACCTGAAAGTGAAAATATCATTAGATGCAATGCTTTATTGACGTAATCCATAGACTTTAATATCATATAATAGTATATTTATGATGTAATCCCTATAAGCACTGATTAAATTATAATTTTCTCAGTTATTCGTTTCAATATTTTAAATTATGAAGTAACGAAATGCATTTTATCTGTTTCGGATGCTTTGAGTACGTTTGTTGGACGTGATGCCGACTGAACGAGTGCTTGTAAACGACGCTTAATTCTTGAGCGTCTCTTGACTTTTCAAAGCCAGCCAGGGCCACGAGGACCTCTAGGGTCGCCAGGGCCAACGGTGAGTCCTCCGATGCACTTTATCAGAAACAGCCAAGCATCGAATTCAAAGATCGCTGAATTATTTCTCACACTGTTGATGATGATTACAGTAATTATTTGCGAATAAATAACTGAAAACTACAGTCCACCTTGCCAATAGCTATTTCAAGAAAGATTTAGCGCATAAGAATAAGCAGCTACTACTGCACTATTATTATTATTATTATTATTACTACTACTACTACTACTACTAGTAGTAGTAGTAGTAGTAGTAGTAGTAGTAGTAGTAGAAAGATTTAGCGCATAAGAATAAGCAGCTACTACTGCACTACTACTATTATTATTACTACTACTACTACTACTACTACTACTACTAGTAGTAGTAGTAGTAGTAGTAGTAGTAGTAGTAGTAGTAGTAGTAGTAGTAGTAGTAGTAGTAGTAGTAGTAGTACAACTTATTTAAGGAGATGATTGCAGAATGTCTGCCTGTTAGCAACAGCCTTGTTTCACTTCAATATGCCAGATAAGAACTGTGAATATGACCATGTCTAGTCCTGCAATTCTATCAGCAGCCATTTGTTTTGAGTATTATTTGTAGATTGTATATTTTAGGGTCAACCAGGAAGCCCTGAACCTCCTGGACCAGCTGGAGAGGCGAGAAAATATGTAAGAATATTAAAGCAGTAAACGGGTTGTAGAATTATTGATTACCTTGATCAGTGAAATGCAAACAAGAATTTATGAAGCAGACATGGTATGCACCAGAAAAACTGAATGCTAATGCTTTAAATATGAAGCCATTTGTTGACCGATGGAATGGAAATATCCCTTGACAGAAAAATGTCAGATATGTTAACATGGAATTTAAAATTAGATTTCAGTCAATCATTCAATTAACTTCTTTGGCACCAATATCATAGTGCCTAAGCCACTGAGGCATTAGCCAATGGCATTCCAAGTTCAAAGTGAATTGGAACCCGGTCAGGCTGGAGGATTCAGGTCATGTGATGGGCCATATTCCAAAATGGCTGTCCTGACCATGTACCGAAAGACAGCTTTTGTGTGTAGGATTTACTGATCAACAGGAGCTAAGAGCCTTTTGAATGTGATCTGTTGAGAAATGTGTGAACAACTGTCTTGTGTACTGCTGTATGTAAATGATCTTGAAAGAACTGATAGTAAGATAGTAAACCTGGGAAACCATTTTCAATTTTGAATAAAATTGTTAAAAACTAAATGCTTGTCTATTGGTGGAAATATGCATTAAAATATAGAGAACATAGACGACTGTTGAGCAGTAAAGATGTTTGCAGTAACTGGGAATTTTCTGCTTTCAGGAAATGAGGACGACCTGGTGAAACCGGTGCCAAAGGCCCACCGAGCGGGGGTAAGAGTTTCTCTTGTAAAATGCAATAAATCAGTTATGTTTAGCTTCATCATCGTCATCATTTTTATCGTTAGGGTTATTCATATTCTGTCTTCTTTATTTCTGTCTGATTCTGAGTACTATCTAATTATAAATAATTATTATATGTAATATGTATGTATGACGTTACGTTTAAGAAACAAATTGAATTGAATATTTCAACAGTCTCTTATTGTCAAGAATCATGAGATGTAGAGATTGATTTTCCTTTGTAGGGACACAGAGGAATGCCAGGCATGCCAGGGATGCCAGGTGACAAAGGATATTGGGTAAACTTTAGATTTTTTGCTAGAATAAAATATGTTGATTATTATTCAATGAGTCTGCTGTAGATTGAAATGCCTCTTGGGACAGTCGTGAATATAAAAACTGATGATTCATTATTTTATGATTCATTTGTGGAACTAATCTCAGAAATTATATTTTACAGACTTAGAAAAAATTGCCATAATATTTGAATCAGTGTCATTTCCATTTGTTATTTCAATTTATTTGTGTTGATGAATTTGAAGAGCTTCTTAGAAAGGAATTTGTACATTTTCACTTAATACTTCACTTTAAATAATATTCTGAAGTTTAACAGAAATATTAATTTGTTGGTAGAAATAATTTTTAAGTCATATGGTAAATGATGAAATTTTTGTCAGATGTATCTTTTGTCAGTTTCTATTTGTGATGTCGTGCTGTTAAACTTGGGTTGAATATTTTTTCAGGGATTGCCCGGAGCTCAGGGGCAAGAGGAAATCCTGGATCGCTGGGAGCACGGGTGAGGTTTTCTCACTTCTAATTGGAAATCTTTGACTTGACTTTCTGTGACATTTAACCCTTAAGCTGTCAGATACTTTGTAACTCTATTCCATGTAGCCAAGTATACTCGATTCCAGCAGTTTAAGAGTTAGTCTTTTCCTTATCTGTGCACATCCTTTATTTTTCATTACATTATGTAATCATCATCTGCACTCTTAATTCTTAAAACATTATGGACGGATCAGCCTCACCATTTGAAATCCACGCAGAGCTTTCATGAGTGCTAAAAATTGATGTGAATTTACATTACATTGCATAAATGAATAGCATCATGAAGCTGTTAAGATAAAATGTGGGTCTAGGAAGAGCAGTGGCAATACCAAAGACCATTGTGGCCCAACCTGAGATTTGAGCACAGGCAGGTACCTTTGCTTATAGCAATTCCATTCTGATGTGTCCCGTAGAGGACAACAAATACTTTAATGACAGACTGCTGGAGTTTTTGTTTGTTGATTGATTTCATAATTACTGTATGAAATACAGCTGGCTGGCCTCAATGGATCACATGTGCAGTGTTGGTTTTGCATAAAGACATTTCACTGACCTGGATTTAATTAAATAATAATAATTATTATAATAAATAATAGCAGTTTTAGAGCCATTCAGTGGGATCTGTCCTGTGTGAAGACCACTGTGTTCCATTATGGCTGTTGCTTTAGAGATATTTCTGTTGAAAAATTCACAGCGAATTTTGCAGATTCTTTGGAAAGAGGACTCGGCAGTTGCTTTGTCATCGTCATCATCGTCTTCATCATTACTATCGTTTATATTATCCTTGTCATTATTATTAGTTTTTGAAGGTTCTGCAGAAGATGACTACATCAAACTTCTTGAGTGTCATTAGTATATTTTGTAGGGAAAAGAAATGTTCTCTTTTGTCTCAAGATTCTGATGAAATATGGCTGCAAGCATCTGTTAAGAAGAGGAGGCCTTGCTGGTTGATTTACCTCATTGTCTCCGATGACAAAGGGGAGCACAGCAGTTTCAACAGCTGAGTTAGAATAAGCCTCTTCAAACAGTGTTACGATGGAATCTTGTCTGGTCAAATTGCCCATTGCTAGCATTTGATCATCAAATAAAAGAGATTTGAATCTGCTTTCACAATTTGTCATTTAGTGTACGTTTATGACAGGAGTTGACAGGAAGAAATTGAACTGTAAAAGAGGTAGGTATGGGCTGGAGAGAGAGAGACAGACAGACAGACAGACAGAGACAGAGAGATAGGACTCTACCGGTACTTGACTACTATAAGCCAAGCAATGGTAGTTGGAACAGAGTTACTTATCTGGGATGGGGGAGTGGAGTTGGACGAGGACTCCATCTGTCATTCTGATATTCAGCATTTATATTTCTTGTAATGTAGCAGAATATTTGTGTAGAACCTCTTCTGAAAAGTCACTCCTCTGCTTCTGCTTCAATTGCTGCCTATTGACAAAGAGATGAGTTTTAAGTCATTTCAAAACAAAGGCCATAAAGTCAGCAGTTGCTAAATTACATATACTCAGGCTGTACATATACTCAAGCTGTACTCTGCAAGCCGTCCAGCTAAGGGTTCATCCATATAGTACAGATTTTAAGGGGATTTTAGAAATTCCAGTATAATAATTTTTTATCAAAATAAATTGCAGCCTTGGTGATGACATTTAAATTTTTTTAAATGGTAAAAGGGTTGATGCTTTGTTATAATTGAGTTCTGACTGTCCAACAGCCTTTTTGTGCCCTATTTCTTAACTCTTTAGTAAGTCTTTTATTAGAACTGTCTCATAGATTAATGTAAAGAGACAGCTTCATTAAGCAGCCTGATACAAAGTCCAATGCAACAGGGATACATTATGCAAGCTTCATGTTTGTATTTTGCGAAACTAACATCTAAGTACCATCCTAGCACTTTGTGCTATGGTGTTGATTGTTATTGATGGAGTCTTAGTAAGTGAATATTAACAGCATATCTTCAGTTGAAGTATTAAATAATTCCTTTAATTTTAGTATCTGTACTTGAAAATGGATGGATGCTGTGTCTAATTAGCCATGTGATAATTCAATTGCATGTGTTTCTCTTTTATTGCAGTGGAATTGAAGTATTGAGGGAAAGCAGAGACTGGTGCAAAGAATGAACTGTCCTCTGTCTGACCATTTGGAAATTTATCCAAAGCCAAAACCTTATAAATGTCAGCTGTGTAGGTTAGGTCATGGACCCCTGTTGTTATTAAGATATCCTTGGTTAGGTTAGGTTGAATTTTCCATGGCGCTTTGTGACACCAAAGCGCCGCTGCAGATTTAGTCAAACATAAATGTCCTTAGCTGTGTTAGAAAAACAGTTCGGGATACTTGTGAGTGACGTAACACTGGAGTAGGAGAGTTCCACAAATTCGGTCCGGCCATTCTAAACGAGCGATCACCCATCTTGGTGAGAGTCCGATGAGAGACCAGCTTCCGTGTGTCGTCAGACCTCGGCCGTGAGCAGCGGTTTGTCGTACGGAGGAGAGTGCAGTCTTCAATTAACTATTCCGGGGCTTCATAACGCAGGCACTTATCAACAATAGAGATGAGTTTATAATTTATCCTCTTCTTAATCGGAAGCCAATGTAGATCGCGCAAGATTGGGGTGATATGTTGGTGTCATCTGGTTCCAGTAAGTAGTCTACCGGTAGCTGCCGAGTTCTGGACAGCTTGAAGACGCTTTATTTGTGCTTCGGTGATTTGAAAAAGCAGACTGTTACAGTAATCAAGTCTAGTGCTGATCCATGCATGAACCAATATTTCAGTGTAATAAGCCTAAATAAGGACTTGTCGCATGCTGGTGTACTCGGGCGACATCTCAGGATCCACGCTGGAGAAAAGCCATACAAATGTCAATTCTGTTAATAGAAAACATTTGCACATGAGACAGGTCTAAAGAGACACTCACGAACTTTGCGTTCCTCAGACCAGTGTCTTCAGTATGATCTTCAGTGTGTTTTCTCTGTGGACTTCTATTGAAAACAGACTTTTGGACATTTTATGCACGTGTGTGTGTGTGTGTGTCTAATCTCTAAGTATGTATATACTTAGAGAAGTGACCAATAATTGCCATTGTACCTCCCGTAAACTTTACCCATAGACATTCAATAGTGGAAGCTATTTGCCTAGTCTCCCATTGATCATTGTAAGGAGGATGATGACCATAGAATCTGCGCTGGAACTGGCTCCGTGCTTCTGAACTGACGGAATAGCAGTCGTCGTTGGCAGTGGCGGCTCCACCGGGGGGCAGGGGGGCCCGTGCCCCCTATTGAGAGCTTGGCCCCCCAGTTTGGACCCTATACTTAATGCTACATACATTAAACAACAAATGGTTGCTCCCCCCCATGATTAGAAGTTGCCACCCCAACGGCCTCCCATTTGCCAAATTCTAGAGCCGCCACTGGTCGTTGGCTTGACTTCTATAACCGGTCCCAGTCTAAATGGGGGGAAGTGGGTGCCTGAGTGCCTCCTGTGGCTAAGGCCAATGGCAGTCATCGTTCCAAATGAAGGGTTAGGACCTACTTGGGCTATGGACCATGGTATAAGACTCGGGGGTGGGAATGTTGTCGGATGCAGCATGCCTTCAGTCAGAGTAAGAAGTGACGGATCATATTGTATCGACGCATTTAAATAAGATCTTTGCGTTTTCGATTAAACAGTGGATACGACATTTCTACCGTTTGCGGCCGCCGGTGAGTAAGCGAGTCTTTAAGCGCTTTCAGGTGGACGCTCACGTGACTTTTTGTTTGGCAGTATTATGAGATCGAGGAGAACGAAGGAAGAAAGGTCAAAACAATTGACACGATGAGGTCAATTGTCTTTTATTTCCTCACCAAGACTATTAAGACTTTAGCACTGAAAGCGTTGATCTGCACCCTCTCCCTCCCCCCAATGCCCCATTCCGGAATCTTGGCTATGCCACTGAGCGCCGTCAGTAGAGGACGTTACAATCTATTCATTGTTTTGATGTTCTGATTCTCTATTCCATTATTCTGCCTGCTCTGTGCCTAATAATGATCTTACGCACAGCACATAATAATTGATCAGCGATGGAAGGGATGCGGAAATCTGTCATTTGTGAAAGTCATTCGGACAGCATCTGAAGCTCACTGGTCCATTGAAGACGGCGAAGAGATACGCTGCGCAGGGTTCATATGTCCCCGGGCGCCGAGAATGGACGAAGGGGCGTCGTCAGTATGCTTTGTCCCGGAAGCCCTAACTACGCCCCTGGCGTATAGACCTCGCAGGAAGTCTGACCCTATGGCCTGGTAGACAGATGCTGCATCCGACTTTCAGAATACGACCTCCATTTTGAAACTGAACCAGAGTTTTTTTATTGCAAAAATATAATAATTCAAAATCAGTGTTTATTCTAGCCGCCTTGACATTGGGGGGGATTTTGAAATGTTTGGGAGGACAATGTCTGAGACTCCACACTTTTGGGGGGAAATTTCCATCCCTCAGCCAACATATAAAATATTGGGGGATTTTAAAACTGGGGGAATTCCCCCAGAGAAGGCTTGGAATAAACACTGATTCAAAATATAACTTTAAGTTCTTTAACTAATATGGATATTGGATAATATTAATAACCAGAAATATAAATATATATTAAATTGAGTAAGTCACAAGTAATATGTTCAAATGAAAAAGAATGTAATATTTTTGCTTGAAAATCCAAAAATTAGAAGAATGATAACTTTAAACTAATATGGATATTGTTAATAATATTAATAATATTAATGTACATATAATATTAATGTACATATGAATGTATATTTTAAAAAAACATCCAAACATTATGTTCAAATAAATAAATCATGTATAATTTATATTAAAAATCTAAAAAATAAAAGAACCATCATGCTACCTTTCGCAATGCTAAACCATTAGTTTAAAGGCAAGTGACTTTTGGCCATCTAGCGAATGAAACTGAACCCTCTGGCTTTTAGTACAAAATTTAGGAATTGAAATTTGTTCTATCTGCATCTAAGTCGTCTTCACGGATGAAGGTTGGTCACACTGATGAATAATTATTAATTTATTATAATTGACCGCCAAGATTTTCTGTCTCTGGATGGGCTGATCAGACGTCATTCCTCGATTTTATTCAAAGTATCACTTTAAACTATTTAATATGGAAATTGATAAGAATTTCAGAAAAGAAACTGACGATGATAAATAGGCCTATTTCACTTCCAAATGGAATTCAACGAATAAACAGCAGCATATTTACCCTTAATTATTATAGAATAAGCTCTGTGGGCAGATAATCTAAAATAAGTGAAAATCTAAAAAACAAATGCGCTTTTAAAAACTAACCCTCAGATGAAATACAATTGCTGCACCGTGTTTCATCGTAAAATCTATTTAGACTTTAGATCAAATAATTTATTGTTAAAATACTTCAGCAATTAGCAGACATACCTTTTAGAATTTATGCAGATTTTAGGTATTAAAAATATACAGTTTTCTAAAAAGTAAAATAATATTTTATTGTGTATTTTATAATAATATTGTGGTCGATGTATTTTGAGTCATTGACCAAATGTCAAGTCTTCAGAAAATACAGTAACACTAGGTAAGATGCTTAACTTTTGTTTCAGCAAATGACGTGTTGCTTTTAATAATTACTGTTCAGGTCTGTCCATTAATTATAATGTCAACAAACTAGGGGAGGAGTTTGAAAAAAGTTTGACAGTTGTTGACAGGAGGGGGTTAAGAGAAGTAGACGTCAATAATTTTTTACAAATGATGAAAAATAGGAATTTTCATGGAATACTATTTATTACAATGGAAAAAAGCATGACAAGATCATCACCACCACCACATTATGACACTTGATGAAAAAAGAAAGGGAAAAACGGTCATCGCCGAAAAAACAATAACATTCTAAGCTTTTAGGAGACCCGTCACTGATCTTAGCTGGGGTTCAAAAGTTTTTGACATAGGCTAATTACGGGGTAACTGAAAGTTGAAAGTTGTTGACAAGGGGGAAGATGTCAAAAATTGCTCAAAATTTGTTGACATAATTCAGGGACAACCCTTATTTAATCAATCAATCAATCAAAACAGTTTATTCTCAATAATGTATGAATACAGGCAGATTATCTTGTACACACACACACACACACACACACACACACACACACACACAAACACACACACACACACACACACACATCTTGTAATCGTTTAGCTAGCCAAGACCTATTACGTTTATATTTTACATGGAGTTATTAAAAAGTAACTCCATGATATTTTATTCATGCACCGAAAATCAATGTGATTTAGCCAACTCAATATCCTGATTTATACTGATTAAAAACAATCGTGGATCTATATACGACAAATAGGCAGAGATGTAGTATTTGGTACTTGTACTTGTACTCGAGTTGTACTCGAGTACAAATTTTTAATATTTTTATTTGTACTTGTACTCGGAGGCCAGGTACTTGTACTTGTACTTGTACTGAGTTTTAGGAATGCAAGTACTTGTACAGAAAACTTGTACTCGGAGGCCAGGTACTTGTACTTGTACTTGTAAATGAAGCATTGTGTACTTGCTACATCTCTGGCTATATTAATTCAATGGTACCAGTAATGCTGTTCCTTTAGGCTAATGACAAGCACATCCTCACAGATGGCCAAGTACCTGGAACTCAACGATATTTATGATGAAGCCACTGATACATCGTATTTTGGAACAGTGAGGTTAATAGAAAGGAGTTTAGCAGGCTGTATACTGCAGCCATTAATTAGAGACCTTAGTGTGCCTGCTTCTGGCGCACCAATTAAACGCGTATTTAGCCAAGCTGGCTTGATCAAAAGATCGCATAGGGTTAATATGACCGATGCAAGACTATCATCTCTATTTTTTAGAGCAACTGTGATGATATTTAGATGCTAATAGTGTCAATTTTATTCGTGGCCGGACAAACTGTCCGAGGACAAAATGTCAGTGGGGGACAAAATGTCATGTAGAAAATGTGTTGGGGACAAAATGTCAACGGAAAAAATGTCAATCAATCAAAAATGTTTACTAATAACTTGGAGGCCAGATTATCTTGTACACACACACACACACACAGGCCAGGTACTTGTACTTGTACTTGTACTCGGAGGCCAGGTACTTGTGCGTTTATATTTGTACTCGGAGGCCAGGTACTTTGTACTTGTACTTGATAGTTTTTGGAATGCAGTACCGAAAATCAACTTGTATTTAGGCCAGGTACTTGTACTTGTATTTATACTTGAAGCATTAGAAACAACTTTCTACATCTCTGCAAATAGGTCCTAAATTAATAGATTAAAAAAATATTTCATAACTTTATTTGCTACTTTTATTTATTACTGCTTCCGGGCAGCGCTATAGAAATTTCGTTCAACTTACTTACTTACTTACTTTACTCAATGCATGACATTGCATGTAGACTAGGCCATTTCTGGAAGTGAAGAAAACAGCACCTTGTACAATGCTTTTTGGTTGCAACGTCTGCAAATATTAATTAAATGATAATTTTCGCTTTATTCTCATTTGACTTCAAGACATGAAGCTACAAATGGAAATCGATAGCTCAAAAGAATTGGTTAAACAATATTATTGTACTCGATGCTAAAGAGATGGTAGATGCGATTGATCTAAATATTGCGTGAAACTAGACCTCTCTTTACTATTCAAAGTCGCCATTTTTAGGGGCAAGAGGAACATACGTAATACTTAAAATATAAATATTAAGAGCTATTACACTGTATTTCATGCGGTTTTTTCGCCTTGAGAGACACGGTTTTATAATATGACAAGATAAAATCTGAATCCTCAACTCCCGCAATTCCTGTATTATCTTTTTATGTCTTCAGATCTAAACTTAAATCGTTCCCTTTTCTTAAATAATTCAGCCATATGTTATTGAATGCGGAGAGTTGCTTCAGTAGTTTTCACACAGGCTTGCTTAGCCTGCTAAACATGGGGGGGGGGCGCAACAGGGTGGGCCATGGCCCACCCAATATTTAGGCTCAATGGGCCACAATGTGTCTGGCCCACCCAATTTCAATTGGCAAATTAAAATGTTTTGTGGAACTAACAACCCCAAATCCCCAATATATTGACATAATATTGCCATATATAATTGAGATGTCACAGATGTGGAAGACCATTCAAAATTATTATATTTATATAACCATGCAACTGTGTTTTTTCAATGATCGATTGATCGTAACAGCAAGAATTTCTCGTTGCGCTGTCTTGACTGAAGTTGACTCTGAAATATTGGCTATGTTGGCCCACCCAATATTTGGCTTGTGGCGCCCTCCATGCTACTAAAGCAGTTAAATCACATTATTATTATTATTATTATTATTATTATTATTATTATTATTATTATTATTATTATTATAACCATAAGCACTATGGTTATAACAATCTAGCCTCATTGCCCTTCGGGTATTTTGAGTTTTTTTTACCGTTGCAATGCTGATCGTTCACCTTCAACATAGCTATTTTAAGAAAGGATAGCACATTTCCAAATATGCGGGGATAAGCGTTATGAGTAAGTAACTACTGTTGCACTCCCTATTAATGCGCTATAGAAATCCACGAGGTTTTACTTACTTACTTACTTATTGATCTACTGTTTACATGCCTATGTTTTGACTATAACAGTTAACAAACAGAAAACAGCATTAGATACAATGCCTTATAACAGTAATACTAATTATAGTTTTTTAAAGTTCTTATATATTTCAATTTTTCATATATGAAACATCAAAATAAATTTCTATAGATTTTAGATGCGTTTGTTGCACTTGATGCTGAATACTCAGGTTCTTGATATTCTAACCCTAATCGAGCGTGTATAAAATGTTTAGGCATCCTCGGGGCCACGAGTCCCCCAGGACCCTCTCAGTCCCGCTGAGCCATTCATCGCACTTGACAGAGAAACATTCAAAGGTCGAATTTAGAGATCATGGAATTATTTCAAGCACAGTTGACGATAGTAAGTAATCTGATGGTTACAATGATTAGAAATAAATAAATATAAAATATTGAAAGTAACGTGTTAATATATGATGTTTTGATGATCCAAGTGCAGTGTCGTCGCCAGGAATTTTTGGTTGGGGGAGGCAAAACTTCAAAGGGCTAGCGTGTCAGATTCCTTACCACCCCCTCACCCTCCACAGAAAACTTTCTCACCGGATTTGCGCGAATCTGGTAGGTGGTCTGGGGCAGGTTGGGGCAGTTTCCCCATTTGCTCCCCCCCGTGGCGACGCTAATGTTAGAACACCACCATGACAACTCACGTCATTCCATAATGCTAATAATGCATAGGATTTGCGCAAATTCAACCACATTTTTGAAAGTTATTTCGTCCTGTTAGAGATCGACGTCAAGGACCATGTTGAGCAATTGTCTTTAGCATCCTTTAATACATTGATGTCAATTGCTATTGCAAACTTAGGCCATCATCTTTTGTATTTAGAACGCAGTGGCGTCACCAGGAATTTTTGGTTGAGGGGCAAAAGGGGCTAGCGTGTCAGATTCCGTACCCACCCCTCACCACTCCACAGAAAACTTTCTCACCGGATTTGCTAAATCTGGTAAGTGGTCTGGGGGCCGGTTAGCAGTTGCCCCCATTTGCCCTCCCCCTGTGGCGACGCTAATGTCCAGGTGCTGCAAGAGATAAGTCAGGACAAAGAGGATTTGGTGTAAGTTGTTTAATGCAGTATTTGTTCATTGCTTGTTCAGTTGCTGGAAAACCTTTGTTCTAGTTGACCATCCATTGTTGATCAAAGAATCTATTTTCTGTTATGTATTACTTTGAATTATAAAACAATTTGATTTTAATACTTTTAAAGACTATTGCAATGTGCCTTGCGAACTTAAAGGAATTGTTTCGATAGTGATGTTTGACAAATAAAATTTTTGTCATATATGTATTTATCATCACTTATTTCGGTAGGTGATTGCAGATTGTCCGATTGCCAAATCACAATGTCTTTGTATCACATCCAGTGGCGTCAATCTGTAGTAAGAGTTGTGAGGGTCCACCTGTTGTTGTGCCTAGCCTTTTAGCATAATTCTTATTACTTACCGGGTATTAATGTTCCAAAATACCATTTGCTGATAATATCTACGACTCTACGTGTATTATCTATCCAGCACAACAATTTATTAAATAATCGTACAACAGTACAATATAGATTTATTCAGATTTTGTTAGGGTCCAATGCATTATGGACCCTCACATCCAAATTTTTGTCAGGGTCCCAACCCCACGACCCTCGCGGGATTGATGCCTATGATCACATCACTATGTCAGATAAAGACTGTTAAAGTGGCATGTTATGTATGTGTGTGTTTGTGTGCGTGTGCGCGCCTACGTATATGCACATATATGATTATATTATCACTTTGTGTTTAGACAGAAGACAACAACTTGGATGATGGGTACATACAACTTATCATGGAAGAGCAAGTAAGAACAGCATCTCAGGTGGAAGATCTTAGCACGCTGACGAACAAGCAGTAGTCACATCGCCAGCATATATGAGATCTGAGTCTGTGTAACTTTGTAATGTAACTCACGTGTATATCATAATATCAATATTTATTTACCATCTGTTCATTTCAACATGTAAATTGTAATATTGAAGTCATCAAATTTATTTTCAGAAAAATGTATCAAATTACTTCTTTTACATCAATCAGGGACTGCTGATGTATGCCATTCTTTGTCTTCCTCTTGCTCTTTTACTTTCAACTTTTAAATAAGTTTCCAGGTTTACTAGTTCATTCTTTCTAAATATATGGCCAAAAGATCAACATCATCTTTTCCGTATGTTAGACGCATTTCCTTTGCATGCGTGCCATCTCAAATATTGTTTTTTTTATTCAGGCCAAGTTCAGGCATTCAGCATATTTTTGGCCTCATCTTCCATGCTTGCCGGGTGGAAGGGGTTTTCCGGTTGGTTCATAGTTTTCATTTTGGTATCAAGATATTGGCATCTTGACATGTAACATAACCTATGGCAATTCTTTTTACTAATTCTTTTATGTAATTGAGATGCTTTCCACGTGGCTGTTTGCTTTCTCTGTCCTGTGTACAATGTTCTGTTTATAGTGAATCTCTTATGTCAAGTTTTAAAGCAATTTTGAGTTATTGTTTCAGCTGAAACATTAGACACTGTGGCCTCACATCAGAACTCATTGATTTTAGGGTGATCCTGGTTCCCCAGGGCTTCCTATTGCCCGTGTGGGCATGTAGGGGACGGCAGCAAAACTCATGACTCGAGGAGGAATTCTTTCATTTGCCTGATGCTTTCAACATCAAGAGAAGTTCTTCTCAAGTTTTTTGAACATCTCAACATGTGAAAAGGACAGAGGAAGTCGCTCAACAGGCAACAAAAGATTAACCAAAGACATGAGTAAGTTTCCAAACACATCAATTGCACTTTTACAGAGAGAAGTAGGAATGGTATTGAGAAGATATTGCTGATATGAACAATGGCATTTGACTGAGTGAGTTTCATCATTGGTTCTTGGTAAAATGAATGGAAGCTCAGACTAAGCAGAGTCCATTTGAGAATTAACATATTGTGACTTTTGATGTCTTTTCCCAGGAAAGTTAAAGTGAGTGAAATGTGGCGATGATCGCCAGAATCTGTTGCAAAGCATTCAGAAGAACTTTGAAGTGGATGGGTGTCGTTGATTAGATGAATTTTTAGTTTTTATTTGAGTTTTAATTGATTGAAGCCAACCAGAAAATGATCAAAATGTTGAATGATCAGTCCATTGCTAATGGCTGTTGTTTGGCTAGACTGTGGCAGATGTCATCAACTGATTTTGTGGTTTGTTTTTAGGCAAACCAGGTCATGCTGATCCCTGGATTGTCTGGAAAAAAGGACTTTCTGGAAGACCTGGACCTAGAGTAAGGATCTACTGTATTTTGTGTATGATTTATAATTATTTAGCTGTTTCTGAGCAATGTTTAGCCAATGCCTCTTTATTATCATGTTCAGTTTCAGACATTGAATACTGCAACTGTTCTCTAACGTCTGTTCTAGAGTTTGTTGTTGGGCCTTTCCTGATTCTTCAAAGGCAGTCTTTGGTCCTCTTTCATGGGTTAATTTCATTTTCCTTCTCACTTGTTGTGCTTTGTTTTTAACTAATGGTAATCCAAGAAGATATAACATACTTTTACTTGATATTTGTTGCCTTAGCATTTTACTGAGCACTTCTGATTACAGCTGGCCTTGATAGCATTCTTCACAGAATTACAGTCACATGCTTATTGGTCATCATCTTGTTGTCACATATGTTCTTCAACTTCTGTTAATGTCAACTGCTTAGTGAAGAGCATTCAGCATTTTGAAGTGCAGTTGATCTGATTGCACTGGAATGTCCCTAATCCTAGATTATTATCAGTTCAAGATCCTAAAACACATCACATTGCAAAATGTTATTTAATGAAATTAAGTTTTTGAGCTTTTCTCTGTAAGTAGTGTTCTCTTTTATGAATGTGATTCATCGTCCTCCTGAGAATATTTGAAGTGCAGCAGTGGATTTAAAATACAAATTAGAGCCTCAACCAGAATTGGAAATTAAAGGAATTTCCTCAAGATGCAGAGTTCCGTGCTGTGCGTGTGACTTAAATGAAAGCCAAAGAAGAATCTGAGACGTTGCTTTGATTTGCTGCATCTGTAATTCACTTCTGTCTCGTGAAGATTTCTGCTTTTTTTTCTTAGGGTCCAAAAGGACCGAGTGGCCCCACTGGACAACTGGTAAGCCACTGAGTTTATGCATTTGAGTTTCCATTGATACTTTACTTACTTCAAGTGGAAGATTCCATTAATTTAATTCAATGAGTCATTTTAAGTAAGAAGGAAGTTATTGCATTTGTGAAGAATGGAGCAAATCAATTGAATAAGAATTGAATAAGTAGTTGCTTGTTAAATGGGTATTTGGTCATTGCTAATAGCTTTCTATTTATTTATTTATTTACTTAGTTAATTCTTGTACTAATTGAGAAGCCATTATACTTTGTTTTAGGGACCCCTGGGCCTTCTGAACCACCTGGTAATGTAAGTTTGCTTTTTAATGTTTTTGAAAAATTTTTTCAAATGTCTTCTTAACAAAAAGTTTAAAACAGTATTTGAGTATTTCAGACTTTGAATGTGGTTTCACTTATAGAAATTTCTTAAACCTGAATGTTGTGAGAAAGAGAATTCAAATATGTCTTGCTTAGTGTCCTGATGATGTCATCTTATTGATTATTATTGAGGTCTTCAGACGTTACACTCAGCTAATGATGTCTCAGTCAAATGACTGACTTTTTCAGCACATGAAGCATACGATAATAATAATAATAATAATAATAATAATAATAATAATAATAATAATAATAATAATAATAATAATAATAATAATAATATCTTATTGATGATTTGGTGGTTACTGAGACACTGTGACATTTTTCATTATGTATAATTGCATTTCATGATTTAAGACTTATTGTTATAGTTATTTTTGTACATAAAATGTTAATGTGTGTAATTAATTACTGATGTAAGCTGAACTGGAAAATTTAGGGAATGGCTACGCAGCAGCCAATGGATACTCAACCTGGATTGGGGTTTTCAGTGAGAACAAAAGGACCGGATCCTCTTCTGGTAATTGTTCCGTTTTTGTTGAATGAATTCACGCCTTTGTACTCATAATACTGTAAATCAAAGACTGCATTGTTCCAAATGACATCATGTCTTACTGTAGAAGTGGCCTTGGTACTAGATTATGTCATACATGATTAGCTGAACAGGAGAAATATAGAAAGCAGTAGGGCCTCTGATTAGTATGTAGCTTTGATGCAACTGATTCCCACTGAAACCCAGCCAAGGACTTTTGATCTGTTTCAGTCTGAATTCACTCTTTGTCTTAGTGCTGCTATGGAAAGATAGATTATGAAAAATATCAAAGAATATTGAAATATTTGACAGATTTTGTGCTTAAGGTGTATGCCTATGGATGTCAGTATCTAGCTGCCATAGTGTCATCTTGCTAACTCTCCTGTTTGCTCTTCATTTCANNNNNNNNNNNNNNNNNNNNNNNNNNNNNNNNNNNNNNNNNNNNNNNNNNNNNNNNNNNNNNNNNNNNNNNNNNNNNNNNNNNNNNNNNNNNNNNNNNNNCTTTAATAATGATTGCTTGATTATTGTATTATGTGTACTAGTTTAAGATGATTCTGATCTAAGCATTTTTGCCATTATATAATCGTATTCCAGTCATTTGTGTGATTTTGTTTTAATTGTTGTTGTTGTGTTGAGCTAGACTGCTAAAGTGGCTATGTAAAGGCTAATGCTTCATTCTGTTGACTAGACGCTTTGTGAAGTTTGCATTGATAATTTGATATAGTGTGGAATAGAAATGTTTTAATAAATCTTGTTCACTGATCAGATGGAATGAATAAGTACTTTTTACATCAAGTGATTTTCTCAATTATATTGAACCTTCTCACATCGTAGGACAGTTTAAGTACTCGATGCTCTGCTACTGGGAGCTGACATTTTTGAAAATTATTGCTTAAAATATATGATATATAAACAAAATACGTGATTATCCTTGATAAATTATAATGCTTGTAAAATGGATGACTTTGAAAGAAAAGAAATATTTTTAAGCATAGTATTGAAAAAATTTCAGTTGATCAGCAAGGAAGGATTACTGTTACTTTTTCAAGTGAAAAAATTAACAAAATACACAAATCTTTTGTTAATTTTTTCACTTGAAAAAGTAACAGTAATCTTTTCTTGCTGATCGATAGACATCTGTAATTTGGTTTCATTGAAAGACGGAGTGAAGGGAGTTTAATTTGTCTCAGTGGACAGTGCATATTTGTCTATTTGCTTCATAAGGCAACCTGTGTACTATGCTTTTGTTTGCTTTTGGCTGTGTTATTTTACATGATTAGTGTTTAGGCTTAGCAGTATTATTGTGGAATTTTTAACTTAATAATCGTATTGGTAGTCTGGTGAACAGTTGTTAATCATTCAAACTTCTTTGTATAACCAGGGATGTTAGTTTTGTGCACGAACCAGTCTCTTGAATTGTTGCTGTTTCTGATGATGACTTTGCCACTTAGCATCACTAAGTGGATAGAAACTGAAATTACACACATTACACATTATATATAGAGACCAAAAGAGCTGATTAGTTATAACTGATATTCATTCTAGACATGCACATGATGAGTCAGGCATGCAATTTTATGCATGGATCGGTATCACTATTTCTAGTAGATGTTTTACATTTACTGTCTTATTTGCAATTTGATGCAGATATTCCTAACTTGTTGGCTTTAATATGTTGTGCTAAGATGCACTTAATTGATAATGTACATTCGATATTTCATAAGACAACTGGCTATACATTAAAGAAGCAGGTGCCGTGTATGTCTTCTTATTCTCATGCAGCGTTTCACATTGGATTTGTCCATTTAATATTTATTTAATGTCATCGGTTGATGCTCCTGTGCATTATGAAAGTGGCGCTATAGAAGTTTAAGATTAGATTAGATATTATTATTTGAACCTCAGCATCTGGTGTTTGTTTTTCTAAGTGATTGTGATGAAGTATTTGGTAAATAAAATCATGCATTGAATGTTGATCTGATTTTCAATTCCATATGAAATGTTTAAAGAGCTACCATTCTGGGTAAATCTCCTAACTTCAATAAAATGCTGTTTTAAAAGAATTTATATTAGGCCTATGCAGTAATTGTTGATTTTGTGAAAGGTGTGAAATATCGCGAGTGACAGACGTCCACTTGGCACGATGGTAGCGAATCAAAGCCTTGCAATGATGATAACC
[truncated: 104,102,504 more chars]
