# Supplementary material for: High-quality genome assembly of Metaphire vulgaris
Source: PeerJ. 2020 Nov 12;8:e10313. doi: 10.7717/peerj.10313 (PMC7666815; doi:10.7717/peerj.10313)
Supplement: Supplemental Information 13 [file peerj-08-10313-s018.gz › part4.seq]

>MV015
AAAATATAAAAATACGTGGAAATACGTAAATAGAACTATACACAAGCGGATTAACGATTAATCAGACAAAGGTTAAACTAAATTGACGAAAATAAATTCAAAAAGACCAGAAATACCCAAGATTCGACAATTTACGAACGATCGACATTTATTTTATAAATCAGACATTTTACCAAGAACGAGAAACCATAGATTTTAATATGAGAAGAACCATAGGATGTAAATGAAATCTATGCTCTATGTAAGTGATTATTATTATTATTATTATTATTATTATTATTATTATTATTATTATGCACTTCTAATACAGCACTAATCTAGAACCACTTCTAATACCCAAGGGTATCAATCGATGGTACTTCAAGTTCAAAATCCATACGCAAAATATCCAGGTCATTCCACATTATTCAAGAGATCAGTCAGAGAGGTGAAGTCAAAACCTGAATCCATATAACTTATCTAGCGCAAATTTGTAAAACTATCGCAAACTAGCGTAATTAACGCAAACTAGCCGAAATTATCTAGCGCAAGTAGAAAAAGCGCTAGAAAGGTGAGCGGCGAGATTAAAATACATTGAAATAAAATAATTATACGGAAATTAAACCATAGATAAGCGCATAGAAATTGAAAAAAACAAGGTTTTGTGATAATCTAAAACAGTGGTTCTCAACCCGTGGTCCGCGGACCAAAAGTGGTCCGCGAGACGGGGTCTAGTGGTCCGCTAAAAATTTTGGAAAAAACAACTAAAAATTAGACATACAGTATATATTTTCCATGTTGGGTGGTAGCAGTGGAGGGATGTAGTGGTGGGGTATGTAGCAGTAGGGGATGCAGTTGGGCAGTGGGGGGAAGATTCCCCCTTCCCCCTACAAATCGCGCCATGCTTGTACAATTAAACACGGAATAAACGTTGTTACATGACTGATAGATTGAACACGCTTTTCCCTCAGAATCAGGTACTTCGTCAAATTATATAATGACTGCCCCCATCATTATTATATATATATATATATATATATATATATATATAACTATTTTATAATAACTCCCTTAGTTTTTCAGAAGCCAGTTGAGATACCATGGTCGAGAACATCAAAAGCTTTTTATATCGAGGATTGTTCCAAGAGTGTGCTTGTGCGATTCAAAATTTGTTGTTTTGGTATCAATTAAATTCATTATTGGCATTTATACAGTATAGACAGTGAAACAACCCATTTATCTTCCCATCCTCAATTCGCATCAAATGATCTTTTGCAGTCAACTACAGTAACGCTGCTTTTCATAGTCACACTGTAAACCAAATTGAAGCCATTGCTCGTTATTTTAGTCCACTAAATGAATTAGTGGACATGCATTCAAATGGAGTAAATGTTACTGCGTGTTTATTCTTGACATTGGGGCAGATTCTGAAATGTTGAGGGGGAGTAGGGAAGAAACAAGGTCCGAGTCTTCACAGTTTGGAGGGTAAATCTCCATCCCCAGCCAACACATAAAAAAATTGGGGAATTTTAAAACTGGGGAGAAATCCCCTCCCCAAAGAAGGCCTAGAACAAACACTGGTTACTGCAAATTTTATTTCTCTAGAAATTCTCAACAAAATCAACTCAAAACCAATCATTTGCCTTTTTTATTTGTACAAAAAACAGCCCAAAAACAATGCCATGTACGATTAACATTGTATTATAAAGTGGCTTTGGCTGATAATTTGCAACCTGCTTTGAAGATCGATTTCAAGGTATCCTCTTCCAAAGACCCCACAATGATTGAATGGGATGCTGCATCCAAAGAGGCCTAATCAGCATTTAAGAGGCCTATAGGCCCTTCCTACCTGGTAGGGAGAGCCGATGACGTCTTCGTGTGTTGTCTTTGTTGACAGCAGCACATCACAACAGGCTTTTTATACTGATGTATTGAAGTGCAATAACTTACTCGCTTACTTAGTACAATTGAGAACCAATTGCAATTTATATGCATTTGTTCTTTTTTGCACAGTCACTGATGTGCAAACTCTGCCGATTGGCTTCATGAATTGACTCAACTTTCATAAAACTCAACTTTGCTGACCGACTTTCATGACAATATGAATGCTGAAAATTTCTTTGCACATCCAGATATGAGGATTAGCCTTACTATTGGCACAATTTCATTCAATGTGATTATTTGCTATTGCAACAATTTTAAATTTATGCCCATTCACTTAAATTCTCCTATATTTGCACTAACAGATGTGATAAGAAATTATTTAAAGACCTTGCTTGTATTAGACTCTTCTGATGCATGAAGAAAAGGATGTGATCGTTTGCAGAATTCATGTTAGCACGACAGATTAAGCAACTTCAACTGCTTGAGATATACAAAGATGCATTACATTGCCTAAAACAAACAGGAAACAATTTAACTGTCTGAAAATGTAGTCTGTGGGATAGCAGCTGATTTGGGTTTACCAAATTATGCCAAAGATGAGTACCCTGAGAAATTTTATCTCTGAATTTCTTCCGTATTTATATAAGACATTGAACAATATCAGAAATTAATTGATCAATGACAGCATTGCTCCTTTTCACATATATAAAGACTAGACCTCAAAGTAGTTTTCTTAGAACACAAGAACTTTGTTAAATCAGAAAATTTGTTTCAACCATCAGCCACTTGGTCAAATAATTTAATCATTTTGAAATAAATATGTATCTGCACAATGTGTTTACAAATACAGTACCAGTACTCATTATTCACAGAAATCATTACCATTGGTGGCTGTAGATAAATTATGTGTAATTTAACTCACATAAAATTGTGATAAAAACTGCAATAATTTTATAATGCAGCCAAGACCATTGAATACAAATCTTAGCAAATAAATGTATGGAAAACTGATCATCTGGTATTTCATTAGCACAAAATTGGTTTTGGTAGACAATCTGTCACCTGGCAACAGATCCCATCAACGATCAATTGAGATGCAGCGTGAAAGAGGCATGATCTGCACTTCCTATTCGAGTGATGTCTTCTCGTGCTGTCTTTGTGGATGGTGGCAGATTGCAAGAGATTTTCATATTTATATCAATGTAGTACAGATACAGCACCTACTTACTGAAAGCAGAATTTACTGTTATATAAATCAGCATTTCCTTACATCAATTTCAAATATTAATCTGCATTTATTAACATCCATACAATGTGTGTTTATAAAAAAATTGGCTCAATTTTAAATTTCTGGCTACACTTGCGCCATTTTTAAAAACCGCACCATACTTTGAAAAAATGCAATGTCAGTGTTGTCTTGTCAAACAAACTGTGCAAGTCCGAGCTCAACGAAGACCTCGCTGACTCCCCAAGTGAGCCAAATGCACTGTGAAACACAGAAATACATTCCCATCAAAGCCAAACGAAGTGTGCAAGTCCGCTGAACAGAAGCTCATCCAACTCAACAACTCTGACCTACCCCCTTAGGGGAAAAAGTCGGAAACTTTAACACACCACCCTGAATTATTGGACCAATTTATTTAGAAACACACAAAGTTTAAGAATACAATCTACAGTGTATGTCCAGCCACTTTCCCCCAATATTTTGCACAAACAGAAGTGATAAGAAATTATTTACTTACTTTGTATTAGATTCTCTTCCGATACACAAAGAAAAAGATGGGATAATTATTCACACATTGAAAGACTGAAATGATGCATTTTTGCATGATTTTTCACTTGAAAACTGAGCTTCAGTAATTTCAACACCTTGATGAGACTGAAAAAGATCCATTTCCTTGCCTAAAACAAACAGTATCCAAAATGTTTGAGAATGTACAGTAAATTGTGGGAGGGCAGCAGAGTTTGCAAATATCATATTTACAGTATTATATATCACATTTACATACATAAATACATATATTTGTATATAGATATTATATATATATGCATATATATATATATATATATATATATATATATATATATACACACACACACACACACCTAAATACATGGGCGTCCGCAGAAATTTTTCCAGGGGGTGCAAAACAGGGTCTTGTGGCAAAAGAAATGGAAAATTTTTCCAGGAGATGCAAAACAAGGTTTTGTGATGAAAGAAAAAAGTACTTTTACTTTTTTCATGACTCCACAACTTGTCCACGGGTGCAATTGCACCCCTCCGGACGCACATGCCTAAATACATACATATGTATAATAATAATATATATATATATATAGATGTATATATATAAATATTATTATACCATACTAATTATATTATTATATATATATTTATTTATTTATATGTACTATTTATACATATATATATATATACACACACTACAGCGTATAAGGCTATATATATGCTTATTTATATTGCGGTTATTATTGGGGACGGTCATAACTGGGGCGGACATGACGGGGGCGGTCATAGCTGAGGCGCTGGGGCGGCTATGTCACACAATATGAAGTGCGGTGTAGTTCTGTACAACAGGGACGTAGCTAGGTATGGGTTTGGGGGCTTGAGGCCCCAAGCCTGAAGCTAGCCCCCAATGAATTCAGGCTCAAAAGGGAGGGGAGTGAATCTTGGGCTTCATCCCCCCACCAAGCTAAAATCCTGGCTACATCCCTGCTGTACAAGCGCCAAGTTCTGTACGGTTAAAGAAAACGATTGTTACAGGCTATACAATTATTTCAAAGAATAATATCCACTGAGAAATCTACATTTTTGGACGAATATACTTGACGACTATGTTCCCCGCTATCAAATCATCAGGGATTTACGCCAGAACATTCGCGCAATTAAACAATAATTAGCATTTTAATCGCAGAAAATTCTTATTCTTACGTCAGGGCAGCATCGAGTAGATATTTCTCGTCTATACTTAAACCCCGTTTTAACTAGATAGGGCCACAGTCTGCTGTCAATTTCTACTCCAGAGCTCGCATTTCATCACATTAAATTAAACAAATAAGAACTAAATCGCGTTATGAACTAAAATATAAAGCTCCTTACCCAGCCACAGCCTTTGTTCGAATGGCGCTCTTGTCTATTGTCCAACGCCTCTAGGTGCCAAAAGGGGAGGAGCTAAGTCAACGGTTCATTATTTTCAAATAGATTTGTAATTTCATTTTCAGTAGATTCCAGTAGACTAACAGGATCTAATTTTTTAAACATCGTCACAGGTCCAAGCCAGTTGAAACAACTCATTTAGAGAAACCATCGGGCATTAAGCAACTTTTAGGCTTATATAATCTTAAACTTCTATAACGCCACTTTGTAATGTACAGAAGCATCACTCGACATGCTATTTTTCGGTCATTCACCATTCGTAATTATTTATTTGGGGCTGTCCATTAATTATGTCAATAGTTTTGGGCAATTTTTGACCCCCTCCCCTTGTCAACAACTGTCAACTTTCACTTACCCTTCCCTATAATTACGTCAAAAACTTTTGACTTCCCCCAGGTCAATGACAGGTCCCAATAACAAGGTTATTATTTTTGCGGTGATGACCATTTTCCCTTTTTTGCTCATCGAGTGTCAAAATGTTGTGGTGATGACCTTTTGTCACGCTTTTTCCATTGTAATAAGTAGTAGGCCTATTCCATGAAATTTCCTATCTTTTGATTATTTGCAAAAAGTGAAATTGTTGACGTCAACTTCTCTTGACTCCCCTCCCTCTGTCAACAACTGTCAAACTTTTTCAAATCCTCTTCCCCCTAAATTGTTGACGTAATAAATGGACAGCCCCTTTGCATGTCAGACTTTTCACGTTGGGGTGACACCAAACTGAGAAATTTGAATTTTTTTGCTTGTCACCACATTTCAGAAAGAAGATAACCCTTTTTTGCTTGTCAACACATTTCAAAAGGAAGATACCTGGGTGACACCACGAATTTTCCGCACTGGGTGACACCAACCCTAGCGACGCCACTGGTCGGCTGGAAATTGCAGTAATGTCCTTGGCAGTTCATGGGTTGCATTCTAAGCTTATTGAGGCAAAGATGCATTTCATTATCAGAAAGTTATGCATACAATTGCCTTAAAGAATTTACACGTAAATGGTTGAAATGTTAGGAGCAGAAATAAAATCATTTTTACAATTAAACAATTAAATGCTTAGTAAACATGCTTCAAACTTACAAACAGAAATTTCTCTCACTAGAATAACTGAACAGTTTTCCAGTCAAACAATTCACAGAATGGAAATGTTGGCAAAAAACAATTTTGCAGAACTTCTTAATAGGAATTTGACAGCAAAAATCGAGCTTCACAAAATGCTTAAACCTTAAAAGACCAATTCTTAACTAAGTAAAAGCTAACTACACACCACCAACAACCCCCCCATTGACACGTAAAGTCTCTTATCACTTTTTCGCTCTCAGATCCTTCAGTTCATCCTGAATGATTGCCATGAGACTGCTGCTCGATTTGGCCGGAACGCCTTCGTCAGTGGCATCAGCAGCGGGTCCTGATGCGGCGCCTTCTACCTTTGGCTTTGTCTCTGTCGATTCATTTGGGGCACTTGGCACATCGTACACCTTGATGATGCCAGATGAACCGATGCTTTCTAGATCATCTGAGTTGTCAAAAATACAAAAGACTTTTGTGAGAAAGATGAAAGGAAGCAGTCAAATGAGGTCAATATCACTTCTACTAATTTTGCGACACTATTAATAACCCTCACTATTATACAGTTGCACAACATATGATTACAGTAACACCTGATTAATGCCACTAAGAGATGCTGAGAGTGATAGGTTTTGACTACATATGATTCTTAGTAAATGAGAATCACCAATGTTAAGAGAAAATGAAATGGTTGGCATTGGAGATCTGCACTTGTCTAAAGAATGACACCTATCAATGGGACCTATGAAGTAGGCTAAGTGGATACATTCTGGAAGGTGTAATGGTTGTTGTTGAAACTGAATAACAAACCTTTGCTTGTGCTTATCTCTTCACCACCAGTTGCTGCTTTCTTTGGACGCATTTTCTTTGGAGGTTTTATGGGTTTCATGCTGTGAATGCTTCACAGACAAATGATAAATTGCTATTTTCAATATTTTGTAATACACAGACTTAATATTTCAAACTGTCAATTGCAAAACTATTGTCTGCATCAGTTCTTAACATGAAGCTATTAGCAATTTAATACAAAGCCTATCAGCTCAAAGCTTCTTTCAATAGAAAATCAGTTAAATATATTATATATCTGCCAAATGCGTTGGGACAGGTAAACCACTTGCCTTAAGACCTTAAGACTAGAGCCAGATTTCAACTCTTGAAGTGAAACTTCACGAGGTATAAAGGCCTGCTTCTCAGTCGGAACCCTGCAGAAAGACAAGTGCATCAGACCAATGCTCTGACTGTCTGTGGATTCAAGTGAATTTTATTTTTCTTAAATTCAGCATAAAATTCAGAAACTAGAAACAAATAGTCGCTCTACGCCTGCCAAGGACACATATTTTAAATGTTTTAGATAAACTTAAGAGAATTCATCATTTGAAGTCAAATGTAAAAGCACACAGTTGAATGTGACGACCAGTGCCACTCAGGTGGCACCAGGAATTCTTACTCCATCCCAGTTGCTGAGCCGAGGAAGATTTGCTTTTTGTGAATGGCAGCTGCCTCGGTGTATGGAATCTCAAAGTCCACCTGATCCCAGTGCTGATCTTTCAGCAGGTCAGGAAGCTTATTGAACATTTCTTTCCACAACCATGTAAGATTCCTAACACATGCAAACACACAAACACAATTATGCATGTGCAATGAAACCAGAAAAAACTTCTTCTTTAGTACCATAATAATAATTACTGGTATCATACATCTGCATGAGTCTGGTCAACTGAGTCTGTCAAAAGTCTTCTTTTATCAATCAATCAGTCAGTCAGTCAGTCAGTCAATCAATCAATCAATCAACCAATCAGATTTCTTTAGCACCATCATAACAATGTATATCTTGTAAAGAAATTGAAGTGGTGAAGAACTTTGTTTACTTGGGATGTGAATTGGAAGCAGAGGGAGGTTCAGACTTGGAGATTAAAGGAAGAATAGCAATGGCAGGATCTACATCTCAATAGGCTACATGCCAAAATTTCCAAATCACATGACATTGGGATGAAAACAAAATTAGGAATTCTCAACACTTGTATAATACCAACACTAATATATGGATGTGAATCTTTGACCATATAAAAAAGAATTGGAGAAAAAAATTGCAACAGAAAATAAATGGTTTAGAATAATACTGAGGATTTTAATCAAGAACATATATATATAACAAATGAAGAAGTTAGAGAGAGAAAAATGCAACCAAACATCATTTTGAAGTAATCAGAGAGATGAATGAAATGGACCAGACACATACTCAGAAGTCAGAATGGAAGAAATAAGAAACCCAAAACGAATGTTCAACTACAAACCAGAGGGAAAAACGTCTAAAGGAAGACCAAAAAGACGATGGGTGGACGGACTGGAAGAGGATCTGCACATGGCAGAGGACTGAATCAATCTCAACAGAAGAACTGACAGAAGACATCGAATGACTTTGCAAGAAATAGCAAAGGACAGAGAACTTTGGAGAAATGTCATGGAGATAGCTGGACACAGCTGGAGAACGAAGACCTGACCTGATATTGTGAGACATCAGCATCCAGATTAAACATTCATAGGCAACATATAGGCATGGTAAAGGCATGCTAACATAACATGGCAACATAGGCTAAGATAAGGTTTGACAAAGGCTGAGCTAATGTATGATTTTACATTGGCAGCAGGTTTAAAGATCTGATATAAACTAGAAGTAAAGAGTTTGTTGCCAATGGAAGATTTCTCAGTGCAGCCTCAAATGGCTTCTTACGTGAAGATATCGATCGACTAAAAGATTGATGTCAAAGTCATCATCATCTTCTCCGAACGGACAAAGCAGACTTTCTGCCACCTAAACAAAGCAGAGAAGGACACTCGTTAATTATCCACAACATACAAATGATCAGAGTCTTCGACAATACCAGATTACTCCATCACCAAGTCATCTGCTCATAGGTTTCTATTTGCGTTTTAGGGGCAAACATTCTTGAAATTATACACTCTACTATTCTGTGATTTTATGATCCGAAATATTCAGACCTGAATACATTTCACAAGTTCTACAGTCGTAAGGCACTTTGACTGTGATGTCATTTAAGCTGAACACAGGCAATTGCAAAACACACGTCATGTAACAATGACCAAGTGTACATTTCACCTACAATGAAAATGCCAAGCTAAACCAAACAATTCAGACGCTGAAAGCATATCATTGAAATACTGAAAATTCACTGTGAGAGAGTTGATTACGGCCGATGAAGCCGATCGCTTGCCTTCAACCAGCCCATGTAGAAGAGAAACTGAAGAAGCGTAAAGAATGGGAAATGCTTCTCAGTCGAAGCGTCACTCCCATTCCTCACGTCAAACTGGTATCTGCCGAGCAGAGCGGATAGGCTGAAGATGTAAACCGCAAGTGTAACTACCTTTAAAAAAATTCCACAAAACACTAATCAAGATATAGACAATACAGTTAACAGCTTCACAATTCTCAGAATATATTGAAATTCTGAAGCAAAGCTATAAGCTGCTTAATTAAATTCATGTGCCTTTGAAACTTGTAGCAGAAATGTAGCAACTTCAAAAGAATTTATTGATCTCTTGATAATAAATTTGGATCAAAGTACCTGTGTGTAAACTAGAGGTATAGAAACCCAGTCAAAGCTAAAAAGTCCACCACAATTGCCTCTAAAATCATTGATTTCCTACAAAAAACCTTCAAGACAATCATTTGCAGAATTTAGATTCATCATGATGATGTTAAAATAAATACTAATTACATAAGCCATTCACTTGGTAAAATCAGAGATAATCAATAAAAATATCCAGCATTTTCCTTTGTCATAAAAATTGAAGATATTAACATTATTACCTGCATTACTTGCAAATGTTTATTTTCTTCAATTAATTTGGAAATGAAATTCAAATTTGAGACAGAACGGTTGTCAGAAATGTTGGTATGAAAGGTGAAGGGAGGTGAGGGAATGGGTGCAAGGTGGAATAAAGATATAATCCTTCAAAATGTACTTGTTCATTGCAGAATATGTGGGGGCATGATGTCTCAGATAGAGTTTACTTTTGCTCTAATTCATTAGAAAGTTCACTAAAGGTTCAATGAGCCAATAGACTATAGGTGAATAGACTGCTTCAAAGCATGCAGGAAAACCCACGGCAACCAGTCTCTGAACAGCGAGATCGCTCTTACTGTCACAAGCGATGGATAAATAATCGAGCATAAAGACAAACTTAGACCAACTGACATCGCCTTCCGTTCTTCCTCTGACGGTGAAACGGCCAAGGCCTTGCTCCTCGTCATGCGCTCTTTATCTGCGTTTGCCTCCATCTTGGAAAATGCATGCTCTCCAATGGACAGGTTAGTCCCGAGGACCTCTCTTATTTCCTCTTCGTTGGGTCCATCATCAAAGTCGTCATCAACCTCGTCATCATCCTTCCCTGAAGAATTGGTCAAGCATAAACCAATGAGAACAGTAACAACAGGGGCAGTTGGATTTCCTGGCAATTAAAAAGAACATCTCATGAGTTAATGCGAGTCACTGACAATGAGAGAGAGAGATAGTAAAATGAAATTTTAAAAGATATTCAGTCAAATTCTGTCAAGCCATTAATAATACAATTGATGGTATTGTGTAGCATCTGTTCTAACACAAAGGCACAAATCCATCTGCAAAAAAGCACATCTATGCCCGAGATAACAGAGTGAAAAACAGTGAGACAGGCGAAGGAAACTAGCCAACAAAAGAGGCATTCTATCGGTCTCGATGCCAAACTGCACTGAATTTGAAATCCGTAATTTACCAGACGTTTCTTTTGAAGGATTGGCGGAAATGTGAATCTTTCGTTCCGCTATGACCGGTTCTCCGTCCTCGTTGCCAATGTCAACCGGAAGACGCTGAACTGCATAGAGTTCTTCCGACGTATTTCGTGGAAAATATATCGGAAGAAGAGAATTGTACAACTCCTGAGGACAGAATTAGAAGTACAATTACTCTTTCAATTCAGAAATCTTCAACAGTTATTTGTTTGTGACCTTCTGAATTCACAATATCGATTAAATAATATTAGATATCTTGAAAAAGAGTTGAATTAAATTATTTTATAAAAAGTTATTGCCTCTAGAACTCAATTCGAATAATCAATTTCCTGCAATTAAGGTCAATGCTTGAATCAAGTTCTGACCCGGTCGAGCCCCGTCACAACAAACACGATCAGATCAATCTTCTCTCCAAATTTCTCAAGGAACCTACGAACCGTCCCTAAGCAAATAACAAACGGAAAAATCCATGAAAAAGCTTGAAATAAAATGCATTCATAAAGATACACATAAATAGGAGAGAGAGAGAGAGAGAGAGAGAGAGAGAGAGAGAGAGAGAGAGTCAATGACTTCATGATTTCTTTACACATTACAAATCCATTAATTTAACAGAAAATGAAATTGCTTACTGAGCGCAATGTGAGCGCCTTCTAATGACGGATATGCTCGTCTGTTTGTGTGAATGCAACGCAGACCGAGTGTTGATAGATTTCTTTCTCTATTGTATAAAAGTCAAAGGAAAAATAAACACATAAATTAAAACTATTGATAATAAGAAAATTACTAGACATTTCATCTTCCATAAACACTCGACTGTCACAACTCGGTGTTCAATTCTCCTCAAGAATTTTCAAAGGCCGTATTCATGATCAAGCTTCGATCATCATTTTATCTAGTGCGGTAACAAATTAATCAGAAATCAAGAGAAAGCACATAGGCAATTCAAATGGACAAACCGAGTTACGTAAGATACTGACCAAAGTAGCAGCAAGGTGTTTCTGTAACTGTTAAACAGAGCATTTTCAGCAGCTGTTTTGTATTTTATGTTGTATCGTGGACCAACAGTATGTATCACATGCCTTGCTGGAAGGCAATAACCTTTGCTGATCTTTGCCTCTCCTGTACGACACACGCTGAAAGACACATCAGCACTGCACTCAGCAACAATCAACAAATGCATATACATAACATAAAATCCTCTTAATCAGTTCCTAAACCAGTAGTAAGTTAAAAGTACCAATTAATGTATGTCACGCTAAAGTTACTTAAAGGAAGTGTCAAGTGCAAAGCTACCATGACAAATAAAGTTCTAGCAACTGCTGGTTATTTGGACATAATTCTGTCTCAGGTATCACTTCAGTGTCTTTGTGATTGCTAAAAGACATAATGCAAAAAACCCAAACATTGAAAACATAACAACTCTACACTTAACAGTCAGTGACTCATTATTACAGCAGACGATTGCGTGTGCATTCAACAAAGTAATGTCACCATTCCTATAAAACAGCAGCAACAGAATGCCAATTAAGTGAAAGTTGACAGTTGTTGACAAGGGGAGGGGGTCAAAAATTGCCCAAAAATTGTTGACATAATTAATGGACAGCCCCTAAGCAAATGGATCCAGTAATGAAGTACATTACAGGGACACTCTTTTGTTCTTTCAAAGATCACATATGTCCAAAAGCCTTATTTGATTGGCCATGGTTTATAAATGACACTAACATAACTCCTCATTAATATAACTACAGTGTAGTCATTCTTTATAATAAGTAGTATTCTTTATAATTTCACGCTGAAATATTTATCCATTGACATACCTGTAACCAAAATTCTGACTGATATTGAACAACTTACCAGTAAGCAATTTTGCTGTTAATATCTTGGTTAAAAGGAAAGGGTGATGATCGTTTAATGGCGATCTCTTCCATCTGATTGTACGCTGGTACAAAGGTACAACTCCACCGAATCAATTCATCCACTCTGACAACCGGACTGTTATCATCCATTTCCAATAACTAACTCAGCATCTAAAATAAATTGAAGACAGTCTTTCACACAGTCACTTCTGCACACATTATACAACAATACAACATTCAAAATTATTAAGAGTTCCTCATTCTAAAATAAACATCTCCCATTTCTCCAAAAGACAGAGATCCTCTTACACAGTAAAGAAGCTAAGCAGATGCCAGCCTCCGTTAAAAGCAATGCTTCCCCTTAAATGAGTAGAAATTGAACAGCTGTTTTGTAATTCTTACATTACATTGCATTACACTTACCTCCATCCGATGTTAACAGTCCTTCCTAGTTCCTACTGAATATGGCCCAAGGATTGTCTCTGTGTCCGGTTATTTACATGCGGTCATCAACAACCTTGACTCAATTGTTTTCCTTATTTCAATATATTTACTATTCCATCTATTATCTGTCTACCTCTGTGGCTAGCCCAACAGAGCGTCAGCTCTTAAACCGGGAGATGTTGTATCTCCCCGGGTTCAACACCCAACGATCAGAGATTTTATTTCTCATGCAGCCGGCAAGGAGTGGGAGTTAAAATGGTTTGTGTAATGTACAAAAGTTCGCTGTGTTCTGATATGCTAGTTGCAATAGACAGTGAATGAGGCTGTGCTAGGTGTCTAGTAACCATGAATGACCGCTATAGGCCTAATAGTTACTTGACAAAGCACCGCACACAATTATCAAAACACGTACAACAAACGGCTGGTCAACACAGGACTGAACAAAAAAGAGATTAAAGATGAGAAAAAGCACTGGGGAAAAGCTAATTTGTAGGAATTAAGCTAACACAAGCGCTATAGAAATTAGGTTAATTATGTTACAATTTAGACACCATGAACTGACGGTGATCTCGACATACAAGAAATGAAGAACACTTTCAGATGAAATTAAGAGGCAGTCTCTGTCGAGCGGACGAAGACTGCGCCAAAACATCCAAGACAATAGAATTTGCTTTAATAACAATACTTTTTATTTATTTCACTAAAACACCTTTATTTCACTCACAAGATTCTTGTAAACCAAGATGATCACGTGACCAACGCTGGTTCCGGGCGGCTATATAATGAAAACTCGAGATGTTGCAAGTAAGTAAAGTAAAAAGGGTCTATCTATGCTATTTCCGGTGCCTGCAAATCTTTAATATATTACTCATAGTATTTATTGCATTTCTTTCTCGATTTACTGGCGCTTTACAGTCAGAAAGAAACTATGATGACCTTTTACTACTTGTCATGGTTTTGAAAAGATACTGTACTGTAAACGAGTTGCGATAACATTTTTGCTTCTCAGGGTTTTTAATTACATGTATTTTAAAGCTCCGCTTCTGAAACATGCACCCCCTGCTAAAAATTCGCCCCGTCGCGTCTGCCCTGGAGTGACGAACAGGGAGAGCGAACCCCCCAGGATGTCGCTGGATGCGGTCTATGGAGGCACTCTACTAGGCCAGATGGGACACTCATATGATGGCCGATTACTGCCGGCGTTTGAAGACATGACAGCTAGGGTACACACCAGAAAGCGCAGCTTCTTACCAGGATTATGCCGACTGTCGAAGTTGCTAGAGCCTTTTTTAATGTTTCAACAAACTATTTGAGCATAGTTAACACTATAAATTACATGTAGTCTATACTTGATTTAGTTAAATGCTGTTTACCCACTTGGGGCTGTCCATTAATTACGTCAATTTAGGGGAGGGGTTTGAAAAGTTTGACAGTTGTTGACAGAGGGGTCGAGAAGTTGACAATTTCACTTTTTACAAATAATCAGGAATTGAAATTTCATGGAATACTACTGTACTTATTACAATGGGAAAAAGCATGGCAAAAAGGTCACCACCAGATTTTGACACTCGAGCAAAAAATGGTCATCACCACAAAAATTCTAACCTTGTTATTGTGAACTGTCAATGACCTGGAGGGGGGTCAAAAGTTTTTGACGTAATTACGGGGTGGGTTAAGTGAAAGTTTAGTTGTTGACAATGGGGAGGGGGTCAAAAATTGCTGACATAATTAATGGACAGGTCCTTTTTTCAATTATTGTTACTCAGGCTGGCAAATTTTCCCATTGTAACTACAGTGTACAAAAATTTTTATTTGCAATTTCTATTTTTAAAAAATTGACATGATAGAGAAATTCTGTGCAGATCTGAAATCAGCATATCAAAATTATGTAGTCAGTTCGCGTAGCCAGCAGTGGGCTGTTGTGTTGCCTCAGTATCAGTACTATGTCCTCTGGCACTTTGCCAGAGGGAGCTGGGAGGGATGTTGTCCTGTCGGAGCTGGTCAATCCTTCCTTTTCTAGAGCGCCTCAGAGAATGCTTCCAGGAGGAATCAGGGTGACGTCCAGATCAACCTGATGCCGTAGTTTTCGGAGGCCGGCACATCCTCTTAGAGGCGAGTTACGTGGCCAAATACAGCAAAATTATGTAGAATTACCTCAAAACATCTTTCAACCAATTTCATTTTAATTAGCAGTGTAGATGCATGAATTTAGTTGCAGATTTTCAATTGTTGCAACTTTCAGTTGTGCTATAAATAAATGGTGACAATCTATACAATATTGAAAATTAGAGCAAAGTAATCTGCATTAAACCATGCATTCCCCATGTTCCCCTACTGTTCCAGGTCACAAATTGCACACTGCTCCTATTGATCACTGACAGCATTGCTCCTTTCACATTTATAAAGACTAGACCTTGGGGTACTTTCTTAGAAGACAGGTTGCTAAATTAGAAAATTTGTTTCAACCAATTGATAAAATGATTCAAATTAATAATTTTGAAATAAATATGTCCCTGCACAAACTGTCTCTGCAAACACAAGTACTCATTACTCACTGAACTCACCTTGGCAGCTGAAGCTAAATTATGAGGTGTGATTTAACTCACATAAAATCGTGATAAAAACTAATAATTTTATAATGCAGCCAAGACCATTTATTGCAAAACTTACCTGGAAAATGTATGGAAAACCAATCATCCAACCTTTCGTTAGCAAAAATGGATTTGGTAGACAATCTACCTGGCAACAGACCCCATCAACAATCAATTTCAAGTCATTTGATTCAACAGCGATCAACTTTGATGCAGTGCGAGAGGCCTGATCAGTATTTCAGAGGTTTGAGGCCCATTCTACCTGGTAGCTGAGAGACTGTGATGTCTTCCACAGCTTTTTCTGTTTTCTTTTCTTCTGTGATGTCTTCTTCAAGTCTTCTGAGACCAGTGATGTCTCCTCGTGCTGTCTTTCCATATGTCGGCAGATTGCAAGAGACTTTCAAATTTATATTGACATATTGCAGATACAACACCTACTCACTCAAAGTAGAATTTATTATGTAAATGAGCATTTCCATACAACTATTTCAAATATTTATCTGAATGAATTTATTGATTTATTCAATTAACATCCTTAATATTGGATTAATTAAAATTTATTTACAAAACTCTGTACTCTTAAGCCATTTTTTTAGGCTGGCTGCACTTGCTCTATTTCTTTTTTTTTAAATGTGCACCAAAGGTTTAAGAAAAATGCAAGACCAGCATTTTCAAATGAGCCTCGTGCAGATCTGCGTGATGGATATACAATCCTGCCCAACTCGCCGAACGAGCAGAATGCAAATCCGCTGTACAGAAATACAATCTTGTCCAGGGAAACGAACGGATGGACTGCAAATCCAGAGATGCAATCCCGCTCAACGTGAGTTGCGCGAGCCTCTGTGCAATGGAAATACATTCCTGTCTGTCCGAACCGTTGGACTAAGCCACATGCAAATCTGGACAGCAGAAATACAATCTCACCCGACCAACAAATCAGTGAGGACTGCATATCCGTCACGCAGATCTGCACGAGGGTTGTTTGACAACGATGACCTTGCATTTTTCGTAAAAGTATGGAGCCTTGTCCTACCACTTTTGGGTTAAAAAGCTGGAAGCTTTAACACACCAACGGAAATTATTGTGCCAATAATTTAGAATTACACACTTGTTTTAAGATTATAATTTATGTCCAGTCACTTTCCTCCAACATTTTTCACAAAGAGAAATTGTTTTCTTACCCTGTCTGCATTAATTCTATTCCAATACATCAAGAAAAGATGGGATAATTTGCACACTGAAAGACTGAAATGATGCGTTCTTGCACAATATTTCGCTTGAAAACTGAGCTTCAGTAATTTCAACACCCCGAAGAGACTGACAAAGATTCATTTCCTCGCCTAAAACAAAAAACAGTATCCAAAATGTTTGACAATGTACAGCAAATTGTGGCAAATCAGCAGATATCTTTATATTTAAACTAAGGCTGCTATTTGGGTCACAACAATTCTTCAGTTCCATTCTATTGTAAAAATTAATATTAAATATAGTTAAATAATATGAGGGGAATATTTCTAACCCCATACTTAATACAAATTATAGTGTCATTCACATGTTGTTTAATATCTGATTTCTTCAAAACTTATTATTTGTAATAGTACAATTATTACTATTTAGAAATATCATTATTGTTAATATAAATATTAATATCTATTATTTATTATTATTCTAGTCACTCACCAAATCTACCTGATTCACAGAGATAAAGACTTGTAGATATGCTATAATGCTGCCAATTCTTGCAAGGCTTTTCTGTTGCTCCTGCGAACGGACCTAATAAAAATATAAATTAAATATTAATAGCCATTTGTGAACCACAACCAATCAACATTCTGTTAATAAATAATACAAAATCTGTAATACTCGAACTGTTGATTAATCGCTGCTAACGCATGCCCAATTAACGCGTTAAAATTTAGCGCGATTTTTAGCAACCACCGAATGGGCAATGGATAAAGCCGGGTTCAAAGAACCCTACTGGAAACAGTAAGAAAGCTGAAATGCTAGGGACATATTGTGCGAACAAAACAGGAATGTCTCGAGAAAGAAATAATGCAAGACACAATGCCAAGATAATGAAAAAGAGGTAGACTAAGAAAATTTCGGTTTCGAAGATTTCCTCCAGTAATTCATACATTATTGGACGAATATACCTGGCGATTATGTTACCCGCTATCAAATCATCAGGATTTACGCCAAAAATTCTCGTAATTAAAACAGTAATTTGCATTTTAATCGCAAATAACTCTTAATCTTACGTCAGTGGCGGCTTCGAGTAGATTTCTCGTTTATACCTAAACCTCGTTTAAACTACACTGTATGTGTCGTCAACTTCTACTCCAGCGCTCGCATTATCAGTTTATCACATTAAATTAAACCAATAAAACTTAGATCGCATTGTACAACTTACCCAGCTTTTGTTCCGATGCCGTTCTTCTCAAGCACAGCCTTTGTCCAAATGAAACCAATTCCCGCTCTTCTCAGCACAGCCTTTGTCTAAATCCCGCTCTTCTCAACGGTCGATGCCTCTTTGGCAGTGATGCCAGTGAACTTTTTGAAGAAAAAAACAGATTGCGTTTTTTAAAAAAACCCAGAAAGCCCATTATATCGAAGTTCTACGCAGTATTGTTGCTGATAATAATAATTTCTTCTTCTAGCGAATTCCTTTCTTTCTCAGCCATTCAACGGCATCAGGTTGAGCCTGATGCAGGGTCTCGAGTCCTCCTTCGAATCTGGTGAGGTGGCAGTCATTGACTATGTGGTTCAGCCAACGACCAGCCAACCAGCTGCTCCCTCTCCTCCCTTTCTAAGAATTTGGCTGGTATTGCACGGGGTTGTAGTCCTACATTTGCATACATTATAATAAGGGTTTCCATAGCGACCCTTCTTCCCACACTGACCACTGTCTTCAGCCCAGAGGCGTAGCGTCCCAATGGCTACTATGGCTTTAGCCACGGGCGGCACACATGATGGGGGCGGCAAATTTTGGAAGTGACTTTTTTGCTTGTCGGGTTGACGAGGAGTTTTGGCGAAGGGGCGGTAACATTTTGAAGGGGCGGCAAATTTAGCGGCGACGACCATTTTTTTTGCTTGTCAGGTGTAATAGGAGTGAAATTGGGGCGACATTTTTGCCAGGAGCCATAGGCGGCAAGAGTACACGCTACGCCACTGCTTCAGCCTACACGTACACACCAGTCTTACGTACACACACATCCCAGACAGCGGTACGCCGGCGTCCGCTACCACTAACTTCTGCAGGTGTAGTGCCGTGCGCGGCGCGCCTTGGCTATCTCCGAATGATGCGTCATCGGCACTCAAGCCGAGGCGACCCCCTGCTAACCTGCAGCCATTTTTATCAGCCCATAGTCATTAGTCAGTGTGGTGCACCCGGGTTGTGACTCCTAAACCCTTAATACGAAGATGCTCTAGAAGTAGGTCAGCAAAACGCCCCTTTCAGAAACATAGGGCATTTAATATGGGCAAGCGGTAACCTATCTATCTATCTATCTATCTATCTATCTATCTATCTATCTATCTATCTATCTATCTATCTATCTATCTATCTATCTATCTATCTATCTATCTATCTATCTATCTATCTATCTATCTATCTATCTATCTATCTATCTATCTATCTATCATATCTATCTATCTATCTATCTATCTATCTATCTATCATATAATATATATATATATATATATATATATATATACACACCCCCCTATAATATTAATATGCAATGCGATACAAGAACCTAGTATGACTGTCACTCATACAATAATGCAAACGTGATGTGATAAAAAGTCACAATATTATATTATATTACATTATATCATATTATATTATGTTATACATGGGCGCCCACAGAAATTTTTCCAGGAGGGGCAAAACATAATGGTCATGGCTATGCCACATAAATTTTTCCAAGAGGGGCAAAACACACCTTAACACAATGGTCACGGTTAATATTTTAGCAAGGTTTTCAAATTTCAATGGGAAATATTGGCATTTTTATTTTCCAGGAGGGGCAAGTGCCCCTCTTGCCCCAATGTGCGGGCGCCCATGATGTTATACTATATGATATTATACTATTGTATTATATTAAGACATAATAAGGAGAATTGGCCTAGCAAGTGCAGCATTTGGAAAACTTCAGAAGATATGGAAAGACAAACAAATATCACTGAAAACAAAACTAAAGCTATATAATACACTGATCATTGATCAAACCAATACTATTATATGGATCAGAATGCTGGACCATAAAGAAGAAAGACGAAAGAAGATTAATGACTGCAGAAATGAACTGGTTAAGAGGAGTAGCAGGAGTCAGAAGAAGACAAAGAATAAGAAATGAAACCATCAGAGAAAAGACAGAGCAAAAAGAAACGATACTCGAATCAATACAGAAACGAAGACTGAAATGGTTTGGTCATGTTGAAAGAATGAAGGAAGAAAGACTACCAAAGAAAGCACTATACAACTATGTTGAAGGGAAAAGGAGAAAAGAAGACCAAGAAAAACATGGATAGAAAACTTAAAAGAGGATGCAGAAGAAATGCAAATGAACTTCATCCAATTGACCAGAGCAGCAAGAGACAGACAGAAGTGGAAGGAACTCATGCAGACCCATCGTCCAACCCAATAGGGACAGACGGAAGGAAAGAAAGAAGAAGAAGAAGACATTACACTACACTACATTGTATTATATTGTATTTACCCTTCACTAATTATTAGGTGGGTCCGTCTCCCGCAATTCCACCCGTGATTTACACCTCTGCCAGTAAATTCCGAATAAGTATCAGGATATAGCTTTCCCGTTTCTTTACTAGATTCGACTACAATTTATCACTCTCTATAATCATAAAAACAATGTTTGCAGGTGATAGGAGCATTGCCTACATAGAGTAGGGTTAGGATGAAGCAAGATGGATAGAGACTATGTTATCCTACGTATTGGGCAACACGGACCACTATGGTTAAAAATTTCAAATTCTATTCTGTACTGAAATAAACATGCTTAAGATTTTATTTATTTTATTTTATCTATTTTATTCTTATTTTATGTTTCATAACATTATATAGGCCTACTGGACGAAGGCTAAGGGGCTGTCCATTAATTACGTCAACAAAATAGGGGAGAGGGTTTGAAAAAGTTTGGCAGTTGTTACAGAGGGAGGGGGAGGGGGTCAAGAGAAGTTGACGTCAGCTGAAGAGATACGGCAAACGGCAATGGCAGATTATATATATATATATATATATATATTTGTCAAAGTTATTTCTCATTTATTCCAGAATTTAGAATCATATAGTAGAATTTAACATTAATCAGAAAAGTCAAATTATTGTCAACCATTCTTTGAACAGTACTATACATATTACTAGAGTCATCTTTTATCAAAACCCTGTAAAGTCACTGACTTTAACGATACTTACCCTGATAATGGTGAATTCGCGTATACTTGAGAGTTTGCAGTCAATCCTGTGGAAGAAAAGAATATTTTTGCAGCCTTGAATAACGAATACTAAAGCTAATGAATACACGTCATGTGTTATAATCATTACACTGGCCAACAGTGAAAATGCAACTGACTTTAAAATGGCATAATCTGTAGTATTTTTTATTGTCCTGAACACGTAGGCTACATGTATATGACCATGAAAATTTTTTGTTAGGTCTAGTTTTGAAGATAATTCACATAGCTCATGTTCGATGTTTCACATGTAAAATTTACCTAATAGGACTATCACAAAATCCCAAACAAGCATAACATTATGAAATATTGCGTCATATTGCATACTACTACCATACTCACATCATCCAAAGTTTATTGCATCGTTTTCTAATGCAATGCACAGGGGCGTCTTTACATGTAAAAATTCGGGCACACTGCCCGGGGCCACGCGCATCTTAGGGACCCTGCGCCACGTGCAAACTACTTTTTATACGTAGGATTACCTTTTCTTATTTTTTGCTTGTCAACATTTAAAAACGTTGGAGATTACCTTTTTTGCTTGCTTGTCAAAATTGATCTTCACGTCTAGGGCCCCATGGCCGCCAGGTGCCCGGGCCCCGCACTGGTTAAAGACACCCCTGGCAATGCAGTAATACTGCCAGGCTGCTTTGCCAAACATAAGAAAGTTCAGAAACATATCACTTCTCAAGTAAAGAAGGCATACCATCTTTACTTTGGATGCAAGATTGGGGAGCAAGACAAGTCTTGGACCCCTCATATATGCTGTACTACAGTGTACATGTGCAGTGCAGTTGTCATAGTGGCTGAATGGCAAAAGAGTGAAAAGACCATCAATGCCTTTTGCAGCCCCCATGGTGTGGAGAGAGCCAAGTAACCACACAGATGACTGTTACTTCTACTTGGTTCCTCCTCTTTCCGGCGGGTTAAAGAAACAAACGAAATCGAGATTAGTGTATACCCCAACATTCCGTCAGCATTGAGATCTGTTCCATTTGGTGAGGGTCTCTCTATTCCCGAACCTCCAGCAGAATATCATCTTGATTCGTTGGTTCAAGACGGGGGGAGTCGACCGGTTCTCTTAGTCCGTCAGCGACTCAGCATGCAGTGATAAAGATTTCCACTGTGGCACATCATCAACCTCACACAAAATAACAAAGGAGGAACTAAATGACCTGATTCGTGATTTAGACTCCAAGAACAAAGCAGAATTGCTAGGTTCAAGATTCTAGAAAAATTCAACTATCTGGGAAGCTTCCTGACTGGGGACAATGACTGCAACTAAGAAATCAAGAATAGGATTTGAAAAGCCCACGGAGCTTTCAACAAAATGAAGATTTTCTGGAAAATATGAAGATAGCCAACAAGACTAAATTAAAATTGTTCCAAACATGGTATATTAAACATTGTATTATATGCAGGGATTTATCTACACCCCAGTGGGGGAGGGGGTACACCCCCGGTTTTTGACAGACACCCCCTACTCATACACTCCTACCAGGGGTGGTGTTGGATAGCACTGAAACAGACATATGTTAAAAGTAGTTTGACGCTGCTGTGCAAGGGTTGTGGACAAATGGAACAGTTTGGACGAGTTGGGAGTGACAGTTGAAACAGTACATGGATTCAAAGGCTATCTTGGAAAACTATGCTATTGAATGTGGTGAGTTACTACAGTGGTTTTTGCACAGGCTTACTTAGCCACCTAAACCACTTCAAATCACATTATTATTATTATTATTATTATTATTATTATTATTATTATTATTATTATTATATGAAAAACTAGCCATATTGGACTCAACAATGGATATTGACACCCCCGCAATTTGTGGACACCCCAAAATTCAAATTCCTGGAAAAAACCTGATTATATGCATGTGCGACTTGGACTTTAAACAAGAAGAATAGCCATACACTTCACGCATATAAAATTAAGTGCTACAGAAACACCTCAGGAATCAAATGGTTTGACAATATCAACAACAACAAAGCAAAACAAAGAATGAGCATAAAGAAAAACATCCAAACAGTTATTCAAAGGAAACAACAACTATTTGGCCATATCTGCAGAATGAATGACGAAAGGCTGATAAAAAGAATCATGCTTGGGGTAATGGAAGGCCAGGGGAAGATGGTCCGAAGACCATGAAAAGATTGGATAGACAACATTAAAGAATGGTGCAACTTGGACATATATGAAGTTTACAAAGCCATACAAGAGAGAGATGAATGGAGGGGCAAACTGAAATTGCAATAGATGATGATGATGATGATGACTGGAAAAACTAATTGTAATTCTACACAATTGCAGTCACATAAACTATTAAAACAGAGTTTACCTGACATATAATAACTACTTAACCTAGAAGAAATCACCATCTTGCATTAATTTAAAGAAAAGTTAAATTCCTCTGTTTGGACTAAATGCAAGTATACAATGAAATAAAATCGGCTGACAAAAGATCACCACAAAAGAATAACAACTATAACATATTCACAGATGCAACAGTTTGATAATTTTTTGACTCTGTACTTAGGTGACATACAGTATTTGATGAACTATTTTGTGAAAGTATTGCAAACGTATGGCCTTGCTCAAGTATGAATTCTTTAATGAGCTATGATATTACCTTTCTTACTGTATGCCTTGCCACACACATTTAGCAATCATATGGTTTCTCACCATTTACTGACCGACTGTAGTTGCAAAATATTCAAAAAAGTTTTCATTCATAAAACATTTCCTGGCTTCTTTCGTCGTTTTTGAAACCCCTGAGGCACATAAGGTCAGCGATATGGTTTTATAGAGTTCACATTCTCGCTGACAAGTGCATTCGGGGGTGACTTTTAGGCCGTCGGCCTAAATTATCGCGCTAGAAAATGACTTACTTACGCAAGTCGAGACGCATTACGTATGTTTATTACAAATAAAAAAAGATCGATGTATTCCTTCTGTCGCAGTACCTTTCGTCTTTCGGAAATTGAAAAAAAGAAATATTTCGAGAACGTTTAAAACTAATATTACAATGAACTGCCGAACAATTCGCCATGACAATTATTGATAAACCCATGGAGTTATTATTAGAGGAGACGGCATTACGTCATTTGGCTGAAGCCAACTATTTGGGAAATTCCCAAACGGCAGCCACATTAAAGGTAAAGGTAGGTCCCGTACTCGAGTCCGAGCGTTGGGTTCCGGCGCTTATCTCCGGCCTGGGCAATCAGCGACGTAGGTGGAATAAACCATTAATCTGGGGTAGGTTGCCATTACTTTCCCCAGACCCACGTTTTACCTCGCAGCTTAACGCTGCTCCTCAGTTTACCACCGCCCTCTAGCGAGTAAGGCTGAGTCGACGTTAATGCTCCTGCGGAAATTGAACCCGCGACCTCCTGCTCCATCGTCCAACGTTGTTACCACTCTGCTATCTTCCCAGCCACATTGGTGGACTCAAAACATCATCAGCTGAGCCATGGGGAATAGCTGCGGTAATGTTTTACCAATGTTCTAAGAACTTTTTATTAGTATATATTGAAAATGGAGATTCAGATCAGTGGAGGCTCCAGGATTTCGCCAGGGCTTTTTTTCTAGGAAAAAAGGTTTGGGAACTTATCCTTTTTTGCTCATCAACAAAACAGGTGTGGGAACGCCGTACCTGTACGTTCCTAAACGCTTTATAACATATCCATAATTATATATACAATCTGGCAAAAAAGGTGTGGGAACGCCGTTCCCGTGCGTTCCCACTGAAAAAAGCCCTGGATTTCGCAAGTGGAGGGGGAATTGGGGTTGCAACTTCTAATCATGGGGCCTACCGTTTGTTGTTAGGTATGTAGTATTAAGTATAGGGTCCCAACAGAGGGCCACTGGAGGCCAGGCACTCAATAGGGGGCACGGACCCACCCTGGGCCCAGTGGCGGCTCCAGGATTTGGCAAGTGGGGGGCCGTTGGGGTGGCAACTTCTAATCATGGGGGGCTTACAGTTTGTTGTTAGGTATGTAGTATTAAGTATAAGGTCCCAACAGAGGGCCACTGGAGGCCAGGCACTCAATAGGGGGCACGGACCCACCCTGGGCCCAGTGGCGGCTCCAGGATTTGGCAAGTGGGGGGCCGTTGGGGTGGCAACTTCTAATCATGGGGGGCTTACCGTTTGTTGCTAGGTATGTAGTATTAAGTATAGGGTCCCAACAGGGGGCCACTAGGGGGCCAGGCACTCTTGTGGAGCCGCCACTGATTAAGATGCTATTGTTCGACATTTGTGTTTGAAAAATAGCAAGTGGACAGTATATTGGATGACATCAATCGTGTTTTCAATAAGGCATAGGGGCTGTCCATTAATTATGTCAACAATTTTTGGGCAATTTTTGCCCCCTCCCAGGGATAGTTTTACACCCTCCTAACACCCCCAACACCAACACCCCAATTTGAGGTCGACACCCCAAAATTTGGTAATGTGACAATGGTATGTATGCAAAATGGATACTAATTAGCTCAGAACACCCCCAAATGGAGGACATCCCCTCCCCAACTTTTATTGTCGGATGATTTTTTTTGTTTTTTTTGTCAGCCTTTTTTGGGGAGAGACTTAAAAATTGATACCCCTCCCCCGATTTTCCCGACCCCCCAAATTCAATATCCTAGAAATAACACTGCCCCTCCCTCCTTGTCATCAACTGTCAACTTTCAGTTACCCCCACCTCCAATAATTATGTAAAAAACTCTTCCACCCCCGCCCAAGATGAATGACAGGTCCCAATAACAAAGTTATTATTTATAAAAAATTAAATAAAATTGAATGATATAACTCTGACTTAATACTTCTGTATTCGTCCGATTCAACCACAATGGCCGCCAACAATGGAGGTGCTATTTTTAGCCTACGCGCTACTGGCTTCACGCAGCCTGGTTAGAAATGACGTAATGCCGTCTCCTCTAATAATAACTCCATGGATAAACCAGATGACCGAAAAACAATGGGAATGGATTCAATTGACCATCTGGCGTATGGAAGCGTAATTATTTCGCCACTTAGCGAATGGACGAGTTCCTAGTGCACGATGACGGTCGTCGCAGAAAATAATTGTATCCCCTTAATGCACCAAACGCCCCCAGTCGACTCGGCTGTGAATGAGCACATTGGGTATTGCCTCGTTGGAGGGAAAGGCCGGACCTCATTTAGCCGTTACATGCAAAACTGTAGACGTTTTCAACTTTTCATCTACCTTTTACCTAGCGAATGGGCAAAATTACTTTGGACATCTGGCGAATGAAGACGACAGTACCAGCAGTTCTACTGTACATCTTAAATGAAAAACGATAGTAAACTGCATGAGCAAAAGGAAATACCACAGATGCACTTAAATGATGACCTTCCACCACCTCAGACGGTGGACCCCCTCCGGTCCGCGGACCACAGTTTGGGAACCGCTGGCCTGGCTAACCCTAACCCTTTCCCATAGCTATTTTAAGAAAGGCTGAGCGCCTACGAATAAGCAGCTACTGCTGTGCTGCCTCTGAAAGCGCTATATAAATCAACGAGATTTTACTTACTTTAGTTCACTAAATGCCTCTCGTTGGAGGCCCACTCGAATCTCACGGCTGTCATTCGAAATACCTTCATCGGGACTATTCTCGAACATTCTGAATTCTAATTGCCATCTCTGCATTTCAGCCGGTGATTCTCAACACCACATTCTCCGTACTACGTTAACTGTCTTCTCGTCAACCTGCTTGTTTCAACGTCCGTTTGTCTGTCTGTTTCGACAGATGGCTTAGCACTGGTCGTCGCTGTTTATGCCAGAAAAACACTACCGTACATCAGAAATGTCGAGAATAATTTTATTTACATCTGTACACAATTGGAAGTTAATACGATGTTACAAAACACGAATTTTTCACAGAAAGCATTCCTTCATTTCTGTATCAACCCTCTGAAGCACTAACTGCAGCTTCAAAACTTACAACATTTGCTAAATGACATTATTTATCATCTGCAAAAACACTGCTATATAAACCTATAGACATGTTTGTACGCTATAAACGACAGAAGTTGGCTTGTGAACAACAATACAACTCAAGTGCTTTTTATAGCACTGTACTAATTCAGGTGCAACCAACTTTCGCTTAAAATCTACATACAAATATTCAGAAAATTAACTCTCAATGGCACGTGCATGCACAAATCTAAGTGTTTCTAAGCAACAAACTTTAACTTAGATACCAACTTAGATACAGATGAATCATTTATCCAATATAATATCAGCAGTGCTTTTATGTATACATAGGAAAACATAAAGGCATCACTAACATTAAACCACAAAAGTTTTCTCAGCTCATGGTGTTTTGACGACAATTTCGTAAACTATTTTATGAAAGGCAGTTGAAGTAACCAGACAATAATAGTAAAAAATTATAATTAATCATCACTGTCATAAATTCAACTGAAACAATGCTAATAATGCAGTCGCTACAAAAATGTACAATCAATATATGGAAACTGCTTCTGGCTACTATAACAGGAATCTTAAATGCAGTTGGGGAAAAGTATAAATTTCTAAGACAAATCAGATGCTTGATAGCAGTGAAACCAGAACAAAACTGAAGCAGAGTAATTACAACAACGATCAAAGATTAAGAACAAATATTAGCAGACAATGCCAGCTACCTGAACTGCATAGGCAATATATAACATATTAATCATTCATGTTTCAAAGCCTAAACATGCAATATTAAAGTTGATGGCCTCAAGTTCCATTTAAAGCCAATTTTTCATTTCTTTAATAAATTGCTATAGTGTACAAATGAAATCCTCCAGTTCTTCAATCCATTATAATGAAATTCAGATGAAATATTTTCAAAAAAATCCAAGACCAGATTAAACATCATCCTGCATTTCTTCCCGTAAACCCCTACACAACGCTAAATTGCAGCTATAGACATTCTAAAGGCAGACAATTATTTATTTTCAGTAAATCAACTTTCTTTTTCCAAATGAGCTGTCACGAAGCAAACGCAAATTACAATTCCAATCAACAGACAGAATAGGTTTGAAACAACCCTCCCTCTGTCTTAGTGCCAGATCAGATGAATTCAGTGAATTTATTTTAGTCCAAACATTTGTGTATTCAGATATCTATGGCACAGAGAAGAAAGCCCTAAAGAGGCTAAAAAAATTGGTTCAAAATCCAAAGACTAACCACACAAATCAAATTATTCAATGGCTAATCACGCCAAAGGCATTTCAAATAAATCAGAAGAATTATAAGACTCGTATTAAAAGCCAAATCATCTCTTCATCAAAATTAAATGAAACAATAAAGAAAATCTAATCTAGAGATAACATTAAAATAAAGATGCAATAACACATGCCTTTGCAACTTTCTAATATATTTTGTAAAATTTATTACCTAAATTGACAGAAATCCTTGCTGGACAGTCCTCAACATGCAGATTTTTTTTGATAACATTTTCCAAATGCATGAACAAAAGCAACAGCAGGTTAAACACAAAATCAAATTTTCAAATTCAAATCTTACAATATTTCCATAATGGCTGACATCAGGCAAAACACTTGGGCAACTGAGGATGCAATTTCTGATGCACAATTCTGACTTTGGGGCTTAAAACTGGCAATGTCTGTTCTGCCATGTGCCTGACTGAACAAGAGGTGACTGAAGTCTCTCAGGAGTTCAAAGCAAATGCCAACCAGACATCACTGATTCAGTTTTAGACTAAAGACATTCTTTGGAGTGACGTTTATAATTGGCCCGGGAGTGTTCATGTCAGACAGCTCAACACCTGACGATCTCGATTTTTCTGTCTAAAACATAAAGAAAACCATAAAAATTCTCAAGACTGAAAATGGTCTAATTGTGGGCAATTTTTATGCCATTTAGCAGTTGAATGAAATGAATTGGAACAAATTTTATTAAAATAACAAATGCCTGTCAAAAGTTGCCTAATTAATCAATGCATTTAGAAAGTTCATCAGTAATTTGACAGATAGCTAGCTCTTGTTCATTACGAAATGTTTCTATTATCAGATCATTTAGCTGCAAAAGACACAAACTCAAACTATCAAAAAATTAACTCACAGGACATTATTGCAAAATAACACACAGCAATCACCGTCATTCACAAAATAGCAATAAAAGATATTGATGATAAGCAAAATCTCTTACTTTGACTGTTCCATTTTGACCGTTTGCTATTTCGTTGGTTTCAGTCGATGTATGAGGCTAAACAAAAAAGCATTTAGATAGCAAACAGGATGCGGGAAATTGGCACGTCTGACAAAATAACAAGCTATCTTGCAAATGCATTAAATGACACTTTAAATAACAAATATACAAGTGTTAACTAACTGTGGTCTGCTGGTCATTCTGCTTCATTGATTTCTTTGGTGCCTCTATCTCAGCACCACAGTTAGATTCGAGGGGTCGCTTCTGAGAGGCCAGAGAATCATTTCCTTTGTCATTCAACTAAAGCACAGAAAAATACAACTACAAAAAAAGAAGAAAATCGTCAATAGACCGAGCAGTGATTATACTATCATATAATGCTTCAACATATTCAAAGTTACTCAAAATATTCACAACAAATAAAACTATAAAATGTCTACATTTAAATGCAATTCTGACATGAAATAAGACTTAATTCTATAACCTTGGCAATCTTGAGTCAATTTTAATAAAATCAACAAAATTTCTGTAATCATTTAGTGAAAAGTTCTAAAATTCAATTTTACTTTATGACTTTGTCCTTCTGCTCACCAATTCATTGCATGGAAGAGAGGAAATGGAATTCGAATCTTGAAGGTTAATGGTGTTGCAACTGCCGGCACTGGAAAGGTCACTGTCATTGGACACGAGGTCAGCACCAAAATCCTTTGAAGAAATTGATACGACTGTTGGATCGACAGAGTCACACGACTCTGTATCAACAGTGTCGGCAACTTCAACATCAGTTTCATTTCTCAGAAGAAACGAATCCGACTTGCTTGTAAGCATTACAAGATGCTTTCCTTGAACATCAACAGGCGTTGTAGGCTGTCCCTTTGAAGGCTAAATAACAGAAAGCGATGGAAGTTAAAAGCTGTGCTTCACACTGCTGGTGTACTCAACAAGATCTGTCAACTTTACAGCAGGCCAACTAACTCACCCCTGATCTGCGCTTGTCTTTGGCTTTTCCCTCCATGCTTATTAGATTCTCAGGAACATAATCAGTCAATTGCTTCCTAAATTAGATAACAAAATGTCTGAAAATGTTTGCTCTTCAGCTATGGCTATATTAGTGCTTAATGTATATATATCAACAGACTTCATTCAATATAAGAAAACACTGTACTGATATTAGGTAGATTACAATGAAAATTAATAAATAAAATATACAAAAACTAATATGCCTGGAAGTAACCTTTTTCAAGACTCTTTATCCCATAAGATATACAAAGCTATATAGAAAGTTAACATGTTGAAAACACATTTATGAATGAATTCTAATGATAAATTCCCCCAAAATCGCATGATTTCTATTAACTTAAATGGCCCAAGAAAAACAAAGGAAATTGATGCGAGACGCTTTCGCCTCACTAACCTCCGAACATATTTCACTTCAATTTTCATTCCTTCTTTGTAGATATTGTTAGCATGCTTATGCACTGAAAAAAAACATAAAAGTCATCTATTGATAGCAGACAAAAATAAAGTCAAAGCGCTTGATTTAAACAAATAAAGGAAAAGAGCTCACTGTAGCAAAATAATAAAAACTAATGCAAATGACATAAAGGACGTCCATGGCCTACCTATGTCCGTGAAATTCTGGATGTCATAGGTTAGGTTGATGTTAACTCCTTCACTCTTTGTAAACATCAAACCTATAAACCATTTGCTAACAAATTCTCCCTCACTGAAATCAAAACACAAAGATAGCATCTCATCAAAGTTTATTCAGTTTCATGAATTTGATCATGTAATATCCTCACCAAGATTGTTCTTGCTTCAATAGTATTCACAAAAACGGACTACAACCCCTAACAAAAGAGAAGTGTCTGAGGTCGGAACGCCTTGCCTTTCTGTCAGTGGTGGAAATGCATCGGGATTGATGTGTGCTAGTTTAATCAGATGATTTCGTTCCAAATTTCCAACCAAAATCCGGATCTTTGATTCCACTAAACCAACCCTGCAAATAGAAAATAAGTATTGGTGCAAAACTTTGCCACCAAAATCAGAGGAACATCTGCTAACAGCAGAATCAAAACTAACTGAATGCCAACAATAATCAATTGGCTCTCTTTTCCATAAACTAATGGCACAAAACATAGACCTTAAAATAAAATTCTTCATTTAAAATTTAACAGCATAAGGTCAGACAATTTTTGAAAAAGTTGACAAAAATAAAATCAGCAAAGTGGGACATCATTAATATTCAGATGGGAAAAAGTTGGCTCAAACAACACAAGATATATAACTAAATATAATTCACAATTGATAATGGATGCAACAGTCTAGAGCATAAGAACTGTTAAAAACAACTATAGCAATCTGGGAAATAGCAAAAATGCATTCAGAACATTAGGCAGAGGCTGAAAAAGTCTGTTACATATCGAATGATTAGGTGCACTGCTGCTCTGAGTGGACGATCAAATTGTCTCTCACCATTCAACGTGATGATCAGGGCTAAGTGCTTTGGCAACGAGAACAATGTAATGTCTAAAATAAGACAATAATTTTGTATTTCCTGAATTTTCTGAAACACCAAAAACAGCAACATTATAAAAGGTTTTGGGTTAGGGTTTAACCAAATCTGATATTCTAAAACAAGTATTAGGCATACTTCCAATTATTTTCTTCAAAAGCAGTTTCATTGATTCAGACAATATCAATTTGAACATACTTGTACTTCTGAAAGAAGTCCGACGGCTTGAAAAGTGTTGTCCAGGTCTCTTTTAGTTCAAGAATCCGAGAAGTAACTTCCAATCCTGAATAAGCAACACACGTCAAAGAAATATTGCTGAATTTCTAAGTAGACAGATGACATAATTTAAAATAATGTTCGTAGCTAAACAAACACAATAATTTCTGCTGACTAATGAATTCATAAGTCCTACATATCAGTTGTGTTTGAAGCAAGTCAACAAAATTATAGTCAACTTTACTTACATACATAGTGGCTTCAATAATTCATTCACTAAGTTAAACTTCAAATTATCTCTATATCTCCTGGATACATATACACATATACACTTGTAAGCACTGATTCTGATGCCCAATGGCAGTTAAGAACATCTTAAAGCTCACTTCTTGGAATTGTTTTGTTGATTAACTTTTAAACAAATACTTTCCCAAATGTCTGGAGCCTTTGGACACAATCAAGTGCTGCATAAGTACCCATTGAAATATAAATACAAGAATGATAATAATATAACTGGTCCTGTCTCAAAATAACTGTCCAATCAGTCAGTGCATAACCTTTCACAAATTCCTCGACCATTATTGTTCTTGTTGACATTGTAACATTGTATGCTGAATTCTGCTGTGGATAAGCAGGTGTTATTATCGGCATCAAATGAAACCGGTCAGAAATGTTTACCTGGCAAAAGAAATGAATTTTGCTCAAAACATCTCAATTATTAACATGAGTATCATTATCAAGGTTATTTGTAGCCTCAACTGCACACTGAAAATCAAAGCATAGTTCTCTGAAGCTAAGACCAAATTAACACATCAGCTGCAAATATGGTTTTATAAATTAAACATTTCCCACATCATTTGAACAGTAAAAGCAACAGCAAGGCAGAAAACATTAAAAAAGACTACATCAACAGTAGTTACCTAATATTTAATATTTAAATTAGACTGAATGCTTCTAGTGACTCATGCATATATCATTCATATTTAATGGCAAATATCAAATTTCTGTTATTTTTAAAGAAACTCCCATGTACCTGCATTTCTAAATCTGCTGGGAACATTCTGCACAGAATTTACATTGGTCAAATGGTTACATTTATGATTATTATCTAGTTTAAATAAACTTCAGTTTCAGTTTTCAGATTTTGTACTCTCACACCCTTTACAGGTTAATGTGACACCTGATTTCGATCAAGAGTATCAAAGAATTGACTCTGTGTAACTGCTACATTTAATCACAAAAGATATCTTAAAATTTTTTGAAATAATTGTTCAATTGAGAAGGAAGAAAAACAAGGATGGCACTCACACGAGGATCCCAGACGGGAAAGTTCAGGCCTTTCGTGCTTTCCTGTGTCTGCTTCAGCAAAACCGGCTGCGGCCAATCCCTATCATCCACAAACATTCAAAGAATTGACAAGTTTTGTCAGAAAACAGAAACAAAGAAATTCTCACAGCGATAAATCAAACTAAAAGTCGTCTAATAATGAATTAATATAAGATAAATGATTACAAAAATGATTTTGAAACCAGTGATGATGACCTGAACAAAGAAGAGAATAATAGAAAGTGTCGCATAGAGTACAGCATCATACGAATGTGAAAGTTGGACTCTGAAGACAAAAATAAGACAAGAATACTCATTATGTTCCATGCAATGCATAAGTTAGAGAAAGAGGAAAACCCAGGAAGAGGTTTTGCAACTCTCAGATACAGAAAGACGGTTCGTCAACATGTGCAAAAGAAGGAAGCTGCAACATTTCGGACACGTAAAACGAACAGCGACGCTATGTCAACACTGGAAAGGAGAATCCAGCAAGGAATGATGCCAGGAACAAGACAAAGAGGGCGACCAAATAGACTATGGGTGGATGACGTGGAAGAGTGGACAGGACTGCAAATGTCAGTCGCAGCAAAGAAGACACATGATCTACATTGCTGGAGAAAAGAAATTCATGCTGTCACCACAACTTCAGTTCAAGAAGGAACAAGGAGAAGATGAAGATGATGACCTGGACACAAAATGTTGCAACTCAGAAACTCATCTCATTCAGAATACATATTAATTCATGGTACAAATGCTGTATTGATTTAAAGAACATTATTTACATTACTGTACCCAGAGAATGCTTAAAAAGTCACCAAAAAGAATTCATAATGGTACAAAAGATGACAACATAGCTTCTCACCATTTTGAAAACACAAAGAAGAACTTGTGGACAAGTGTTGCGGGTGCAGTGTTTGGATACAGCTGACAAACTCTTGCCACAAGCATCGCCCATGAAACTCCACCAAGAAATCCAAGTGCATTCGAGTAAATACCTTTTTCTAAAAAACAAAAAATAACCTGATTCAGTTAGGACAATAGTTCAGGTCATTACACCAAGTACAGTGCAAGTACAGTGCAAGTACAGTGGGGCATAACTCAAAAACCTGCATAAACCGTAACATATGCCATGGCTTTAACCGCCATTGCCTACAATGGTTCAGATATAAACTCTAATTTTAATCAAAGTTTAAAACCTTTTGTAGTTATGTGATAGGATTATGACAAACATACTTTTGGCCCAGAGTTTAACTGCTCTAAGCGTCATTCGAAACGAGTCTCGATTTGGAACTAGATGCAGGATTTCATCTGTCACTCGACAACCTAAGTAAAATAATGAAAAAACATACAGGACAATATTACACAAATGTAACAAAAGACAGAAAAAACATAAATGCTTATAAAGCATTGCAATTGAAACAGTATCTTAACCCATTAGGAATTATAATTTCAAATATGACTCTCCAAAATACATCAGAACAACCGAGAAACATTTAACAGTCAAACTTTCCCAAAATTTCAATTACACTGTGTCCAATAGGCATAACAACAATGCCCAAATTATTACACACAATTTGAAGGACCATGCAGCATTCAGATTGCACACTAATTCTAAGTCTTCCAAGTTTTCTGATTTGCTTAGACTGAAAATACCATTTAAACTTCGAATGCATTTGAGATCGAGATTTCTCAACAATGATTCCTCACGAAGATCGAGTTCGTCTGGAATTTCCTGCAATGCAAGGCGAGCAAAGAGAATGTCCATCTACAAAAGACATTGATCGATAAACACGCATAAGGCAACTACTGTAAATAAATCTATTAACAAGTTAAAATCAATAGTAAATGAACTAAACTATGTAGCCAAGACAGTACAGACAGATAAAATCAACACTCCAAATGCTACTGAGTGAATTCTAAATAAGCAAATAAACTAACCTCAATGCCATCAAAAGTCATTTTAATAACAGGAACAAAAGCATCTTCAATGGCCTACAAAACAAAAGCAGTAGACATAAAAAATGAAGACAAAGTATAAGCACATATTTCACCATTTGACCAACCAAAGAGTTAAATAATGTCAAAGACATTAAAGCATCCAGGTCTTAGGAAGCAATTTCAGAAACGCTTTGAATTAGACGAAGCATCTCACGCGAATGTCCTTCACATCCGCTTCATTTCTCAGAATGTCATAAAATGTTGAGAAGAAGTCCAATCGATCGACATGCCTTGGAGCAACACACAGGGTATCAATGTCTGCCCCTGAAATACACAAAGCACAACAAAACCATAAAGACAGGTTGGACATGCACCTCCTGTGCCTCATCTGATTCGGTTATTGTGCAATCTATGGAGCAAAGCACAATTAAGACAGCCAGTCTCTTAATTATCCAACTGGTTTCAGATCAAGAAACTAGTCAGGCAGAGCTGTAATCTCTCTCCAGCTCTGTTCAATATCCTCACAAAACAGCTAATGAGGAAAGCATTAGTACATGGATTTCATGGTGAGTCTAGAATAGATGAAAAGTTCATCAACAACCTATGGCATGCAGACGATACTGTCGTACTGGCAACATCACAAGCAGAGTCACAAGAATTCAAACACTGAACAGAATTAGTCACAAAAGAACTAAACCTGAATATTAATGCAAAGAAGACCAAAGCAAAGACAAACACTAATTAAACATTTCAAATCACCATGAATGATGATGAATTGTCACAGGTTAATTGCTTCGACTAGCTATCTACTAGTATCAAGGAAGCAAAAACACCAACTGCAAATTATTGAACCATATTAAAACCAGCAAACTGCACTCCTTTAGCCACATAATGAGTAACAGCAAGACACCATAGAGGGTATGTGATGAAAGGTTTTGTAGAAATCACAAGAAAATGTGGCAGACCAAAAATATCTTCTACGCACAGTTCAGAACAGAGTGCAACATTGGACATCACTCATTCATCTGCAGTCAACCATCACATAGCAACTACGGCATATGCGACAGATAAAAACATATGCCCAAAATAAACAGTACATTAACAATTTTGAGGATATCTCTACAGGGCGGCCAATAGCCGTTAATGGCCAGGACTAACTTAAGGATTGTCTAGTATACAGCTCACCTTTAGCATTGATCCCCAATCTGTAGGACCCAAATGTGTAGACTTTGCCTCCGACTTTTTCAATCAATGACTCAGGAATGTTCTAAAAATATAACAATTTACCACATTTATATTACATAAAACAACAGTAACTGGTAATAGTTGTGAGCAAATAAAATAAAACACAAATTAATTAGAGATTGAAACAATCACATCAATGTTTTAAAATGATGGTCAGCATATTTAAAAACTATTTTGAAAATCTGAATGAAAACCTTAGAAGAAAAATACCTTTTTAACACTGACATCTCTGATCCAAACTTTAACCAGATTATTTACTTTACTAAGAACCTCCATCCTAAGCAAATAAAGAATACATATCAACTTATAATTGAAAAACCTAAGAACAACTAGCAAATACGTTCTTAAAAACTAAATTTACTACAAATATTAAAAGAAAAAACATTGCAGAAGAGTACAATATATCATTAACACTATCTGCATTTTTTCAATATTACCAAAACTTTTTAAAAGAATTTTATAGATCCACCACCAAAATTTAATACACCGAAAATTAATACAAACTAAATTCACAAAATTGCATAACTGTACTCTGACAGCTAAAGCAACCATAGTAGTCAAGGACACTAAAATTAACTAAATAAATGCCTTCAACTCAACATGCTGACATGCTTATTGCAGATTCAAGAAAATTAGATTTTTAGCAATATTTAGAAATCACACCAACAACCATTTTGCAATAAGTAAACTTGTTTTAGCGATTTAATCAGAAAATACAGGACTCAGCTGGTCTACCTTTTGTGCCTTTCTTCATCACTCTCAAACATGTCCATTGCTCTGAGAGTCTCTTCAAGTAATTTGGTCAATTTTAAATCACTCTGTGTTGGTTGAGCTAAGCTAATTGGAGAGGTAACACCAAGACACTTTGCAGCTGTCCCATCTGACATGACACTACAAGCAGAGCGTAAAAACTATTACAGTCACTGAAAAGGCAACTAAAAGAAATTGCTCAATTTAATTCAATTCTATTAATGCTCTCACATTTCCACATAATCAACATATCAGGCCAGGTCTTCGTCCTCCAGCTGTGTCCAGCCATCGACTTCTCCATGACATCTCTCCAAAGATCTCTGTCCTTTGCTATTTTTTCCAAAGTTATTCGGTGTCTTCCGTCAGTTATTCCGTCGAGATTCAGTCCTGCCATGTGCAGATCCTCTTCCAATCCATCCACCCATCGTCTTTTCGGTCTTCCTTTAGGTCTTCTGCCCTCTGGTTAGTAGTTGAAAATTCATTTTAGGTTTCTTATTTCATCCATTTGTAGTCGTACATGCCCGGTCCATTTCATTCTTCACTTTCTGATTACTGATACTTCCATGATGCTCGGTTGCAGTGTTCTCTCTCTAACTTTTTCATTTGTTATATGTTCTTTGTATCCAATCCTTAGTATTCTTCTAAGCCATTTAAATCAACACATAACCTACAAATTATCAACCTATGTTATAAATCAAACATAAACACTGCAGATATGTCTTTTCACACATTTACAGTCATGAGTAGTAGATGTTCAAAATATACAAGGGACAACATAGCCCTGTACAAATACTGGATATCTTCCATGATAAACAGTTGATTTCACTTATTGGTTACATGTTTTTGTGTGCTTCAATGCAGACCAGACATCTAAAAAGTCAAACATTGGAGAGTCCTTGAACACGAATGGGTGCTTACGACATTCCTTAAAACACTGCTTGCTAAGATATTTGATTAAACATCTAAAAGACAAACACTACCTAGAATTCTGTTGAAAAGAGGTGTGCTTTTCTGATTCTGACAACCTTGTCTGTCTGTTGACACAGTATCTACTTGCTGCTGTTGTCATAATACGACTACAAACAGCCATTAAATTCATGATTTCAATCACAACAAACTGAAACAATCAGCATGCCAATCACCAAAGTATATAAGTTGTAGCATATGTAAGAATTATGGACACTAGAGCAGAAGGTCACAGGTTCCAGTCTTGCAGCAGACCTAAGGTTGACTAATCCTTACTTGTTAGAGGGCGGTGGTACACTGATGAGCAGTGGCAAAATGCTGCAATAAGTCAAACAGGTAGGCTACATGATGCACTAGCCTCATATCCATGGTATTGCATGCCTGGCTGTGGGCTATAGAAACAGAGATCAGTGCCACTGTCATATAAAAGAAGTTCCGCCATAAAATAAGTTCCTGATCAAATTTTGATTGGTCGGCGGATAGCCTGTCAATCAACATTAGAACCGCCCCGTCCATAGCAACGCATACCATAATTTTGGTTCCTACTTGGGAATTCTTGGCAGGCAACCTACCCACCAAACAGTGGCGTAGCCAGCCTATGCAAAGTGTGGTTTTTAACTCAACTGGAGTCAACGGGGTCTGGAACAGCAAACTAGAAACTGGGTCTGGATGTCGGGGGTTTAACAATCAGAAATTTTTTTAAACATTTGAAATGCCCGTGAGTTATATTAAGTATTTTACAGCCCCAAATTAAACCCTTGAAAGTGCCGCTTTTTGTACCCAATCGCAATGGTATGACATAAAGTACCAGGGACCTTTTTAAGAAGAATTTATCGCTTTCCACCTTTATCCCTTCCCCTCCCATTATTTATGAGACCCGGGGGAGTAACCCCTGGGAAATATTTGAAATTATAGATGATCGCAGGAAAATTTACGGGAGGTCATAAATTTATATCTTAGGTCATAAATTTATCAAGAAGGAAGTTTGAGGTAGGTCATAAATTTATATCCTACCCATCTACACATATAGCCTTACTTTGGCCGAGACTGAAATGTTAGGTAGGTCAAAAATTTATATCCTAGCCATCTACACCTTTGGTCATAACTCTGATATTCAAGGTAGGTCATAAATTTATACCCTAGGTCATAAATTTATATCCTAGGTCATAAATTTATATCCTACCCATCTACACATTTGGTCATAACTCTGATATTCAAGGTAGGTCATAAATTTATACCCTAGGTCATAAATTTATATCCTAGCCATCTACGCCTTTGGTCATCACTGCAAATTCAAGGTAGGTCATAACTTTATATCCTAGATCATAAATTTATATCCTACCCATCTACATCGCTCAGGAACTTATTTCATGGCGGAACTTATTTTATACGTAAGCCGCATAATTTCAGTTCCGTAGAAACCGTAGGCTCCGCCCAGGAACTTATTTTATGGCGGAACTTATTTTATACGACACCACCCTAGGTCTGGGGTCAATTGACCGGAAGCAAATTGATCGGAACAAATTGGCTGGGTCAAAATTGAACGGGAACTCAATTGGTCAAGAGACAATTGACCGTAACCCTAAAAATTATCCACTCATACAGCAGACATGCACTGGCTGGCAGCAAACAGTCTGAAAAATTATATCAAATTTCATGCACAACAAAACACATGACTATCAAATTGGAATATTCCAAATTCTCCAATCTATCACATGACTTAAAATGTGCAAATTGAACCATAAGTGAGGGTGACATGTCATGGCAATGACACACCGCTCATCTAGTCAAATTCTGGCAGAGAACTTTTGTCGTTCTCGCTGGTCACACTCAGCGATCAGCATACAGACGCTAAGGTCTGATGTCAAGACTTTCCGTCATTCATCCGACAGCTGAAGACGAAGTCGATCAGAAATCGTCATTTAAAAGTTTTCGCAGTTGAATGTCTTTGTTTGGCCCTTATGAACGTACAATGCTACGAAGACCAGCGATGATCTCGGCTCTTCGCCCAGATTCATTCAGCACAAATATCAATCACAGGTAAGTAAAGGTCGTTTTCTCACCTGTCCATTTCGATTAAACGCAATTTACAAACGACAAAATTTAAAAGAAATTTAAAATCTATTTCCAAACAAAATTAATTGAATACTTCCTTTGAAAATGGCGATGAAACATATTTAAGTAAGTGAGCGAGTAGGCAATTTAAATCTATAACTCCAGCGCCTTCTCATGACCGCTTAAGCGTGCATGAACATAAACTGAGAATAAATGTAAATAGTACAGTGGTTCTCAGACTCCTTTGCCTCGCGGACCACTTTTGAAGATCACAAATTTCTCGCGGATCACCTGAAATTTGAGAAAAATCATGACAAAGAAAAAAGGGCATCACGTGTGATCTTCGTCCCTCGCCAATAAGTCCCGAGACTCCCGACAAGCAAAAATAAGGTCGTCACCTTACGTAATTGTGCTGCTTGCTCGTTGGGTCCGGCCAGGGAGTCTGTATGCTCGCGTTTTGGGTTTTTGAAACCACCCGAGCCAGTAAATTTTGAACTCGGAGTTTAGCCAGGTTGGATTTTGAGATGCCAAAGAGAAGGAAGTTACAGTAATCAAGGCGTAGTATCAATAAGTAGTATTCCATGAAATTTTCTATTTTTTATTATTTATAAAAAGTGAAATTGTTGACGTCAACTTCTCTTCACCCCTCCCCTATGAACAACTGTCAAACTTTTCAAACCCCCTCCCCAAATTTCTGACGTAATTAATAAACAGCTCCCATTCTTAAGTAGCTGCCTATTGAGATTGTAAGGAGGCCGCTATAATGCTGTACATATGCAGCAAATGGTCACAGAGATACTGAGCACGTAGTTTTATCATGCATCTTACAATATGCGCTACAAAAATGATAAATTACGGAAAACAGTCTGCGCTAATAGCTACATTTATGCATAGTTTTATTACCAAAGGCGAAAGACAATAGAATTATTACACTAATTCATTAGACTAATAAATTATTTGAACCATTATATACGGGAATGGTACTCAAAAAGACCGAATAATGCAGGAAATGTCTTTAACTGGACCAAGTTTGCATCGGCATGCCATAGACTTTAATATCATTTAATTAGTATTATAATAAATCTATGCGGCAAACAAGAATATAGTTGAGCATCCATTCGCTAGGTGACCTGACCAATCAGCTTTAAGATTGACCACTAAAATTCCATTAACATTGCGAGAATAGGCACTGATCCCACCCCGTCTTACGGACTCCCTGGTCTGGGCACCATTGACATGGAAAATATATGTCTAAATTTTTTAACGTTTTTTAGAATTTGCCGCGGACCACTAGACTCCCTCTCAGTAATCGTCTGTTTGAAAACCTGTGCCGCGAAATGGAGGTTGAGCTGTGGTGAGCACCACCTGTTGCTACAGAAGTCCGATGGTTGTCGCGAGGCCGCTTTGAGGAATGGTTGTATGTCCTGAGAAGAATCGCCATTTTTCTACATGAGCATAATCCAGACTTCTTCCTTGACAATGTTGCTTGTAGATGAGACATGGGTTACCAGATTAGCTTAGCTTATCTTGCGGACATTTGTTATATTTTGAACAGCTTAAATCAATCCTTGCATGGGCCTGATAGTCCTGACTCACATGTTCTGAAAACTATGTTCTGAAAGACTACAGTATCTCGGAAAACTAGGTTACTGAATATGGAGAGTTACTACAGTGGTTTTCACAGGCTTATTTAGCCTCAGGGCGCGATTGGTAAGGGGAAGGGGGGATTTTTCCCCTACTGCCCAAGTACATCCCGCCACTGAGGTGGCTACTGACACCCCAGCCAGAGAAGTAAATCTTTCTCCCCCCACTGTGACTGTGACTGTGACAGGAAAATGCATTCACCGTCAGCAGAGGTAGAAAATGTTTTGGGCGCTTCGTGTCAAGCATGAGTAAAGGAATGAAACGTGATGTTCGGTGGTAACTGAGGACAGATTTATCTTAATCTTTGAAAAAATTACCCATGTTGCTGATTAAATCATTTACATGCGTAAGCCTACACTTCATCATGGCCAGACAATAAAATTGACAGATCATTATTTGGTGACAGAGCAATAGTTTACCTAGCAGAACTGTGCAAAGTAGATAAGTCACTAGCCTTGGACAGTGTTTAATCCAAAGTTCTAGACTCTGGACTCTGGGGGGAAACTGACAAAGCCGGGGGAAGTCAGCTAGGGGGCTGCTGTTAGGGTTAGTGCCATTAAAAAATGTGTTCCTTGTAATTTGGATCTTTAAAATTTTATATCACCTCAATATACAGCTCAGTATAAATATAAGTTTGATAGTGATTCTCTGTACTATAGAAGCTCGTTTTAAACAGTTCTAAACAATCCTCAAAGGAGACAATATTTAACGTTATTCTCATTTTTCTCAACTCTTATTGCTGACTGGCAAATAAACTTTTTTCTCACTTTTCTAAACTGATGTTGTGTACTGGCAAAGAAGGGCTTGCGGCCCGACACCAGTACGTGCACCACAGTTTGGGAAGCACTGTGATATTTGACCACAATAAATGCATTAGCCGAAAATCCAATCTAACCTGTTTGTCTTAAAAAGAACGGACAGTAACAAGGTAGTATCTTTGCCAATTTGTTGAATTAACTTCAAAAAAGCTTCAGTAATCAAATTTACCTGTCCTAATAGTTCAACTTGTTGAAGGCAATGTAATTTTAAAACAACTATTGAAAGTAAAATAAATGCATTCAGCCAAAGCATCATTGTCTTCGAAACAGTTCAATGCAAGATTCTTTTAAATCCGTCGTACCAGGAAACAGCGAAGCATTACAGAACAACGCATAGAGATGACTCAGGTGGCTGATATTGCTGTGTAAAATGGAGTGAATGACTTCAATGTACTTTGGATGGCAACCTGAACAGAAATAGAAAACCAAATTAATGCAGCATATAAAGTCTGATAAGAATGATTTCCAGAATATTCATAAGAACTTTCATCATTTCTACAAATAAAGATTCATTAAATTGCATCAAAGAACAAAGAAGTATGCATAGAAATTTACAACTAGATTACATACCCTGTTGTAACTTTGAAGGAGGAAGAATAGATGTTTCCTGCAAATAAATTAATGTAGCTAAACAATAGAAATGCAAAGTTAAACACAATTAATATAGCACACTTAGAAATATACAGAGGCTCATTAACAGTGTCTTCTGTAAATGATTCTAATGAAACTTATTTGCATTGATCCTGCCTCCAGGTATAATAAAGTAACAAGTTTTATAAGAACAATTTACACAAAATATAAACCTCCACAGGAACACAAAAATGTATGAAGAGTGAAATTAAATCAAATGCATATATATATATACACACACACACACACACACACACACACACACACATGCATATTTTATGCCCTCGGTACTTTGTTCCTGAGGGTCTTGTGATTAAAAAACTGTCCGGGGACAGATGATCGTGCGCTAGCTCTTGTTCGGTTGTATGTGTGTGAGACACGGTGTATGCAAACCTTCATAAATCGCCAGATATTCAGCAGAAGCAGATGAACTTCATAGGGAGTCAGATGTGGGAGGAGGTCTCCCGTGAAGCAGAGTGGTTCCGGTAACAACTGACCCTGCAGTTCAAACATCACCAATTAACCACAATGATCATGTGGCCCGATTGAATCTCAAATTTCCACTGCATTATATAAATTTCACTTTTTAAGCACTAAATATCAAGTACCTAACAGAAAGCATGTATACAGCATCGGCAGCAGCTGAAATTTGCAATTAAGTTCATTGATATATACAATGCACTTCTTATCAAAGAGAAAACCTTTCGCATTAGTTCGAGTATCCTTTGTGTGACGCTGAGATCCTGTGGCTGACTGCTTGCCACCTTCTCCCGTGAACTTTCCCATCGAATCAAAAGCGTGGCCAAGATGCTTCGCAGAACACTGGAGCAGATCCTCAGACCACCAGATCCTAAACCACCATCAAACAGCATCACAAGTGCCTAGTAGCAATGAAATTGATCAACTTTCTATTTACAAAATTCTGCAACAGATTACACAGAGGAAAGTAACATTATCTTCATTAGGTTTTATTCAAATCATAAAATTCATTCATCAAAATCCTTTTGTTGTAATTTGAGAATCTCTAATGAAATACCAAACAGAGACATTCAGGCCCACCCAAAGTGGGGGTGCAGCTGCACCCCTGGAAAGATGGTCTGCACCCCCTCTTCACACCCTGTATCCTGAAATACAGGGGGTGCAGAGGACCTTTTTTGCTTGTCAAGCTATTTTTGAGGAAAAATTGATTTGCTTGTCAAGGATTTGAAAGAGAAAAATTTAACTTTGGAAAAATCTGCACCCTCTGACCAAAATTCGTTCTGACGGCCCTGGAGACATTTCACCCAAGGTTTGAAAATTATCATTAATCATATCGATCACCTAACAGTCATGGTGCAAGGCTCAGAATGCTTCTACCTGTTGATACAAAGTCCATTATGTCCCAAAGAATTGGATTCTCGTTGAATTTTCTTATTATCAAGAGGTCCCTAAAAAAACAGATGATAACATTAACAAAAATCTGATTCTAACACTAAACCAACGTTGTATCATATACAAATAATTAACAGTAATACTAATCACCTAATGACCCCTTACCTTTCAACTGTATTATTACGCATAAAGTCTTCATCTGGCCAGTTGACTGAATTGTACATGACATCTGGTGACACCAGCTCAAGCAGAACAAGTGCAAGGCTTCGTGCCACTTCCGCCTTCAACCGGCGCTCTTCCATTGATACAGTACAACCATTCCTCGACTCATTTCCATGGTGACTGCACATCCAAATTGCCTCGAGAAGCAATTGACGGTGAAGTGTTTCATCTGCCTGAAATGTTGACAGCGATGAGTCCAATAAGCAAAGCTAACATATAGTATTAGGAGAAAACAAGGACAAGAATGGCGCTGGCAAGACACTGCCTCCACATAAATTCATATCCAAGCCATTAACTTTATTGTTCTCTTAACTAATATCAGTGACACTGGTAATCATGTTATTTAGAAAAGTTCTTGGAAATTGACGTCAACTGGTTTTGACTGCATATGATGTTAATAAATCCATTCAGCTAAAAGACAAGTGACATACATGTAAATGTTTACTATACACTGGACAATATCCAACTGACAGCAATACAACAAGTTAAATCATAAATTAATCACAAAGAAAACAAACCCTAACAATAGACAGAAACAGACTAAATAAATTGCTAAGATAGTTTGGTGCTAGTTCACTTTAGGGTGGGCAATGTATTATCCTAAAACCATAGTGAATATAATTCGTCGACGTAGTACTAATAGGGTTAGGGTTAGAGTTAGGGTTAGGGTTAGAGTTAGGGTTAGGGTACAGATACTTTGCTGCGAAATAATACATTGCCCACCCTAAAGTGAACTAGTACCGATAGTTTAAATGTATGCAATCAGAACAAAACAGTTTGTCATAACTGACCTTGTCAAAGCAATTAATATGGCTGGAATGCTTCAGCCCTAGGCCGATCATCCCAACGTGAAACACTAATGACGAAGAACAATTAGATTTGCACTGGTTCTCCGACATCAGAGAGATTTCCTGCTGCTTAAGGTCCTGCTGCTGCTTACAACCGTTTCCAGTTGCCCCAAACAAAACGCTGAACTCCTGTGTAACAATGAACAATATATAGTTAATATATTTAAGACCTTTCCTATTTTGCACAATAAAGATCAACATTTTAAAAATAAACTCTGTCAAGAATATTGCAATGAAATGTGTAATGCCTGCCATGTTTCTAATTTTCACCAATTCTGCAATTCCGTTTCATAATTCATCATACAGTTTTTTTGCACACATAACCTTCTAGTCATTCTTGCTATAACATTCTCACTTGGGTCCCATGAAATACTTTGAAGATGAAAAGTGGACACTGATGTTGCACCAGAAGATATTGAAAAAGTAAAAGCAGAAACAACCCTAACCCAGAATTCATCCCAGGCTTTTAAATGGAAATAGCTAATGCTACATTTTAAAATAAATTAAATAATAATTAAAGTAAAAATGACAGAAACATTAAAGAGCATCACCTCAGACAGTGCACCTTCAATCAAATATCTCAAAATGGCCGACTGAATGGGAGACGTCTCAGACAGTCGCCTCAGGTATTTTATGCACGACTCAGAGATACTAAGTTTCTCCTGAACATCTGTGAAACATAAAATTGAAGAACTGTGCCATGAATTATTTACTTCTACCTGACTTTTACCAATCAAATAAAACAAACAACATATAAGAAAATTATTATCTGACAATTTATATAGCCCTATAGCAAGGCCTAAGCCTAAGACAAGAGTGTGCTTCACAACATAAGGTTAGCAATCATATGACTCATTGAACAAATGTGTCTTCTTCTTAAGATTCTTCATGAACTGTTCGTTGGTTTTTGAGTTATAAATCAGTCTTTTTGGTGGAAAGAGACTCAACACTATAGAATTCAACCACAGCAGAACTCCAATTAAAACGGACAAGACATAATCAAACAGAGAGAATAGGACAAGCATCAGGAAAGAGAATGCTTCTCACCGCTAAGAAGCAAACACCTGAAGAAGAATCCAACGACCTGCACAGATAATCGTATAAGATGGACGACACTCGTCTCTGGTGGAATCCTCAGAAGCATCAAAAGGGCCATTACCTTTGAAGAAATCTGAAGGTTTGGGCTTGACAGGTAGGTTACAAAGGTAGCAATTTTTTCACTCAACGGCCTGATGATTGGACTTCTGGAGAGAAAAAGCAAAACATGCCTGATCAAAAGAAATTTGGACTAAATATATTACGTGAATCAATAAACAAAAAAGATAGACAGCAACCCACATCAGTAGACGACCCATTGACTTAGATTCCTCTTCTATTTCCCACTGGCACAACTGAATGAAATTCACAAGTACTGGTTCCACGCTGTTTCTGTTGTCCAACATTGATGTAATAATCTTAGAAGCACAAAGTGAGATTATGTCCGGATATTTACTCTGGACATCCTGCAGAATCTGCACGAAATGCGTCATCTACATGTAGAAACAAATCACGCAATTTTACTCTTTAAGAATTATGTTCAACAGTTTTAACGAATGAATTAGACTCAGTTCTCTACTCAACAGAGAACATCACAGTCATATTATTAGGTCTTAGGAGCACTACGAGTGTGAAATGTGCAGTCTCTGTCTCTGGACCAGCACAAGCTCACCGCGCTGCATACCTCTTACCTTAAAATTCATCTCCTTTCTATTGCATATGACCATTCTTATTCAAAACCAACCAATTCTGGAAGATGTATAAATTTTCAACCACAAACTACCATGGCCATGATTTCTGACCACAATCATTGGACTGATGCATTGTCATAACAGTCCTATGCAGTCTTAAGATTGATTGATTTATATAGCATATTTCCTGGAATATCACTCAGACTGTTCAAAATCAAAGTAAACAAAGAATCATTATTGATACATTAAAGTCTACAACTCTACATACACAAAGTTTCTCTTGGCAAGTTGTCAGGAAGCCAGACAGCACTTCAGCTGCACATTCTTCTCCACAGTGAAGAGCAAGGCAAGACAACAGTCTAACAAGCCATGTGACCCTAATTCAATAAACACCACAGAATGAAACACAGACCAATAAATGTTAGAGACTCTTACAGTGATGATGACAACTATTACATTAAGTAAATAGCAAACACAAGAAAAAGCACCTAAATATACCAAAAATAGACTTTTGTCAACAGTTATGAAACAGCTGTACTTTGGTTCAGATGAAGACAGCATCATTTGCAGTAGAGATACTGCGTGAGATCTGAGTCCTCGAAGGAGAGGAACCTCAGCTGATGGGTCTGGTGGACGCGCATTTGAAACACGTTGGAGCTCAATGACTAAGCGATTCTACAAACACCAACTGATAAAATCAACAGCATCAAGAACAGTGCAGTTAAAACTGAAAGAGTTACTAAATTTAGACTGCTAACTTAAATATATGCCATGCACCTCCCATATTTACTGTTGCACTCTCTCTTTATGGTGCCACTCCACCTTACCTTGCAGAGCTACTCCATCCTCTTAGCTCTATCCCTGGTCGGCCATGTCTTCGGTCCACGACCAATGGTCTTCTCAGTGTGCCCAAAGCACGAACCTCCTTGTTCCTGAAACGAGGTTTTGAATCAGTCGGCCCTATCCTTTGGAATGCTCTTGACTCCAGTATGCGTTGCTTAGCAACTCCTAATTCTATGCTTTTTGAAATGACTTAAAACTTATCTCTTTGTCAATGTGCAGTAATTTGCTGTGGAAGCGCTTCTGAGTGATTCTTCAGAAGAGGTGCTATACAAATATTTTGTTACATTACATTACATTACATTTACAATCTCATTAGAAAACAACAGATGACAACTGAACTGTTACTCACCATGATCAAAGAGCAAAAGAAGTGAATTTCAATCTGCAGAGGATTCTCAGACAATGATCCAATCACATCTAAAACAGTTTCAAAATAATAATAGCAATCACATTTGAATCATAATGAACTACAGCACAATTAACTGTAATTTTTAAAATTTTAGCTTTGAGAATGCCAAAATAAGGCCTAGAAAGAAACAGAGTCAACAATTCTCAGAATTTGTTTAACCAAAAGTCACAACTCATTTACCTTGCTTAGGAAGACCATGAGAATAATCAAGCAGCAGACAAATCACATGATTCGATCGATGATCACATTTCATCAGAAGATGAATTATCAGATTCATAAGACTATAATCAATTCATCAACAATTTTAGCATGCATAAATTGTACAAAATCACAAGAAAACTAAATAGCATTAAATACTTGAAGAAGTCCTATCAGTAATCTCTATCTTTTAACTAATGTTAATGTTTGTTCAAAGTCATTATCAATGATGCAGAGCGGTCAATTAATGAAATGTACCGGTAATTAATAGAGGCTTCACAAAGATGAAACCCTTGCAAGAAGTAGAAAATAGCTGAGGAAGTGTTTTAAGTAGTGCTGTTCAATGATTAATTTATTTAATCGCGATAAAATTTATTAATCGCGATTAATCACATTTTCTTTAGCAATTTTATTCTGGTCCCAAAGTAGTAATTAAATTGAAATAAACAATGCACCAGTTGCAGAACAGACTTTCGGAATTTCAACTGGTGACCACCCCTAACTTTATATAGCACACGCGTAATCCATTTCAGTCAACTTTAAGCAAAAATTCGTGACGTTATCACTTTCAAGCTCAGTTTTTAAAAAGTTTCTTTACAGAAATATGAGATGATTAATTATGATGCGATTAATTTTTTAATTTTTTAATCGTGATAAAAAATTAATCACGATTAACAGATTAACGCGTTAATCGCGATTAAAGGACAGCACTAGTTTCAAGTGCAAAGTTTAACGTCTCATAAGACTTCAAATGACAGATGCTTTATCAACAAAGACAGGCTGAGTGAGAGACATCAAGACATCCATCATTGGATAACAAGAAGGACATTCAGTATCATAGTGTTTCCATCAAACATTCTTCCAATCTTTATCTCCTTTGAAGCTAAGTGCTTTGTTAATATCTCTTATGGAATCAGTCAACATAATCAGAATAAGTAGAAAATTTATTATAAACCCACTAAATTTGCCAAGAAATACAAGAACAGCTGAGGAGGTTAAACCTGTTGACATCTTTTGCACATGAAGGCTTCTTCTGGCTAAACTGTGAGCAAAGTTTTTCAAGATCTCCAAAAGTTACTATGAAATTTTAAAAAAGTTCAATTTAATAATAAAAACACAAAATATGTTACTATCAAAACAGAGAATAACTAGGATGATACTGGTTCTGAATAAACATTTTCAGTAACTACTAAACAATCTGTTTCACAAGCCTTGACTAAGACACCTGACTCCAATAATATGAATCAATTAACACATATCTCCACACTCACTCAGGAGTGTTAATTTTGTAGAAATCTTCATATAATGTTCCTTTTATTTCTTAATGCAGTTAAACAACTACTTGATTTCCTATAGAACCTTGACAACAATCAATGAAAGTCAAAGGCCAAAAGACAATCATCGAATCAGCAAATCACTCACAATTGCTACACACGGAATCCAGCCATGCAAACACCACTGATGCTAAATCAATAAACCAAACATCTTAAAGAAAACTAAATCACAAGAAATGCACAGAACTAACCACAGTCAACAAAGACATCCACTGCAGTCTGCATCAGCAAATTGGCCATCATTGACAAATGAAGAATATACATAGGGCAAGACATCTGCATCTCACTGACCGTCTCTCCCAAGCTGTCCTGGAAAACCATATGACTTTAAAAACTTCAAATGAACACAGAGACAAGAATATAAAACAGATTACAAAGAACAATTCTTTAGATGCAATAATACAAGAGAAATAAACTATATCAGAACAGTAAATTCAATGCTTCGGCCAATATAAAACTTTCCAAAATTTTATCAATCATACATCATATAGAAGCAGAAAAATCAAGATAGAACTAAGCAAAATACCAAGTTATACATTTGTTAATTAGGACTGATTAAATCCCTTTGAGCAGAATAAACACTTTTACATTTACACTAACACTGCATTTCAGTATTTATAAAACTATTCTCAGACCACTACTAACCTATGGATGCGAAGTCTGGACACTGACCTCGGCCACCAAAAGCAAGATACAAGCAGCAGAGATGAGAGCCTTAAGGGCCTTAAAGGGCTCACACTAAGAGACTGGGTATAAAAAGTATCATACAGTATATAGAGGAGAGCCAACTGAGATGGCATGGTCACATCAAGAGAATGAGAAAGGAGATAATGCCATTACAAATGCTTTTATGGCACCCACCAACTACCAGACCAAGAGGACGGCCAAGAAAACGATGGATAGACAACATCAGTGAAGCGCTAGAGTCCAGAGGAACATCACTGAAGCAAGTGGAAGAAACGAAGATCTACATGGACAGAGATGTGTGGAAAGGCTACTTCGCAGACAGACCACAAGTCTTACTGCATCGGGGTACAAGGTACTGCATTTCAGATAATTTAGTCTAAGAATAAACTCTGAATTCAGGAGTATTTAGGTTCATCAAAAGTAACTACCGGTAAGCAATTAAAATGCTGAGAGTGCTTTTGTTGTCATGGTGTGGCACTTACACTATGTAATGTAATGTAAATTTTAAATTAATCACAAGTAAACAATACCATAGCACCCAATCAAAACTAAGCAAATCTGAAAAACTGAAAGCAAACCAGCTGAGGAACTGCATTTTCAACCAACAGGAGGTTTCTTACCTGAAAGAGTTTCCACATTGCCTGTCGAACATCTCCGGCATGCTGAAGCGCCATGTGGCTGAGTATCTGGACGACAGATGACATCTTGCTCTCACCTGTTGAGCTGTGAGGAGGAGGAGGAGGAGGAGGAGGCAGACCATCCAGCTGACCACCCAGGTGCTGGTGATAGTCCTTCAACCCACAAAGGAGCACTCGGCTGATGATAGTCTTAGGAAAACAGGAACTGATGCAAAAAAACAAACAGGCAAATAACGAATAACTACAAGTACAGCAATAAGCATTCAGTAACAGTGACATAAATGTCAAAAGTGCATCCATTCATTCCATTTCAAGTAGAAAATATACACAAAAGCACACAATATATTGGTATAACATAAACAATAGTGTCAATAATAAATATTCATTTGCAGACATAGTAGACACAACAATTTCAACAATTGTAAACTTAGCAAATGTAATTGCATCACAATGGAAACACTCCATCATCCCACTCTTGAAGAACTGACTTTTGGTTTCTCAAAGATTTTGGATCAATATAATTTAAGATTTCTTTAAAATAGCCTCATAAACTGGCTCCAAAACTATCTCCCCACCCTAAAAACCCTCCCTCTTCCCCAACAACAGAAATGGCTCCAAAGTGAGATCTCTCTGACCATAATAAACAAAACCTACTTTGCCGTCTTTACAGCGCTTGCTATTGCATCATCAATCTCTGATAATGCTAATCAAATGGCATTGTTTCTACAAGTCATTTGGAAGTTTTTTTTTGTAATCAATTGATTGGGCAGAGTTTGATTCAACTAGGAAGACAGAGCCAATGACTGTTCCTGAAATCTTAAACAATCTCCTAAGACAAAGCCTTGGCCCAGTGCTTCCACCCCATTGTATGCTTCAGTCAGCACTCAATCAAATTACATTCCAGTTATTTCTTATGATCTAGCAAAGTATTGTAACAAAGAATGTAATGCATTGCTAAATCAGAAGTGTGTGTCATCGAAATTCAGTTTCTGATCTGCCATTCTCATGGCCTATTCAGATGAACAATAAGCATTTTAAAATGCAATAACAGTAATAATAATATCCACAATATTAACCCAATATGAGCCACGACCCAATCAAAATGCGGTGAATGTCGGACAGATGCTTCAAGCAGAGCATTGACACTTCGGTTGGCAAAGTCACCCGACCTAAAATATCAACCAACATCAGTGTACCACATGGAAAACATCAACAAAGAGATTAAATACACTCAGCCAAAAACAAAGACAACACTACAATCTGACAAGGATAAACAACAAAACGCAACAACGTACGCGCATGCAAAGCACTCGGAAGTTATGCGGATGAGAGACTTTGTGGGGCTACAGGTCATCCACAGAAACAAAAGCTCATTCAGACTCGACGAATGCGGCATGCTGCGACGCTCTGAGTACTTTCGACTGATAAGGCCCAGCAGATCAATAGACCACTGCCACAAAATGCAAATTTAAGACAACATACATTAGCAAAATATACAGAATGGACACTGCTGCAAATAGACAAAACAGTGCTAGTGACACCATACGACTATACAGTAGCAATAAACTTAACTAAAACTCTGACCAACTGAAATCCACGTTATAAATAATACCAAGTCAAAATCTAATGACGAGCACTGGTCATTGGAAAATGGGAAACTATCTCAATCACACAGAAAAAAGAGCATTATACTGATGAAATGATTGGCGTCCAGGCATCTGGTTGACTGCGAATGAAGCCAATGATCAGAGATTCAATTTCATTGATGATTGGACTCATTGACCTTTCATCAGCACCTATAGATATTTCAAGCCATTTATGTGAACTTTATGCAACATTAAATAATAAATGGTACATTAAAATTTGAGAAAATTTTAAAAACAAATATATTATATGTATTCTTTATAGTTGAATATAAGTGAGTGAAATCTACATTAGAAAACTACAACTTTATGAAGACATAAAGCATTTTAAGAAGTGAAAAGACCTTTTGCAACTACTCCCATCTCCTGTCTTGACAGATGTTCATTCACAGCTTCATCATAAACACTGCACAGGTATTCGAGAATGGCCTGTCGTGAAGATGGAAGCGTCCTGAGCAAAAACAGCGATGTTCTGGCAAGTTCTTCGCCTGGAATATTAATTTCGTGGGTCAATCCTCTAATGAATTTTGACACATTGCCAAGAATTTCCTGCAAAATTATATTTGCAAATGAGTACAAACAATTTAATGCAGGTCCACATTAGAAGTGAAATGACCTGATGATTGGCAGAACAAGATTAAAACCCCATCTTTTTCCCCTAGCATATCCATGTCATCTGGTTGTCCAGCCAGATATCCTGAATTGAGATGTATCTTGGGCATTTGTGATTTGGTGTGCCATTGGCTGATGCTTTTATGCACTATAAAGTGGCACTATAGAAATTGATTAGATCAGAGGTTCCCCAACTTTTTGGATTGCGGACCCCTACTTTGTTCCCAGCTTAGTTCGCGGACCACGTTATTTAACAAGTAAATGTTACAGTTAATATTTAATTAGAACAACAGGCAGACTATTCCCACACCAGTTGGTCTACTTTGTTTCTATTATTATTATTATTATTGTCAGACAATTTGCTATAGCACCGTAGGTGAGCGAATGGCACAAAACAAGGGTGCTTATTATTATATGCTTATTATTATAGTATTATATATTATATTATTGTTCACTTATATTTAATAGATATTTAATGACTGTAAAGATCTTATTTGTGTTTTGACGTGCTCTTAACTGGGTTTAAAAATTTTGTTCTCATTTCTTCTGTTAGCCATTACGGCCTAATCTCTATAGACCTTAGGCCTTACTCTGATTAGTGTGTGGTGCTATGTACTTGACTATTTTTTTCTGATTGTTGCTGAGGTCTGGTGGCAGGGGCAGTTTCACGTTGTGGATGACTGGGAGGCATCCCTCACCAAGCCTTTTTGCTAGTCAGGGTTTCAGAGGATTTATCAGTGCAAGTCATTGCGCCGCTACATTGTCCGCCAGGTAGTTGCATACAAAACAGAGCTGATGACCATTTTTTGCTTGTTAGCCTTTTTCGCAATTTCATTTCATCCCCCACCAACTTCCTATAAATTCATTGCATCCACCAACCAAGAATTCCTGGAACTGCCACGGTTTTTGCTTAAGATTGATAGATGCAGCTCTAGGTGGTCTGGTGGCGGCCAGGGGAATTTGTTGTCGGAACGACATGAAAAGAAAGTACTGACATGCCTTTAATTTCATCTTTCTTTCTACAGGACCAGGCGGCTGGTAACTGACTAAGCACAGTAGGGAGCGAAATATTTCTTCAATGAAACAAAATCTGTTATAAATGTCTCAATAAGGACTTTAAATAAAATAAACTGAAGTCGTCTGCTGGGCCCTCTCGCGTGACCTCCTTCGTTTCCCCTTTCCCCCGCTAATATTATACTCCTGCTGGCGGTGTTAGTATAGACCTAAATCTATATAATATTATGTAGCTTTAGTAGTATATATGCCTTATGATTTTACTAATTGTTATTGTTATTGGTGACTCTACCGGCACACATAATTTGAAAACAAAACTATGAAGTGCTACTGAATATTTTGGTAGGCCCTCACGGACCCCTGCCATATCCTCCACGGACCCTCTTCGGTCCGCGGACCACAGTTTGGGAACCGCTGGATTAGATTGCATAGCGATACTGAGTTGGATACAATAATATAAATATCTTTATTTCACACTTGCTGCAGCCAAACACAAACATAATAATAATAATAATAATAATAATAATAATAATAGTTTTAGAGTGGTTCAGAATTATCTGTCCTGTGCTGTGGATTATCTGTCCTGTGCTGTGGTTCAGAATTATCTGTCCTGTGCTGTGAATGAAGAAAGCAGTAAAATGGCCACTGAGGCTCAAGTCCGCTCAACTAATAATCTGAATGCTATCTACAATCGAGTACAATTAATGCAAATGTAATCCATAATAACACATATCTATGATGCTTTAAAACGCACTATATAAATACAATATACATAAACATCGTAAATCTTGTTGAGCGATAATAAATGTCATCTCTACTCTTTTACTAAATTTTAAAATTTTCAGCATAAAAGCGAATAAATAACAGAATCAAACTGTAAAACAGACCTCAGGAGAGACGCTGGTGCTCTTATTAGAGCTCTGAATATCAGTGGACATGGCAAAAAATCCTATGATAAAGATTTTGCCATTGACATCTATTACATTTACTGTTAACCATAGAAATTAATACTAGCAATGCATACATATATCTACATCAGGGAGTCTAACAGACTCTCTGTCTACACTCTACGTACATCGACTGACCAGAGCCAGACCAGAGACGGATTTGGTCTGTTACCTATTTACGGTCTGCCAGCTATGTCAAAAAATTTCTAATGGCAATCTGAGGTCGTCTATCGCATTTTGAGTCCCATATATTGACACTTTTGATTATCATGTTATGAATTATGTTTGACCTATTTCGCAAAGTAACTAAGTAAGTAAAATCTCGTAAACTTATACAGCGCCCTGGAAGTAGTACAGTAGTAGCTGCTTATTCTTATGAGATTAATCTTTCTTGAAATAACTATAGACAAGGTAGTTTGTCGGCCGGGCAAAGGTCAGTATATCTATGAGGCGGCGGGCAAAGGCATTATGAATTTATGATAGTGACGCTATAGAAGTTGATGGATATATTGCGCCACACATATTTTCACACGAGACACAAAATTTTAAAAAGATAAATGATATTGGAACAATGGTTCAAATCAAATCTAGCATCATGCAGTTATGAGCGGCTAGAATTGACCGACGGATATTATGAAACCAATAATTTGTCTGACTGAACAGCTGGAGGGATAAATAAAATAATAAACGATGGCGCTATATCAATTGGGCAGAGGTCATTGTCTATCGTCGTCGTTTACTCTTATTAAGGAGAAGAAAAGGAGAATGTTGAGGGGCACGGCAGGGTACTCGTCGTGGGGAGGCGGGATGGCGTTGGGGGCTCTGTGGCCCTTTCGCCGTTCCGTGGTCGGCGCTTTCCACAGCGACAGCTTCTCAAGGATCGGAACGAAGCCGGAGACTCACTCGGGACACTATAGGGTTCACTTTTCTATTACGAAATGGTGCGATTTATATAGCACTAAAATGTTCCAGACCATCTGGATGATCGATTGGACTGCCATGCTGATGTCGTCGATTGCTTGGATCTAATGAATTTTCGCTTCTGAATCGCGGGCAAAGAAATCTTTGTGTCATAGTTTTATGCTCTTTTCTTGCAGAAGTGCAGATTGCAAACAATATTCAATAACTGTCGTCGCTGTTGCAGAGCTGTGCTGTTTGTCATTTTGTTTGCCTGTATTTAGGAGAATTATGACAAAATGAAAGCGTTGGTCGATGATCTGAAGCAGAAAGTTTCTACAATAGTCGAAGGTAGGAAATGCTTATGCATATTTTTTTAATTTTGCATTTTAATTATCTTATTATTATTGTTGTGTTGTCGTTTACTTAAGATGTTTAACGTGTGAATTTTTGCATGCTTAATTGTAGGTGGAGGAGAAAAAGCAAAACACTTGCATCTGTCAAGAAAAAAACTTTTACCAAGAGATAGAATATCAAAACTTTTAGATCCTTTGTAAGAATACTAATATGGCTAATTTCCTCAGATTATTTTACTTAAATGAATTACTAACAGTTTCAAATGTTCTTCTAACCTGCTATTTATCACCTTTGAACATGAATATAACATTAATGCATAAACAGGGAAAATCAAGCATAAACTTTTATGGACTTACTGAAATGAGAGCATTTGTAGGTCTTTTTGTGTTCTAGGTCATCATTTCTTGAGTTTTCGTTCTAGGTCATCATTTCTTGAGTTTTCGTTCTAGGTCATCATTTCTTGAGTTTTCGCAATTGGCTGCTTTTCGACTGTACGGAGACGAAGACGTTCCAGCCGGTGGAATAATAACGGGGATCGGTCGAGTGTCTGGGTTGGCATCTGTTACATCCATTGTCTGCATTTTGATCTATTTAACAGATTCTTTTACGAGTTTATCTTTGATTAGGTGTATTCTTTGCAAGGTTCTGTATTTCGAGATTTTTAAAGGGGCCATCCATAAATTACGTAACGCGATTTTGGCACTTTTTTGACCCCCTTCCCCGACGTAACAAAACGTCAGACCCCCTAAGGTATGATGTAACAATGGGCCGACCCCCCCCCCATTTTAGTCCTCCGAAAAGCCTTGACAAGCAAAAAAGGTCGTCTTTGTATTTTTCCTCAAAAAAGAGGTCATTTTTCCTCTCCAAAATCTCTGACAAGCAAAAAATAGGTCATTTCGCCTCTGCAAAATCTCTTACAAGCCAAAAAAGGTCACTTAAAAGTTTTTTTGCGTTACGTCACATTTACGGACCCCTCCCCAATCGTCACACTTCATCACAAATGGCCGGACCCCCTCCCCCTAGCCGCGTTACGTAATTTATGGACGACCCCAAAGCAGTATCAGTTGTTGTTGTTATGTCTTAGAGTGGAATGCATTATTGTGGCCAATGACCCAACTGTTAAAGGTGGAACTTACTACCCAGTAACGGTCAAAAAGCACCTTCGAGCGCAGGAAATTGCTCAGGAAAATCGTTTACCTTGCATTTACTTAGGTGAGTAATTTGAACATGTTGACTTCAAAGAGTTTCCTAGTAACAGGCTTCAAAGGGCCCAGCAATTGTAGTTGCTGCAATTGAGTGTGTTTGAACGTGATTCCCATCTGATCACTTTTGGCAGTTTTGCTAACGTATTTCCATTCTTCTGTAGAATCTGTTGTTCATTACAGGCGATCTAAATAACTTGACAAATGGTAATTGCATCTCTATGAAATATTTACAGCAGATGTAAGTTTGAAACTGTTTTCCATGTTTCACCAAACTTGAAATGCTTATTTTTGAAGCAAATTATTATTATTATTATTATCTTGACAATTTGTGTAGCGCTATAACAGAGCTTGAAGCCAAAAGCAAGAGCACTTTACATAAATGGAAATGAAATGTTAAATAAATACGTCTTCAATGCAATTGAGAACCGTTCGACACCGTTTAAAGGCGATCCGCTCCGGAATCCGAAGCCAATGTAACTTGTCTCTCAGCAACAGGGTTACATGGTCATGCCACCTGATCCCATAAATCAGCCTAGCGACAGCATTAACAGCCAATTGAAGGCGGTTCAGCTGATTAACTGGAAGACCAAGTAAAATGCTGTTACAAAAGTCGACTCTGGCTACGATAAGAGCACATGCAAGTTGGATCGTGGCTGGAATTGAGATGTACCGACAGTTCTTCTTAATTTTCCGGAGTCGATGGAAGCAGTTTCTGGTGACATTACTGACATATCTTATGAACGTCAACGATTCATCGACCAGAACCCTATCAGGTGAACTTTGGCGGACAGAAAGATGACTGCATCATCAATCACGAACGGTGCACGGTTTATCAAGTGATTTCTCCATGGCGACCTAATCCTTAGAAATTCAGTCATGGTTTCGTTGAGTGCAATTCGGTTCGCTGAAGTTGGAATGAAAAATTGGAATGATTGAATGATTAATAAATAGATTTTATTTTTATATATGAATTTGAGTATTACAGATGCTTTTCTTTTCAGTTGATTCTGGTGGTGCTAACCTTCCAAGGCAAGAGGATGTTTTCCCAGATCGCAATCATTTTGGCAGAATTTTCTATAACCAGGCCGTCATGTCGTCCAAGGGCATTCCACAGATCGCAGTTGTCATGGGCAGTTGTACGGCCGGTGGTGCGTACGTCCCTGCAATGGCAGATGAAAGCATAATTGTGAAGAATCAAGCGACAATATTTCTTGGTGGTCCTCCTCTGGTAAATTGTATTTTCAGAAATAATCTAATCCTCATCTTGTTCTATTTTAAAACATGGTTAAATAGCTACTTATGTCTTTGCTATCACTTTCAGTGTACTTGAAGGAATTTGAAGGTGATTACAGTCAGAACCATTTGATGTCTTTTCTTTAAAAGCTGTAATCTACTTAGTATTGGTGTCTAGTCATCTAGATTATTGCATGCTCCTCTTTATGATGTCACAGAATCAGATCAGAAATGCAAAAGTCTAGAGTGAGAGTGATGTCAGAAACTTCCAGATTTGAACATGTGTGCCTTGTTAGACAGTTATTTCATTGGCTTCCTTAGCCTTCCTATCAAATAGCAAATTAATTGCAAGAGCTGTCTTTTTTGGCCTATTAGACCATGTTATGTAATGAACCACATACCCACCATATATTGCTCCCTGATCTGCATTGACCTGTTTGACCTGGATCCAACATGGCTTTTGGATTTTAGGCACCATGGCTGATGCCTAAGCATTATGATAATGGCGCCATGGAAGTTGATTGATTGATTGTCAGCAGTCTGATCGTAATGTATGTCAGTGCTAGGTTTTTGGCTCCTGGTAATATCACAGAGTTTATGCAGTGATATTAACTGAGTTTACCTGTATGTCTGATGTGATTGCTGTATTTTCATTCATTTAGATTATATCCAATTTCAGGTGAAAGCGGCCACAGGTGAGGAGGTCTCTGCAGAAGATCTTGGAGGTGCAGACCTGCACTGTAGGTAAGTGAGTGTGCTAATATGTAGATGATGTCATCTGCAAACAGTTCATATAAAAGGAAAACCAAAACCATTTTATATTTTGGACGATTTGATTTTCCATCATTAGAAGTCTTGTTCTGTGTTCTTTAGGAAATCAGGGGTAACAGACTATTACGCCACTGATGATGAACACGCGTTACATTTGGCTCGTAGGATTGTACGAAATCTGAATTATGAAAAGAAACCAAATGTGAGGTTTTAGGGCTTTTTTACTTCAAATGCGAATTAAGTTTCTTTCTTGTTAGGGTTTCAATTTCTGTGGGTTAACCCTTTTGCCCTGTGATCCCTATAATCAATACATTTTGAAGACTAAATATTGGCCTTTAGGAGCAGAAGGGTTCAAATGTTCCGAGTCCTCGGCTTATCAAACATTGAATGCAGTTTCACATAAAGCAGTCAGCCAAATGGCTGTTGGAGGCAGAATGCATTGATATGTGAAGGATTTTTTGTTTAGAAGTGAATTGACAAATAACCTTTTCTTTGCATTTCATTATGTGGAGATCAGAAGAATTTGTAAGACACAAAGTAGAAGAATGGATGGCTCTTTGGAGCAGAATATGAGGTCTTATAAGTCAATGCTAGTAAAACTTAAGATTATGTTTCATAGAGGAAAATATGCAAAAAGAAAGTCAACTGTAAGTTTTGCAGTTAATAAACTTTGTAATTTCTGATTTTCTTCCATTTCTTTGTTACTAATAATAGGTGACTGTCACCGTGCCTGTGGAGCCTCTCTTTCCAGCAGATGAGATCTATGGAATTGTTGGAGACAACCTCAAAAAGACGTACGATGTTCGAGAAGTGAGGATACATTTTGACAATTCCTTTGTCGTTGAAGTGGTTTTAAAAATATAAAATGCTCATTTAATTATTGTCAATGCCACTTGATTATATTGATGATATTACTTTGATTGAATTGTACGAGAAACGTGACATTTTTAATGTGCCATGCTTTAATGGTTTTGAAGGTAATTGCTAGAATTGTGGATAGAAGTGAATTTGATGAATTCAAGACTTTTTATGGAGAAACGTTAGTAACAGGTACGTTTAAGGTGTCTTGAAAATATTATCATTGCAAACTTTGTTTAAAGTTGTAGAGGACTTTTATTGTTGAAATTTAAGGACAGAGCAAAGGATTTTCTTTCTGTGTTCACTTTTTAATAGAGATTTCTTGCCTTGAGTGTTTAATATTGGAAAGCAGAATTTTTAAGACATTTAAATCATTTTGAAATGTTTTTCATTTATATTTGCTAGAATTTTGTACATTTGAATAGAAATTGAAGTTAATTTAGTTTTGGTTTAAACTTAACTTTTGTGTTGTGTTCTGTGTGCTGGAGGTTTTGCTCGTGTCTGGGGCTATCCAGTCGGCATTCTGGCCAACAACGGAGTCCTCTTCTCAGAGTCAGCTCTGAAGGTCTTTGACCTGTCTTCTGATGATTTGCTAACTTTGAAATTGTCATTTCATATACTTGATTATTTATGTAGAATTTTGTCTCCATTGGATATGTTAACTTATTCATGAAAAGAGATTTCTTTTAAAATGGATCTAGCATTTAGATTATTAAAGGTTTCCTGTTTTGTTTTGTTCTGATTATTTTCTGTAGGGAACTCATTTTATTGAGCTCTGCGCTCAACGACACATTCCTCTTGTATTTCTGCAAAACATAACAGGTATAACAGCAGAGCTTCTTTCCTCCCATTAATCTCTGATTGGATGCCACTTGTGTGCATCGGTTCTGTTTCTCCGTTATAGAAATGCAATGCAAATTTGTTGGCGGTGCCTTCCGGTCTAGAGCTGCAATTACTTTAATTTGTTTCTCTGTCAAGGTTTCATGGTTGGAAAGGAAGCAGAAGCTGGTGGAATTGCCAAAAATGGAGCCAAAATGGTGACCGCAGTCGCTTCAGCACGTGTTCCAAAGTTTACAGTCATCATTGGTGGCTCTTACGGCGCTGGAAACTATGGAATGTGTGGCCGAGCGTACAGGTTACTGCACTTAATAGATGTTTATAAGATTGATTGCAGTGAAACGTCATTATCTTGCCTCCCGTTAAGCCGCCAAACTCGCCTCTCACCATACATTAGTCTGGAATGGATTCCATGCCATGCATTTTTCCCAGGGTTGAAAAATCTAGGTTTATATATAAAAAATAGGTTTTTAGGGCTTTTATGTTTTAGTGCTTTGGCATATCAACACCCATAAAGACTCTATATTGTCATATATGTGTTCTACTGTCTGCAAAGAGTAAAAACTTTATTTTATGGAATGAAAATAAAAAATCATTCACATTGCTGCCGTTTGTACTTGTCAAGCAAATGAAAGTGCATATATTATTTGTAAATTGATCTTTGTCTTACTCTGCATTGTTTGATTTTCATTTACCTTTGTTAATAGTTATGTGTGATATAGAATTCTTTTATCGATTCTTCAGTCCTCGGTTTCTCTTCATGTGGCCAAATGCAAGGATATCAGTGATGGGCGGTGAACAGGCAGCGAACGTCTTGACAACCGTTGCCAAGGAGCAGAGACGAAGGAGTGGACAAACGGTGGGTGGTGTGAGAGACTCCCTGGTCAAAGAGATTGTTGTTGGAAACTTCCTGTTTAGCAGATTTTAAAATCTTGTCAGTTGTTATAGCACAAGTCCGAATGCTAGTTTTCGAGGCATATGCTAAGTCTTGTACTATGATTAGGTTTCGTCTTTTCTTGCAGCTCAGTGGAGATGAAGAAAATGCAATAAAAAAACCAATCTTGGCAAAATATGAGAAGGAAGGTCATCCTTACTATTCCAGTGCAAGGTAAAGCGTTACAGAGGGCAAGTTCACAAACTTTGGTATTTTGTAGTTTTGATATTCTATAGGGCTTGTCTTGCCTTATTTCTTTTGCTTATACTGTATAATGATGTAGTGCTGTGCCTATTACTTTTGCATAATTGCATCAATAACTTGTAAATATCAGTTGAAAATAAGCATGCACATTATTTGATTATAGGCTTTGGGACGATGGCATTATTGATCCTGTCGATACTAGACTTGTCCTGGGGCTTAGCATTAGTGCTTCACTCAATGCACCCGTCGAATCAACAAAATTTGGCGTTTTCCGTATGTAGTGCTGTTGAGCACCTGTGTCTTCACTTCTCAGTCCAGAATTGTGTTTTGGACTTTGTTGGTAACTTTAAATTTGGTAAATGTAGAATGAATTGTGAAACAATTTTTGAAGTAAAGTTGAAGTGCAATTGAAAGACAGGAATTTGTAATTTGAAATTGATTTCTGTGATAAAATTTTGTTGTTAAAACTATGCAGAATTTTAACAACATTATACTGTAACTGAATGGTCTTCTGTTTAAAAGGAAATATTTGTTGGTTTTGCATAGATGAACTTTACAGATTTATTTTGGTAGTAAATTACACTCATTATGCAATGAAAATTCTACGTAAATACACAAATGACAATGTTATCCTCATTCCAGTAATGTTTCATCATATCATCATGAACATTGGCTGAGTTTTTAAAGATGCTCTTACTTATGAAAAGTGTTAAATGTTGCAGCTGTCTATATAACAAAACTACTTTAGCAAAGAAGAAACTTGTATTTTGATTGTTTACTTACATAATTATATAATTTGCCACAATATCTTGAAAAATACAACCACATAAGAAAGTGAAACATCTGCCAAGAGATGACAACTAAATAGATTCTAAAAACATTACTTTTGATCTTTGTAATGAAATTGGTTTTTTGTAAATAAACGTCAAAATAATACATAATTCATTTTTTTCAACAATGAAGGAAAATACCAAATTTGACACAAGCAGCAGATGATAAATCGTGTTAACTGTAAAATTTTCAGCTCCATAATTGAAAATCTTAAAGAGATTTGAACTATAAATAATGTTTATATATATATATATATATATATATATATATATATATATATATATATATAATATATATATATATATATATATATATATATATATATATATGCAAAGCAGCTCAACTACACAAAAATTACAAATACTAAAAGCATTTAATGTTACCAATAAAATTGCTTGGCATCAATTGTATGTTTTAAACGTGCAAATACAAAAGCATTGTTAATTGTTCTCCATCTCAGATGACACAAAGTTTTTGACTTTTCAAAAAAGAAGCAAGCCACCACCAACTGCACTAAAATGTCTATCACTAATAGACTCTGAAATGCTTGAAATTCAAGTTACCATAATCTTTCATTTGATAACATTTTCTTTGATAGATCATGAATTTTTTTAGTTGCTCCCTTCACCTCTTCTGCAGCAAGTTCCAGAAGGTCAACTTGAGAATCAGACAATATGGATCCATGTTGGCATAAATCAGCAAAAAACAGAGTAGAAAGCACGTTGATGTCAGTAGATGGTGCTGTTATAGCAGTCGATGCTATGCTTATCAGCTCTGAAACTAATGATATCTCTTTTGCATCCGTTTCATTGTCTTTACCTAAAATAAAAGTAATCAAAAGCTCAAATTAATCTGTAAATTATTTTATAACTCACAAATTAGAAATTGGCAATAACTGTATATTTAGTACTGTCACAATCAGACACAAGGAAACTATAAACCTCTAAAGGGTTCAGCTAGAACTTAACTGTCAAAGCATAGCAAAAGTTCTGCACTGTATTCTCATGGTTATTATTAAATGGACTAATATTAACCGGCTAGAAGGCGACGCAGAGCTGCTATCATCCCCGAAATGCCTCCAACTATGCCATCGATATTTGAAATGACTTGAACACAGTGTCTGTATCCAAAATAGTAGTGGTTGTCGTAAGGCATCTCAGTCTCGGATTTCATCTGTTCCTTGAGCATTGTATCCAATTCAATCTGAAATCGACACAAATGCAAAGTGAATACATGGATCAAAATGTTTATCCATTGGCACCAATTTAAAAGCAAAGCCTGGCTTCAAGCCGTTCTGCAGACAGTAATAATAGGTTAACAGGTGGTGCTCTTCACATCCCAGTGTAAAACAGAGCTGCATAGATTCCATCATGGGTTGGGCAATCAATGAATTTCACCGGGAGGGATAACTAGAGGATAAGAAAGCCACATTTTAAAAGTCCATTCGACAACACTGAAGTCAGCACACCTGGACTGTAGCTGGTCCAAACAGCCACAAAATCTTGTGCAAAACAAATTCATGTTTGAAAGAATTTGACAGATTCAACACCATCACTAGAAAATTCTCAATTTCCAAAACATCCGAGATCCAAACTCTAAATATTAAAGCACCAAACTTCTCACCTGAACCAATTGCAGCTTACGAAGCAGAGCAGCGACCGACGACACAGCAACTACCATCTGCCCCAACAGACTGTCGATGTCTTTCTGCAAAATTAAAAGTCTCAAGTGTACAAATGAAAATCATGCTCAAATATCTCCTACTGTAATTTCCTATTGTAACTCCATTCAAATGAATTTTAATGAAGCACAGGATACCAACTTTCAGCAACAGGCAAAGTCCATTTAGACATGAAGAGAGAATAAAGGCTTTTCTTAATAAAAAAAAAAAAGCAAACATAAACACAGTAAGGCCTTCAACGTACGCAAATAGATGGCTTTGGCTGATATTTGTCGCTCAGATCAATCATTTCAATCTCGTGATCTTCTAACTTTTCAATTGCAGCGCAAAGTACTCGGTCAACGACTTCACCACATCCATTGACAAAATGAACTTTGACCTTTAAGCTCAACTGATAGGACAAAACACAATGGAACTTTTCATTACAAAAGATCATCAATATTACCAAACAACAAATAACTCAACAGACATACACAAATATTATCATATCAAGCAATTTCCAAAGCCAGAGGAAACTGAGGAATCTTTTAGTTATGAAACAAATTTTGGACCCTCCAAACAATAGGGAATATACAAATATTTCTTAATTTTCTTTTCTAACAACAAAATGCATTCTAGAAATTAAAATCCAATTGCTTAAAAATTCTGGAAACTTCTTATTGACAAGAAGATAAACTGAATAGCAAAAGTCTCTCGCCTTGAACAGATAAGTGTCATCATTTGTGTTGACTAAACTCATGCTCGGCATTTGAGTGGCAAGAGACAGCTGTCCACAAAGCTGACACAGTCTGTAGACCTGATCAACAACGACAGGAGATGCCTCATTCACCAATGCACTCACTTGATTTGTGAGGCCCTTAATAAATTGAAACAGACAGAAAATAATCTGAGTGGTTGATCAGAATATTTAACAGTTTCTTCAGAAACAAGAAAATGTCCTAAAATTCAAAACACTTGAAACATCATTTCAAAAGCACAAAGTAAAGAATTTTACAGTAAGAAATTCATAAACACCTGCAGAAACAGCTGGATCTGCATGCCAACAGATGTTACAGTGATTGTCACGTTGTTACACAGTTCAGAAACAGCATCAGAATCAATGCTATTTAATGAAGACAGCCAAACTGAGGCAAGCTTTGACATTGAATCAAAAGCAGAAGTCAGACACAGACAAATCGCATGATTCGATGAAGTCTGAAGAAAATCTAAAATAATTCATAAACATAATAAACTGTAAAATCTTCTCTGTTTTTGCCAAAGCTCTAAGACAAACATGTCTGCTTTATCCCTTCACTTTGCAGCAGACAAGCAACATTTATCACAACATTTCTTTTAATTCTAGGTCAAATAGAATTAAATAAGGAAGAAGCTAGTTTCTGAATCACCTGGATGAACAGAGAAAGAGTTTGTCAGTTGAGTCATGGACTTAAGAATCGAATTACAAGACCAAAGAAATTTATCAGCTAGAGTCTCCTTTGATGCACCTGCAAGAAATGTAAACATTACATTCATAAAAATAACATCTAATCAATCCCATAAAAGAGTTTTTAACTTCTACAAATTTAAGAATTCAAATAAAAATGAAATAAAATCTTACCACATTTTTTAAAATTTCAAAACAATCTGTAGCCGATGAGCAAATGCAACAAACCCACCAACAAATTTGATCATAATTAATAATAAGCAATTAGACCCATCAGAACTAACGACTGTAAACTACCTGGAGACAACAACTAGATATAAAGAGAAGGCACAGTGACAGGATTCCTTCTAATCAAAGATCAAGCATAACTGAGGACTCACTTCTGAACCAGTCAACAGACGCTTTAAGATTCTGCTGACAGTTTTCCATGAAACACTGAACTGACAATAAAGAACGGCTATTTCCAAAAGAATGGCCGTTGGCCGAGACCGGAGAATCTACAAAAGATGTCAATACTTACACACACACTCACACACACACTCAAGTCTCAATAACAAAATCACATCTAAGCCAGGAAAAACACCAAGCAATAATTACAAGTTTAGCCAAACAAAATTCACTGACCTTCAACACTGGATAAGCTGAGATCCAGAGAACCAGAGCTGATGTCAGGATCCAACACCCTCACTCCGATTGAGCTCTGCCTACGAAGTCCCTTCTTCCTAAGTTTCAAAATTCACAGTAATTTCAAAACAAATATTTTTTATTGGTAAATGAATGAGTATGTAAACGATAGCTTTGCAAATTAATTGTCAGAATTTATAACTACGACTATATTAAAGTAGATGCGAATAGAAAAATGCTCACAAGGTTTCCAAGAGACAAGAAGAAGCCGCAATACATGATTCACTTTCCCAGCTATCGCTTGGATCAAAAAATATGCCATCAGCATCCCCACAGTCAGGATTCTAGAAATATGAACACAAACATTTCTTACTAGTGATAACATATTAAATCTGCTTTTCAATGACAAAGTTCAATACAACAAAGCTAACAGCACCAGGAACAGCACTAAAGCAAATTTTTGAAAAAACAATAATAACAGAAAATGCTAGACTATAACCATAAAAATTCAGAAAACAGTTTCAATCTGAAACCTCAGATGCAAAGTAAAAATAATTCTAAACATAAAGCCAAGCGATCAGAGAATTCCTCACTTCTGCCGATTGCAAGAATACGAACAGACCTCATATAGTTCTTTCATCTCCAATAATTTCTGTTCAAACTTCTCCATTGTCCAAAATGTGGAGACATTTAATCGCGTCTGAAGGACTTTTACGAGGACCTGGTCTTTGCATTCATCGTATTTCACTTCCTGCATAAATCTCTGCAATAAATTGCACCAACAAGCACAAAGCTTTAGTTTAACGTATTTGAAATAAATCCATAGTTTGCCAGTAAGAACTTCACTCTGCTGTAGAAAACTTAAAGAAATATTTCAAAAATTCATTTAAAAATTAATTAAATAATTAAAATTTAAATTAATTTTGACTCCTTCAAAACAGATCGTCACACCGTGTCTCTCTTCAGAAAGTCACTGATTTTGTTTGCCTCTCGCAGCATCAGCAGAAGTCTAAGAGGATTGTCAGTGGACCCGATGGCATTACGACGCTGCTCCGTCTTTGCCAAGCTCTGCTTCTCTCTCTCCACCAATTCCCTCAGCCTCTCTATTAACAGTGATTCATAGTCACTCAGCGGAACCTAAAAGCAAAAAAAAATCTCTGCCACATTCACGCAGGTTAGATTTTATACATATATGTAGAAGCACACACCTTCATAATATAAGTCTAACTTTATGGCACTAATAATGTTGGTGCAATACATAAATTTAAAAACCAGAAATTCAATAAATGAGTGTAGTATTAAAAAGAGTGACAATGAGATTGATTACACATCAGAGATGAAAAACCTCTTCCTTAGACTCTTCCAGTTGCAAACCCACATTCCGCATTGACAGCCTGTTCTTCAAATCCTAGAATTAAAAATAGAAACAAGCACTAAAAGAATGGCATTAGGCAAGCAACGTCAAGAAATCTATAGCTTATTAGAAAAAGAATTTAACATAAGCTGAAATCCTTCTAAAACAGTTTGCATTGTAAAAATTCTATATTGCAAGTAAACATTGGTATTACACAAGTGTTGACAATTCTTAGTTTTGTTTTCATCCCAATATCATGTCTTTTGAAAATACTAAATAATCAAACAACGACATCATAAATCTAACTGCCACCTCCTTTACAGCTTCCAACATTCTGATTGTATCTTTGGCCTCCAGTCGACTTTGAACTGACTTGAGCTTCTCCTGGCGTAGTTCAATGACAAGTCGATTCAACTCGGCAAGCCGGTCCTCGTACTGCTCAATGGCCGTTCTAGCATTCTCTTTAGTTTCTGCCAACTGCTCCTCCATCGTCAACTGTACTCTGGTGTTCTGCTGTTCCAACCTCTTCACCTCTTCCTCATGCTTTAATCTCACTTGCTCCAACTCAGCTTCCAATCTAAAAATGCTGCAATTCTCACACGCACTTCAATGACAACAATATTATATGAAAAGATATGAATTTGTTATAGAGAAAGCCATATTTCAATGCAAAGTAGTAAATCACGAAAGCAATTCGTCTGTAGTAACACATAGAATGCTACATTACAAAACCTACAAGATTACTGCAGTTTCAGAAGACTGCACAAAATGACTTCTATAGAAGACCACAATTATTTTAAACTTACTCCTCACAAAGCCTTTCAAAGCCTGAACACAGTGAACAATTAAACAAAGAATTTAAATCCATATTTAGGCTTCCATACCAGAGAAATGCAAGGACAAAGAAGAACTCAATAAAATCAGAATCAAACAACTGAATAGAAACAAGAGAAACTGCAAAACCGAAGATTCTGCTTCTTCATCAGTTCCTCTCGTGCAAAATCAAAATCTTTCAGATGACAACTGGTCTGTGGAAAGTCACTAATGCCACTGGAGGAAGCTCCATGGGGCAGATCCTTTGTAAGCAGCTCCAGTGGATTATTGAACCTATTGAAATGCACAAACCAACAGATGAAATCAACACTAACATAACAAATACAATTCACTTTCAAGCAGATGGAGCAAAAAGAGTCACAATGATAACGACATAAAGACAGACAAACAGATGAAGACAGACAGCAAATGAGTATGATTTAATACTGAAAAAACAAATGTCTTTAAAAAGTTCTGACCGGAAGTAATGATTTCCTCCAAACACAACTCTGTCACCCTACACAAATAAAAAACACAAATGGATGAAGTAATCCACCAGCATCTCTGAAAAACTACTGCTTTCCAGTGACATACTGGAATAATAATAAGATCACAATATCAATACAACAATATAAGCACATCAATAAGATATAAACCAAGAATTAGCCGTGAGATGGACAGAACAAAAATCCCAAGTCCTGAAACTGAAACAGTAATCATCATCTCTAAGCTTAAAATCCGCGAACCCAAAACCCAATTCAATTCAAACGCTGCATTAATTTAATCCCATTCAGACTGCATCTCAATCTTCCATGAATCCAAATCAAGTCAATCATTACTACTACATCCAATGTCAACATACAAAACTAATTATCTTCATCCAGTGTACTAGGTTGAAATTTGATCAATAGTAAAGTTTCAACCAACAAATTTTTCAAATCAATAAACAGCTAAAATAACAGGAATCCAAAAGAGATGAACTGACGTGATGTAGAACAGTAGTTCCTGTGATAGCAACTCCATTGACAAACGTAACAGCCTTTGCAATTGGTTCCACTGACACCACAGATCCAGGATTTTCAAATAGACTGAAACGACCATTTCATAAAAATATCATTTAATTAGCTAAAGAAGCATTTCTAACAACAGCAGAAATTCCTAATTGAATGACAAGACAATCAGCAAATAAGGAAGACAGAAAGACAAGCAGCAATGAACATTAATGCATTTGAATAATAAACATCAGATGCCATGTCTATCTCACCAGTGATCATCTTCAATCAAAGGTCCATTGAGCAGAATGTCGTGCTGGCAACCGTCTCTTGCTCGGCCGACTCTCGTCTTTCCTTTGCGAAGAACGTAAACAAGAACTTCAGACAATTGTGGATCCTCATTCAAATTCACAAGGTTCGGCAGCTTGTTGTCCACTTTTAAAGCCATTGCAGACTTCTGCTCAATAAAGATATAACAGTTCAACACTTGAAATAAACTAAACAATATTAAAAGCATTCTGCTGCAACAAACAAACAACACCGACTCATTGAAACAGATATTCATTGAAAATGTAAAGGAGAAATGCACAAACTGAAACCCACTTCAAGTAGTTGTGCCTCTTCAAACTTTCTTTGCTCTGATTGCAATAACCTCTCTTGCCATGAGCTGAAAAGAAGAAACACAGGAGAGCGCTCGAAATATCTCGAAACCATTAAACTGAAATCACCAAATGATTGTACCGGTAATTAAAACCAGATAATCATTTTAGAGATGACAACAGCATTACAATCGGGCATCCTCACCTGTCAGATGAATTCCTGTTCTGAAGATTAGTGATGTTCAAAAATAAAATCCTTTGGAACACTTCTAAAATAATTTTCTCCACACAAAATCTCGAGAAACCAAAATAAAATAAAAGAAACAAGTAGAAATCATTCAGTAACAATATCTGATGCATACGAAAGGGACTGACCGAGTGAGTTCAGCCATTTCCTTCTCCTTTTTCAACAGCTGCTCTCTCAGGCGCTTCACTTCATCTAGGCTGGCCTTAAAGCCATCATTGCTCATCAGTCCAGTTTGACATTTGAGTTTCTCAATCTCAGTTCGAAGGTCTGTTGACAAAAGGTTACAAAGTGTTCAGTTAGAGCAGTTACCAAAAGACGGCTTGGAAGCGGCACTATTTAAGCCAGGGTCTGTGCTATTACATAATCATATTTTCAATTAAATAAAAATTCTGTCTGCAGAATAAACAAATCACCATTTGTGAACGTTTCTCAACTGTCAGGTGTCTACTAGCAGCACTTGTAGGATGTGACACTTTAATCAGTTCCTGATTTATATTAATGTCAGTATTTGAATTTTCATTGTTCAAGCAATTGTCCATAACAGACAGATGGGAATTTAGCTCTTATCATCATCGTCAAGGATACTGCTTCATCACTAACCTCTTATAAGTTTAGCGTTTGCATCTTCATTGATTCTTGCCGTGTTGATGATGTATCTTGCCTGTTTGGCATATCGTAATGAGCTGAGAGTCTCTTCCATTTGGTCGCTTGAAGGACTTATTGTGGCCAACATCGCAGTCTTTGAATTGCCACCAAGACTTTCTTTTAACAACCTTCGGCATCAAACAGTTGGATGAACAGATCAAAATCAACTGTTATTATTTTAAATACTGTTGTAATTCACATAGATATATAGATAAACAACTGACACTGTGGACCCCTTACCACGTAAGAACTGACTCGCGATATGGTATGTACAGCCTCTTCTTCTTGTTAGTCTGAAGTGAATTCTCTGATAGATTAGAGATGACCTTTCCCAAGGTCATAAGAGAGCGATTGATACTTGCTCCTTCCTGGAAAAAATAAAGATATTTTCTTATTTCTCCATGTAAAGCATTGTAATAGCAAGCATCAAATCAAATTCTATGCTCTGCAACAAACAATAACATTCAAAACTGATCGTATCCATTCTACCTTCTTACCCGGAGTCTTTCGCCAGACGTCTTTGCTTGCGACTGCCGTTCACTTCCCGCCAAATCAACCAGGTTGATTCGACTTGTAATGTTGTGCTCGAGAGACTCACCTTCGATGTCGTCAGTCTGATGAAAATTGATTCACAACACAACTAAACAGAGAGCAAATGATTTTCACCAAAATCACAAGTGAAAAGTTTCTTCTAAGCATTTTCATTTTATATTAGAACTGCCACTGTTCTTCAGTTAATTTTGAGTATTTGTTTGTACCCGGGTCTGAGTGAGCAGCAGAGCAAACACAGAGTGCGATCTACTGCTGTTGTCATTAACACCGGTTGCTGCAGTCGCTCGTCTCCTGTTGCCAATGGTGATCCAAGTGCTGACATCTTCAAACGATTTGACCACATACGATGAAAGGCCTTCTACGTAGGGACCTAGGACTGGATGCTCTCGAACTTTCAACTGTTGCAGAAAACTTTCTTACAATAACAACAAAATATTCTCAAAATAGTATCTAGTAAAATTTAAAAAATTAAATGAACACTTAAGACTGATTAGTAAAATTAAAATAAAGCAATAAGCTTTCCTCACAACAGAGTAACTTGAAAACTTACGCAAATCTTTTTGTTTGATTTGTCTTTTGTAGCTGATGAGGTCAATAGGTCGTGAATCTTCTCATTATAAATTTCAAAAAAGCTGAGTTCAACATTCAATTTAATCTAAAACAAATATAATTATGACACTTTAAAACGTAAAAAAGTATAACAAACACAATTCTTGAAAATAACTGACTTTACTGGTAGTCTAAAATATTGCAATTTTTATAAGAAAAAAAACAGAATATGGCAATGTATGTTCAGTCTTCCTCAGTGTCAATCCCCATGATGCCACATGTCATGATGTCACTCATTCTAATGTCACATGATCTTAGATCCAAAGTCAATATCAATATTATCTGCTCCAACTTCTGTTGACCTAGCAGGCAGAAGAGATACCGTAGTTTGAATCCCACTGGGAAGGGGTACAGCAGTCCACTGAGTCTGTCAGTCATGAGGTCCAGGTCTCAAAACTTGGTCACACCAAAAACACTTTGGTTGCTTCATCCCCAGGTTGCTCATTCACAGATAAGGTGAATGGACATTTTGGGTGCTTAACTGGTAAAAAAAGGTGGCGAAAGGTTGGCAACTGTCCTCAATAACGCCATAAGAGATTGAAGGTGCTAAATTCTGGCTTCTCCTGCAGGCACTGACCTTTTACCTGTATCTTAATGTCTCTCTGAGCAAAACTCACAATTGGAAAATTCCATTAAACCTGAAGTTAACTCTCAACTGCAACAGCAACATTTTATAAATTGTACAACAGAGGAATAAACATTTTACATAAATTGATAAAAATCACCTAAATTTTTAAAGAGATGGAAAACAGGACAACTGATGAACATAAACGCTTACATTGGAGTCGTCATTCTCATCAATTCTTTTAAACAGGTCCTCACAGAATCTTGGAATTATGCCAACATCTGTTCCACGCCCCATAACACTGTCAGGTAGTAAACAAAAATCACCAAAAACAATCAACTTAAAATAGGCCAAAAGAAATGGATTGAACCAAAGAATCTAAAGACAATAGATGTTGAATAGCAATTGTGAATTGAGTGACATGAAAAACTGGACATCATAACAAAGTATATTCTGTTAAATAAAGAAATCTAATACATTTTTCAAACAATTTTTAAAAATGCCTTTAAAATCATAGACAATCACAATTATACCACCTGTAACTTTTGCCACTTCCTGTCTGACCATACGCAAACAGACATGTGTTGTAGCCCTCAAAAACTTTTCCAAGAAGTGGTTTAGCTAGGGCTTCATACACCTGAGCTTGATTGGCATAGTTGGCGCTGGTCGGGTCAAACGACCAAAATGAATAGTCATACATAAAGCGACATACTTCACCGTTGCCAACGGTCACCATAGTTTCATTGCCTTCCATTGATACAACACAGTGAACACCGGCTTCATCTAACTCTCTGAAACGAATCAAACGATTCCACGAATACTAAGAACCAAAATATTCCAAACTGGAATGCTAAATAATCTTCTTTTAAGAAGACAGTAGCATTATTTTTAAAATGCAATCACAAACAATAAATTAAAAACTAATTCAAAATAATATTACAAATCACAAAGCTAAAGAAATAATATACCAAGTAATAACATCAAGCACCAATTCAAAGTGATTCAACCACTGTAGTCAATCAGGCAATTGAATGCAGCAAACTTAATCAAAATTTGTCTATTCCACAATTTGAAATTTTAAAGTTTTCAAACAAAGATTGTGGAAAACAAAAAAGGGCTCAACACAATTTCTCGTGGCACCTCTATTTAGCTAAATGCTGCAGAAAGCCTCAAGACAAAGACATCGACATTGGCACGAGCTGCTATAGAACAATCCTCAAAAATGAAATGATTCAACAGGAATACAAGCATTAAGCTGCGTAAAGAACAATATGTTGCCAGACAGAAGAATGGAAGCCAAATACAGTCTGATCATCTGGTAACTAACAACAACTGCTGAAAGCAAAAAAACACGGAGAAACAAAAGAAAGAACAAGTGAAATCATCAGATGGACAGCAATTAAACAAGGAACAATGGGAATTCTCTGACCAAGAAACTAACAGAGAAATTTCACCATTGGCTTCCACAAAACAAGAATCCATGAAACATCATAATGATGATGATTATGATGGCAAGGATGATGAAAGTTACATATAGGTACACTGACTACACTGGCTAATCAAATAATTAGGAAATACGGTTTCTACTCCTAGAATTAATACCAAACCATTAACAACAAGCAGATGATCAATTACACATAGATAAAAACTAAAGATATATTTTAAAATCTTATTCTATATCAAGCTTAATGTGTTTTCCAGGTTATTGCCAGGATCACTTCTGAGTAAAAATATGAGGTGCTATACAAATCCTACATTACATTACTCTGAAACTCAAGTTTAAATTTCATATAACAGCAAAAATTCCAAGCATAAGACAATGTCAAAAGAAATTTCTATGTAAATAAATTAAATAATTTCATTTTATGTAAATCTGATTTAGAAGAAAATATAAAGTAAGTAAGAAAAATCTAGTTGATTTATATAGCACTTTGTAAAGTAGTAAAACAGTAGCTGGTTATTCTAAAGTGCTTAGCCTTTCTTAAAATAGCTATGGGAAAGATGAATGATCAGCCAGGCAATGGTCAATATATCCAAAGGGCAGTGAGGCTATCTGTGAACTATAAATCATCAACAAAAATCTTCAATTGAAACCTTGAGGTAAATGGCCGAACCCTGACAGCAACCATGATCCCAGAACTATCGTCAAGGCAGGACTCAAGAATATCACCGCTGCTTCCACACTTTGCCTTAAACTGTGATATCGGAGACTCAAAAGCAACAACTCCAAAGCACTCTGGTGTTGCAAATTCAGCAGTATATCGGCGCTGTGCCAGCGAAAGAACCGTCTTCGGTGTCAAGGACAAGGGCTTTGCGGCGACTGGAGGATCTTCTGACTTACGACGCTGAGGAAGAACAGAGGCCGGGGACTGCGTCCTACGCTTCCTGTCCAGCTGGGACGATGCATTAGCTCTGCTGGACGGCCTACTGCGGCCGCCGTCTGCATTATCCTTTCCTTTCGACTTCAGATCGAGTCCCAGATGCTCATTTGAGGCTGATACATTTGTTTTATGCGGCGATTTACACGACGCCTCTTCCATGGCCGCAAATGATTTCATCCACTAAAATGCAACATAAACATAAGACATCACAAAATCGATTGAACTTGGCATTCAATAGCCAGACCAAAGTGGCGTTTCACGCATTCTCAGTCATTGCGCTATAATAAAATTATCAAATAATAATATCATATGTCCTATACATCTACAAAGCACAGAAGTGGCATTACGGTAGCTTTGAAAGAAAATAATTGCTACCGGTTAACGAAGATATGACTGAATTCAGGAAATGATCGATTTTAATTAATCACAACAACTTTAAAATTCGATTTCACCGCTACCAAGAGCTCAGAGCTGTGTGCCAACATAGAAATTAATTTTTACTAGAACGAGTCTGTAGTAGTATGATATCCGAAAGTGAAGCCAATATACCTCCATTTTGTTAAGTGAGAGCACAGCGTGATTCCCGGGATTTAAAAATTGGCCCGGGATTGCAATCTCTATGTGAAAGATCCTTATTAAATAAAACATATATGATCAAGTAAAGTAATAAAATAAAGATAGACAACACGGTTTATAGCATAACTGATGTATCTAGCCGCCGTTTTGTTGGAACCAGAAAATCGGACTGACTTTTTGGATCTGACCAAGCAATGGCGCAGCCAGAGGTTGTTTCAACTTGTTTGGGGTTGTTCAAACATGTCCATTATATGGTGCCTTATATTATACTAATACTAAGACAACACGTCTGAATATATTATATAAGTAGATATGTATTCTAGCAATGTACAAGCAATGGTTGAGTCTTTATCTATCGACGTACGGACAACGAGTGTCTGCCTTCAGCTATACTACAGTTCAGCGTCCTAGTTAGTGTTCGTCTATTGGATGGTAGGCGGGGCTTGGCTACTTAGAATGCCATCACGTGACAATGACAACACAATTGATGTAAATCTGCTGACTTTTGATTGAAGGAGGGGTGTAGTGGGGGTCGGCCGCAGCCCCCGCTAGTGTTCAGCTGCATAGTGCGTAAGTGCCTCCAGTTAACACCCCACTTTGCATAAGCTGGCTGCACCACTGTGACCAAGGATTACGATCTAGTGGCTTTCGCACAGGCAGTGATGCTTCCTAATCCAATGTGTTTAATAAATCGTTACTGCATACATAGTTCAGCGTTGTCCAACCATCATGCTTTTGCGGGCTACACAAAAATGTTTAGACCCTTGGCGGGCCAAGCAAGTTGTAGCACTTAATACGGCATACTTATGATAGAGGCCTATGTATTAGGGTGGAATGAAAGTATTGGAAAAAAAACATAAAATTTGTAATTAAGGAATCCAATTCCTAATAAAAGTTGCATAACAACATGTAGATAAAAAGTGCCAAATATGAGCTTGCTATATATGTATACTTAAATAACGTTACATCAGCCCAAAATGCAGACTGTAGTAGTCTCAAAATCTTGCAGTAAAATTTGGATCCTCTCATGGCAACGCCAATGGTTTACTTCATACTTGTATAGGCATATGTGGTCCTTTTTCAAAGCTCGATGTGTTTACTACTGTTTAGACTCGTCCACTTGAGTCTCGGCCCAATAATGGCTTGGTTGCCTGATAGCGTGAATGGTGTCCACCGTTGATCGTTGGACTTCGTTGGAGGCTGTGAGACCGATCTGAGCTTAGTTTGTGACATTCGAAGCGTTCGTTTGCGTCGTTCTAATCGTCCGAATAATGGCTTCGTCGAAACCCGATCTGCTGTACTTCGACGGCCGGGGCCGTGGGGAGATCGTCCGTCTTGCGTTGACGGCCGCTGGCATCGACGTCAGTTGAAGCTTCGCCTCTCCGCTGTGCTAGACCTTAGAAATTGGTTTAACGCTTTTTTGTGGCTTATGACAAGTGCTGAAGAACTTCTTTCGATCGAACTTTGCTAAACTTAGCTTAGGTTCTCACACAGGGCAGGGACGGAGGAGGGCGCCCTAATCCCTAATAATCCCTAATTGCACAGTGTGCAAAATTACCAAATAAGAATTCTAGTATTTTAAAATGTTTTATGTGTTGGTGAGATCTTAGACCTTTGTCCAGTAAAGATATTTTTTAAAAGATATATTTTGTATTTTAGTTTACTGAAACTCTTTTGCAAACCCGCGAACAATATTTGGCTTTAAAGGATGGTAAGTATAAGTTCGTGTATACAATAATTTTATGCTGACAGAACCCAAATAACTTAATGCACATTAATCTATCTTTTCAGGTCTTCGAGTTGACCAATAGCTAAGGATTATTCTATTGTTAAGTAACTCAGAAGGGACAGAATGCACATTGATAAGACAAAAGCCACACAAAAGTGAATCTCGGAGCAAAATTATTATTTGAATGAAATCCAAATGGAAGACAGTGGTGCTGAAATAGGACAAATACTGCAGTGCCACTCTAAATACCATTGTTAATAATAATAATAATAATAATAATAATAATAATTTGTTATTATTAGGCCAGAATGCCAATTTCTGTTAAAATTGTCAGAATATGAAGGACATAAAGATAAGGATCTTCTTAAAAGGACTTTTATGGAGTCAACATTTGACTACTTTTTAAAAATGTTACAGAGTTGTTGTTTGGACAAGTGCCAATGTTAAAGATTGAAGGCCAGAAACTCTTTCAGACAAATGCAATTGTACGACATGCTGCTCGAAAGGGAAAGCTGTTGGGAGAGAAGGAACCAGAAATTACACAGTAAAAACAAAATTTTCATAAAGTACAGTAGTATTCAGGTGTATTTGATGATTTATTTTGTTCATATAAATGCCAAAATCCCAAATGCGGCAGCCATGTAGCCCATGTTTCTTTATTTAATAGCTAATTCTGTATGATTTTCACAGCTATATCACTCCTTGTAACATTGATCATCATTTACTCAAATTCTGACATTTCTGTTGTATTTTAGGATTGACATTTTGTATGAAGGCTCCCGTGATTTCATGCAAGGCTTCTCCGGTATAGGATTTGTTCTGGACGAAAGCAAAGTTGCCGATATCAAGCCATCTGTTGCTAAATACCTTACAATCTTCAACAAGGTTTCGTATTTAGTTTTTCTGCCATCACTTGTAACCTCTGACTGGTTTCTTCTATTTTTCAAAGTACAGTTTATCTTCTAAATGCTTCTAAATGCTAAACAACTTTCACTTTCTTTAGTTTGCTATTTAACCCCTTAACTGGGGATCCCGGATGTATCCGTCCATTTTACATTGAGTTACAGTTAAATACACGTTTAAGGGGTTAAGTAATTCTGCTGCTTTTAAATTTTGCATATTTCTAAAAATGACCCAATTTCTAAAAGTCACCCAATTTCTAAAAGTCACCCAATTTCTAATAGTGACCCAGTGTATAAGCAAAAACCTGAATGTTTTTGGTGAAAGGTCATTTCAAAGTATAATATATGTAATTTGCTTGTAATTGATTGGACCTGTATTAGTCCTATTGTTTCATTGTTAGGTTTTGAAAGATAATGGCAGCACTGGATACCACGTTGGGTCTCACTTCACTCTTGCTGATGTAGGAGTTCTGGAACCAGTCTTGGCTGTCATTGACTACTTTGGTGAGGAGGAGCTCAAAGATTATCCAGATATTGAGGTGATGTACATATTCTTTTTCTTAAATCATGGATGCATTTAGGATATGCCCCATCCAAAGATAAATATTTTTACTTAAAATAGCTTAGTATTTTGAATTTTTGATAGTCTTCTTAGGAGCCTTCAGTCAGAAATAGGAAATGGAACTTGAGAAAATGTTCTTTCCTTTTAACTCTCAGAAATGAAAGTGGGAAAGAGTATCGTTAGTTTATGAAGCATGGTTGCCTTCATTTTCCCCAGACTTTTGATCCTCAGAGTCAGTCCTCCCCAATAAAAAGCCCTTGCTGTGCTATGCTGCAAATGCTGAATTTTGATACTACGTTGGTGCTGGGCGATGTTGTAGCCAGAATTTTGGAATAGGGGGGAACATCAACATTTTCGGGCCAAAAGTCTTGATGAGCAAAAGAAAAACCCTGTTGTGTCAAGCACTTTCACATTTCATCCATTCTCATGGCTCAAATCTTATTATCCCCCCCCCCCAACTGCTCAACTGCTTTGCACAGATCCTACGACCAATCCCAGTCCAAATAGGGGGTCCGTGCTCTCCCGTGGCTATGTCAATGGTGCTGGGCTATCAGATTTAAACATCTGTGGATTTATTTGTGGTTTGAGAGTAGTACATTTTTGCAGAATTATTTCAGTCTTCTATTAGGATATGTTTATTACAGATAACTGTAACTGATGAGATCTCTGGTTACAATATAATCCCAACAAAGTGTATTTGTTTGAGGAGTTCTCTGAAACATTTACAGGCATTCTTATGCATCATGTTTTGGCATCTTTTGGCTGATTAGTAAACTTTTCTGATATGTAAAATGTTGTGAATGTTGAAAATTATTGTTAAATTTTGTAATGTTACTGAAAACTTTTTCAGAAATTCTTTAAGACAGTTTCTTCCCTGGAGAGAATTTCAAAATATATAAAAGAAATTCGCAAACGAAAGAATGATTCAACGTACGTGACAACGGTTAGGCAGGTCCTTCAGTTCTAAAGAACTTCAATGAGAAGATCAGGGCTCTTAAGACTGCATGAGCAACTTCATTTATCAAGTAATAGGTTCTGCTTTGACTTCAGTTTTGCTAGAAGCTGCATCGTAGATTAGGTGAATGGGTCGACCGTGTTATAGATGCTAGATGTTTAGCAATTGGAATCGGTGGTTAAATTACTTTTTCAAAGGTGCCAGATCTCCTTATTTTTCCTCCAGGCACAAAATTTCTTCACAACTTTTTAATTAATTTTAAACAAACATTTAGAGTACAGTTCACATTTTCTCTTCTTTCCCGTGCATGCCAAGTGCTAAAGTAAACAATAGAAGATCACAACGAATAAAAGTACACTCCGGATCTGATGCCAGACTTCCCGGATCTTATACCAGCCATTCCAGATCTCTTGCCAGACGCCCCAGATCGGAGATCTGGCAAGATCTAGCTCTCAATTTAACCCCAGAACTTGGAATATATACAGAGTATTATCATAGATATGCTGGATATGGTTTCTTGTGAGCATTGTTGCAGAATAGATTCTCATTTGCCAGTGTGAGGTGTTCTTGCAAAAATTCTTTAATTGGCATTTTCTATTTTATTTCTCAATATCTTGTGTGTCTTGACTAAGTGTTGTCATTATTCTTATTTACTTAGTGATGACGAGTTCCTATTTTCTCAACTGTTCTTTGTAGGTTAATTCTGATCATTTTGATTGTTTTGCATTCGAGTCAATTAAAAAGTTATCTTTAAAAAATGACTCCTTTTTGCATACATATTCCAAATGTGTAGCCAGGATTCCAAAATATGAGGTGGGCTCTTCCACATTTTTGACAGAAATGTCTTGACGAGCAAAAAAGGTCCTTGTCTCAAACACTTTATAGTCTACTATCTGGTGCGTTTTCCTCTATCTAATACTACCTCCTAACAGTTGACTACAGTGTACTGTACTTACCGGTTTTTAACAAATCTCGACCGATCCCGATGCAAATAGGGGCGGGCCTCCTTGTTCCCCCGTGGCTACGCCAATGGGGATTGTCTCTCAGAGACTCGGACATAGGCGGCGATCTGTAACAAAAGACATCGCATGTGATGGAATGAGAACCATATCCTTCTTCCTTTTAAACCACTCTAATGGCATAACCCCGCAAAATGTATAAAAAATTTTAATGCCTGTAGGTGAGTTTTTATGCATTTTGGACAAAATGTTTCAAAAAATTTTTTTGTAATTCACTGGTGTAAAGAGGCTATATAACGTGCATTGTTACTTTGTGAGTTTTTGGTAAAAAACTTAACAATTGCATTTATAGGCCTACAACACAATGGTACCTCATATGCTGCTCAAGAGACATGGACTTTAGAACAGTGGCGTAGCCAGAATTTCCGGAAGGGGGAGGGTTAGAGATGTGTAATTGTTTTAGGCAAATACTGTACTGGGAGTGAGCAGATTGCAGAATATACGAAATTAATATAAGAGTACGTAGTAAAAATGATCGGAAGAAGAAACGAATATTAAACACACACACACACACACCACTATAACCACACTAATTAGAAAGAAACCATGCAACCTATTCACATTACTATATTCACTGCGGTGAAAACATTTGCAGGAATTTCTCATGCAGAGAATTTACACGGACATTTCCTTTATATTCACTTTTCTCACATTCACTTTTTACATCCACTTTTCAGTGGTTTTCCACAGACTTACTTAGCCTCCTAAACCACTTAAAAATCACATTATTATTATTATTATTATTATTATTATTATTATTATTATTCACAATTGCATTTTTAATCTCAGACTTTAGGTTATTACTACAGGCCTCCATTCTACCCGCCGCAAATCTTATCATCCTCCAATACTGCCTACCTGGATCAGGGAGTCTGTGCCTGGAGGCTGGATCTACAACCTTGATCAACATGGTTAAATGGACTACGGATTACGGACTATGGATTTCACCCAGATTGAACGCTCGTGATAAGCTGGTGGCATATTTGGAAATGCTAGTTAAATAGTACACCAAGGCAAAATCTACGCTTCTAATTGGCTTATTTGTTCACGTGAAGGTCGCACCTATTAATAGAACAAAACAAAATTAATAGTCCATGAAATAGTCACAGTGTATGGTATTTCCCAGCATCATATCTGCAATATTAATTCCGTGGTAGTAAACTCCATGCCATAAATAGGCTGTATTAGCTTGTGCGTGTGTGTGTGTGTATATATATATATATATATATATATATATATATATATATATATATATATATACAAGTGTATTAGTCACATTAATGCCTATGGGGTTTCCCCACGAAAAAATAATATAGAAATTTCCATGTAAGAGAAATTTCTTAGTGGTGAATTTTTTGTAGTCAACCTTAGGTCAGAAGATAATTTCTAATGTAAAAAGTTTTGCGACTTTCGTGTTAATTTGTCCTCTTTCCCGTCCTCAGCGATCATTCCGAGATACCGAGGACAGTTGTTGATTCGGCGTAAAACGATCAGCAGCGGTTATTAACGCTTCTTATTTGTCGTATTTTCTGCTTTTACAGAAATTTCATTGCAGTCATCGACGTCGACGAATAAAAAGTGATGGCAAATGCGAACAGATCGACAAATTCACGTTCGACTCTAGAAGCAGACGAAGTAGATTTTCACAGGACATCAAAAATGCAACTGGACAACAGACATCGGACAACAGCGTTTGGACGACCAGCCGTGAGGGGGGTCACTGTGACGGACGGCGCTCCACCGAGAACACTGCACGGCTATATCAACACCGACACTGGAGTCCTTGGTAACACAGATGGCTTTCTCTACGAAGGAGGGGGTCCGACGCCCTCTCAAGATTCCCTCCAGTGCTGGGAGCCAAATCAGAGGTGGGCCTCGTATAAGAGAATGGAAGGTGGAAGACTACCCGCTGCCGCTGGTCGGGAAGGAGGGGTGAATCGACCAAGCGCTCAGTGGAATAAAGCGGAGACAGCTGAGCACCAGTCTAGCGCTGTGCCGTTGACGGCAGTTGAAGTCCCACAGTTCCAAGCGCAGTCATTTGAAATCACTCCAGAGATTCCATCAACAACTTTTCTGCTCAACTTCTCCATTGACGATTTGCAAGACGCTGATCTTTACGCCCCTCCCCACACACACGCTTTGAATCCATCTTCAGGTGACTGCTTTCCTACTTTTGTGAAGGAACAGGTGCTGTCGTCGTCTTCCAGTGATTCCTATAGCTCCTTTTCACCCTCCTCCTTCTCCTTCTTCGACTCTGTTCAGCTTGGAGCTGATGTGCAAACTCGTCCGATGGATTATGAACGATTAGAACGCATGGCGACTGGCTTTGCATCTATTCATTTGGATTACTCAGAACAGGCAGCCAATCAATGTAAAGGGATCTATGATGATGATCCAGAAATTACTGAATCAGCCAATCAACTTCATCGTCTTTTTCAGCAGAACGACGATGGAGATACGTAAGTTATAAGGGCTTAATAGCCCTAGTGAACTAAAGCGTGTCTCTCCTTCTCTCTTTCTCTCTCTCTAGGTGGCATGTATTGTCACATATAGACATTGGCAACTATAGACTTCCATTTCTCTCTGTTGTTTGTAGTTTGCTTGAGTTTTAATTTGTATTTACTTCTTTTAAGTCAGTCAGACTGCATATATATATATATATATATATATATATATAATTCTTTGTCTTCCTCTTGTTCTATTACTTTTGACTTTTCCAGTAGTTTGATCTCTAAAGTCAATAAAAACAAACTTGAAGCTGCTGAGATGTGGTTCTTATTAAGAAACCAAATAAAGAGGCTTTAATCAAATATATAATCTATTATGAGCATTTCAATTTGATATTTTAAAATATTTGTATGTTAGTAAATTACAGAGATGAAATCAATTTCAAAATATTTCTTCATGATGTTTAGGTATTGAACTGATCATCTCTATCTCTTGAAAATCAACTGTCAACAGAAAATGTTTTGGAATCAAATATCAATAACAGGCCTTAATTGGCATTTAGTTATTTGATTGGCCTAAATGACTTCATCTGTTGACTTGACCCTATTTCCTTTTTTCCTCCTTAGAATCCTTCATTTGGCGATAATCGAGGGAGTTACTGAATCTGTAATCCTGCCTTTAATCCGAGTCTTTGCGGAACAAAATCTGCTGAATGTACCGAATAACCTTCAGCAGACGCCGCTCCATCTGGCGACTATCAGAAGACAAGATGACGTCATTGCTCATCTGCTCAGAAACGGGGCCAAACAGAAAGTGTTTGACCGTAACCTGGACACACCTTTGCACATTGCGTGCAGGCAGAGACATATGCCCAGTGTCAAGGTTCTCCATCCAGTACATGCAGACCAAGAACTGGAACAGGAGTTACACGACGTGATAGAAAGCTCTAACAAGGAAGGTGAGCACTGGTTTGTCTGTAGGCACAGATACAATACAAAATTATAGCTCCATGTTGAAATCACTTCCCTGATTTTAATTATTACTTTTATTTCAAGAGTTTCTCTCTTTCTCAATTGAGTTTACTGTAATGAAATTCTAAAGTTTGACAAAATAAGTAGAATAAGTGAATTTCATTTTGAAGGTAAAACGTGTCTTCATGTTGCCGTGGTTGATGGGTATCGTGTTCCTTCAGGGTCTGGTCAGATGGACATTGTTCAGTATTTAATAGAGGACTGCAAAGTTAACGTCAATCTGAAGGTATGTCTGTCTCAAATGATCCGTTGTAGGAATAAATTTATCAAATATTTTCGAAAGAATTTGGTATTAACGTAAAATGGTTATGACATCTGTGCCTGATATTTCCTCTATCAGTTTTGTCTTATATTTCTATTCGCATTGGTGAATTTTTCCCAGGATATAGCAATCAGTCATCCTGTTTTTTCCCCAGGAGTTAAGAAGAGGCAGAACAATATTGCACTTGGCAGTTGAAGTGAGGAACTTTGAGTTGGTGCATTACCTTCTGAATTTACCCGATTCTTATGAACTTATCATCGACGATCTTACGTATGATTGTTACTCTGCTCTCCAGATGGCAAAAGGCATGAGACAGACACGTATGGAACGCCTCTTCCTATTGGCTGGAGCTCAGCCAATCATGGACATTGATGCTAGCTGATCGGTCCTATGTTGAGTTGTTAACATAGAATTCATAATCACCTAGACTGAATTTTCGCTAAATTAATTCCCCGATCGACTGTTTTGTTTTGTAGGAAGTAAGTAAAGCAGCGGAAATGACAATTTCATTTTGAAGTCATTTGTGAATTGTTTGTGAAATTCATTGACTTGTATAAACGCAAAAACGAGTGCACATTGTTGGGTGTGTTGCATTGAATTTGTACTTGGTGAAGTGTTGAGGGTCAAAAGTGTTCTTGCATCTGTGCTTTTTGTAGCAGAGTCAAGTCTTCAGTGCTCCAAGTTACTTGTCATGAGTTGCACTTAAATCAGACAATAGACTAAGCTGGTTGCATTATGTGCTGGGAATGCTTATACATGTACACTGTACCGTGGTAGTCATGACTTCTGCATGATGAAGGACATCATTCAATTTTCTCAATGATAGGCCTAATTCTAAAATGACTGCAAACGGCTGTACAGTATACTGTACTATGCATGCATGTTCGAATATAACAGCACGGATATCAGTTGGCATTAAATATATTGCTATTGTTTTGGCGTATGTTTGAGGGCTTCAGTATTGATTGGCAGACTGGATTGCATCATGACAGGTAATTAGATGTTTAGAGCAGAATTTGTTCGGAAAAGGCCTCAGAGCTGTAGCTAGAGTATTTGGCGCCCGTGGCAGGGTATTTTTTGCCCCTCCTCAATATACTGTAGTTTGAAAACTGCCTTTTTTGCTTTTCTGACTTTCCACCACATTGAGGAGTAAATAAAGTGTTAGCTGTGATGGGTGTTTTTCTTGTAATACATAGGCCTACCCGGTACTGGCAATACATTCGGCGTGCGTTTTCGACTTCTTAGCGATAATGAAAAAGATCACGGCCTTTTAATTACCCGGGTATGATGTTACCGAAGGACCTTGACAATCGGCTGGATCATGGATGGTCTAGTTTTGTCGTCCATACAAAGAGAACGCGAGAAATCGTTCCAGTATAAAAAGCTACAAATTCGAGGCGAATTAGGCCAACATGATTTCTGGCGCAAAGACATCATTGGCGATTTGAGTATCGCTATAGAAATTCTGACCAATTTATTTCCTTAATTGCTTACTCTGTCAAGTTGAACTTAGTGATGACTACCGGGTATGATTCCCCTACGACTCTTATGACAACTCGAGAATAGGAGGCGAAAACGATTTATGTAGCGCCATTATTAGTGCAAGGTAACAAATTACTAACAATTTCCATCTTCGATATTCAAATAAAAGCAAACCTAACTAAATTACACGAAATATGAAAACAGGCACGCCCGAAGTGGGGGTGCAGCTGCAGTCCCTAGAAAAATTCAGGGGGTGCAATGCACCCCCTGGAAAGAGGATGGTCTGCACCCCTCTGCACCCCATGAATCCTGAAAAACAGGGATGCAGAGTGTACAGACGACCTTATTTTTGCTTGTCAAGCTATTTTGAAGGTAAATTCTAGCGTTGAAGACCTTTTTTTGCTTGTCAAGGATTTGAAAGAGAAAATTTCACTTCGAAAAAATCTGCACCCCCTGACCAAAATTCGTTCCGGCGGGTCTGTATGAAAATGTCTTAGAGAAAACATATCTCCGACGTCTTTTACTTGAAAGCAAATTCAAATAAGCAAAGAAGTTTCACATGGTCTAAAAATTCGTAAAAGAGAAGCGAAAGCACAAACGAAGAGCAAAAGATAAGAATTTGAGTGCATTTATTTCTCCACTGGAGAAATTCGAAATCTCTCGACTTCGGATCCAACGAGCGAACGATCTCCTGAATAAAATCAAAGCATTTTCAGCGATTTAAGTAACGGAAGCGATGCAGTGGCGGCTCTAAGTTTGGCACGTGGGGGCGATGGCATGGGGGCCAACCATTTGTTGTTTAATGTATGGGGGTCCCAACTGGGGCCACTGGGGCAGGCTCTCAATAGGGGCACGGGCCCCTCGTCCCACTGAAATGGCGAAATGAGGAGGGACTTCGACAAAAAATGAAGGACGACCAAAAAAGAAGGTCGTCGTCTCAATTGCTTTAAAGTGTGATGTCTGTCGCGTCTTCCTCGATCTAATGCAGTCCCCTATTCTCCCATCCAAACACTCGCCGGATCCGAATAGGGGGCCGGGTTCCTCGTGCTCCCCCTCCCCCCGTGTCTACGCCAACGGCAGTTATTCAGACAATTAAAGGTAAACGCCGTTCGTCGTTGTTGTTCTTGTCTTCTAAAAGGTTGGGAAAAGACGAAGACGAAAAAGACTCTTGAAGCGTTTCATTCAAAATAACATTACAAAATGTAATCCACTTTAAGTACGGAGAACAACGTCAAGCGATAGTCGTCCCAATAAAGGCGTTCTCCTCTTTCTCTTCCTCTTCCGATCCGGGGTAATCCTGCCATCAACATTTGGGGATAGACATCTTTTAAAAGTATGCCCATCCATAGATATATAAAAATCTAGTGATGACCTTTTAGCTTGTTAGACTTCTTGAACGTTGAAGAATGACAAAACTAATGATGATCTTTTCCCCGTTAAAGTAGCAATAAGCACAAAACATTGAGGGAGATAAGTTATACTTTATATCCCTCAATAATTATTGGGACCGTCCCCCCGCAGTTCCCCTCGTGGTTTACGCATCTGCTCCTCACTGTCGATCCTCAGCATCACTTTCGTCTCACATTCTATGCTTGCTCTGCAGGTATATTCCAGCGTCGATCGATGTCTAACCAACTGCTAGACAGATGGATGGATGGATAGAGAGAGAGAGAGAGAGAGAGAGAGAGAGAGAGAGAGAGAGAGAGAGAGAGAGAGAGAGAGAGAGAGACACTCGTTCCGTCCATTATAACTCCACCCCAGCCACTTCAACTATTGCGAGTAATTAATAACCGATACACAGAATGCACAAAACATTCGCAGCGACCTTAACCTTCGTCAGCAGGTGCGCTAGTCCTCGGCTGCGGCTGCTGCTGCTGCTTCGGGCGTCGGTTGCAGAGGAGGATGGGGAGCCGACGGTGGTGCGGAGTCAGCCGAGACGACTTCCGGAGGGAGTTCAGTCGGATCCTTTAATTCGCCGACTTCTGACTTACCTGACTCTGGGTGTCTTTGGTCAGAAGTTTCTGACTCCGATTTCTCTGACTCCTGAGTCTTAGAGTCTGACTGAGAACGAGGCTCATCAGCTGATGTTTCGACCACTTCCGGTTCCGTCCGTTCCCTTGTTTCTTCCGCTGGGTGCGCTGTTGTTTCGACCGCTGACTGGTCGGCGTCGTCGCCTGTTGCTTGTTGTTCCGTTGTCTCCTCCGTTGATTGTTGTTGTTCCGTTGAGCTGAGAGTGTTGTCGTGCGCTGTTGCAGATGCTGTTGTCTCTTCGTCCTGTCTGTTCGATTGTGGCCGTTTTCCATGCATGTCGGTTGAGAGTTGCTCAGAGGTTATGTCCGCCGTCTCTGCCTGTCTTTCAGTGTCTGCTTCTATTGATTGTTCGGTTTCTTTTGCTTCGTCTGCTTCAGCTGACGCTTCGGCTTTTGCGTCGCTCTCTATGTCTGCCATTTCGAGTTTGGATTCCTAGAATTTCAAATTTAAAAGACAAAGCATTCAGTCAATCAATCAATCCTTATTCTTCTTTTCATTTCTTCCGACTCACAAAATCTGACATTTAAATATAAAAAGATCACCGTAACCTTGGTGTATATGCCTTTGGGGGACGAATAAACAGTGGCGTAGCCAGGATTCCAGAATGGGGGGGGCACTTCCACAATTTTCAGTCCAAATGTCTTGACGAGCAAAAAAGGTTTGCTGTCTCAAACGCTTAAAAGTCCGCTGTTTGGTGCTCCTTCCTTGATCTAAGACTAACCTGCACCCCCCAACTACTCAAAGGTTTGGATAACCGTGGCAGGGCGTAGCCAAGAATTTGATTGGGGCCATAAATTGGGAATATATTGCTATATATATAATGTTATATATGTTAAATATATGTATATATTATATATACTGTATTATATAATATATATATATATATATACTGATTTTGAAAGTATATATGCCGACATACCCCAGTCAGTCACTACGCCCCTGTTCCATGGCTACGCCAATGTTATAGGCCCTATATATATATATATATATATATATATATATATATATATATATATATATATATATATTTTGTATGTATATGTGTAAGTATAAATGCAAACGAATGAAACAGAGGCCGTTGTGTTACATTTTGATTGCAGCAGAGACTCTCTGTGTAAGAACAGTTTCTTTGTCATCCTTTTAACTGACACTTGGAATCGATCGTTCAGGTTCAGGCGTTCAACGGTCGGCCAAGGAATCAAGGCATCCAAAGCAACTTCGGTGTCGAAGGGGAAATGCCTCTCCCTCTCCCCCCTCCTCCACACACACAATCGTCAAAGGGACGATTGCCTCTCCCCATCCTCCTAAAAACGGCGCCTACGACATCAAACAATGACACTATAGATCTGCTAATGAAACTGCAACTTAGTTGTTCTTCCGCAAGAAACAAGTATATATGGGCAAACACCGAACGTCAACGACGCTGTCTGTACGCTGTGCATTTAGCCATTTACCAACTGCTCAACAAGTACCCAGTTAGGAATTCCTAACGAAAACTCACTTCTGCTTTTGAGAATCGACTTCAAACTGAACTTTCTGGAAGATATTCGACTTCCGTAGAAATCAACTGGACGTCCTCTCTGTCACCCCTAAGCCTGTATGAGAGCCACTCTGAACTGCCAGACAGAATGTTCAGCCTTTTAAGAGTATCTATAGCAATGCCTTGTTGCCTTGCAGAGGTACACAGAAACGTACAAAGGACCACCTATTAGGGGAGAGAGAGAGAGAGAGAGCGTGCTCTTGGTTTTCATTTTCTCTCTCTCTCTCTCTCTCTCTCTCTCTCTCTCTCTCTCTCTCTCTCTCTCTCTGATACTCCGTTTAGGCATACTGCATGGTTGGAAGTATAAAATTGTTATTCTTATTGGTAGTGGGCCTAGTACCGGTAATAGACAGTAAATGTTCAGAAGCATTCACATGATTGAATGTCGTGGCGTGAGTTTTGCGATGTAGAATTCTTCCAATTCTATGACTCAAGGACAAAGTCGCGAATTTATTTGGCGACCTTGACCCAGAGAAGGCCTTTGAGATTCGTTCGGAATTGTCGTAACCTTAGACGGCTGATCGTATTCTGGCGTCGGTTTCAAGAGGTGATTTTATTTCCAGTAATTCTCTCGAATTGAATTCGCTTTTGTAATCGGATGTTATCCGTATTTCAAGGTTAGAACAAAAGGTTGAAACTAAGACCAGCGCCATTTCATTAGCCGATTGGCAGGGGACCCTCTGCATGCATAGAATGATGGAAGCCACGCTGCAGCAGCAGCAGCAGCAGCAGCAGCAGCAGCAGCAGCAGCAGCAGACGGCCTTCAATTTCTTTGTCTCGGCCTTTCCTGTCGTTTATCTGTTTATCAAGCGCATTTATTCAGCAGCAGCAGCTAATAGAGATGTCTAGACTCTCTCCATATAATGAATGAAATATCAAAAGCGAACGCAGACAACTCAAAAACTGTTGATCCTAAACGGCCGAGTCTGTCTGTCTGTCTGTCTCACTCTCTTTGTCTGTGATCCTCTGGCCGTCTCCTTAACTCCACAGTAGGCGATTCAGATGACCCGCCAATATCTCCACATCTATCAGTTTAGCAGGAATTCTCAGTTTCGATGCTCTTATTTTCTTGGCATTACAGGTTTTAAAAGTCAAAATACGCCTAAATTACGCAAACATTTGTTCCCTGACGTCTCTTATAATCATTGTTTACTAGTTAGCAGTTGTAATTTTCATTTTTATAACCTCTCTTCTGTGCGCTTCGTTTTAAAATGCAACAGAAAATCCACGAAGTATTTCAAATTATCTGCTGGAGAGACTCGTCTAACTTTTCCTCCTCCGCTACCCCCTCACTTTAACTAAGCTTACATTAGGCCTAGTGGAAGAGACCTCCGTTTTACTAATTAAGTCACCGGTACCAGTTTCCATAGCAACCAACCAGTGGTGTGGTCATGGTTTCAGAATACGAGATACACCGTCACTCAGAAGGACCAAAGTTCGACCGATCCGACTATAGGGGCGGGGGGGGGCGGCGCTTAGGAGAAGTTAGGGTTAGTAATTCTGCGTCGGTTTTGCATATGAATCTTTCGACCGGTCTAGGTTCGAATGTGGGGGATGGGTGGTGGTTCCGGACCCTACAATCTGTCGATTTTGTAATTAAAGAGTTCTGACGTTTTCTTGATTGTTTGGGGGGTGGGGGTGGGGGGAGGGTGGGCTAAGTGCATATCCAGTTTCACAATAATCGAAACGCATGAATGAGACATGAAAAGACCTTGCAGCGATGGTTTCGGAATTGGCGCTATACCATCGCCGCTTATTATTGGCAGACCGCCACTTCATCTGCTGCGGTTAGAGAGTGCCTCCGATCGAGGCCGCTGTGACGTCTCCTGCATGGGTACGAGACTCTTCAACGCTCTCTGCGGGAATAGAAAGACGGACAACCTGTTAACGATGACAGTGAGGCAAGCGCACTTTGGCGCCAGAAGTGCAGAAAGAATCTTCACTTACATGTAGAGGTCTACGCATCAAATACAAACACAAGTGACATCAAAACATTACGCTTCATCTTGAGAGAGAGAGATGCTTTACTCGCTTAAATGGGCCCATGTTACTGATGTTAGTGACATTTGCTCATTCTTCTTAAGTGTTCGCCCGGGCATTTTAAAGCTAGGACACTTTATGCTATGACACCGGCATTCATAGATGACAGACTGAGGTAGTATGGTTTAGGACTTGGCATCCTGGTTACAGGTCCGTCTCCATGTGATGGAAATTGGGCACTGTGCCCAGGGAACTGCGCAACTTAGGGGCCCCGCGCACCTTTTTATGCTTTGACCTTTTTTTTTTATGAACTTCTGGAGGATAAATTACTTGAAAGATCAAACACCAGAAACGCCATGACCGTTTTTTGCTTCTCAACTTTTTCGAGCACCAGAAAAAAAGTTTTTACCCCCCTCCCCCCCCCCAGGCCCCTCATATATCGCGGGGCCCTAGCCTCTAGGCACGTGCCAATGCCTTAAAACGGCTCTGGATCCAACCCATCCGAGGCCCCGCAGGCCGCCTGGAGTCTCACACTGGCAAAAGACGGGCCTGCCTGGTTAAGCCGTGTTCCTTGGCTTCTTCTACAGTAGGCCTAACGTTGTTCCACTTCCGACCGGTGACCAAGAGTCACCACAAATAGGTGTAAATGCACGGCACCTAACCGAAGAACCCATTTTGTAAAAACTTTTGAGCTCTGGTCTATAGAATGCACATCATTGATCAATTATGTCACGCACACACATACACACACACACACACACACACACACACACACACACACACACACACACTGCAGTGGCGACTGTGGCGATTCCAGTATTTCTTGGTGGGGGATGAAATGAATTCATAGAAAGTTGGTGGGGGATGAAAATAGAAGAAAAAATCAATAAATAAATCAATACCTCGATTATCATCTATCCTCGTCTATCACGACAATGTTTTAAACTTTAACTTTCAATAAACTTTGCCGAAAAAGGGAATTTTTATCCTTAATGTTACTACACTTTTACCGAAAAATAGGTTGACAAGCAAAAAAGATCATTTGCAGTTTTCTCCGTGGTTTTACTAGACTTTTACCAAGAAATAGATTCACAAGCATAAAAAGTAAGTCAGGATTAAGTCCGGTGGGGGATGCATCCCCACTCATCCCCCTCGTGGAACCGCCACTGCTACGCTGCATTGCCTTACATTACCCACAAAACACTTATAACGGCACGCGTCGATCTGTGTGTTGTTGATTGATAGCGAGTCTAAATTAGCGAAGTAAACTTCAAACACACACACATATAAACCACTTTCGTCTTTTGAAGTCGTGAAAGCAAATGACAGACTCCGTCTGAAAATTAAATTAATATTTCTGCTCTTAATGGTTCATTTCCAGTCATCCATTCCAATACGTTGATTCCATTTAGCTTCATATAAGAATGATGATAGCTGCAAGCGTGTATTTATTACCAGTCTATTAACACAATTTCAAACGTATACAGATTGTTGAAGGCGAGTTCAAAAGTAAATAAGTTCATTCTCGTTAATTTATATAGCACTTTAGTTTGTAGTGCCATAGTAGCCGCATACTCTTGTGCGCTTGATCCAGTGTTGCATACACTCCCCTCTGCCATGAGAGGGATTAATTAAGGGCAGTTGGGGTTGTCATAGAATTACACACAGAACAACTCGCCTAAACCTTAACTACGGTTTTTAATTACTACCTTAACAAAACAGTAGGCCTAGATGAAGACGCAGAAATGCTACATAGGCCTACAATGAACGTGCATGTAGGCCCAGGGTTGGAGTTGCCGGGGTTGAACCCCCCAGCTAACTTAGCAAACCTCCCAAAAATCGCATATCTGGTACATGCAGTTTCTGTCATGCATTGAATTTCAGTCCTCAAACCCCCCCCAGCTCAAATTTCACAACTCCAACACTGTGTAGGTCTAGAGTCTCTGCGCAGTTCGTGATAAAATTGCTATTAAGACTTTAGGAAGTGTTTGAGTAAGCATGCGGTTGTAAACTCACCGGTGACCGGTCTAACAGTAACAGTTAATGGATGTCTAAGGTATTGTTTCCTGTTGTCTTGGAAACTGCAATCGCCTTGAACGCTGTGCATGCCAACTGTGTACACGCAATCTTTCGAATGTTATCTCTATAGACAATGTTTCTGGTCCCTCGATTGAAATAATCATTAAATCACGTATATGGTCAGCAGTCAAACGCTGGCGAAGTCTGCTAGGCCTACACATTCGAGTCATTACCTGTGTAGCCGGTTTCTAATTTCCAAAGAAAGAAAAACTTTTTTAGCGCAAGGGTTGTGGACAAATGGAACAGTTTGGACGAGGTGGGAGTGACAGTTGAAACAGTAAACGGATTCAAAGGCTATCTCGATAAACTAGGTTATTGAATGCAGATGGTTACATCAGTGGTTTTCACACAGGCTTACTTAGCCTCCTAAACCACTTATAATCACATTATTATTATTATTAAGCAAAAAAGGTCATCCGAAATGAGAGAATGTAGATTTGGCATAATTCTGGCATCAACTTCATGGGGTAGGATAGAATATTTTTACTATATAGCACAAACATTGGGGGGATAATTGATACTCTGTCCCCCGCCAACTAATTATTCGAGGAGACGACCGTCCCCCGTGTTTTACGCCCATGAGAACAACGGCCATCAATTTGAGACGCAGTCACTATTTAACTTAAATACAATATTGGCAAATAGCGCTCTCGAGAGAACACTTCGCTGATTTTGTTTTTTAATGACAGACCCTGAAACTAATTTAACATGTGGAACGAGCGCTTAACATTAATTGTTCGCGTACAGACTTCATTTTACAGTCTACTTTGTTAGACTGCGGCAGTTGCTTCCGTTTGCCTGTTACATGATAGCTCTAAAAGGCAAAGTATACATCTATCTCCCAGTTTCTTCCCGATTTTTAAATCTTTACTGTAACATTTCAGTGCAAATTCTGGCACATAATTAAAATAAGTCCACTATGTTTAAAATTCTGCACATTCAGATCGATCAAATGTAATATTAGACATTCCAGATAGTTGCTACAAAATTTCACACAAAAAATAGATGACTATAATGATTGTGAAAATAAACAAGCCAATATAAAATGTCTTGGATCATAAACATAAATCTCATTAATACAGAATTTATATTAAATGAAATTTGCAAAATTCTCAGAACTCGTGGGCACATGATTATTCAATAAACATTCAGAAAGCCAATTACACAAATAAGATTTCTCACGATATATCTATGCTAAGTCTACACAGATTAACTACAACTGCTTAACTATGTTACGATATAATTCAGCAGGCGATACTTGATGACGCCAGTAAATGCAGAGAAAAAAGCCACTCTCAAACTCAGTCACTGAACATAGATGACTTGTTGTCGTTGATCGCTTGTTATCATTGTGCTTTTCCAATTCCACCTGTGGCACTCTGTGTGACCCAGTGTCCACGAAGGATGCTAGTCGTCTCCTGCCTCTACAGCTTCCTGTTCCTTCAGAGGGTTCTCGTACGGTGCTGGAAGCTTGTTCAGCGTTGTTTCGATGTTCCAAATGTCCCTCGCGTACTCGGCGATGGTTCGGTCGGAAGAGAACTTTCCAGAAGCTGAAATGTTCCTCAGACACATTCGTTGCCACTGTTCTGTTTTCTGAATAAATTAAAATTTACAGAGACAAACTGTGACACAAAGAAATCCTCATCTATCACGACAATGTTTTAAATTTATAAAGCTAATAGGATATTATTATTATGTATCAAGTTATCACAAATAAAAATTAGTCAGCAGTAAGAACAGATAAAGAATTCATTCTCTTAAAACACAAAAAAGCTCACATTGTAAGTGGCGCTCACTCTCTCCTGACATGCAATGTAAGACTCATAATCAGCCAACAGCATGTACCTAAATAAGTACAAGAAAAGCTAAGCACATTTAAAAGATATTGCCACAAATACATTTGCAGCACAAAACTATTAATATATAGAAATGCCATCAAACTTAAATGAGAACAGTTAGTTGGGAGAAAAATAATTGTTTCCTCAAAGAATCAAATTTTGGCCAATTAGGCAATATGTAGTTTTTTCTGTCAGTTAGAGTTTCACAAGCACCTATTGTTCTGTAAAAGACAAGAGAAATTAAACAAAAACTAAATCGTCATATCTTTACTTGTCATGATTGATAAGGTCAGAAGCAAGATCTCGGAACAAGAGTGGCTCTCGGGGCGAGAAGTAACCGCCAGCGATCTGATCAAGGCACTGTCTCAGTTCTGAATTTCTCTCGTAAAATTCACGTGGGTTATAGCTGTTGAAAGAATTGTCTTACATTGAACAAAACACTTACTTCAGTGCAAAACAGAACAAATAATATTTTCAAATTGTCTTTTCCAAAGCAATTTAAAGTTATCTTCACTTCTATTGATCATAAATCTAAAACCAAAACCTTTGACAACTGACCCTTTGTGCTCCAGTGCTTCAACCTCTTCAACAGTCAGACCAAATATGAAGATGTTATCTTCACCCATCTCCTCCTTCATCTCCACATTTGCTCCATCCAAAGTGCCAATAGTCAGACCTCCGTTCAGCTGCAAACGTTTCACAAATTCACAAAAAGAATTAAACCAGAAACAGAGAATCGCTGACGCTGTACAGTATATGAACCGAAACGCTTGACACTCTGGGCCACATAAGCGATGGACATCAAGCGTTCTGAATGTCTGCTAAAAACGGGCATTTTCACGATGGACGCAGACACAGTATCAGACAGCTTCCTTCTGCAAAGAATTGAGGATACTGCCTTCATATCATAACCACTACAAAAGAATTCTTCTGCACTGGGTGCTGCATAGTTAATGGGGAAAATGACGAGTGTCTCTCTTACCATAAATTTCATGTTACCAGTTCCCGATGCCTCCGTTCCAGCAGTGGAGATCTGCTGACTGAGGTCAGCCGCCGGAATGATCTTTTCCGCAAAGCTGACCCTGTAGTTCTCGAGGTAGACACACCTCAGCCGAGTGCCGATGATCGGGTCACTGTTGACCATCTCGGCCACATTGTTGAAGAGTTTGATGATGAGCTTGGCTGTGTGATATCCAGGCGCTGCCTGTAAATGCAAATTATGAAAAGAAACAATCATTATCTCAAGAGGGTCAGTAAAGCAAAATCAAAGAGGAAAACTGGAAGAAACACGAGCGTCACCTTTCCGCCCATCATGACAGTCCTCGGTACGAACGGAATGTTAGGATTTTTCTTGAGGCGGTTGTACAGCGTAATTATGTGGAGGATGTTAAGAAGCTGGCGCTTGTATTCATGAATTCTCTTCACTTGAACGTCAAACATTGAGTCTGGATCGATTATGACGTTCTGCTGCTTCTCCAAATATGCGATCAACTTCATTTTATTTTCCTACATTTTAATTAAAAGGAAAATTGTCAAAAGTAAAATTAAAATCATTTGAAAAGCATTTTAATATTTTCAATCACTTCTATGCTATTCATAGAATTAATTACCAATCCAACTAGAAGCAACCAATAAATAACATACCGGTACTAAATTGTTAACACACAAAAATACAATAATCATGAGAAATAATATCACCTGTTTGATTTTCTTCAGATTCAACAACAGTGCTTGATCATTTTCAAATTTCTCCAATTGTCTCAACTGTGATAAATCTGTTATCCATGATTCCCCAATTTTCTAAATCAGAAAACAAACACACAAAGACTCTTCAACAGAATCAACATTACAAGCTCAGAATTAGGTCACCATCACGTGTACATAACAACTTCACCTGACCCCACAAAGGAGCCACCTGGGGAGCCACCTTAGCTGGGTGATCTCGTCTGATAAACAATTTTGGTTAAAATTCTATTCAAATCCTGAACTGTGGAGCAATTTATGCTGACTGCATGACAGCCCATAGTAAATCACGTCTACCAATTGCCCTCTGATAAAAGTTTCTTCCTGGTTTTGCGCCACTCAAAAGACCAGTCTAGGTCAGAACCATTTGTATATTTCCGTGGCCACCTGACACAGTGAAGTCACTGCTCATCATCAACAAAATGCATCGATCAACTAAAACAAAAATCACGAACGATGATCATCTGCCCTTGTAACTCATTTGGCAAACAGATGGGCTGTCAACCGAGGTTCAATCCCAGGGAATAGAGGGGACTGTGTATCTTGGCTCCAAATAGCACATCAGGTTGATTACCAGAGCATATTATCTCATAGCACTATGCCAACTGAACACCCACTACTCAACTTTAGTTGCATTTAACAATTACATCAGACACTGAAATAGTCAGTTTTCATTACTTTTAACATTAATTTTCCACTAGAAGCAGCATTTGCTTTAAATAGTCTCAGTCAGTGTAAGTGTAAGCAAATACAGAAGATAAACACAGAAAAAAACCATTCCTCACCAATGACTGACTGTTACACTGATTAATATTTGCATAAAATTGAGAGATAAAAGGAAAAGAAGGCTTAATTAAAATTCCAAAATGCTCCCAGTAATGAAAATCTAATCACAATTTTGAGTATTGTAACATGGCATCAGAGCATAGAATTTGAGGTCTCATACACCATGCCACCCAAAGAAACAAGATTAAACTACATTGTACAAGAAAGAACTGCTGCCAGACGCCTTCTGCTGTATTAAGACTAATGCAATGCAGAAAGAAGTTCAACGACCAGACCTCGGCAACTGCATCGGAGAGCCCGGGATTGCAGAGGAGCAGCCAGCGTCTTGGCGTAATGCCGTTTGTTTTGTTCTGGAAACGGTCAGGCCACAGCTCGTAGAAATCACGGAAACTACGATTCGGTCAACAAGTGAGATCATCACAAACAAGAAACAATTAAATTGAACCAAATATGGCAAAATAATATAAACAGTTTTCATTTCAAATTTAGAAGCTTCTTAGTTTCAATTTTCTATCAAAAACAAGTCCAACTCTTGGATTGCTTCTCAGAAGAAGTAGGATAGGCGCTATACAAATCTTATGCCACATAAAACACAAAAAACTTTACAAAACTCAAATAAATCATAGCCATTTACATACCGTCCATCATTGTAAAAATTGGTTAGAAAATTCCACTAACAACTAGTTAGACTAAAATGTTTGAAACAACATAATACGTTGTCTTTTTCAAGATTTCCGAGTGCAAAGCAGCAACTCCATTGACAGCGTGGCTTCCTACAATGCTGAGATGAGCCATGTTGATCTTTTTTTCCGATCCTTCTTCAATCAGTGACATTCGTCTCAGACGATCATTATCTTCAGGCCAACGGCCAGAGACCTCCTGAAACAAAAGACAGATGCAAAACATGAAATACACAAGTTAAGCTATACCTGGAAAATTACTGCTTCAATCTCTTTCACATCCAAAGCAAATAGAATCAATTATATATTAAACATGTGGTAGAAAGCTACAAAGTACTACTATTAAGATACCTGAAGAAATTTAGCATTGATTTCATAGATGATCTGCAGATGGCGTGGTAGAAGACGCTCAAAGAGAAAGACTGGCCAGCGTTCAAGAGCCTCCGGAAGAACTGTGTGATTGGTGTAGGCACAAGCACGCACCACTATGTCCCAGGCCTATATATGGCAGACAAAACAGTTAGTGTTCGAAATCATTACAAATTTACAAACCAATTATTCTGGTCATTATAAACAATCAGTAATATACTGTAATAGATTCAATTCAATAATACATTTGAATTCAATTTCTCGAGACAATAAAATAAATACAAAATTGCTGTATAAATTGAAATGAAGATGTGAAATGCATACTTCATCCCACGACAGTTTGGCAATGTCAATAAAGAGTCGCATCAATTCTGGAATTGCCAGAGATGGATGGGTGTCATTCAACTGAATGGCAACCTAAACTCACACAGAAATGGTTAAAATGTATCGTTAACCCCTTAACCGTGTATTTAACTGTAACTCAATGTAAAATGGACGGATATATCCGGGATTCCCAGTTAAGGGGTTAAAATGTATCAGTAAAACTAAAGAAGAAAGATTTAAATAAGAATTTGATTCCGGTCGTAAAAGCAAAAATTATTTTGCATTAAAACCAAAGGAGAGAGATTCAATTAAGAGCCTGATGAGGAGGTCTTTTAATGAAGCGTCAATGTTGATGCTCTGTCTTGCCCTGACCTTATCAGGAAACGTTTCAAATGAAGTCCGAATGGCGTCTCTTGATCCATATTTTGAAGCCTTAAAGCGTCTCAGAACGTCCTGCAGTGTTGCAGCCACAAGAAAGTACTCTTGCTTAAGGCGGAGTTCCCTTCCTTCAAAGAACTGTGTCAATCAACAATACCAGTAAGAACAAACACTCAGTGCAACCTTATGAATATGCAGCAAGTAATTATTATTATTTCATACCAAAAACTTTACTCAAAACAAACAGATATTTTCACAGAACACATTGTTTCTCATACAATTCAATCAATGGATCTAATTTACAACTGATGATCAGACATACTCAAGTGAACTTTGCACATAGCATAGCTTTTATGAACAAAAAGATTCTAAAGAATCGTAAAGGATCAGATCAGATTAGCAGTTAGAGAGAGAGGAAGAAAACAGTCAAAATGTAGAAACTCACATTGTCGTTGGGATAGAGAACTCGTGTAATGTTTTCCGCTAAATTGCGGTCACAGACTGCCTGGATATAGTCTCCACTGTTGACTTAAAATAAGGAAAAACAATCACTATAAAAATCAGCTGACAGCATCTTATGCCTTAAAACCAAATCCATCTGCTGATGTCATATGCCGATGTCGTATGCCCATGTATGCAAAACACATACGTTCTTACATGCACAATTCTCACACAACACTACTTACAACAGCCACAAATATAATAATAATAATAATAATAATAATAATAATAACAATAATAATAATAATAATAACAATAATAATAATAATATAATAATAATAATAAATTAATGAAGATCAAGACATTTTCCTTGAATTATGCTGAGCACCTATTAGATGTAGTATCATCATCATACTCATTAGGCTTTAGCAGTAATTAAACGACAGGAAAAGCAAACAGTTTCATTAACATTAAACTTCACAATAATTAAAAACAGAACAAAACACAATATTTAATCACTTGAACAAATACAAACTCACAGAATTGAAGGTTGAACGAAGCCGGAGCTTTAGCCGACCACAGGCGAAGGGTGTTGACACGGTTGTTACCGTAGCCTGGAACAGGTGAGTCGTAGGGCATCGCCAGAACCACCTGAGTGTCTAGCCATCGACTTCCTTCAAGGCGTCCAAAGAAGTTGACAGGTATTGTGTACTCTGGTCTCGCTTTCTCCCACAGATTTCCATATCTTAACCATTCATCTGGCTCCTCCACCTTCACTCAAACAACAAAACAAAGACTACAGAAACCCTGAATGCAACACGTTTCATCTGAAAAGAAAATCATCAGTTATGATCTACTGCTGTTGGACGCCTTCATTATAGTCTTTGATAAGTATGTCAGAAGCACACCTGCCAACCATTCTGTATGGTCTGTGTAAAGATTCCGTAATCATAGCGCAGGCCATAGCCATAAGCGGCCAGGCCAAGGGTTGCCATGGAGTCAAGGAAGCAGGCAGCCAGACGACCAAGGCCTCCATTGCCAAGGCCTGCGTCCTCTTCAATGTCCTCGAGCTCCTCAATGTCAAGGCCAAGCTGGAAACACAACACAGAGTGAATAACTGCAATGATCAATCGATCAGTAAGTACTCAAAAAATAGACTATACATGCTAAAGACAGATTAAATCAGACAGATTAGAGGTAAACGCCATCTACGTAGATAAAGGCTAGAACACTCACGCAGGTAAAAGAGAGTCCAGAATATCCTAAATAAATGAGGCCCATTCAAACAAGAAAAAAGTGAAACATTTCATTATTTATCTATTAATATCATTTAACTTCATATATTATAATTACTTATTCACTTACTTGTCAGTTTGCCATTAGAGTCAAAGACACAAGACTAAAAAATGCAGATAGATTTTCAGCTGCAGTCCAATTACTACTGGGTGAAGTAGGGTCAGTTACATTTGACTGACTGAAGTTGAAACACAGTCTGAAGATGATGAATGATTAAGAAACGAAGCTGTAGCTTTTAAATGACTCCTCTATTTGCAACTGAAATTGAATAGGAAACTGCTTGTTGAGTGTTCTTAAATAAGATAGAAAATAATATTAATTGAAAGAGAGAAACCAGAGTCACAGCTGTTAGACTGTTCTGCATCTTCAGACTCCAATACTAGATTTTTTGTTGTGTCACTATTTTTGCAGACCACTTTGGATTCTGATTCTCCTCAAAGAGTTTTCAACAGGATTTCTACTTGAGTTCTGCAGCTAAACACAGAATGTATTCTGTTTCAGAAGGTCTTTTTCTTTGGTCACTTGACGAGATGCTTTTCACTGGACTTTGTACATCCTCATCAAATGCTTCTGAGTGAATGAAATGAAGAGAATCACTAACTCTGCAGATATTCAAACGCATCAGATGCATGCACGTCAAGCGACATCAGTGCAAAGGTTGGTCTACTTCCTGCTAATGAAGGTGCCAGAGAAATTAATTAAAAATTATAACATCAGTAAACAATGATCTAACGCATTAACTAAAGGAGGATTTTAATTATGACACATCAATAACATTGATTACACATGAAATTGAATAACTGCTGAAACTCTGACTTGATAAAGAGCTTCGTCACAAGCACTTTGAATTCCGAGGTTAATCATCGTGTTAGTCAAAGATCTTCCAAGATAAAACTCCAACGACAAGTAATACACTCTCTAGGAAATTCACAAAAACAATCTTCAACATTAAATATAAACTCACTCTAAACAAATAAAAATCTGCAAAGTCCATGAAAGGCAATTTCTGGTGAGCATTGGGAGATGCTATCAGGATCCTCCTTGAGGCTGTTGTGTTTCTAACAAATGTATTGATGGACTTTCCTGTCAAGGAAGATGGCTGCATCAAAATCAGTTTTCCTATCTCAAGTGATGCTCAGTGAAAAAGCAAACAAGGCCACTCTCTCCCGGTTTCCCTCAACTATGAAACATGTCTAAAAATAGTTATGGAATCCTCAATCCAGACGCAATTCAACTGTTTAGATCTCAAAATTCTTGCAACTGTTAATACTGTCTAAGATTACATCTAAATTCCGTCCGATTCCATTACGCATGAATCAAAATGTAACACGTCGTAATACCTTTGGATCGGTGTTGTAGTAGTGCTGCTGAGTCCGAATCCATCGGCTGACAAGGTGATCTCTGACGGTGCAGATCATTGTCTGTGAATAGTCCCTTGGTGTGGCTACATTCCTGTCCTTTACGAGAGTGTAGTGGATGTGGCGACTGAATGCTCTTTTGAAGTTTGTCACATTTTCCACGAGAGCGATTCCTCTTACACTGATCTGCTTCCGCTTGTCTGCGTCCGTTTGCGGCTTCTTCGACATCTTCTAAAGTAAGCTTCAACTGCAAATCAAAGAAGAAAGCATTCAAATGGGGTCTTCATTACACAGCAAGAAACTTAGAAATACAACAGAAAATCATTACAAAATCTCATGAAAACAGCAAAGTAGTAGTAGTAGTAGTAGTAGTAGTAGTAGTAGTAGTAGTAGTAGTAGTAGTAGTAGTAGACTGCTTTAGCATCACTGTAGTAGTACATCAGCACCAGTCGATGGCTGCTTCAGTAAAAAATCATAATCGTGATCTTGTCCGTGGTGAATCGAGGTTGTAATCCAGAGGTCAGTCCGTACAAAGTGGCAAGAAGCCAAGAAGGTCTGTCATTACCATAGCCAGACATTTCAATGGAGGTGGAAGGACTCAGAATGTATTTTCTGTTTAAAGGTTTTCTTAATATGTCAAACTCTACTTCATATTAACATTAACAATTCACGAAGACTTCACTAAGTTTGGTCTTTAAAGCTCTCCGTTTCTTTCTTCCTACAAAAGACTTGCGCTTAATGTTCAAATTATCATGAAGACTGATTCTGGAAATGATGACTTTGGGAATGACAAGGGAATGGCAGTCTTTGATAAAGCAGGTCAGGTGAACTGAATGGTTGCCTAAATCACAACATACAGGTAATAGGTGCTTGCTATCTGCTTAATCTACAGTGGTGCTGAAAATTCTGAAAAATTCTGAGCACTCTGAGTAACAGAGAAAGCTCCTGTTCTGTTGCAGTTTATAAAGGATTTCACGCTAAACCCTGCTGTATTTCAATTTAACTTGAGGCATAAAGAAATGATAGGCTTACATTAAGAATAAATAAAATAATAGTAAAGTACTAGTAAATTTCAGTCTCTATTTTTAATTAATATTTTAGAACCATCTTTTGTGTTTCTTTAAAATAAATCTGATTGAATCATGCTCTTATTGGCAAATTTATGATCCTTTGACCCACATACACCCTTGACACTAAAAACCACACACACACACAGAAAATGGATTTGATTAACTTATATCAGAATTTGCTATATGACAAGCTCGTCTTATTAATTTCATTTTAAAACTAAATCAAATATCACTGCATCATCTATAAACAAGCCTCCTCATCCTTTGAAAGACATCTCAGAGGATTATGCAAGCCTCATCAACGACCTATCAGTCGGTTGCACAGCAAATGCAGCTGCTATTTGGACTACAATGAACATAGGGCACTTTACATGTGTTGCGAGTAGTGGATTTGATTGTATTGCTTATGCTGTGAAGAAAGAAAAAAGTCTTATTCAGAGCTTGTAATATGATTGACTGTAAAAATATCATGAAACCAGCTCATGCAGGTCAACAGAACTGCAGTCAGCATGTGAAGGAGGAGGCTCATTCACTTCAGCTGTCAGCCGCTGAATTAACTGCTCCTTGGTCAGGGACAAAGTTCAGAATAAAGTTGCTGCAGAAACTCAATAGCAGGTAGGAGATATTTGGTTCCATCATTTACAGATAAAAATTTTCCATTGAAAGACAGACACTTCAGTATGCAGAGATCAGTGGGAAGAACTTACGGTGGCAACACGTGCTATTTAGGCATGGAACCAGAAGGGAAATTCACAACAACTCACACAAACAAGGTGCTTGAAGAAAAACCGGCAAACACAACTTTGTAACTAAAGACAGTGCAGCGTCCAGTCTAAATAACATTGTGGGATCACATGCAGTTTCTGGGGCATGACGAGTTCCAGAGTTTTTGGCCAGTCACACAAAAGATTTGTCAGTCTCAGTATTGGTTCCTGATACAATGAGTAGTTAATGACTTCATTGACTTGTGATGGTTGGCAGATTTATACTCAAGATTTTATTTTTAAAAGAAGAAGCTGACACAGTTTTCTAACCAACTACAGCTGTGGATGTAGGGCCCGAAACCAAATACGCTAGCAATTAGACAGCAATTAGACGCTAATGACAGACATCTTTGAACAAACTGTTAATACAGATGGTGCAGTGTCAACTGATAAAGCGTAGGCACTAACATTAGCCAAAGCCTACATACGGAAGTCAAACACCAACTGAGTGAGAGCAGGGCTTCATATCCAATCAGGTTTTGATATCGCTCAGAACCGGATTTCATTCAAATGATTGCCTAGAAAGAGTTTTTTTCTGAAGGAAGAGACTTATAATTAGCAGTAAACATTTCAAAATGGTCAATGGTCTTTCTTAGCCATGACTTCTTTAACAGCAACTATAACTAAAACTCAATTAATTTTTAAATTTGCTCTTATTTAACAATACAAAAAATGAACTACGGTAGTGCAAAATATCAAAAACATAACAATAACTGCAAAACAACAACAAAAACAAATCAATCAATCATAGTAAGCAAAATACTTCAATTGTTCATACGAGATTCACCTGCTTGCTTACCTGCTTATGAAACAGGCGGAAATAACAATAATAATGACAATCATAATAACAGTAACAATAAGGCACTTTCATAGCATAAGTTCTCCATTTCTAATACACAAGATATCATCAACTAATGGTACTCCAAATCCATATGCAAACTATCAGGCCATCTTCAGATATCAGTCAAAGTGGTAAATTATAAGACAGACTGTGAAGACAGACCGTGTCAATTGAACTAGACATGTGCCAAGCTTCAAGTCCAAAGTATGTAGTTCTTTGGATGATCGATAGACACAGAAGAAGATACTGGTTCCATACTTATATGGAACCAGTACGTCTGTCTCAATATCATGGCCAATCTAGATGGCTTTTGCATAGGTTCATTCCAAAATCCAATAGGCACTCAAGTAATTAAGTAAGACATATTACTGCCCGACAGCTTGGCGCAGTGCACCAGGTTATTCACGAGCACTCAATATCTGGGTGAAATCCATGGTCCATAATCCATAGTACGTGGTGGTCAAGGTTGTAGATCTAGGTAGGCAGTCACAGCAAAGTATTTTTAATGGAGGATGATAACAAGATTTGTGGTGGACAGAATGCGGGCCTACAGTAAGAATTTAGCCATAAGATTTATTGACAAGAATAGTTTTAATTTAATCTTCTGTTGGTTTCTCTTTCGTAGGACCTCGAGCCTGGACCACTATCGGCATTTGGTCTTTATATTGGGTCTTGGACTTGAGCTTTGGAAATCATCAAAATCTCATTTGCACTGTTGACTCTGTTTCAAATGCAAAATATTGCTCACTCGATAGAGATTTTATTTTTCAGGCAATCACATGTCTGCTGGCAAAGGGTGAAAATTAAAATGGTCTGTGTAATGCATCAAGCTTTTGTTATGTTATGCTTTGATATGCTAGTGGCGATAAACAGTGATGCTGTAGTAGCTGTCCACCAAGAAGGGCTGCTATAGTAAATACCTAACAGAGCAGCAGCACACAACTATCAAAACATGTGCAACAATCAATTGGTCACAAGAACACAGAAGAGGGCAGAAAGTGGATGAGAATGAGGAATGAGGGAAAGCACTGGAGAAAAGCTAATTCACAGAAATTAAAGTTTCACAAGCTCTTAAAGAAATTTATGAGATCAGCATTACATCTTTTACATCAGGGAATTTTACCATTGACTGTCTTATGCACATATATAATCTTGGGTTGGTCCTATCAGCTTGAATTTCGGAGACAGTGGTGCCTTCATGATAGTGGCACCTTAAATATTAATGGATTAGATTATGAAAAAGAAATTTACAAACATGTCTGATTTCAACAAATAATAGCAATGCACAACATAAAGCTACAAGCAAATGGAATTCATCTGTGTCAGACTAATACAAAAATGACAAATTTTAAACCTAACTTTGCCTGCGAAATCTAGTTCTGCTTAAAAGGTTGATCAATCTTTCATTTGATTTATAAGAGACTCAGTGCACCTTCAACCAATGGGAATAGTCTTATCCAGCACCAAATATTCAATAATAATTGGTAATAGTAATTATGCACTTCCATAGCACCAGTTCTAATACCCAAGGTATCAATCGATGGTACTTCGAAATCAATCCGCAAAAGATCCAGGTCGTTCCAGAGATCAGTCAGAGGGAGAGAGTAAGACGGACGATGGAGGAAAAGCTAATTGAAAGAGATGTGTCTTAAGTCTGGATCGGAAGATGCTCAATGAATTGGAAGATCTGATTCAAGCGGGTGTTATGAGGAAGGCGACGCAAGGCCCCCATCTGAGGCTCATGCAAGGGTGGTGAAATGCCAACTGACCAAGGGGCTCATCGGAAGACAAGAGGATCTTAGACACACCAAAAGCTACTCACTCTGTCTGACGATATTCAACGCATTGAACGCAGAGCGAATATTCCGACGGCGAACTCCTCCTCTCCCAAAGCCTCGACCAGCCAGTCAGCCACTCCACCTCCCGCCAGTCGACCCACGGCCTATAAAGGTGGCTGAGGGTCTTCCACGTCTCAACCTCTGATCACGAACGACCTTCAACCAGCTTTAATTGACCTACTTCGATTTCTTTCAACCAATCACTTCTTTAGTAACTAGGCCACCAAGCAGTACTGTAGGCTCACTGCGAAAATCACTTGGACATGAAATAAGAAGTCACACTTTCTCAGATACATATTAAAAGTTTAGAGAAAATAATAAATTTAGAAAATAAACTGCGAAAAAATCTTCTTGATCCAACCACATGTTTTTGATGTTTTATTTTCAGTAACTGATGCGAATTATTTTAACTAAAATGAGAAATATTTTGAAATGCAGTGGGAAAACGAACAGCGGAGGAGTGCTGATCTGCTCTGAAGACACGGTCACTCTCGTGATGCGATTTCCTGCTGATGGAATTGTAATTTTGTAATGCATTTTAGCTCGGACTTTATTCGATTTTTGCCGCAATCACATAAGTAAGTAAGTAAGACGAAATTTCTATAGCGCTTCTTGAAGCTTTGCGCAGTGCACCAGCTTATTCACGAGAACTCAATCTGAGCAAAATCCATAATCCGTAATCTGTAGTCTGTGATGGTCAAGGTGTAGAACTGTAGATCAAGGTAGGCAGTCGCAGCGAAGTATTTTATAGAGGCTAGTAACAAGATTTGCGGTGGATAGAATGCAGGCCTATAGTAAGGATTTCGCCATAGGATTTCTTTAAAAGAATAGTTTTAATTTGTTTTCGAGAAGTTTGTGGAGTGATGGCCAATGATGACTGATACGTTGACTGAAGAGAACCATAGTTATTTAGGCTTAAGCTTGATCGAGCCCATAAGACTAATGTTTGATCCATGTCTTTCGTACCTTTGGCCGTCGTCGTCTGTTGAGATGAGCCACTACCTTGTGATTGTCAACGCAGCAACTGCACAAACTTCCGACCTGTGAAATTGCACGGAGTAAACTGTAAAAGCTAATTGAACGAACTTCGTCGGGCGTTCAAGCCATCAAGGGGCTTTGCCGAGGTATAAGACTATAAGATGATGCAGCTAGGACAGCAGGAAGGCGGGTCGTCGTCGGTCCCTCTGCCACAGCACCGACAGGCGTTTCTTCTGGCGACGCAAACACACAGAAAGTCCTCCCACAAATTCATCGAATATGGAACCGCTGGATTTCGAACCAGGTGCGTCATGGCTTCTCGATAATTTCGCATTAGTCATAGAACTTCTTTAGCGCCACTATGATATGATGCGTTGAGCATCGGTCGATGGTCGCTTGAGAATGATGATCATAGTCAAAATTCATGTCTACGGTAGTTCGAGATTGACGCTCAATAGGTCAGTCCATAAGCGCCTCTAGTGTAATTCATCTGAATAAAAAGTTTATATAGCGCCTTGATTGTGATGTCATTAGCCACAGGCGCTGAACAGATCGTACTGATGTCTACTCGTGCAAGTGTCTGAGGATTGAAGTCAGGTTGACGGCTGATTTGAGGCTGACGGTTGGTTGAATGATTTGCATATTAGGCACTTTTGTTTGTTGTTGTTGTTGTTGTTTGCAGGAGCAAATGAGACTGGAGTTAAGCTTAAGAATGGATGTGTTTTGGCTATTTTTATCACAATATTGCAGTGACGGTTGTGTTATAATTGTTTAGAGGCTCTGATTTGGACCATGTTATCTTCAGAATGGGAATGCTGGCAGTACTCAGGTCAAAGGCTAAAATTGGTGAGATAATTTAAATTGAACCTTTTAGTGTCTAGAAGATTAAATGCAGCAGTGGATTTTGTGTATGGTCGTGTTTTGGCATGAGGCTTGTGTTATTAATGGCTTTGAATTGAAATAAACTGGTAATGTGTGTTTGATGTTTGTTTCTAAGATATTTTCAGAATTTTGCTTTGATTGAATTGGTTGAATTTGATGAAACAGTTGCAACTGACAGAATTTTATTGTTGTTTTCAGCAACTATTGGTGTTATGATTACCGCATCTCACAATCCTGAAGATGACAATGGCGTGAAATTGGTTGATCCTAATGGTGAAATGCTTGAAAATTCATGGGAGGGTCATGCAACGAAACTGGCCAACAGCAGGTCTTTGCGCATATGTTAATAGTTGAGCTGGTTAGGTTTCATGTTGGAAATTTTTGTTGCCAAACAAAATGCCCGATCATCTTGATGTTATCTATTTGATATCAGCATAGCTTATATGCTGAGCTTATATTACATTTTAATTTTACATTAACATTTTGCATCAAGTTCAGAAATTTAACTTTTTCAAAGTAGAATTAGTTTCTGGATTGTTTGACTTACAAGCACTCTGGAGAGCCTTTTGGTAGGAAATGGTGTTGCATACGATTTTGATGAATTTTGTTTTGAAGCTGTTTGTAATTTTAAATTAAATTTCAAAACAGTGATGAGCAGTTAGTGGAAGCACTAAATGCAGTTGTCAAGGATCTTGGCATTGATGTTCTTCAACCTGCAAATGTCATCTACGCCAGAGACACAAGGTAGGCTGACATTTTGTAGCCAATTGAAAGCTCTTGGTTTGGTTATCTGTGTAGTGTCAATGGTAGACATTGCATTTCAAATTTAGTGCAAAGTCATTTTTTTAAAAATATCTACTGAATATTCAGTAGGAAATCAGCTCCATATGAAAATCTTCTTCACATAAATAGAAATGGTTGTGAATGTGCTGTTATGTACTGAATACTATGCAATAATGCTTGTATTTTCTTAGCATTTTGTGCTGACTGTGGGTGGAATAGCATACTTCACCCTACAATTTATATATTGGCCACAGTTCTTTTTAAAATGGAATATAAACTTTTACCTTGTTATCATTTTGTTTATTGTATTTTACCCTACATGTATTTCTATTAATAGCCATTTAAATTTCTATCACTTTAGTTCCTCTGCTTAGTTAGCCACCCATGTTCTGTAGTCTACTTTGATTGATTGACTGATTGATTGTACTTGTAAGGGATTGATTGATACTTCTAATATATCAGTCTTAATCTTCTTAAATTTCCCATTGAGGTGACTGCCCTCTGGTGGTGGGTTAATCATGCTTTTGAGTGAAGCCAGTTTTATTTCATTGCTCTCCCTCTATGCCAGTTCTCTTATTTTTAGTAAATCTGCTAAAAGAAGTGTAGAAATGATGTATAGTTTACATGTACAGTATATTTGTTTTTGATGATAGTTTAGTTTACTATCAGCAGTTTGGAATCATGTGCAATTGTTTTGCTGTAGATAATGTTTGGCACTTGATGGACATTAAACAATTGATGATGTTTGCTTTTATGCAATTATTAAATAATGTGAAACTTCTTTATAAAATTTGTGGGAAGTCTTAAATTCTAATTTAATTATTAATATTTGTTTTGCTAATTAAATTATATTGTTATAATTTGGTTTTACTTTAAAACGGTTTTAAGGTTATTAGCCTATGTTGATGTTTTTGTTTCTTGTAAGGCCTAGCAGCCATCCACTTTCTGAAGCCTTAAAAGCAGGCATAGAAGCTTTAGGTGGAAGTTACATAGACTATGGTAAGCACTGAGTCATTTCCAAGTGCTGCATCAGTTGTTATATATTAGAGTTATAACTTGGAATTTACTGTATATCCTCATATAGAGTTTTCAAATATTTTGAATACTGTTTGTGAGAACATTTTAGAGTCTTTCATTGTTAACTTTAGGCCTTAAACCAGATTTAGGAAAAAAATTTCATTAATCTATTGACCTTTAACCTTCTTCTCCTCTAATCCAACCATTGGAGATTCATTTTCAAAATTTACCTACTTATGAATCCATCTGACCATATTTCAAACATTGCGAGCATTAAATTATGGAACTGTTAATTGACTATTTCTAATAATTTTGTTTTTAAGGAATATTGACAACACCTCAGCTCCATTATTTAGTCCGATGTACAAACAGCGCTGGAGCTTATGGCAAAGCCACAGAGACCGGATACTACGAGAAACTTGCCACAGCTTTCATCCACCTAAATTCCAAAAATGTTAGTTGCGTTTCGTTGATGAGTTTGTGTGCGGTGGGAGAACTTCATGATTCATTTAATATGTCGGATCATTTTCAAGTTGTGCAACATTGAAGTTAATTGTCGTTTACGTGATCTGATTCTGTAATTATTTTGGTTTCACTGAACTGTTTTAGCAGTGTAGTTAGTAGCTTTATCATCTGTGGTAACCAGAAACTATAATTGTGATATTAAGCATCTTCACCAGAGTCACTGAGCAATGGTAGTGGGGAGATCAATTGTACTTGGGGGGATATTGATGACTCATATGCAGTGTAAGGCAGAGTCAGAATCACTCTGTACCTTGTCTTCTGAATAAACTGACTGCATCCAATTGTGCTTTGCTTCTAGCCATCTCTGTAAGTTCACTAAGAAAAGTTAGGTCTGACTTCTTTGCTAAATAACTCTTAAATTGTGGGTGCCTTTGGTTAGTATTGTAAGAGATGCATCTACAAATCTTACATTGCATTTGCCAAAGCCTTATTTTGATTTTATTCAGCTCTTTGTCAATGCTCGTGACAGTGGCCGCTAAGCTGTGTTACTGTTTGCAATTGGACTTACTATTTAAGTGTAGAAATTAGTTTATAAATTGTTGGTTGATGTCTTTGTGTGTTGGTGTCTTTAGGTTGATGGTTGTGCAGTGTATCGTCCACAGCTGTGGCTTGATGGGGCAAATGGCGTTGGCGCTCTGAAGATGAAGCAAATGCTCCAGCATCTTCAAGGACTCCTTTCTGTCAACATTTTCAATGATGGCTCTTCAGGAAAACTTAATGATTTGGTACGCAGTGTTTACGGTGCACATACGGCCAAACTCTTGTGATGTCACACTGCTTGTAATGTCTTGTAGCGTAACTTTGATTTTATTCTTATTATGTATATTTAGCTCCATTTGATGCCATGTTGTGCTGGACCATAAAGAAGAAAGACGAAAGAAGATTAATGACTGCAGAAATGAACTGGTTAAGAGGAATAGCAGGAGTCAGCAGAAGACAAAGAATAAGAAATGAAACGATCAGAGAAAAGACAGACCAAAAAGAAACGATACTCGAATCAATACAGAAACGAAGACTGAAATGGTTTGGTCATGTCGAAAGAATGAAGGAAGAAAGACTACGAAAGAAAGCACTATACAACTATGTTGAAGGGAAAAGGAGAAAAGGAAGACCAAGAAAAACATGGATAGAAAACTTAAAAGAGGATGCAGGAGAAATGCAAATGAACTTCATCCAATTGACCAGAGCAGCAAGAGACAGACAGAAGTGGAAGGAACTCATTCAGACCCATCGTCCAACCCAATAGGGAAAGACGGAAGGAAAGAAAGAAGAAGAGAAGAAGATGCCATGTTATTTGAGCATTCAACGGAGTGCAGTTGCATTAGGATTTGTTTTTGTTGAAGTATGGAATTTCATGGATACATGGTTAGCATTGGGGTTTTGTTAAGTTCTTTCCTGTTGTCTCTTTGCAGTGCGGTGCTGATTTTGTCAAGGTGCAGCAGTGCGTTCCATTAGGTAAGTTACAACTGTGTATGCGACGTTTACTTAACCACAGTTGTGGACATTTTAGTTTAGCAGTTATCCAGCATTTCAAATGCTTTCTTCAAACAAATGCACTGTTTTATTCTTGCTCATGAATATTTATGTGTTTTTCTTGTGTATCTTGTTCATCAGTTTCTCTGTCTTTGACTGTGTTGTATTTTTACGTCTGTATGATGATAGGAGCGCCTAAGGACAGTGGACTGAGATGTGCGTCGTTCGACGGCGATGGCGACCGCCTTGTCTACTTCTTTTCTGATCACAGTAAGCTACTTTTCAAAAGCATAGAAATAGGGTTCGGAGACATTTCAATCGTTTCTATTCTGCACACTTTGCACTCTTCCCTAAAAGAACCGAACTGCATTTGAAAGTGGCTTCTTCTGAAGTAATTATTAGTATTAGGACTAATGAGATTTCAGTTTGACTGTTTCTTCAATGATAATGTTGGTGGTGGTGGTGGTGGTGGTGGTGGTGGTGGTGGTGGTGGTGGTGGTGGTGGTGGTGGTGGTGGTGGTGGTGGTGGTGGTAAAGCTTGACAGTGTTGATAATGATTTATTTGTCTGATTTTGTGTATTGTTTTTAACTAGATGAGTGTTTTCACTTGCTGGATGGAGATAAGATTGCAACACTGGTGAGTCAACAAAGACAAGTGATTTGTTAAGTGAAAGTCTGATGACCTTAAAATTCAGTGATTTCTTTTCTTAAGACGTAACTCTTGTATATCTATTCAGAGATTCAAAGGTGTGGCTGTTTGGAAGACTCTGTGCTGTTCTTCTCATGACCCTGGTTTTCTAAAGCTTTTCTTCAGTTGATTTGTTTCCTTTAAACCTTTGACTAGACGTTCACTTTAGTTAATAGAGAAAACACTTTTGAAAATCTACTTTGTTTTTGTTATTGGATTTGTTTGTTACCAGATGGCTAACTACATCGGGGACTTGGTAAGACAAGCGGAAGTCTTGTCGCTGAAGATTGGTGTTGTGCAGACAGCCTATGCCAATGGAGCTTCAACTGACTATATCAACAACGTCGCTGTCAGTTGTCATAAGTCTTTCCAGAAGAACTAATTCACAAAGATTTGTTTTTCCTGTTTAAAATGTTATCTAGTTGTTGCAGACCTTTTCATTAAATGAATTTTGAATCATCTGATTTTTGGAAGGCAATACAGAAGCAGCCATTATAAATGCATGGTTTCCAATGTACTCTATCTCTCTGAGTTTTGAGTTTTCTGTTTCTTCCTGTGTGCCACTGCCAGTGCCTGGGCTTCTATTTGCCAGAGTCTTTACTTTTGGTTTCATGGTCATTTTGATCCTGAGTATAAGTCCCAGTGGTGTAATCTTTATCTGGAGGAATGCTGCTTTGTGTATGATTGTGATTTTGAGAGATGTTTTTCTTTTCCTTATGCAGGAGGTTCCTGTTGCCTGTGTGCCAACAGGCGTCAAGCACTTACATCACAGGGCACAGGATTTCGATGTTGGTGTTTACTTTGAAGCAAATGGTCATGGAACAGTCAGTAGTACAGATTTTCTTCTTCTGCTGCTTTGTTATTTTCCATTATGATGAAAAGTAATTTAGGGTGTCATGTACAATTGAAGAGCTGGTTTTTTTAAAATGGTGAAATGCTATTTAAGATCATTTGCTTCATTCTAATTGTTTCTTTTCTTAATGCCTCATTTTCAATATTTTACTTAATCAAGACTCTTGCTGCTGGTTTCGAAGTGAAGTTGAATACAGTAGAGTTGATGGGTGACGTGTTGTAGGCTATTTTTACACCAGCTGCTGTGGAAAAGATCCAACAAGCTGCAAAGAATGAGAAGTAAGACGACTAAATGACTCGTAGTCTGGCTGACAAATTCTACAAGTTTTCCGCTCACAGAAGACGTTTTGCCTTTCTGTTGTGCTTCGTTGTTGGTTATTTCTTGTTTGTTTCTTAGTTTGATTTTTGTTTTTGTCTTATTCAGCAACAGCAGATCCATTCAACTTGCCGCTGAACGACTTTTGAGCACCATTGACCTCATTAATGAGGTCAGTTGACATTCACTTTGCGTCACTTGAATGTGAAGCCCAATGCAAAGGGAAGAAATAGGTCAACAGATTCGTTTTGTTATCATTCTGCTGAAAGAATCGAACCGGAAGTAAATTAATCATCTGACAAATGTTGGTCATATTTTGTTTTTTTTGAAAGAATTTGTCTAATGACTGGTATTAAGGTGTGCTTCTTTCTCTTTGCTTTTCATATGTAGACTGTCGGTGACGCCATTTCTGATTTGCTGGTCGTTGAGACTATTCTGCGTTACTACGATTGGGACGTCGAGAAATGGAATCAGACGTACACTGACCTTCCAAGTCGACAGCTCAAGGTCAAGGTTGGTTGAACCCAATTGAATTTCTGAGTTTAGATTGAAATGATTGCAGAGTGATTTCTCTCTCGTAACATTAAATTCATTTTGCTTTCTATTCAGTCAAATTGCTGATCCTTTCTCTTGACCTGCATTTAAGTCTTTTGGCATTTAGGTGAATGATCGGTCATTGATTCAGACAACTGATGCAGAACGCCGAATGACGTCACCTGAAGGGCTTCAAGAAGAAGTCGACGGCATTGTTGCCAAGTTCAGTCAAGCAAGAAGCTTTGTCAGGTGCACAAATGCATTCGCTTCCTAAAATCATATTTTTCATACTTTAGGCAGCTTGGCCAAAAACTGAATAATTATTTTGTATATACAATAAACAATCATATCTGTTTAAGTGCATAACCTTTTTCTGAACTGGCTTATCTGAAGCGATCGAACTTAAGTGTCTTTGACCGCATTTCCACTGCGTTAGCACTATTTAAAGCTTTACTTAAGATTGGCCGAATTAATTTTGCAGACCTTCAGGAACAGAAGATGCAGTCAGGATTTATGCTGAAGCCAACACTCAGGTGAAACTTTAACTCTTAATTAAGCCATTAATTATAAAATAATATCACACTAAGATTCTTGTGTTTGTTTTTCAATTTGACAGTTGGGTCTTTTGAAGTAGTAATTGAAATGGAATTATTATTACTATGAACAGTTGAGGCGTTTAGGAGTTTGTTATGAGCTGGACTGTTTCTGAACAAATGCTGTTGCAGCTTTCTTTCCCAGTGCAGGTAGAAGTCAATTGGTGTGTGTGTGTGTGTGTGTGTGTGTGTGTGTGTGTTATTTTGATCGTGTAGTTTGTGTTTTTGCAGCCTAATGCTGATCTCCTTGCCTACGAAGTCAGTGAAGTTGTCTATAGGCGCGCTGGTGGCGTCGGCGATCGACCAAAGCCTCCGTCCTAACCATCCAATCGGAGGACGACAGGATTCCATTGAGATTCAAATATTCATGAGACGAAAGCATTCCAGTTTTCATTTCCTTTCTATTTAGTTGCAAGAGTTTATTGCCAAACGACTTTTTTCTATAGATGATGATGATGATGATGATGATTATTATTATTATTATTATTATTATTATTATTATTATTATTATTATTATTATTATTATTAGAGTTAGTCTATTTGGTGCTATTAATTCTGGTGAGAGATGCTGATTTCAGTTGTATATCTGGAGGATGTTAAATAATGAATAGAAATTGTGATTAGAAAAATTGTAGCCTAACTGTTGTTTAAATTGTATTGTATTATTTTTGACCTCCCAAATAACGAGATTGAGGTGCATATTCAATAAGAGAGGAAAATGAAACAGTGGCGATGATTTTAGACGCCATAGACTCTTGTCTTCAGCCATACTCGCCATGAGGGTAGACCGCATCATGAATGAGATTTCTCCATTGCTTTATGTTGTCCTGTCGTTCGGATCGCCATTTCCATTGTCTTTCCAGTCCATTGCATGATGTTATCAGTCCATCTGGTTCTGGGTTTGCCTTTTTTTCTTTTTCCATCAGTTGTTCCTTGTATCTTTTCTTTTTCCAAACGGCTACCTGTCTTCCTCACGATGTGGCCAAAGTATGACAGTTTTCTTCTTTTGATAGACTTCAAAAATTCTCTTGTGACGCCTCCCTTCTCTAATACCCATTCATTAGTTCATAGACGGTTGATGGATGGTAAATGAGGGATGGTTCGTGGATTTCTTCTGGCCGTGAATGCGGCTTATGTGGCGCCAGCATCGGCTACCAGGATGGAGGAGGAGATATCGGTTGTCGCGAAGGAAATGATGGTCTATAATGTGTTTAAAAATCTGATGTTGCTAAGCAACAGATCATGCAGTGTTTCTGCGGCTAAGTGCATCTAGCGGAGGGGTTGTGAGCCTTAGCTGGTCCACTCCTCACTCTGCTCTTGAGGATTCTCTATGGAGCAACATCGACTGATGATAGCGGCGCTATAAAATTTCATAAATCAGATTAGTAGATGGCGTTTACGTTAAGGCAGAGCATTTACGTCTATTAATAGCCTAGACTCGTCATGGCCTATAGCCCATCATTCCTCCAAGCTATAGCCTGTAATTGCAGCAACTGAGGCTAAAGTTCCGCCATTTTGCGAAGCTCAGAAGTGTGTTAACACCATGGAGGTATTATCCCTGGAGACGGCATTTCGGTGAAGCCGACTAGCTGGGAAATTCCCAGACGGCAGCTACAGTTTGGGTCTACCAAGATGGCCGCTAACCATGGAGGTACTATATTTAGCCTACGCGCTACTGGCTTCACGCAGCCTGGGCTAAAAATGGCGTAATGCCGTCTCCTGGGATAATACCTCCATGGTTAAAACCACTAGTTGGAGGAAGTTAGGAACCACTACAATAAAGACTAATTAATTTGTGTTACCGCTTTGACTCTGCAGTTTCAAGTAACATTAATATTTTCCAGCGCATTTTGTAGCAGTAGGCCTAAAAATTATTTCGGCGCGACGTAGGAAATTCGTTAGTAATAATTCGATAAACATGACATTATTTGGACCTCGCCGCGGTCCGTTCAGGAAGCGTCCGCCGTCTGGAGTCTGGACTGAGGGCCGCGGCCCGCCATTTGAGTAGCGCTGTTGTAGAACCCACATTCATTCAATGAATGAGATTATAAAGGAACTCTACACACTTAAAACGTCTTTGACGTTCATCTGCAATTGGAACATGCTTTGAGAGGAGTTTGACTGCAAGAGGAACAAACGAAACCGAGCAATTGAGACGAACAGACATCGTCGGACGAATTTCTGGTAGAACATCAACGCTGACATTTCGTTCACTTAAATTTTGCATACTTGGAATTTTGGAGGGAATTAAGAGGGCCGAGGGCTTTCTCCGGCTGAGTCTCAGAACCGGTTGTTTGACTCATCATCTGTGACGTCACGGTCTTTCTCTTGTTGACGACAGGTCATAGTCGCATCTGATTGGTCATGAGATGCTGGCACCAGACGCTGATGCCAATGGCAACCGTCTTTCAGCCAATCAGCATGCGCGTGCGTCTTGTGGGATTTATGAGGAAAAGGAGTCTGGTGTCGAGGGAATGGGAGGCGTTTCCTCGGCGGGAACGGGGGACGAGGAGGGCAGAGTCGGTTGGACGACGGCCGCTGACAGACGTCGTCGTCGTCGTCGTCGTCGTCGTCGATTGATTCCGCGCCGATTTCTTTTGCTGTAAATGATTCTTTATTTGGCGAAATCGTTATAAATTATTCGCTCTTCTGTTCTCATATTCGATGTTCATTGAGATTTCTTGAATTCTGCTGAGTGATTTGTTGATAATTTCGTCGGAAACAGAGACGTTGGAATTCGATGCTGATAAATGCCCAATGGGCGTATAACGATAGAAGAGCGTGTCTGCAAAAGCTATGACTGAGTTCGTTTCAATAAAAGAAACGCGAATTATAGCAAAACATTTCTTTAGCATTTTCGACGGAATAGACCTGACAAGTCTCAGACGTCTTGTAACCTGCAACGCTTAGCACAGACAGGACGGACACCTGTTAATCTTTCGTCCACCTAAATGCAGACGAGAGACGGGTCGCCACTGGAATACACAACGCATCTCTCAGCCTCTGTCTCCAGTGCTGGCTTAATCTGGTTCCGTTGCTTTTGCATCTATAGTGTTGGAGTGTGGCTGACGATCTCCACTTTAAGCTGAAAGTCAAAGAACGAGACGAGGTTCTTAATTTTGTCTGTTTATGGATTTAACAGAGGATGTTGGATGCAGAGGACGGAGGAGGAGGAGGAAGCCACCTGAGAGCGATTTTGAAAGAGGAATCGATCTTCAGTCGACAGCAGTCTCCGCATCAATTGCGTTCATCTATTCGCAATTGGATTCACCCGATGACGTCACTTACAGACTCAACGAATATTCAGTCCAGGTGAGAGCCTCATTGGTCGACGCAGCAGCAGCAGCAGCAGCAGCAGCAGCGGCGGCGGCGGCGCCAGGATGTAAAACAATCCACCCGCAGACACGATGTCAACTATTTGTCCGCAGATGAATTATAAAAAGCAAGAATAATCCAAAGAATTGACCTAAAATACAGGATCCAATAAAGCTGCATGCTTAGCCACGTCTTTCCTTCTAATTCAGGACCTACAAATCTCTACTCCTCTACTCGCTTCTACCCTATTATTATTATTATTATTATTATTATTATTATTATTATTATTATTATTATTATTATTATTATTATTATTTTTACTGCTACTACTACTACTACTACTACTACTACTACTACTACTACTACTACTGCTACTGCTGCTGCTGCTGCTACTACTACTACTACTACTACTACTACTACTACTACTACTACTACTACTACTACTACTACTACAGTACTACTACTACTACTACTACTACTTTTAGGACTTCAGTGTGACGCATGCGCAGTGTTTAGTTTAACACTGGCGCAATATAAATTGAGACGTGATCGTACTGTTTGCTGTTATTTCTCTCTTTACAGTATGTCTGTTTGTCGCATTCACTTTGAAAAGCAGCCACCGACCAACCTCCGCAAGAGCAATTTCTTTCACTTTGTTCTGGCGCTATATGATCGCCAGGGTCAACCAATAGAGATCGAACGAACGGCGTTCATTAATTTCGTCGAAAAGGAAGACAAAGTAAGTAAGAGAATCGATTTCATCTCAACTGACCAACATCCATATTCGAATAATTATGAACAGGAATTCTTGCGTGCGTTTAGTTTGGAAACATTCATATGGTTTTCACTCGAACCTATCTCACTGATCACTTGGCCTTCTTATAAGTTATTAAAACCAAATGCAATAACACTACGTAACAAAAAAAATATTTTTGTTTGTTCCTGGGTTGATAGCTTGTTTTCCTAGTCCCTTATGCCTAAACTAACTAGAAAACAGTTTTTGTTCCAAACTGAATTTGCTTTTGGGGTCAGGGCAATGATATTTTGAAATTCGTGTATTATAGAACACATTCTCGGTTCACATTCAAAGCTGAGCAGACATACTTATTATTCTGGAATATTGCAAGCTGTCCATAAGTTTTTAGATCTGAACAGAATTTTCTATAACCTTCTAGAATCTTCTAGAACCCTGTTGCACTTTCTGGGAGCTTTCAGTTGCATCCATAGACTTTTAAGAGTGCAGATTTCTTAAGCCAACGTACTAGTGTATCTTGTTGCTGAGTAAGCGAATAGTGACCAGAAAAAATTGATTTAGATGGCATCAAGAGGCTGCTTGCAGCCAGAAAATGCATATTCTGCTACGTTTGCATCGCACCGGTACCCTATGGCTCTGAGCTTTCCATTCCCATCCCTACAGAGAGGGATCAACTGTCTTCAGGGGAGCGCGTCAAGGCAGACAGCGAGGAAGATATTGCAGATCCAGGATGCAATTGCACAGAAATAGCTGAGATGAGAAAGCCGTACTTCCCCAATCAGAAAGATCTCAACGACCTGATCATAGACCTTAGTCTCACCAAGTGCAATGCTGAGCTTCTGATGTCTAGACTCAAGGACTGGAACTTGTTGGATGAAAGTGTGCAGGTGACAGAACAGAGAAAGCGTCACGAACGTTTTTCCAAATTCTTCAGTCAGCTAGATGGGCTGTGCTTCTACAGCAATGTCACTGGTCTTTTCGAGGCAATAGCAATCACCTTTAACCTGAGTGATGGTGCCAATTCATAGAGAGTTCATCCAAGAACCTCAAAGCCATGCTACTTCATTGTGGTAACAAGTACTTGTCTCTCCCCATGGCTCACTTTGTGCACCTACACCTCAGAGAGGACTACACCAGTGTCAAGATGTTGCTGAGTGCCTTGAAGTATGACAACTATGGCTGTGTCGTCATTGGAGACTTCAATATGGTCAAAACGGTGACATTCCTGATGGGTCTGCAAGGCGGTTTCACAAAATGTTTGGGGGGTTTCTTTGCCTCTAGAACAACGGACACCGAGGTCTGAGGCCCACTATTGTAGAAGGGATTGGCCACAGCTGACCAAGTTCACCACAGGTAAGAACAGCATCAAGTGGGACCCGCTGATAGACCGTCGAAAGATGCTCATACATCAAGTTAGGCCTCATCAAGTAATTTGTCAAGACAAGGAATCCGCAGCTTTCAAATACCTCCTAGAGCTTTTCCCACAGCTTTTGGAGGCAAAAGTCGCAGCTGGCATCTTCGTCGGACCACAGATAAAGAAGATCACATAGCGTGACGTATTCGCCAAGAAGCTGAATAGCATGGAGAAAGGGTCTTGAAACAGTTCCGTTGCAGTATTGTATGGCTTTCTTGGCAACCACAAGGCTGAAAACTATGAGAGACTGAACCAGTCTCTCATAAAGAACCATGCCAAAATTAGATGCAAAATGTCCTTGAAAGTACATATTCTTCATGCCCACCTTGACAAATTCAAGGAAAACTTGGGAGCCTACCCAGATAAGCAAGATGAACGCTTTCATCAGGATATGCTGGACTCGGAACGTCGTTACCAGGGACGGTATAACAAACACGTGGTGGGGACTATGTCTGAAGTCTTCATTGAGAAAGCTATTGACAGTACAGACACAAATCTCGAAAAGCAACTCATTTCTGAATGTTTTTAAGTAATTTTGACTGTTGTTGCTTATTTGCAATTAGTACATAATGTTCATTCTTGAGAAGAAAAATGCACCTTTTTCCATTGTATAAATAAACAACTTTTGTAAGCTGTGCCCATGAAAGCAAATATAATGATGAATATAGCCATGTTTGCAGATCCTTTATACATAGACAACTGAAATATAACACTTAGAAGCCAGGAACAAAAATCGTGTTACATAGTGTAATCAATTGAGTTTAGTTTATTTGTATCAGTGAAATTTATTTATTTACTTCATGTTTTTTCTCATTTTCATTTTAATGTATTTTGTTGCAATCTGACAAAAAGTGAAAGATTAAAAGTTCTCCATTTGGACGAAATGTTACCCTGTCTCTTGCTTATTAAGGTAGACTGAAAATTCCCTTCCATTCTCCCCGCTCCTTCCCCTATCCCTCTCTTTTCCCCTCCCCCGAAATATAATTAATAACTGCTTCATCAATATCATCGAGTTTTCTCCGTTTAGTTTCAACGTGCTGATCACGTGACAGGGTGTCGTCTGCCGATCGCGAAACGCTCATATCACGTGACTGCGCCTCATAAACACCGGATGTTGTGTTGTCGATTTCTCTTCCGTTTTTATCGGCGCTTGTAGGTCATGCACAGGTAACAAGTGGCAATAAACCAGGTAATTATAGTGGGATACCTGCCCTGAGAGACATATCTAGGTGCGATGCTCGCCTGCAATGGTTGTGATACATTTTGGTTTCTGAACTACCATCGGATCTTGAATTTATTAGGCGCAAATTTAGAAACATTCAAACTTTACTAAATTAACTATTTCTTTACTTTAAGTTGCAATTCTTCGTTAAAGGAATTTCTATCGCTGAGTCTGTGAACGTCAGAGAACGAAGAGAGAGCAGGCGATGCTCTCCTTATTCAGTTGTTGTCGTCGTCGATCTAAGTTTCAGTTGATTGAAAGTACTGCTTCATTTATTTCTGTTATTTGTTTGTTTTCATAATTGATTTTTATAACACCTATTTAGGCATATTTTGGCGATTTATTTAAAGTTTATTTTCCTTAGTACTGTACTATAAGAGTCGCCTTGAGACCATCCTCTGTCTGTGTGTGTTTGTGTTTGTGTGTGTGTGTGTTTTTCTGTGATTGTATGCATCTGTATGTGAGCGACTTGCTCATTCTTTTCATTGATTTTTTATTTGTCTTTATAAGTAATCAATTGAAATTGCTCATTTTCATTCTTTTTTGTGAGAAAAGAAAAGCGAAGATTCGCAGACAAACAACGGAATTGTCTATCGTCTTCAGCTTCTGTTCGCCAACGGTCAGTCACCGGATCATCATCATCATCATCATCATCATCGTCATCATCATCATCATCGTCATCATCACCACCACGATCATCATCATCATACGTCAACGACCTATACATTAGGCCTAGGCCTACGCGTCGTAGTCTAAAATGGCTGCCTTGTCTGCCAATGTATTTCTATGTTCTTTTGCAGAGGTCTATTTTAGAGTTAAGACTCAACGTTAATATAACGTCTATTATTTAGTGTGTGTGTGTGTGTGTGTGTGTGTGTTTTCTCTTAGAGGAGCCTTTCCTGTTGTTTTGATTTCACAGGAGCAAGACAAGAGCAGAACATCTTCGTTCGTCTCATTGATTCCGTCAGTAAACAGGTATAAATGCGATCAGATTGACAATCGCACCATCAGAATATTATGATCCACGGTCTGACTGATAACAAACGTCCTCCTTGTTATAGGACGAGCGAGCGGAGGGGAGGTAGGTGAGGGGGCTCCAGCGACGAGTATCAGGTCACAACGAAGAGTTGAATAAAGAAAAGGTTTTGGAGTCCACACAAGAGATGTTCTTCTGCTAAGGACCGCAATGGCGCTGAAGCGAGTCTCAGACATTGCCTTTGGGAGCGTCCAGGGGTCCTCTAGAGGGGTCCAGGTTGTTCGCCATCTCTACAGCAGAAGCTTAGAAGGACAGTCAAGATGGCGGACATTCAGCTCTCACTAAAGATGACAACGACGACGATGCTTGTTACTATCAGATTTTAAGTGACTTAATTCCGAATGCTACAATCGATCGCAATTTAAGCGGGTGGAGGTGGCCTCGGGATTTACTTAGTATTACAGAGATTACTTTAGGATAGGACAACACATGGACACATTGATCTAGCGCCAATTGAATATATGACGTCTTTTGGTGTAAGTTGATCAGTCCTTCAAAAACTGACCTCGATCACGTGATCGCCTTCTCGTAAAAGTCAATTTATTATGCGCCTTTAGTCAAATTGACCCCAGGGCTGTCGACAAGTGGCGCTCTTCGCGGTTCACCGAAGCCCGGGCCACACCCCTTAATCGCCACCTCCTCATCCCCTACCCTACCCCGGGGGACAATTCGTTGTCGGTTCATGCGCCTTCGTTAGATCTGCTTTGTAATTAGGTTTTCTCAACTAATTAAATCACTTTTACCATTATTTACTTATTTTGCAAAATATGTAGTAGACATGTTGTAATTTTTGTAATTGAAACTCGATTAGCGGTAAATCGGATGCAGTTAATTGGCTGTCGTTTAAATTCCGCGATTGATGTGAGGAGGAGGAGGAGGAGGAGGAGGAGGAGGAGGCAAATAATCGCAGACAACGCGATGTAATTAGTTATTTCTTATTAAATTTTATGCACTGAACACGAATATGACAATCAAACTGAAAAATTGGCTCGAGGTTTTTGTAATCTCCAAATTATTGTTTATGACACTAATGAATGGAAATAGTAATAATAGGCCTATGGTTAATACCTGTCAAGATCAAGACCCCCCCCCACGAGAACGACTGGGTCGGGTCTCGGTCGGTGTCACGATGAAAATATAATAATAATAATAATAATAATAATAATAATAATAATAATAATAATAGTGATAATAACCAAAAATAATGATAGGGGACTAATTATCGTGGCATATCGTACAAGTAAGCCTAGGCCTACTGCTAGGACACGTGACAGTTGACAATGACAGAAAGGGTTTGCGTAACGGAGGAGATGTCACTGTTATCTGAGAGCGTCTTAATTACGGGGTTTTAGTGTATTTTTTTAGACAGAGAGTATCGGGTCGTGGACAATGGTTTCACGCCTGAGATCCTTAGATTCTGTACAGATGTAGGCCTACACAGCAGCAGCAAGAGCAGAATCCTGCCTCTTCGAAGGGAATTTTGTTCTCCGGCATTTCTTTCTCTTAGGAGTTGGACACTGCAGTCGGGAAACGCGCAGTTTGCTGTTATTTTTTGAAACAAATTGTGCCCCTCCCCTCATCGGTGTCCCATTCATGTTGCCTGTCGCGCCAGGTAGCTCTTAAAATCTCCTTTTATAGGCCCTTTATTTTAAAATGCCTGTCAAAATTTCAAACTTTCAAAATAAAATTAGCCACAGCAACTAGATTTCGGCCAACCGACGCTGAGGTTCAACTCCCACAAAACCTAAACAGAGTTTCAGTTTGATTTTGACGATTAACTCCTACCATTTTAGCATTGATAATTAAGCGCTAGTGTCTGATCTACATAACTGGTGCCACATAAATACGAACGTTTATGGACGACTGCAGAGAACGAAAGACAGATGGCGCTGCATGATGAGTGGGGCGGAGGGGATGAGGTGGGGAAACATTGGTGTGGATTACGGAAACAGAGAACAACACTTGAAGGGATTTCGAGAATTGTGGTCAAATACATAGGATCAGAGGTCCTATATAAGGACCTATATAGATGGACTCTCTCTCTCTCTCTCTCTCTCTCTCTCTCTCCGTCCTCACCCATCCCACTCACTCACTCCGCCGTCAACCCAGCCCCCTTCCTCCTCTCCCTCTTCTGAGCAGTGGCAGTGGCAGTGGCAGTGGCAGTGGCAGTGGCTGCGGTGTCAAAAGCATGCGTCAGACTCTATTTCAATAAACTAATTGCATCCAAGGAAAATCCTTTGACACCGACTCCAGTAAGACACCGCCAAATGGCCCTCTGTCTGTCTGTCTGTCTGTCTGTCTCTCTCTCTCTCTCTCTCTCTCTCTCTCTCTCTCTCTCTCGGATACTAGCCCTGAGGCTTAGAAATACATGTACTGTAAGTTCTATTGCTATTTCCTCAACCAATTCAAGTGAAGTAATCTCTGTATCGTGGTTATCTTCTGGTCACAAGACGAAACTATCGATGTTACTAACTTACTACTACCGTACTAGGGTACAGACTATACTCAAACCTTTTTATTCAATTAATAGAAACGTCATAGCATATACAGTACTTGTGTATTCTCAGCTGCATAAGCTCTACATGTAGGTTCGGATTCGTCAGTAACAAGGCTCGGCAGGAAGTCATCGTCGCAACAAATTTCTGGGTTGTAAGGTCAAATCCCTGTACATAGAAAACCAGAGACAGCTTTCTCCATTGTGCAGGTCTTCATATAGGCTGAGCCAAATAACCAAATCATACTGAGTAACCCTTTGACCCGGGTGTGACAACATCCAACATAATATTATAAGACGTAGAGTATTATACAGACTGTAGGTAGGCTTATATTTCGAGATCTAAGGGTTAAAAGAATTAATTAAAATATGTAAACATGTTTCAGTTTAGTTTTAAATTATTCTAAGTTATTTGCGCTAGGCCTATATTCAAATTGAGCGATAGGCTAGTTTTAAAATAGGAGTATTATAGGCCCTATATAAATATATATATAAATATATCAGGTGCACGATGCTGATAATGACGACGACGACGACGATGACGATGACGATGATGATGATGATGATGATGATGATGATGATGATGATGATGATGATGATGATGATGATGATGATGATGATGATGATGATGATGATGATGATGATGATGATTTCAGCCAATTGTTTACGAAGGCCAAGATAGAAATCCTGAGATGTGTAGAGTTCTTCTGACGCACGAAGTTATGTGCAGGTAAATATTAATAATTACCTGTATTTAGGCGATAGATTTCTATGAATATTCATCTAATTCATAATTAATATTCATGCAGTTATATACAAAGTTCAATCTACAAAATATCTTCTGCAGTCGTTTTCGTGAACAGTTTAAACAACTGTCTTTATTTAGAATAAAAATATTTAGAAATAAATTCCAATGTCTTTAGTCGCTGCTGTGAGAAGAAAAGCTGCGGAAACAGAAATGAAACGCCTTCAGATCCAGTCGTCATAGACAGGTAGGTCAGTCAACGACAGGTAGGTCAGTCAACGACAGGTAGGTCAGTCAACCAGCCAGTGTTGTCGCCATCTGTTTCTGATTCACTTTCATCTCGTTAAATCTCAGAGGACGATTATTTCAGCGAATAGTAACAGCACGCGTCTAGCTCAGATATTTCCGGGACTTCTATAGCGCCAGCGCTCTTCTGCGGGTGTATTTTGTGAGTGTGTAGAGTGCGGCCGGTCTAAGTCCGTCGTCTGCCATCAGCGCTCTTCGTTATCAGATTATCCGCTTCGTCGTAGATCGGAAGAAGGAGAGTGAGGGCGAGGGCAGTTGGGGACTTCGCCCTAATGTCTCCTCAGGGACGTCCAGTTGTCCAGTTGGGGAAGGGGGGGAGGAGGGAGGGGGTATGCTCAAACCATTTCGTATAATTGTACTGCACTGAGCTTCGTCCAATGGCCAAAGCCCCCTCCCCACAAATGCTCTTCTGTTGAGGAAGGAGGACGACGAAGACAAGACGTGATGATCCAGAGCCACTTATATTCAGAGGAGGCTTTGGATGATCTCAGAGCTGAAAATTCCGCAATAATGATGATGATGGTGGTGGTGGTAGTAGTAGTAGTAGTAGTAGTAGTAATAATAATAATAATAATAATAATAATAATAATAATAATAATCATCATCATCATCATCATCATCATCATCATTTGTAAAAGACCAATGCGAAAAGAGTCGTTGAGTGTGGTAAAAGGCGAGAGAGAGAGAGAGAGAGAGAGAGAGAGAGAGAGAGAGAGACAGAGGAGAGACAGAGACAGAGACAGAGACAGAGAAGCCAATGTTCCTGTGGAGAAATAAGCAGCAGTCGGTGAGGAATTTGGTGAAAATGATGAAATGGATTAACTTTAGTAATGCTTTGCCTCGATCCCAAGAATGTTCACGGTCAGAATGGCAAAGATTGAGTTCGAATGTTGGGAACGTTCATCGGTAAACGTCATTGTAGGGTCATCATCATCATCTTCTTCTTCCCATTGGAAAAGTAGACGCAGAATATGGGAATACAATTCAAGAAAAAAATTTACTTAAAAGACTAACGAGAAACAGAGACAAGGGAGAGGAGAAGAGAGGAGAGGAGGAGGGTTGGCTGTTGTTCCGTCGTCTGATCTCGTCGAAATCTCGCCGTAATCTCGTCGAAATCTCGTCTCTGTTGTTTGAACGATGTCATTGCTGACGATAAATCAAGAGACATGAGCCGCGCATCCGTCATGCATGACGTTGACTTTGACGCTAACTGATGTCATATGACGACGTCAAAGAATGTCATCGTCCGTGGAGCGTCCTGTTCTGCCATCTGCCGACCGACGACTGCTCTGAGTAATCGACGTTTAATTACGGAGCAGACTCTCTGTCTGTCTGTCTGTCTGCCTGTCTGTCTGTCTGTCTCTCTCTCTCTGTCTCTCTGTCTCTCTGTCTCTCTGTCTCTCTCTCTCTCCCTCTCTCTCCCCTTACGTCTGTTGATGATGGACTGAATGGGTTCAGAGGGGTCACTTAAAATGACCCATGTGACCCATTTAACCTTTGACCAATGATCCATATGACCCATCCAGTGCCATTTATGAAGGCAGTTGACACCCAAGACCTCAGTTTCGCACTCCATGGAAGAAGTGGCCTACCCGTGGCCTTCAGCCATCTCTCCTCCTCCTCCTCCTCCTCCTCCTCCTCCTCCTCCTCCTCATCGCAGATCCTCTCGTATTAAAAGCCGGCGAAAAATCGAAAATATCAGGCTTTGGTTTATAAGAAACGAATTAAGTAAAACTTGTTGTTATTCTGGAAATAGAGTAAGAAGCGAATGGATGAATTAATGAGCAAGAGGAAGGGAGACAAAGAGGAAGGAGACTGACAGCAACATGGAGAGGGGAAGGGGAAGTAGTACACTGTTAAGCAACGGCCATTGGATACTTCATTGGTTCTATCGTTGACCAATTCCTTCTCCTTTGACAGCGAAGGCGTAGAAATATGAAATACATTGAATTGGTGTTTGTGGGGTCGGGGTGGGGGAGGGAGAGAAGTGAGTTGGGTGGGGTAGAGGCCACATTCGTTGATTTAATCAGTCCGGGTGGATTCGAGGAACTGGGCGTGGCAGTTTCCAAAATGAATTCGACGATTCAAGGAAAGAAATTGATCTTACCAGTCAAAGGAGAAATATTTCTCCTGCTGGGAAGACAGAGGGTAATTGGACCAGCCACCCCACCCCACCATCACCCCGACCCTGAATGACCCAAAAGTTATGATTAAATTTTGGTTGGTTTTATATTGAATTCTATATGTTTCATTGGAACTTCGTTTATGAATAGCTGCTTAGGGTTCTTTTAGATGATTAACACGAGGCAGAGATAATGATGAGGTCAGAAGATGATGTCGCCACAGTAACTCAGTATCTCCAGGCTGGCAGTGGTGTTTGTCTGCTTGTCTGTCTGCCTGTCTCCCTATCTGTCTGGTTCTTTTCCTGCCAATTGTCGAATTGATTTGTTCGGTTCTCTGTTTAACGCGATTACTTCAGTCGAGACAATATTTTTCCAGTCGTCTCCTCTTCCATTGCTCTTCGCTCTTTGTTCTTCTTTTCCAGTTGCCTTCGACCGGAATATCCGCTTTCCCCAATCGGCCAAAACGCCTTTTCCGTTCTCTTTCCAGTTTACTTAGAACTATAGATTGCAGTTCCATCATTCCGACAAACTCAGCTCTCCAAAGAACAGAGACAGAGACAGAGACAAACGGAGGGTGAGTGGTATACTTAGACAGACGCTGTAGTAGATTGCACTCTTCTAATCTAATTGTGCCGTGTACGGCGCAGATGAGCTTTTGTTATTCTATACTTCTATGCAAAACACATGACAGATTGTATACAGGATAAAACGCACACAGAAATCACTGACAGACAGGCAGGCAGACAGACAGGCAGACATACAGACAGACAGACAGACAGACAGACAGACAGACAGACAGACAGACAGACAGACGGGCAGACAGAGACGAACGCCAGTTTTGCCGCAGTAGATCCTATTTTGCACTATAGTAGTGACGTGGTTCATTGATGAGGAGAGGTATAGAGCTGACCGTGACAGAGTTTGTATGTCCGAATGTGCGTTTCTTTGTCCTCCTCCGTCCGACTGTGTCTTCGCCGTGTTGTCGGCGTATAGGACTAATTGATCATCCGTCGTCGGCTGCTGATGCTGCTGCTGCTGTGTTCATCTAATCCGCATCTTACTCTCTCTTCTTCTGATCATCTTTATTCGTCTCTATATCCAATTAAAGACATGATTTGCTCTTGACTTTGACGTCCAAATGACGCTAATAACAGCCGAAGTCATCGTCGTCATGACGTCAACGAATGTCGCCATATTCTCCTCTTCATTCCCAATTCCGTTGCTTCTCTTTTGATGACAGACGCCTCGTTAATCATTCGAAGACTAATAGCTAGTTTATATTATTATAGGCTCTGACTTCAGCATTCAGTCATCAGCTCCAACTTCTTTTACTAATCTTCATTTTAATTTTTTATTCTATTTGGGAGGAATTCTACTTAGATTGGTTATTTACTCTGTCCATGCACTAAAACATTAGTCTACTATGCCTATATTGTTGGACTTCTATGCTTTGTCACCGGCTGTTGTGTCTTTTGTCTTTTGCGTTCCGTTGTATCTGTATGTATGTTTTTGTATGTATGTATGTTCGTGTGGGTTTGTTATTAGGCCAGTTTTCTCTCTAAACTGAAATCATTTCGCTTAAAAATCGTTTCCTTCATAGCTGCATGTATCGTCCCATTGACCACTGCATGAACGACCCCCCCCCTTTGGCTATATATAGCTACGTCATTCTAAGATTACGCGCCTATGGGAATAAGGAGCTACTTCGGTGCTGCTTTTAAAAGCGCTATAGAAATTAACAAGATTTTACTTACTAATTTATTTCCCCATTTTTATACTTGCGTTCATGTGCAGAGAACGAGACAAGGCTTTGCGGGATCCTTTCAAAGAGTATATACAAGAACCTCTGCAGGAACCTGTGTCTGCCTGGCTATCTGCATATATATATATATATATATATATATATATATATATATATATATATATATATATATATATATATATAAGTGTCCTAGCCAGGGTTCCGGAATGTGAGGGGGCACCAAGGCTTCTACAGACTGACATTTCCAGTCCCGACTAAGGGACTTGATGGAGCGTGGCGAGCTGTCCACCGGTGCCATGACCCTAGGGCCCCTCGTGGCATACGCCAATGATATGACATATATATATATATATATATATATATATATATATATATATATATATACATGCATGAATCTATGGTTTGTCGTTTAAAGTGTTTGGCATTGTGTCTGATTTGGCGAACCTGTTGTTAATTAACCGAGTGTGAGAGACTGAGAGCCGTGACTGCGTCTGCAGCAGTTGATGTGATATCACGCAACCACTGACTGTGCAGATGATTGACTTCTTCTATAGTTTCGTGGCACCGATCAGCAGACGACAGTTGATCAATTCCCCGTTCGGTGTTCATTGCCTCTTGGTCTCCTCATCCTCTTCATCACTCCAATCATCTTCCATATTTCAACGCCTTTCCTCGAGCCCTCTTCCCCTCCCTCTAACACCCTCTTCCAACTTATCTCTTCGTCAATATGCAGTAATCGCTGCGGAAGCGCTTCTGAGTGATTCTTCAGAAGAGGCGCTAAACAAATATTCTGTTACATAACTTTACATTACAGATCCACTCAGTGTTTTATACAGGCCTGTTAGGAGGGGAGCCCCCCCCAACCTCAAAATTCCTCCCCAAAAATCCCAGCACTTACACAAATTTTGCATTGAACTGTGTCTTTTCCCCTCCAATCAAGTCTATTCCCCCCGGAAGCCTCAATTTCCCTCCAAAGGCCTGGAGTCTGGATAAGACATGTCACTGGAATGACTGGATCCACTAATCTCATGTATGGCGCTAATTACGTCACACACATACTGCCGCAAAATTATTGATTTCGCATTTAGCAATAGTCTATCGATTAATTGCATTGTTTCCTCCTCCTCCTCCTCTTCCTCCTCCTCCTCCTCTTTCGTAGACTTTTCTTCCCTCGAGATCTTCTATTGATCATCGGCTGCTGCGGTTGATTGACTTTTGTTTTATTAATAATTTATTCTCAAATTAACAACATTGCAAATTAATTGGATGAACAGTCGAATGAATCGCCCTCTTAGCCATGTCCTCTTCTCCTCTTCTCCTCTTCTCCTCTTTCTATCGTCTTTTCTTCCGTGCAGCCATTCCAGTCATGGCCTTGTTTGCTTTCTTGGCTTCTTGCTGCTGCTCTCTCTCTCTCTCTCTCTCTCTCTCTCTCTCTCTCTCTCTCTCTCTGTTCTTTTGCAGCTGTTATAGCGCTATAATTTGTCTGATTTGGTGGATGTTTGGTTCTTAGTCGGTGTCGGTGCATAAATAAGTGATAAGCTTCTTCGCTGAAGACAATGTGCTCAGCGCAATTGGATGAGTGCCGAGCATGGAGTCCGCTTGCCTCTGAGCAATATGTCTCATCAATCGCCCCGTGGCCAGTGTCCTCTTCTGTGTCCTCTTCGGTGTCCTCTTCTGTGTCCTCTTCGGTGTCCTCTTCTGTGTCCTCTTCTGTGTCCTCTTCGGTGTCCTCTTCTGTGTCCTCTTCGGTGTCCTCTTCGGTGTCCTCTTCTGTGTCCTCTTCGGTGTCCTCTTCTGTGTCCTCTTCTGTGTCCTCTTCGGTGTCCTCTTCTGTGTCCTCTTCGGTGTCCTCTTCTGTGTCTTCTTCTGTGTCCTCTTCTGTGTCTTCTTCTGTGTCCTCTTCTGTGTCCTCTTCTGTGTCCTCTTCGGTGTCCTCTTCTGTGTCCTCTTCGGTGTCCTCTTCGGTGTCCTCTTCTGTGTCCTCTTCGGTGTCCTCTTCTGTGTCCTCTTCGGTGTCCTCTTCTGTGTCCTCTTCGGTGTCCTCTTCTGTGTCCTCTTCGGTGTCCTCTTCTGTGTCCTCTTCGGTGTCCTCTTCTGTGTCCTCTTCGGTGTCCTCTTCTGTGTCCTCTTCGGTGTCCTCTTCTGTGTCCTCTCGGCCGACCGTGTCTCTCTCTCCCCAACGCTGTCTGGATCTCAACTGAAGTCCGTCTCTTCGTCTTCTTTTTCGGTTTCCATTGTTTACTTAGGCTGTTAACCCTATAACCCTTAGGCTGTTTAAATTTTTGACCCAATTGACCCAATAGGAAAACCTCAGTCAGTGTTAACGTTAATCGAATTACTCACTACTATATATATATATATATATATATATATATATATATATATATATATATATATATATATATATATCGCAACTTATGCAAATCATTCATTTTAAGAGGAGTTTGATGAATATTCATTTACTGAAACTGAATGATTTGCATAAGTCTTGAATATTCATTTGACGTATAGGCCTATAATGAATGATAAGCGACGTTATCTCTCTCTGTCTCTGATCACGCTCAGCTGACAGTTTCCATTCGAGAGACGCTCTTTTTCAACGACCCAACCGGAAGTCACTCGGACGAAAGGAATAAATGGGAAAGGGGCGAGGGAGGAGGGAGTGGTGGGTGGGGTGATTGGGGTTATGGAGAAGTTGCGATGACCATTCGTTGTTCCTGTGGACGTCGCCTGGGAGGCGCGGGGGAGGCGGGGGCTTATTTCGCCTCTTCTGCCCTCACCTTGTTGACGTTCACAGTGCTTTCAATGGACGGCGCCAGTGTGTGTGTGTGTGTGTGTGTGTGAGAGAGAGAGAGAGAGAGAGAGAGAGAGAGAGAGAGAGAGAGAGAGAGACGTAGCCCTACTAGTTCTATCTGATAACGACTGTACGCGCTCTAGTCTCTGACAAAAACATTTGTAAGCGATAGCGCCACCTAGCGAATGTTTGAACGTCACAGACTCACAGTTTCTCTTAGCGCCATTCTAGTTTGAATATCGTTCCCTGGCCCTATCAGAGGGAGGGGCAGGACTCGTCAGGAGACCCACTTGGCCCGGGCCTCTGCTGCTCAAAAGTAGCCTCAAAATAATAACCTATATATATATATATATATGTATACTGTATATTGAAATTAATTTCTGTAATAATTTATAGTAAGTTAATATTTCTAATCAGTGGCGAATAATGTAAATTGTAATTACTCTCTAATTAATGTCTGATTTTGTTTATTCGGATATCACTTTGATTGTTTTCTGCAGTGGCGTAGCCAGGATTTCAGAATAGGGGGAGGCACTTTTAGATTTTTCGTCCCAAATGTCTTGACGATCAATAAAAAGTTCGTCGTCTCAAACGCTTTAGAGTCTGCTGTCTTCTTGTGCGCTTTCCTCGATCTAATACTAACCCTACCACTTAACTAGTCACTGGTCTTGGACGAATCTCGCGACCGATTCCGATCTGAATATGGGGGTGGGGGAGGGGTCAGGACCCTCAGTAGCCCCGTGGCCTCATCCTCTCTCCCTCCTCCTCTGACCTTTGATTTCGACAGTCCTATAAGTCCAGATTCCTTCCCGTCAAAATAGCGTCGCACAGTTTGCCTTTGTGCCTTTCTGTAGTTTGAATGTTGATCCTGGGTTTGACTTGAAACGTTTGGATTGAAGGAAAATGCGCTTTAATTCCGGTCATCCGAAGTGTTTCGTTACATGGGATGCTGTTCTATTTTTAGGTTTTTTCTCAAGTTTTTCATGAAATGTAATCAGAATTGTCTCAAAAACGCCGGAAACCCACGAGACATGCGACGCTTTCAGGTTCGCATAATTATTAGAGCAACATTTTCAATTTTCAATTTCAATAATTGAGGAGATTTTCTGGCATTTGAAGAGAGAGAGAGGCCACCACGTGCATTGCGATGACCGCATCTCAGCAGCTGCGTGTCAGGTCAGGTCAGATCATGATCAGAGGATCATTTCCTCTCTGTCTGTCTGTCTGTCTGTCTGTCTGTCTGTCTGCCTGTCTGTCTGTCTGTCTGTCTGTCTGTCTGTCTGTCTGTCTGTCATCATTGGTTCCTTAGCGCCTCTAGCAGACATCGCAGACGACCAAATTGAGCGCTGAGGCGTCGTCGTTTTCATTCGCCAGGTGGCCATTTCGTCGTCTGCTTCTGCTGCTGATGATCGTCTGATCGCCGTCTCAGACAACATGTTCGTCCACAACAATTCAAAGCACGGACGCAGGACACGAAGGACTGACTCATCATCCGGAAGACCTGAATCATCCCCAGGTCAGAGGGTCACATCCTCTATCTGTCTCTCTGTCTCTGTCTCTGTCTGTCTGTCTGTCTCTCTTTATTGGTTCCTTAGCGCCTCTAGATCACTCGTAGAGTAAGTAAGTTCCGAGCTGGCATTCGCTTAAATACCCATTCTGATCAAAATTTAAAAGTATATTCCACAAACTGTATCTGTTATTTTTTCAGTTTCTCCGAGAATGTATACATTATAATACATATAAACATGTATGCATGTATGCGTGCCTATAGTTTGCTGTGCTCTGAGATTGCAGTGTTGTCAAATTGCGACCCTGTTGTTGTTGTTGTTGTTGTTGTTGTAAGGTGTTCCGTCGTCGTCGTCGTCATCACCGATCATTAAAGCGATTTGTCCGAACGAGGGATGGACAGCAGGTGGCGCCACTGTCGTCATCATAGGAGAGAACTTCTTCGAAGGTCTTCAGGTCATCTTTGGTTCGATTCTCGTCTGGAGTGAGGTCATTGAGTGCACTTGACTCCATCTACAGACGATTCGTATTCAATTCGTTAGTTTAGAAACGAAGAGAAATCACGCTGTCTCTTCTTGAATGTCAAATTAAATAGACAGGGAGAGGGAGGAGGAGGGGCGGGAATGACGACATTTATCAGATAAATTACTAATTGCTAATTGCTGATAATAATTATAATAATAATAATAAAGTGATTTTAAGTGGTTTGGAGGCAAAGTTAGCCTGCCTGTATGAAAACCACTGATATATATATATATATATATATATATATATATATATATATATATATATAGAGAGAGAGAGAGAGAGAGAGAGAGAGAGCAACTGATGTCAAATGATTTCTCGGCCGAGATTTCTGAAACCACTTGTTAGACTCTGAGACGACCTCGTTTCCAGTTAGACTCAATCGTCTGCTGATGTTCTTAAGTCTGCGCTGTAAAAAGCTCAGACTTTAAGACCATTTGAAAGTGAAACATTCGAATGTGTCTAAGTGCCACAGGTAGCACCATTTTGTCTGTTCACACGCAACCCCCAGAAATTCCAAACTTTTGTGAGAAATTCTATGCAGAGATCTCGACGGGTCTTTGTTGCGTCCCCTCCGGGGCCCTCCCCTGCAGCCCAAAAGACTGACGATGAGCGCAGGTGCTTGGCATTACATAGCAGGCGACCGGCTTTGTGCACAGACGATCACATCACACGCACTGCGCGTCCAGACCCCTCCGAGACACGTCCCGGGAATCGTCGACGTCATACTCTCATACAAGGCAAAGCAGTTCTGCAAATCGAATCCCGGAAGATTCGTCTACACAGGTGAGCTGTGGCTGTCGAAGTGGTCGCCAACCGATCATCAGTCGTCATCACTCTGCAGGGTTATTTCTAGGATTATCAATTTTGGCGGGGTGTCGGTCTCAAATGTGGGGGCGGGGGGGGGTGTTAGGTGGTGTAAAAATATCCCTGTCACCCTGACATCGATCCGCTGGATTTGCGTTTTATGACGTCATTATTTGTTCAGCGATGTACTCTGGCGACGACGACGACGACGACGACGACGCGTGTTCGGATGTTTTGCTTTTGTTTTCAGCTCTCAACGAACCGACGATTGACTACGGATTTGAGCGTCTGATGAAACTGATTCCCCGCCATCCGGGAGACCCTGACAGACTGTCAAAGGCAATTTCATAAATCAAATCTAGTGTCGTTGCTAATAATTAATTCAGTCTGATCAGCTGATGACGGAACACGAGAATTCTCAGAGAACCTGCATATGGCCAGAAGCGACGGTGACCTCTGTGACCCTTTAGTTGCTGACCCATCTGTAGGTCAATGTGACCCTTGACCAGGGCGTCATTTCATTGTTTTCCAGGGGGAGGGGCAAGACTTTCGACTGCAAGGCAGGCAGTATTTTAAAAAATACCTATGCAGTATGCAAATTGGCTTTTGTCCACAGTACATGCTACATACGATACTACAAAGGACATACCAGTGACTGTAATAAAATTATAAAAACAATTGAGAACACAATGAATTTAAAAACACAAAAATTCGCGAAAATTTTCTCTCTAAAAATCAGGGAGGCATGGGTCCCCCGCCCCCGCCCCCCACAATGACGTCCCTGCGCCCCTTGACTCATTTGTATGTGGGAGGCATGGGTCCCCCGCCCCCGCCCCCCACAATGACGTCCCTGCGCCCCTTGACTCATTTGTATGTCAATGCTAAGAGCGAGGATCGATTTTTGAAATATTTTCCAAAGGTTGCTTTTCAGTTGAAATGCCAAATGAATAGAAATTCTTGGCATTAATTGTCTGTCCCCGATCGAGAGGCTAACGAAGAGGGCGTCGAGAGAGAGAGAGAGAGAGAGAGAGAGAGAGAGAGAGAGAGAGACCTGATGCCCGGATGTGTGTGCTTCTTGTAGGAGATTGTTTTGAAGCGCGCTGCTGACTTAGCAGAGGCCCTGTACAGCATGCCACGAAATACAGCAGCTGCCCCGTCGGGTGTATCTCATCGCCCGACACCACCATCGGTACACCCGCTACACCCGTCTTCTCATTCTCCACCCGGCCTAAGCGCCCTTCCATCAGGATTCAACAGCTACACCGGTCAGTTGGCGGTCAGTGTTGCCGCTGCAGCCTCTGGAATGGACGTCAACGGTCACCAGTGGGAGGACGGATGGACACATCGATACCCAACATTCACCTTCTGACCTTTGATTCACCCTTTGACCTTTGATTCAAGGTCAAACAGCGATGAGTGGATTGATAGGCCAATGGGGCGGTTCCTTAAAACTGCGCTATATAAATTATTATATAAATTATTATATAAATTATTATATAAATTATTATATAAATTATTATATAAATTATTATATAAAAATTAAAATTGTATTAATCTCCCCGTAGCAGATCGTATCATCTGATTTGAACTGTCTCTCTCTCTCTCTCTCTCTCTCTCTCTCTCTCTCTCTCTCTCTCTCTCTCTCTCTCTCTCTCTCTGTCTTTCCACTTAATCTCGGGTTCCTCTTTGAAGAACAGAGCAAAGAAACTGCCGATCGCTCCTTTGCACAGATCAGTGTTTCACTGCAGCGAAGTGACTTCTCCAAGAAGCAGCCTGCTTCCTCTGAATAAAACTCCAACTGAAACTCTTTCGAACGGGGGTCCTGAAGCAATGTTCCCTCTAAATTTTGTTGAGTGTGCGCGGAAAAGTATAGTGTCTGAGCGGCACACTGAATTGTTTCACAGATGTCACCCAAGACAAAACACAACAAAATCAGTGTTTTTTGAAACTCAAAATCACTGCGCGCCGGCTGGAAATTGTTGCGCGGCGTTTTCTTGTCATGTGCGCGGCCGCGCAGGCGCGCAGCTTAGAGGGAACATTGATTCTGGACCCGCATTTTGGATATCTATCAGATATCTGACTGCTTTAAAGGTTTGAAAATCTATAAAATGTACAGCCACCATTATTATATTTTGCAATATAGACACATTAATAGGGCGGAAAGTGACGGATTTTTCTACTCCACTGACATGACTGCAAGGTGTTTGAAGGTTCTAAATAGAAATTTGGGTGAAATATCGACATGAATTTTTGGGTCGCCCGAAAATTTTTCATGGACTATAGTCCAGGTTTTTTTTCTCGAAATTTGAGCGAAAATTTGTGGTGTCGTAGAGATTTCATATTTGCACCGATTGAAGCCCCGTCGATGTCTACAAGGAATCTGGACCCGCATTTTGGATATCTATCAGGTGTCTGACTGCTTTAAAGGTTTGAAAATCTATAAAATGTACAGCCACCATTATTATATTTTGTAATATAGACACATTAATAAGGTGGAAAGTGACGGATTTTTCTACTCCACTGACATGACTGCAAGGTGTTTGAAGGTTCTAAATAGAAATTTGGGTGAAATATCGACATGAATTTTGGGTCGCCTGAAAATTTTTCATGGACTATAGTCCAGGTTTTTTTTCGAAATTTGAGCGAAAATTTGTGGTGTCGTAGAGATTTCATATTTGCACCGATTGAAGCCCCGTCGATGTCTACAAGGAATCTGGACCCGCATTTTGGATATCTATCAGGTGTCTGACTGCTTTAAAGGTTTGAAAATCTATAAAATGTACAGCCACCATTATTATATTTTGCAATATAGACACATTAATAGGGCGGAAAGTGACGGATTTTTCTACTCCACTGACATGACTGCAAGGTGTTTGAAGGTTCTAAATAGAAATTTGGGTGAAATATCGACATGAATTTTTGGGTCGCCCGAAAATTTTTCATGGACTATATGTCCAGGGTTTTTTTTCGAAATTTGAGCGAAAATTTGTGGTGTCGTAGAGATTTCATATTTGCACCGATTGAAGCCCCGTCGATGTCTACAAGGAATCTGGACCCGCATTTTGGATATCTATCAGGTGTCTGACTGCTTTAAAGGTTTGAAAATCTATAAAATGTACAGCCACCATTATTATATTTTGTAATATAGACACATTAATAAGGTGGAAAGTGACGGATTTTTCTACTCCACTGACATGACTGCAAGGTGTTTGAAGGTTCTAAATAGAAATTTGGGTGAAATATCGACATGAATTTTTGGGTCGCCCGAAAATTTTTCATGGACTATAGTCCAGGTTTTTTTTTCGAAATTTGAGCGAAAATTTGTGGTGTCGTAGAGATTTCATATTTGCACCGATTGAAGCCCCGTCGATGTCTACAAGGAATCTGGACCCGCATTTTGGATATCTATCAGGTGTCTGACTGCTTTAAAGGTTTGAAAATCTATAAAATGTACAGCCACCATTATTATATTTTGCAATATAGACACATTAATAGGGCGGAAAGTGACGGATTTTTCTACTCCACTGACATGACTGCAAGGTGTTTGAAGGTTCTAAATAGAAATTTGGGTGAAATATCGACATGAATTTTTGGGTCGCCCGAAAATTTTTCATGGACTATAGTCCAGGGTTTTTTTCGAAATTTGAGCGAAAATTTGTGGTGTCGTAGAGATTTCATATTTGCACCGATTGAAGCCCCGTCGATGTCTACAAGGAATCTGGAGACCTGAAGCCACAGCGCCCCCTCTCTCTCTGCCTCTGCATCGGTGAATTCAACCAACTGTTCACAATCGTTCGATAAGCGATAAGAGGGCGTAGCCAGCATTTAAGAATGGTGATGGACACAATTACTTAGACGAAATTCGCCCGATTCAAATTGAGGACTAAGTTGCTGAACCTCTGGCTACGCCAACGATGCCACAATTGCGTCAACGGTTTTGGACAATTTTGTCGATTTTTCAATAAAAGATTTCGCACATCTGTTCTGTGTCCCCACTTTTAGGATTACAATTGCGAAATATATCTAAATGCACGAAAGATGCCTTTAAAAAAATCTAAGCGCAGATTCGACGAAGACGTCGAATGGTCTTCAATTGATGCTAATATGATGCCCAGGAACAGAACGATTTTGCGCTTAGAACTCCGATCATAAAAATCTAGAAATTTGACAAAGATTATTATTGATGTTTAGTTGAAGAGGTACAACTTCCAGTTTATCTAGAACAGAGGTGGCCAACCTTTTGCTACAAGCGGGCCATCATAATATTTTTTATCGACATGCGGAGGGACACATGTTTTTCTTGCCTTTTGCCCATCTTTGTTTCCAACAGCAGTACAATAACTGCAGTCACGTACCAGTAGAAACTGGTAGCAGTCACAACTAAGCAACAGTTTAAAGTAAGTCACTGTTTTACAAAATTAAGCACAAGAACTAAAAGTCTTAGTCACGACTCAATATTCTATGCATAAATAGGACAAATAAAGTTTATTTGGAAAGGTGCCCCGAGGGCCGCCAACGAGCAGCCGGCGGGTCGCATGCGTCCCGCGGGCCGCCGGTTGACTGCCTCTGATCCAGTCAGTTGACCAGGTCCAGTAGAATGCTCACAACGTCACTTTTGATATTCTGAGCTTTTGTTTCAAATGCGATTCTAGTTCAAATACAAGTTTATTTACTCGGAGGAAAATATCTGTTTAAATGCAGAAAATAAATAGTTATAGTCCTATAGCTAGCGTATGCTTATCTGTCAATACAACACAAAGAGTGAGCATTAACACTTAATACGGATGAAATAATTATGCTCGGCTGATCGGGGTTACCAGCCATTGATGGCTGTAGAAAAGATATTGAACATTTAAATTTGACGCAGGAGGAAGTCTTTGAAGCCACGAATAGCTGTTTTATACCTGGAACTTTTCTAGCGCTGGGATGAGGGGCAGGTGGGGTGAGGTGGGTGGGGTCCGGTGTCGTTGCTGTCACTCCGTTGATCTGCAGACGACCATCAATCACTCAGTGGCGTAGCTAGGATTTCAGAATGGGAAACATTTCGGCGTTTTCCGGTCAAATCAATCGCTTAAAAGTCTGCTGTCTTGTGCGTTTTCCTCGATTTAATACTACCCCCACTCCCTCTCCAAATACTCATTGGTTTTGGAAGAATCTCACGACCGATCCCGGTCCTAATAGGGGGCAGGCCCCCGTGCCCCACCGCGGCGACGCCGATGCCATCACCTCCCCCTCTGCTCCTCCGCCATCTGAGTTTCATTCTTTGTTTGAACCGGAAATTAGATTAGCTTCTATTCGCTAGATGGCTGACGTTGAATTCCGCCCATAGCAATAGACACTGGCGCTTCATTTCTTCCACTCTTTCAATTTCATTTGAGAGCATTCCACCTGGAATGACATTCCCTTCCATTCCCATCATCCCCATTCCCGTTGTCTTGACGACCGCCTAAGCGCCGACAACCCTATTGATCTTGAGACCGGTTGCCATAGTAACGGTACCGTACATCCGGGGAACTTCAGCGCCACCTATCGATCAGACGCCGCCGCTGCGACCTGAACGCCCTCTGGCGAATGGTCGACGACGACGACGACGACGACGACGGCAGCTGCTTGGGCATTGGTCGACCTCCTCTCCATGCGCCCCTCCGCCCCCCCCCCCGCCCCCCACGGGATCCAGCTCCCTTCCCGTCGTCGCTAATTGGTGAGCGTCGCCTGAACGCTAAATCGAGGAATCGAACCCAATAGCAACAGACCTGGAAATCGATGGAAAAACGGATTGTTTTCATTGGATCGAAGACAGACGAGGATGTCTTTTATTTCCGACGGAAAGAAGACGAACTGCTCTGAGGACGTGCAACCATGACAATCACTCTGGTAATTCCATGGCGACATTCATATAGCGCCGCTTGCCGTGGTAGGCCTCGATAGCTTTGAGCGTTTGACGAATCAGTTGACAGAACGGATACATTGAATGAGAGAGAGAGAGAGAGAAAAAAAGAGAGAGAGAGACAGACAGACAGACAGACAGACAGAGAGAGAGACAGACAGAGAGACAGACAGACAGAGAGAGTCAATTGCGTGTTCGCCGTGTAATATAGAGGAATGTGCGACCGAAGGATAGATGGAGGAGGAGGAGGAGGAAAATGCGAGAGGAGCATGAGGAAAGGGGGAGGAGAAAAATGAAGAAGAAATAGAAAATTTCATATTTTGAGCATTTTAAATTGAAGAGGACCCCGTGATTATATTCTCGCCCATCTTTATACTTTGTACTTTTATTTTCTAAAAGCAGTCACTGTTGCTTGGAAATAACAGACGCAGACAGATTATATATATATATATATATATATATATATATATATATATATATATATATATATATGTGTGTGTGTGTGTGTGTGTGTGTACATTTATATATATATATATATATATATATATATATATATATATATATGCATTATGCCTGTGATCTTTTAAGGACGAATGTTTGCTTAATTGAAGACCGATAACTTGGGACCTTTTCAAACAGGAAGCCGGCGAATGAGGATGGGGGGGGGGCAGCAGGAGGGACTGGATGGAAAGGATCTGGGATGGACGAAGGATGCCGGAAGGAGGAGAGGGGAGAGGGGAGAGAGCTTTGTCAATAATAATTATCAGTCGACAGGTCTTGCGCATGCGAAGTGCGACGACGGCCGACTGTTGCAATGGCCGGCGCTCCTCTACCTCTGCCTCCTCTCTCTCTCCCCCCTCTCTCTCTCCTCTCATTCGACCGAAGCAGCAGCAGCAGACGGCGACTGACAACTGCACGTCGTCGTCATCATCGTCGTCGTTGTTTTGGCGAATCTGACGACGAAAATTATCAACAGACAACCGATGTGAAGAGGCGAATATCGTCCTCTGATTTGGATCATTTTTGACAATCATCATCATCATCATCTTCGCCACCGCAACAGCAACAACGCAGATACAGGAAATTCCAGTGTCACCTGCAGCAGCAGCAGCAGCAGCAGCAGCAGCTGACAATAGGACAGGTAGACGGTTCTGTCGTCTGGCCGTCGATCCTTCCAGCCGAAGCAGCAGCAGCAGCAGCAGCAGCAGCAGCAGGAACTCGTGTTCATTTGAATTCCAGTCTAAGGTAATGCATTTGATTACGACTCTTCGATTTGCTAAAGCAACACTTCTTAATCGATCAATTATTTCACATTCTATAAATGTTTTCACTTGGAATAAACCGAAATTCTTAAGCCACTTAACCCAATTTCTTCTGCTGAATTCTTAGTTGAAAATGCAGTTGGCTGCATTTCCCTTTTATCATCTGAATGTGGAATAGCGTTTGGAATTTTACGGTAATTTTGTGATACCATCGTGATGAAGATGAGGCTGATAAGTGCTTTGGTGGTCTCTTAATTTCTTTTGTTTGAGTTTATGTTCTGAGTATTTGAGTTTTAGAAAGAATAGAAAGTGTAAGTAAGTAAACGTCTGTTTTACTATTCTCTTATTCGCCGTTAAAGAAGAGGTTTTTCGTTGCTTTTGATGCCTTTCAAAGGAATTAACTCGATTGAGAAAAGCGTCGGCCGCCATTTTCTCACTTAAGGCTGACTCTTCGCCGCTGTGACGCAGGCCCTGGGGGCCTATACGCCGCCGTCGTGACGCCTGAGACCATTAAGAGGCAGTGTGAGGGGCAACTATTGGAGTCTGTCCGTCGAGTGGGGTGGCAGGGGGGAAGGGAGCAGGATTTTTTCTCCTCAACTGATCTCAGTCAGGAGAGAATAGAACTCCCTGTATATTCCTCTTCCATGTGCATTTCCTAAGAGCGATTCTCTGCCGTCGTGTTTCTAGTTCTCATTTGTCGTCTGCTGTTTTCACAGTAAACAGGGCGTGAGATTTCACCCGTCGCACCCCATTCCTCCACCAAGGGGCTGTCTGGGGCTTTGGGTCGGTGGCTGGGGCAGAAACAGCCGAGAAACCAAGGGCGTGTCTTGAACCCCGAACCAGATGGCTGACCGTCGTACTCTGACCACTCGACCACTGCGCCACATCTGATGTCACATGTCCTCAGGTGACTGAGTCTTCGATGCCAGATTCCACCGAGAGAGAGAGAGAGAGAGAGAGAGAGAGAGAGAGAGAGAGAGAGAGAGACAGACAGACAGACAGACAGATGGACCGAGAGATAGACGGACGGACGGACGGACGGACGGACATACAGACAATTGTTCTCTGTAGCGGACTTTTAATAATTGACGAAGACAACGCATGCACTGGAAACTCTCTTTGACGTATATTACAAATGGCGGAAATGCTAGACAGGACAAAGACTAGAAGACAGACACACACACACACAGACAAACATACAGACAAACACACATGCATGTGAGCGGCGATGCTGGAACTAATGTATAAAAGATAAAAGATTTTGACGATGACGTGTTTGTTGCCAATGACAACGCGTTCGTTTCACAGCCGAGCGCCAAAGGGAGGGAGAGAGAGAGAGGTAGAGGGAGGGAGAGAGAGGGAAAGAGAGGTAGAGGGAGGGAGAGAGAGAGAGGTAGAGGGAGGGAGAGAGTCGAATCATTTGCATAACGTCGTCTGCATCTGAAACACGATTTCTCTTTTATGCCATCAAAAACTGCTGCTGCTGTCAGATGACATCTTCTGACACCCCCCGTCCCCCCGCCCCTCTATTCACCCTTTAACCCTCTCTTCTCTCTCTTTTGCTTCCAAATGAATTCCTTTGAATTCCACTCAATTCTTCAAGATCAAATTCTGTTAATAAGCTGAAAGTTGAAGTCATGCTGGGCACAAAGTCTGGGTCTGACATATTTCTATGACGACGAGGAGGAGGAGGAGGTTGGGGTGGGGTTGAAGGGTGGGAGAGGATGGAAGGGGACTGGGCAAATAACGATGCGTCGTCAGTCTCATCAGCATCCATCTTAGTTTTCTCACTCGTTAGATGGCGCCGCTGTGCGATGGATTGCAAACGAATGGCGACATATGAGTCCATCAGGAGATGGAAGGAAAGTGAGTCTGGATGGGATCCCTCGGGCACTCCTTGCCAACCCCCTCCCCCGCCACCCTCATTACTTTGTCTGATCTTTAACGAGCATTTAGTGCATGATCGATTAATTGAACGAGTATTTGCAAAGCCACTCAATTGCAACGGATATGAGATGAGTTGAAAACCATTGTTTAACAAAGAAATTGCATTTTCTATCGAAAGCACTGATCCTAATAAAACATATAATGATAATATATTTAATAATAGAGATATTACTAACATCGCCATTTTCCCACAAATGAAGGAAAATGTTAACATTGACATTCGTTGATAGACAATGTTTCATAAGTCAAAGGAAAGGCAGAATGATGAGCAGCAGACAGATTCACCAGTCAAAATAACTGTTATGGGACGGTCGTGGGTCTGAATGCAAATGCATCGAATGGGATCATGCATGGGATTTCGACTGCATCTAGTATACATGTACGATTGGTGTCTTCGTTGACTGGCATCAGTGGATCCACCTGTTGACTAATCTATTCGTGCTAATTGATATTTTCTTAGCTACATAATTCGGACCAGAACTGGAAAGGATTTTTCCAGCTTCCATTCGTTTTGCGCTCGTTGCTTCTTCTTCCTTCAGTCGATCGCGTCTTTCGGACGTCAACTTTGACCTTCATCGGTGACCTCTTCAGTGACCTTTTCATTTCGAAAGAGAAAAAGACAGATGGCGGCCTTCATAGCGAAACAAATGGTTGGAAAGCAGTTGGGGTCCGTCAAAGGTAAAAGCATACATACATACATACATAAAGTTCATTTACTGTAGGCGCAATTATTGCAAATGCGCCTCGGGTGACAGGTCAAACAAAAAGCGACAGATTATAAGGCGAATTACACGACATGCCTTGAATAGGAACATCGCTTTCAACTGCAAAACCACTCAAAACGCTGCTATTATTAGTGATCTATTGTTATTGTTTTCAGTGGCGTAGCCAGGATTCCAGAATAGAGGGGGCACTTCCACATTTTTCGGGACAATGTCTTGACGAGAAAGAAATGTCGTCGCCTGAAACGCCTTAGGGCCGATAGTCTCTGTTGTCTGGTGCGTTTTCCTCGACCTAATACTACCCTTCCCCCTCCCCAACCACTCACTGATTTGGAACGAATCTCACGACCAGTCCAAAGCCGAATAGGGGAGGGGGAGTTGCCGGACGGGTCCTCTGCCCCTTCGTGGCTACGCTACTGATTGATTTACTATTACAGGCGTAGGCCTATATGTTGTTTCCTTCGTCTTCTTCTGTCTGGCGTTCGTGCTTTCCCTTCAATAGTCTTTCGGTTTTTTTGTATTCGCAGATTTCTTCTTCTTTTTAAAACCTTGAAACTCCCTCGCCGAGAGGTCGATTATGCTCTGACGAAAATCAAAATCTCTTTTCCTTTGTTAACAATAAAACATAAGCAAGGCAGTTTTACGTTGACGCGAAAAAGAGAAGAGCGAGATAGGGCGGGGAATTCCCCGGGGAAAATCCTCTTCGATGTTCGAATCGACGCCTGACGAGGCTTCTATGGCGCCATGTCACTGTCGTCATAATCGACCACACCTGTGACGACGACAAGGTCATTCGTCCCGCCGATGTCAGACGACGACGACGACGGCGGCGTCGACACCTTCGTCCCATGCAGTCTCTGTCCAATCTGTCAAGTCGACCACCTGTCTCGACGCTTGTCACAGAAAAATCCGTCGAAACGAAGAGCCCCAAGTGGCTGCTGCTCCAATGGCCTTTCTGTTCGGCCTCGCAGAATCTGTTCGGCGTCTGTGTTGAGGCAGTTTCTCAGATTCGAAGAGGAATTTTCTCTCCTGAAATCTAAACGAGAATAAATTATTAACGCTAAAATAGCAAACACTGAATTCCAAGAGCCTCTTTTATTAGAAATCCAGGAATCGACGTCACGCTACAACCACACAAAATGGCATCCGTACAGTCATTTATATAGCGCCAACATTGTGATGCAGTTTTGAAAAGTGGATTGTAAGCGGAAATGAAGGAAGAGAGATTCCTTTATTCCTCCAATCAGTGTTTTGACGATGCGTCTGCTGTTATCTTTAATCAAGGTGCTCTCGGAGATAAGGAAGAAAAGGAAGATAAGAAAGATGGATCAGACGATGATGACGACGAAATAGCTGAAGCGAAGAGAGAGGCGGAAGAAAAGAGGAAAGAGAAATACAGGAAGATGGAGGAGGAAAGAGAGACGCTCAGACAGAGCATCAGAGACAAGGCAAGCATCATCATCATCATCATCATCATCATCATCATCATCATCATCGTCGTCGTCGTCGTCATCATCATCGTCTCATCATCATCTGTTATTCCTAGTGAGCATGAAAATTACATGACGACGCTAATGAATGATCAGATCAGTCAGTCAGCCATCAACCATGATGATGAGACGATCGTCATGATTGCACGATAGTCATTTGACGGAGGAAGTCATTCAGAGAAGGCGTCAATGACTTCAGTCGTCAATGACTTCAGTTGTCAATGACTTCAGTCACCGTGACGTTGGCGTGATTTAAGGAAGTCGACGTCCATTCTAATGTAGCTCTGCTTCTCAGAAGTAAAGCAGAAGCTGACATTAGACGTCCCTGCTCTTCCTCCTTCTCCTCTTCCTCCCCTCCTCCTCCTCCTCTTCCATTTCTACGCTTCCTCTGCGGACGCTTTGCTCGCCAAACGAACGCCGAATCACCGATTAGGACTTTGCATTTTTGCGATAAATAAATAGTCCCCCGATCAGCCTCGTTTCCAGCGAACGTGACGACCTAGCTCGGGAACGAGGCTAGACTGTCACGTGATCCTGAATTTCCCATTGCGCTGTTGTCAGACGTCGCTTAAAATAAACTCCGAGACATTTTTAGGAATCATCGCCCAGAGCCTCAACAATCAACGCGTTACCGATCAATTTACGCGCTACACACGCTAGTAATTAAAAAAGTCAGGTGTGGTGGGTAAAGATAGAGGCGCTGATTAATTGCAGGCTGTTTTGGAATTTTATCAGTATGGCATAAAAAAGAAGATTCCTCAAGACCCTTTGCAAGATCCAGGACTCGAAGGACGATTAGGAAGAAAGAAAAAGACTCCAGAAGAACTGGCTGCTGAGGCTAGCATCGATGCAAGCGATACACCCGCGCACAGTAAGAAACACACACACACACACACACGTCGGGCGTCTGCGGATGCTCATTCAGTTATTTATTAAAAATTTCATTCATTCAATCTTCAATAAATAAATAAATCAGTAAATGAGTCAATCGGTTAGTTAATCAAGATGAAAGCAGCAGAGTAAGAGAGGTAAGAGCGAGGATTTTAGCAAATCGAGTAAACGACCCAAGTGAGAAGCGACGCTTAATTCGAAGTGACAAGTCTTTGGTTGAACTCGTTTTACTGTGAATCGATGTCACTTAAGTAATTCTTGTTTTGTTTCTTCTAAATAGATTCAATTTTTCCAAAAACATTAGACGACTTGACTTCGAAGGTGACTGATTTACCTGGAAAGGTGATCGGAGCAGTGTCAGGTGTAACGGACAGGTGTTGTCTTCAATAGCCAGGCACCTCTCGAGGCGGTCGAAACGAACTACAATCGGTCGACCTCCTTCGTAAGTCACAGTTACAGCCATAGACACACACACACACACACACACACACACACACACACACACTCTCACTCACTCACACTCTAGAAATCGTTGGCATCAGGAGGACGCTCAAGTAGAAGGTCTTTTGGCGCCGACGTCTGCATTTCAGTCGAAAGCATTTACGTCGTTGAGGTTCTTTCCTATTTCTTAATTCAGTATTAAAAAGCGTTAAGAAAGAACTTTACATGACATTTTAGTCAAACATTTCCCAAGGACCGTGGTCTTTTTGATTAAGGTAATGAAGCGAAGGATGCCTTTACATGCCTATTCCGAGAGATTAAACGCGTGACTGTGAGTTTGGTGCAAAACTAATGAGAATCGGGGGTACGAGGGTGACCGCCTATCAGTTACTCCACGCAGTATGCAATATTGTTCTTCGAGATGAGTGGAGTGAGATCGAAGAGGCGTTTCAGCTTCAGCGCTGAGATGACAGCGTCTGATGTGTTGCTTTGTTTTCTCTTGTAGGATTTCTTTTGCTGACTGAAGACGAAGACTGCAGCAGAAGGGGAAAAGCCCGATTCTTCGCTTTCTTCCAATATTCTTCTGCTTATGACGAATCAATCGATTGGCTATCGATGACGTCGATATCACACATGTCCCAGTTATTCTGACGTCATCCATCGACTTCCTCTGTAAAGAAATTCGTGACGTGTTCTTCCGCAGTCACAGCATTCCATTGTCAACTGAAAAAGTATTTCTACTTTTCTCAGCGGAAGTGCGTTGGTGACTCAAGGAAGCGATTGTTATTTCCGGTTAAGAAAGTGCACAACTTCCGGTGCATTTGGTAATGTCTTTATCGCCTATTTGAGATGTGTCTTTCCTGTTGCAGATTTGTGAATTTTCACGTAATCCAATGAAGCGACCGAAGACCCGGATTTACTTGCATGGATATCCTCAACCCTGTTTCATATATCTATGATTGATGCGAAACAAACTACGAGTCTCTCTGTGTTGTGCCTATTTCCATCTATGTGCTCTTTGCAGACATCAAAACAGATGTGTCTGTGATTTCCGAGTGTAATAATATTGGTTGTTTTTCAATGCAATTCTTCTGATTATGACATCTAGACATCGATTTTTTGCGCTGTTGTAAAACAGACAAGAAAGATCCGCTGGATCTAATTCTTCTTCATTGTACAGTTGCTAAAGCATCTTTTCGACTGCTAAAGATGATAATAATTATTATAAAGCAAGCACGTTGGATTCTAAAATACCGCCAACCTGATATAAATTACTAACACTAAACCCTCAGCAAAGAGAATGTTGGGTCATTGACCGTCATCTATGAATAGAGCCCCCCCCCCAATCCACACTTAATTCGTACGTCAAGTGAATGCATCTGACTCCCTGAACTAGGAAACATTGTCAATCGAAACCGAATGGAATCCAGTTATAGTTGAAGATGTCTCTTTGAGAGACAGAATCCTGCGAACAATTTGACTCTAAACTGACATTCGAGTATTCACGAACTCCCACAAAATCTTGAAGACGTATTTGTACTGTTCCTGCAACACAATTACACCAATTACGATGGATGTGAGTAAAGAGAATGTGTAAATAGACGCAAGTCTTACAATGGAAACTAAAGATAGATTCATTGAACTCAGCACCACGACCCACGCTCATGCTTACTTATTAAATAATACGGATTGTAGTGCTGCATAAATCAGGAACCAAGAAGAGATAGCGGCGATCTTGTTACTTGCTCTTTGTTCTATGGTCACTCGCTATTCTTGGCAACTGCACTGCTTGCTACCTTTGCTATGACAGAGCACAGTTAGAGTGGACACACTGTGCAGACAATACTAAGTCCCGCTGTGGGTCTGTGTGCCTATGCGTGATGTTTACAACTGAAGCAAACAATGCACTTAAACGCAGTTGTTGGAGAACAGTGGAAGAGGCTTCTTAAGATCTCAGACCCCTGTTCGCTGGATTCCCCCCATATCACTATTCGTCTTCAGGCTACAGAGGCTGATTGAAACAACAACAACAACTGAAAGACAGAGTGCAAAGTGCACTTACGACGGAACTGACGAAGTGAAAGCGCTTCCTCTTCATCTGCTGAATCGAGTGAAAGACGTCCACTTGACCGTCGAGCGCCATCTTCTGGCAGACGACGTAACAGGCGACGAACAGACCGCACTGTGAGGCCCCGTCGACGCAGTGCACCAGCACCGGATGATGAGGAGGAGGAGGATGAGGAGGATGATGGGGGCGTCCTCCTCCTCCTCTGTCCCCCGCCGCCGCCGCCGCCTCCTCCTCCTCCTCGGTTGGAACGACATAAAGATTGTGAGAGAGATGACGGTCGATCATCTCGATCATCTGAATAAATCCTTCGCTTGACCAAGGACATTGTTCGTACATTCTCCACGACTGGAATTCATAATGCTTTACCTGTCTCGGGCTCGTATCAACCCCCGCATCGTCGTCTCTCGACACCTGAAGGGTACGGACGGTCACGTGGTCTGTCTGCTGCTGGTCGAGGAGCATCACGTAGAAGCCTCCGTCGACCTTCTCGAGAGTCCTGAAGACGGACGGCAGGTAGGCGGCGCACGACGCGTCGTCCGCCGTGAACGACCGCCCGGAGAGGGAGACGATGGCGCGGGTCTCCTGCTGGAGAACGAGGCTCCAAAAGGCAGCGACGGTCGACCGCAGAGGACTCTGGGTAACGATGAATGCGTTTCGATGAGTGTGGGAGGGGAGGAAGAGGGCGTTGATATATTCGAGTCTCGTCGGTCCATCGGGACTCCGAAGGGGAATGACGTCAACGTCTTTGACGACCAAACGAAGAGTCGCAAAACGATTCTTCGCAATGTTCTGTGGACTGAGAGCAATGCTACAGAGGGCCTTCGAGGGGAGGTCGTCGACGTACCTCTCCAACAGTTGAAAATGGTGCTTGAAGTGAGTTACGTTGGTCAACGGATTCACCTTTTTCAACGTGTCGTAGACGCTCTTGACATCGCAATCGAGCACCAGGTGAGAGGCGATTAGGGCGTCGAAGAGGGCGCTGTAGATGAAGGTGTACTGTTTCAGCGTTCGAACCATCATCGTCCTGCACTGGCGCATCGTCGAGCAGCATCTGTAGACGTTCACGCAATTCTCAGCCTCGGCTTTCGCCAGACAGAAGTCGATGGCGATGTACACCGCACTTCTGCTCACCCCCGTCCCGCAGTGCACCAGAAGCGGAGCGTCCGGACTAGATCCCACCTTCCGCCGGAACTCCAACAGCGGAACTGGATCAGCGGGAACCCCGTGGTCAGGCCAGGCAGTAAACTGAAACTGAGTGACCCGTCTTGGCCCCCCCTCCTCCTCCTCCCTCGCCCTGATGCTGCTGCTGCTGCTGCTGACGACGAACGTCCTGACGACGAAGTTAGCGTACATTTCGGTTTTGTTGAGAGTGACAGTGACGTGTCCATATGGATGCGTCATGCAGTCGTCACTCCAGTACTTCTCGCTCTTGACAACGGCGTCCTCGAGCAGTCGGGTCATGAGGACGACCTTCGTGACCTTTTGGTCGTAGACCATCGACCAGAAGTCGCAGATGGTCGTCTCGTTGAAGGGGCTCTGGGCGGCGATGTACGCCCTCAGGCGACGGTCGTACCCGGGGATGAAGTTGGCGTTATAGTATCCCTGGCCCTGGGGGTCGGTACCCGCGGCGGCGGCGGTGACGTCATTCAGTTTTACACGGGTGTGGTCGTAGGCGAGGTGGTCAAAACGGTTCTTGTTCTCGTTCTCCGGTTTTTCCGCTTCCGAGCAGCGGAAGTTCAGTCCAACCGGAAGTTGTCGGTATTCGTCTTCGAACGAAATAGAATGACGTATTCGGTCGAGGTCAGTGACGTCAATGTCTTCAGGACCTCCTCCTCCTCCTCCTCCTCCTCCTCCTCCTCCCACCCTCGACCCCGTGACCACGCGACGGGGTTCGTCGAGGGAGTAGATGTCGTTCCATTTCTTATTCTGCTTCCGAGGCTTCATGTAGTTGTTGGTGTAATAGTGGAGCCACGTGGTGTCTCCCTCATCCGGTTGATTCTTCCTCTTTTTCCACCACCACCACCACCACCAACAGCAGCGCAGCAGGAGCAACAACAGGATCAGAACAGCCAGAGGGATCAGGATCCCAATCGCTACTTTCTGCCCGGTCGTCAGACACCACGCCGCTGCCCTGCTGACCGGGACCGCCGGCGAAGGGGGTCCAGGGGTGGGAATCCGGCTGACCGCCGTCGCCTGACCGCCCGTCTGAAAGGCCGTCGGTGTCTGTGAGTAGTTCATCTTGACGAGGACTCCGTCTCTTGAACTGGCCACGACATAGTAGATAGTATACAAGGCTGCTGAGTCCAGAGGGCGGTTCCTGTAGCCAAGGTAAGTCTTGTTATCGCCGACGGGAAATTCCATCGTCTCTCTGACGTCGTCTCTTGTCAGCTGGGCAGCAGTGTAGCCAGGCAGTGGTATGAACCTGGTGGGGTCAAGGGATAGAGCTGCTCGAATGGCCGCCCTGGTGGGCCTCGACCGGAGCAGAGAGACGACGACGAAGTAGCCGGCCACTGGTCCGTGACTGAGGACCGCTGGACCGATGCGCACAGAGGCCGAGGTCTCTTCTACGCCGATCACCTGTGGGGTGGGGGGCTGTTCCGGATCTCCAATCTCCGTCCAGACGTCCGCTGTGACGGATGCTCCGTATCTTTGACTGTTCCTCGCCTGGACCTCGACCCTGTACTCAGTGTCCGGGTCAAGACCTGAGCAGATGGAACAGGTGAGCTGAGACGCTGGAACGATCACCTGCATTGGAACCGAAGCAGACGACGATTTGCTCTGCCACTGAACCTACAAGAGGCGAAGTCACACCTGTCACTCAGACGCAGTCTGTAACAAAAAACACCGGTAGAGACAGGCCACAATTTAAAAAGCGACAAAATCATGCACTTCAAAACACATTTCTTACGGAGAGATCTTTTAAAACATAGAATGAGACTTTTATATTTAACAAATTGCGTAATATTAAGTTTTATTAGTTATCGTTAGATTACTATTTGCACATAAGTGCATGATTTTGTCGCTTTTTAAATTGCCCTGTCTCTCCGGTTTCTATACACAGTCCCCATCACCGTCGTCGTAATCACAAAGATCATCAATTTGACCACAACAACTGTATACATGTTAATTAATGACCTTTTAAACGAGAAATATTTTGTCGAAATTTTCAGTGGACGAGTCCCAAACGACTTTTTAATTTCATAGATTATAAATTAAAATGAATAAATCTCGGTTTTCAGTCAACGATGCCACGATGGATGGATGGATGGACGAACGGATGAATGATCGTGGAGGAGGAGATCCGGGTGTTTACCCTGTAGGTGGTAATGACACCGTTGGTGGTGGAAGGACTCCTCCACTGGACTTCGATGCACGATTCGTTCATCGGCTGGACCCTGAGGTCAGTCGGTGCACTCGACTGACCTTCCGTCGTCCGATTGCAGACGACTTCTGTACGGTTTCCCCATCCGTCGTTTGCATCCGCCTGCGTCTGACCTTGGACCTGGACATCACAAAGGTCACTCCCCGTCAGTCGAATCCATCGAGAGAAGAATTTCTCTTCGAAGCACCCGCCGATTAAACGCTATTCTTAGACTCTGTCTAATGACGTCACTAAGGTTTCGTCAGAGTAGTCACGTGACGGGTACATGCCTAACGCTTAACGTTTCTCATTGCTTAAAACCAGACGAGAATCTGAATTACACAGAGCTCATCTGCCCTGTACTAGGATGCACATAGAACGCATTGGCAGCGGAAGAAGCCGTGCTAAAAAGACGGACGTCGCAAAGAAAAGACCAACCTGCACGCAGTAGACTGTGTAAGGCGTCAGGCCTGTGATGTTGCAGGTCGACTGAGAGGATGGAATGGCCAACTGAGTGACGGCACTCTCTTCCCCCCTCCGCCAGTAACTCACGCGGTATTGCTGAATAATTCCATTTGGAGACACAGGGGCAGACCACGTGACCTGAAATGAAAAAAGATCGGACTTTGCTGGTATCGGTGGAAATCATTTATTTTCTCAAAATAGCGATTGTTCATTGTAATCCTATGTGCGTCTATTTCTGCCGTTAGATGGACGATCCATTTGTTAGTTATTTATTGATTCGGGGCTTTTTTATATTGTAATTAAGCAGATGGTCGCAATCTATAAATAGTCATCTGCGTCAACCTGAAGAACTGCTTCCGATGCGAATGTAATCAAAACGCTTTTTGGAGCGGAAGGAACTGAAACAAAGAACGATAACCACGTGACTATCTCATAAATTACCGCCGTTACGATGTCAGAGGCAGGGGTCGAAGCAGGCGGATGTCAAGGCGTACTACATCTGACAATATGAATATGCTCTAAAAATGTACTAAACAGAATAAGCGTTGAATTTTGTGTAAGAGGACGCGAAGGACGCAGAGAGAGAGAGAGAGAGAGAGAGAGAGAGAGAGAGAGAGAGAGAGAGAGTCATATCCGACCAACCATCAGCTGTTGTTGTAGCGTTGAGTTCGTTGGAGATCGGTCCTCGTCCTATTGCGTTGACATAACGGACGGTCGCAGAGTATCGGGTGAACGGCGTTAGATCGGCAAAGGTTACGACCCTTTGAGTGACGTTGCTGTTCCTCACACTCCCTCCTCCTCCTCCTCCTTCTCCTCCTCCGGCGTCTCGGAGGCTGATCTCGTAGGCGACCAGACTCCCTCCGCGCTCGGCACAGTCCACTTCGTCCCAGGCGAGAGAAATCCGGCGACTGGAGACATCTGTTGCCGACAGATTACTAACGGAACCAAAGGGAACTGTAAGGCAACAGATGAACTCAATGACAGAGCGGATTAACTGAAACAGATCACAGGAAATTAAATATATTTCATTATAACTAATAAACTGACTTAGGTAATTATTTGAAAAGTAATCCATTAAATCAGACGATCAACTGATTCGTACAACTCTTAATACAATTAACAGGCGAGACGTGTTTTCGTTGAGACTCACTGATCTCCTGGGAGATGACAGATGCGCTGACCGCTGGCCCAACCCCTGCCACATTATTCGCTCTGACCGCGAAGACGTACGTCCGCCAGGGAATGGCGTTGTAGACGGTGAAGGTCGTCTCCGTCGCCGGTTGAACGACCGTCGTCGACGGCCCCGCGGCGGCGGCGGCGGCGGCGCAGTCGCCGATGCCAGCGATGGAGTAGCTAAGGGTGTAGACGGTCAGGCCGAGAATGAGGTCGACCGGCGCCGACCATGTGAAGCGAATGGACGACGTCTGCGGCTGAACGAACGCCACAAGTGACGTCACTGGACCAGGAACACCTGAACAACAACAACAACCAGGTGCAAACGCTTTGGGAAGAAATACTATTGACAAGTAACGATAACAAATATATGATTCAAATAGAAAAGATAAATTGACTGATATTATTGATTTAATCAAAGAACAGATTATTCAAGTTTTAATCACAAGAAAAAAATTCAGAATCAGTTAGAAAGCCTGAGAAGAAAGTCAAAACATAAGCTTTTGTATACAAGTCACATCTATAGACACGTGAAAAAGCAGTTATTTAGGGTTAGTGATCTAACATCTGCCTGAGTAGCTGACTGATCCATGAATTAAGAGTTAATTCTCACCAGAGGCCGTTGTGGAGACGGTGGTAGGTAGGAGAGTGGTAGTGGGAGTCGGAAGAGTTGAGGAGGAAATTGAACAGGTGGTTGAGCCGATGGTCTGATTGGTCGAAGGAGAGGAGATCGTTGTGATTTGAAAACGCTGAGTGGTAACAGAGCCCGGCGTAGTCACTAATGTCACAAACAGAACGAAGTCACAAGTCACGCTAACTGTTGTTCGCCGGGGCACGACATGTAGACAGTCTATAATAACCTTTGCTTTTAAGTTGTCCTATGCTTCCACTGGAGGCGTACATTCTGGGAATTGTATTAACCCTAATCCCCACTGACTTTTGAACGGGCAAACGATGATTAATTTTTAGCCTAATCGCCAGCATATTCGGCGTCTGTCTCTGGCTTTAGGACGAACATCGAGAGAGGCGACGGTAGACTGCATGCAGTGGTATGGCATGGCGCTGAGGTCACTGCATGGCGCCCTCTCCCCCCTCCTACGCTACGCCACTGACCAGCGCAGAAGACGATGGGTCTGAGCGAAGACGAAGAAGGACTCGGAAGACCAGCAAAGACCTTTCCGTAGTTGAACCAATTGGTCAGAACACGGAACTCTAACGAACTGAATGGATCATCGACGACGACGACGACGACGACGGACTCTGTCCCCGCCGCCGCCGCCGCCGCCGGGACGACAAGGGCCTGACCGACGGGCATCCACCCGACGACCCCCGAAGCAGCTTCGTCGGTCTCCGTCGTCGCATTCACTCTGCGCTGCAGTCTGTCGACAAACAGGCAAACAGCAATGGCAGCGAATGGCTATAGGCCTACTACAATCTACAATAGGCTGATTCATAACAAATGGATGGCCAATGAAACGAATGCATAAATTCATTAATTAGAATTTAATTTCATCCATGATTTTCGTTCTATTTGAAAGCAAAGATAAGAGAGCTTCATATTTACAGATAAGAGGCAATGGTTCCAGGCGCTCCGATGTCCGTTGTCTCACTCCATGGTTTCCACGTCACAACGAGGCTTGAGCACGTGATATTTCCTACTTCCGGTGCAGCAGTGAGTTTCGGAAGACCTGAAAACATTCCACCGATTAATTTCATCGTAGATTCGACTCTGTATTGGCGCGCCTGGAGTTCATATTCAACCGCCCTTTGCAGTGGCGTATTTAGGGGGTATGCTCCTGCTCTGTGAAACAATTATGGAGCAAAACAGAGGTAATTAAGCGAAACTGCTGCATTTTAATAAACTTAACTGTATGTTACTGCAGAACATAGAATAAAAGTTATTTTTCGAACTTCTTAAATTTCAGCTTACCCATTTAAGCCTTTCTAAATACGCCCATGGCCCTTTGTCTTCATGCCTCTATCCATTAGCGTCACCGCGGGGGGGGGGAGGGCAAATGGGGCAACTGCCCCCCAACCTGCCCCAGCCCCCCAGACCACCTACCAGATTTGCTCAAATCCGGTGAGAAAGTTTTCTGTGGAGGGGGTGAGGGGTGGGTAAGGAATCTGACACGCTAGCCCCTTTTGCCCCCAACCAAAAATTCCTGGCGACGCCACTGCCTCTATCAGTCTATCACAGACCGTGAAACTCTGTCTGTCTCTCATGGAAGCGAAACTGGCGACCAGAATGAGTGGAACTTACGCATCTGGCACGCTGTTCCGCCCCAGTCTGGATGACACTCTGCCCTGCTGCAGTAGCCGTTGATGGCACTACAGGTATCATTCGGACGACAGTGACAGGTAAGTAGGCAGTTGGAACCAAAGGTAGAACCAGGACACTCTAAGAAATAACAGCGGCAACAGTTTCTGCGTTAGATTAGAACGTCCGCTGGAGTGGGGAGGGGGGACAGAGAAGCTAAGCGACTGGCCGTTTGAAACACACTCTGAATGGTTCTCGTCTCACTTTATGTCAGTCGAAGAATTTTACACTTTCAACTTTGAGCGACCATCGACTGAAGTCCCAGCTCGTTACTACATTGGCGCTATAGAAGTCATTCAATTGACCCAAAGCGCATTTGCACTCGATGTATTGAGTCGGGGATTCAAGTCATTTATCTAGCGCCTGAGTTTCGCCTATTCAGTAAAATTCTCTTGTTGACGTCGTAGGGGTTAAAGGTCAAATTCTATAGGCCTATGGATAATCCTGGAAATATTTGACTCATTAAAGATGGGCACACAATAATATGTGGCTTTAATTCGTTTCAATCTCCTCTGAATTTTTGTATATCTATACTCAAATATGAAGCGACGGCACTTGCCTGTTTGGCAGTCGGGGGGTCCGGTGTATCCGAGGGCGCACTGGTAATCGTTGCAGAGGCCCTGGCTGGCATCGCAGCTGCTCGGGTTGAGACAGTTTCTACAGGGGGACACGCTGGCTGTTGTCCTGTTGCAGGGAGCTACCCCCGCCGCCGGACAGGGGCTGGTAGTAGTAGTAGTAGTAGTACGGGCGACAACTGCTAACATCAAATGTAATTCAGCTAAGATCTCGTTTGGCAGCGACGACTGTTACTATCACAATTAGTATTACTTTATTAATATTATTTTAATTATTTATATACAATATAATAGTAGTACCTCAAATACTACATGGCTCCGAAACATGGACGATAAAAAGCTGATGAAAAAGGCTAATGGTTGCAGAAATGTGCGGTTTGAGACAAAGACTGTCGGTGAGTAGATTATAACAGATAAAAAATGCATGAAGATATCAGATAACGGATTGGGCTAAAGGATAACATTGTAGAAAAGATTAGAAGAATAACATGGTTTGGACATGTGTGCAGACTGGAAAACAACCGATGGCCATACAAAGCTCTATACACAAAGATACAGGGAAAGAGAAGAAAAGGAAGACCGAATAAACAGTGGATTGGCAACATCAAGGAAGACAACTCAGACAAATCAACATCGCAGAAGCTGAAAGACAGGCCAAAGAAAGGAAACATTGGAAAAATTCCCTATCTATCTATTGCCGCAATTATCTGGCAGAGAGGCGATAATCGCGATATGACGAATCATCATCATCACCACCACCACCACCACCGTCGTTGTTGTTGTTGTTATTAATAGCCTCAGATGTTTTAGACTGGAGAAAATATCCGAACAGACGAGATGATACGTACTATTTCTTACCGTTGCTAACGAGGTCCAAAGTAATGATGAATAAAGTAGAAGCCAGGAGAACGACTTTCAGTTTCATTTCTTCAAGCGATCATATTCAAACATCGATATTCTCCGCTATAGAAACAATCAATCCGACAACCAAGAGACGCATGATCATTCGATCATTTCATCAATCGCCCCCCTCCCCCCGACTGATTGGCCAAACAACATCCCGACATAACGCTATTCAATTTTTCCAAGCCTGGACATTATATTCATTCAAATTTCAAAATAGGAGTTAATTCTGCCGAATATGACATTCACCTGTTCTCACCTGGATTTGTCAACGTTAGGTCGAAGGCAGGAATGGCATTGCTGGAGCGTGACAGGTCGCGTCATGCAATCAGACGTCAAGTCATGACACGCGTGCATTCCAAGCGACTGCATGATGGACACCAAATGCAAACAAGTGGTCAGAGACGCGTCATTATCAGAAGGCCTGCTCAGAAGCCATCGAAGAAAACAAAAGAAGACGCCATTCTCTCACTGAGACCGAACCTCAGTGTTTCCTCTCAAGAGTTATAAATAACTTCTGTAGCGCCATTACTATTGACGATGTATATGAAGCGCAGTAACATAGCCATCAGCCCAAAACCGCTGTACAGTCAACCAGTTTTAATACGATGGCTGCCACATTGCCAACTCATGCTGCAGGCGTCTAAGCCATTGTTGTCACGTCACTTTCACTAAGTCCACCGAAAGAAACATTTACTGTTTGCGATAGCACCTGTCTTTGTATAATTATTTGTTCGTTTTTCTATGCAATTTTTAACAAATTTCTTCGCGTACCCCTGCGCGCAAACTACTGGTACGCATACTAATGTAAACCCTTAAAAAAGGTATTGCATAGTTTGCGCACCAAGTAAAGTATCAACGGTTAATAACAATGCGAACAAATACCTTGCATTCCTTTAGGCCTATAGCCTGACCGCTGGCTTAGCAATTATTGCCTATTAACAATTAATAATTGAACTAAGAACAAGTCACAACCTTATGCAGTTTTAGCACAAGAATTTTTATGGGTTATGGTTAACCCTAACCTAACAGGTGCTCAAATAATTGCTAAGCCAAGGACATGCTATAAAGGAATGCACGGTATTTCTTCGCATTGTTAGGCCTATTAACCGTTGATACTGAACTTGGTGCGCATTCTAATGTAAACCTTTAAAAAGTTCAGGTCTATAGATAGCAGCCCAGCGAAATTATGAAATATTAGACTAACTATATTCAAATGCTACATTACATTACATATATAGGCCTATATTCATTAAGCGGATGTCTGAAACACATTGTCTAGAATAGACAGGGCATAATCACTAATAGACATTCTAATGTAATATTTCTTTGGGCCTTATAGACCGTACATTTGAAGACATTTGAAGTCCATATCGGTGCTCAAAGTAAATGAAGATAAAATTGTGCCAAAGTCCTTAGACATCTCAAGCAACGAATAATGACTGTCAACACTTTAATAATTTCCACAAAGAAACAAATAAAAATTCACAAAATACTACATGTAAACATTTTAACTACTGAACAAGACTACATTCAATGAGAAGACAAGAAGTTAAAACAATGACAAGTCAGTGAATGACCCTGAAACACTTCGCGTGAACTTAAAACACAAAGAGGCCGCTGTTTTTAAAATGGAAGAACGTCTTTTTAACAGTCAAAGAGATCCTTAGCTTTATCTTTTCTCAGAGATGCATTGTACTGACGCACTTGATGATTGACTGTCTCCAGATACTCCTCCAAAAACTTCTCCAAATCTGATTTGCTGTTAAGGCTTAGCAGACGCATTCTGAAATGGAGTACACCTCAGCGTCGCTGGGAGAGGGTGTGAGAATAACTTCAAAGTGTTCGACAAATGTGTGCTATGTGGCGTCCAGCCACGGATGAAGAGAGTATTATTATTAACTACTTACTATTGTTATTGAATGTTTAATTGCTTAACTTGCTAGTTATTGATAATTTAATTTAGGCCTAACTACAGTGGTGTTTAATAATAACACATGTAAGCGGTGGCCAGCGATAAGAGGAACTAGTTAAAGTGCCTCTCGGAAGAGGTCGGAGCCAGGACGGACAGAGAGACGCCAGACGAGGAAAATCGGGACCCTGTGTTGAGGAGCCGTCATCCTCAGTATGCGGCCTGCCCGGCAGCCGCGACACCTCGTTTGATGGCTGTGAAGAGGAAAGAAAGTGAAAGAAACACCGTCGATCAAGCAGAGTCGGCGGCGGAAGGCGACCGGGAAACCGAACGGGCGTTGGGGGGCGACGAGACCGCGAGACAGGGTCACCACATTTATACTACAATCTGTCAAATGCAGCATCAACTCAGAACCGCTGCACTGCCTATTGAGGTCCTGGAGTATGTGAAAACGATACAAACTTTACTAAGACATCGGCCTTCTCTTCATAAAGCAAAAAAGAATTATGGACCGAAAGATCAGACCCTTTGCTAAAAGGATACTCGGATGGATATTAGACCTGTCTCCATCCAGACACACAAACTGACTTCCGTTATAGAACCATCCGTCTGGCAGTGGGTCCAAATGATGGGCCTTCTGCAGAACAAAAAACTCTTACTATCCATACAATCACTCATAGGCGTCGATCCATATAAAATATTGGGGGCCCAAACCTCCAAAGTTAGGTCCATAAAAAGCTGGTCACTCATGACTCACTATTATTATATATACTATATATATATATATTTTGACACTAAGATAGACCTTATGTACATAGCTACCTGATACCGATAGGCTACTAATCGCATAGGAATAAGGATCTACGCCCGTGCTGCTTTGAAAGCGCTAGGGTTAATCGTAACCTCTTTGAGCAGTCTATCTCATAATCTCAATTAAAGTCCGAGTCCAAAATGCAGATGAAAATGAAGTGACAGGTCTCACGAGCAACATCCTAAACTATACACTGGAAAGCGTTTCAGCCTTTCAGAGTTCCTTCTCTACGTGGAAAAGTGTCCGAGTATGTTTTTCACCTAGGCTACTGGGTATTTGCGTTTAAGTTGCGAACTCTGCGGCCAAAATTTCAATATCCAATTTGTCAATAATGTTCTTATCAACGTGGCAAAGCCTGTTAATTAGTAATGACAAAAAGAATAAGCAACTACTGCTGTGCTGCTTTCCGGAGCGCTGTAGAAGTTTACGAGATTTTACTTACTTACTTAGGTGGCTCGGAGATCGAGGGGTGACGTCCAGCCAGTTTTGCTCTGCGGAACTTTACCGAGATTAAAGCTTAGCTCGAAAATCCATTGAATCTACATGTATCTCGTTTATTGACATTAATTACGCTGCAAACCCCTAACATCTAGCAAACCATGGGCTGCGATCTGCCACAACTTATTAACGGCGGCCGGTAAGCCTACATTTTTCAGAAGCGTTTTATTTTATTTTTTGGCATAAATCAAACCATGCCATACAGCTAGTGGACCAGATATATAAAACGCGGGCCCACCCCTCGATAGACATACTAACCATCATTACAAGATATTCGTCAGGACCTTCATTTTGTTGATGTCCGTCGTCATCATAGAGTAATTGGCCCTAAGCTTAGTGTATGAAATAGCCGTAAGGTCACTAATCTCTTGCACGATTTGATGCAACGAAGATGGGGACAAACGAGTGGTTTTTCAGAGAATTTCTGCAATTCGCTGAAATTTGTACACATCTACACGCTCACTGCTAAGCTCTCGATTGCCCGTCACACAGCGAATTAGTTTTTTGGCGCCTAAAAACCCGGTCTCACAATTGACCAGATACCTTAAGACGAGTCATTCCTCGGTCGACTTGTTACACAGCATAGCTAAACAGACGTTGTTGCTGACCCCATGATCGCCGCACAGCGTTAACCCTAGCCACCTCGGTTTTTTTTTTTGGGGGGGGGGGGAAAGGAATTTCCATCTACCCAGCCAACACGTAAAAATTCCGGTGAATTTTAAAACGTTGGGTGGGGGAGATTACTCCTAGAATAAACACTGATCGTCGCCAATTGTAGCAAACCATCAGTTAACTCCGTTGCCCGGAAAGCTTCTAATTTCCGTAATGCTGTGTCCGAGATACAGCAGATCCCCGCTGCTGCTGTACTTACGTGTGTCCTTTGGATTTCAGCGGAGGTCATGCTTTCCCTCGTTCTCAATGGCTTCTCTTTACTCTGCACACAAACAGAAGACATGCTAGTCGGTGGCATTCACGTATACGCTAAACACGTTGTATGAATAATATAATTCATGTGACAACGCAGTACACCACAAGGTGAGCAGCGAATATCGCCAAGCGTATATTACTCTGCCAATTAGGCCTGCTATGCAATCAAAAACTAATCACAATTTCGCCCGAAAGACACACACTCACCATTATACCACAGTATTAGACATTTAAGAAATAAGAGAAATTATTAAAAGCAGCATCTAGACATGGTGAAGAAGAGTGTACGCATTCTCTGCTCTCCCTCAGCCAATCACGAAGTCGTTTTTCATCCAGTTGACATCCAATTATCAGCACATAACAGCGAAGGTCAGGACAACTGGTACCCCGCTCTTCTCTAGCTATCGGAACAAGACGCAAGTGACCAGACAGTGCGATAAATGTCACCTCATAAAGCTCTACAGAATCTAAAATTTGAAAATGTAAACACCACAAACTATTACTAACATTTCTTTATTATATTTGTTATAACCACAATACTACAATAAAAAAACCGGTTCATTTGAACCAGACAAAGATATGGACTTTTGGAAGAAAATAAAAAAAGCATTACGGTGCACAGATGTCAAAGACCCTGTGATGAAATGCTGCTCTCAAGAGGTATAAAGCCAGCATTTTGCCCCTAACCCCCAAACCATTAAAGGCTTTGTGGCTGTAGCAGGAAGATTATGGCCTACATGTCACCGAGATATTGGATTGCCGATCTTTACATACAGCTGTACATTGACCATTCAGTTAAAATAGCGACTTAAAGTGAAATGCTTCCAATTATTTATAAAAACCAAGCCCCAAGATACAACACAGGTAGCGTACTAAAGGAGGCCACAGGAACCAGGGTAACACCATCCTCTTGATAGCTAAAAGGTGAAAATGTTGCCAAATATGGAAAAAAAGAATACCTGTAAAGCGCATTTGACCACGTACATAATAAATGTTTCCCCGAAATGGATACTCTTTGAAATTCGACTTAAGGCCTGAAAAAGAAATGAATCATTACACAGACATTTCAACAAAACAAAAAGGACTGAATTATAAAATGACCTAATTATGCCCTAATTAACGCCAATTGGTGCTTCATTGAACCTGACCATAAGCTTAAGACGCCCTGTGCTGCTACAATCCACTTGGGTCGCTGTCTTCAAATCCCGGTCTTAGGTGCTGAGAGTGCGCGTACCATTTAAACGACTCAGAAACTTTGACTTTTCCAATGGCTGAGAGAACTGAAGAAGAACCTGACTCATCTCTGGAAATGGAGGTCCACTCATGTAACGACCCTGCCACCTGCATAGAAATAAACACACAATCCATACATTGATACACTTATAATTACAATGACATAAAAGCTGATAAACTTTTAATCAAATAGAAAGATATTAGTAGAATTAATATCAACTCCTGCTCAACAGCTGTGTCACTGAAAATGCATCAGTATTCTATGCAAACAAATGCACACATGCATATATAATATAAGCATGTGTGTATGCTATCATATACGCACACACCATATACATATATGTACCCTGGTACATAGTAAACCAGAAAATATATCACCTGCTGTTACATCCTTCTAATGTGACAACTGCAGTGTACTCAATGATGATTAATTACTGGTAGCTGATTACCAAATTTCATTTTGATGCTAGAACTTAACACATTACAAAATGTCCCCAAGAATTCCATTGCTCTTCTGTTAAATCCATGAAATGGCTACAACAGCACGAGTGTCAATGCCCAGAGAAGACCTGCAAGTCCAACCCTAGGAGGGACTGTGCCTAGGGCTGTGAACATGGATCCATATGACGCCCAGTACAGCAAAGACAAAGAGAACATAATGCAGATGCAGAGCAACAAGAGCTTCTAACCAGCCAGGATGCACGAGATATCTGGCTCTGAGAAAAGATGACGACATGAAGAGATCTTCTGCCAAAACAGCTTCTATATCTTCAGCCCTAAATATCACTCACAGAACTTAAAATTACAGAGTAACATTCAATAAAAATACATCTCAAACAACAACAACAACATACTCAATCACTGGTTTTCACACATGCTTACTTAGCCTCCTAAACCACTTAAAATCACATTATTATTATCACTTGCAAAGCACACCTATACACTTAACAGACCAGAAGCCGATTGCATGAAATCAGTGGCTTGCAGCTCGGAGCCTCATGCTCCAGGACATCATTATAATATTATGCGTGTAAAAGAACCGTTTAACTGATTTATAGCTAATAGATGTAGAAACTTCGTGATCATGCAAAATATCAGAAAAAGTGATAAAAAAGGGTAAAACTCATAATATTTTCTGTCCCTTAAAACATACCACAGATAGGCAAAGGTTATTCTAAGCAGAGCCAGTCAAAAAGAAATTCAGGCACCTTGTAAGAAGTCCATGATCCGTTGAAAGAAACGCAACGTATGGATTCACAGAACGTATCAGACTCTGAACTCGGTTCAAAACATCATCCTCAGAAACAACATTTTGAACAATATATCAACCATCTGTCTAATAGACGAGTCAATAGTAAAACCAGCATATCATAATACAGAACTCATACTATTTTGCAGGATGTTTCTATAATTATAATGCAAGAGTTCAACACCTACAGGACATGACGATGAATTGGTTATAGCAACATTATTGGCCAATCCGTGGCGGCAACATTCAAGTGTCTTTGGCAGAGAATAAAAGCGTTCCATGAAGAAATCGAGAGGATCAACACAAACTGTAACAGCACCTGAACAAATAATCATTCCCATGTCTCTTATCACTTGTTAAGTAAATGCTGGAGCAGTTCATCTTCATACTAATAATTCATAAAAATCCTACCATGGAAGGAAAAGGTAAATTTTGCTAATGCATGTAAAACCAGCTATTCAATATTGCAGCAGCTGAGTATTTAGCTGCAAAATATATGACACTCAGTAATTATAACCAATCACATTTCTATTCCTTCCTGTTCATCAATCCAGATAAATGTTTTTAAAATCTTGAATTTTTTTAGGTAGATATCTGAATAACTGCTTTAGAAATTATGGAAATATTTTGTAAATAAAATCTAAAATGGCAGCTTTTAGAGAACAGAGTAGGATTGCGGGAATACTGACCAACTGTGACCATCTCTGTCACCTGAGGCCTTGGATGAGATCGAATTGCCTTCAGCAAGTCGGTCAGATCGAGAAACCTGAATATCAACAACACAAGTCACAGAAGATGGTTACATCAGTGGTTTTCACACAGGCTTACTTAGCCTCCTAAACCACTTAAAATCACATTATTGTTATTATAAATCAACACCTTCAATTACCTCTTTAATAAATGATAGTCCTAGAATTGACCCACATAAGCGTCCTTGTCCCTGACTTTGCTATGCTTACGGTGCTATATAAATTGGCCAGTATACATATATACGCTCACATAAGCAACACAGACACAGTGGCCAATTAACTGAACACATGTTAATATCAATGTTCTTCCTGTTGCTGTTATCATCACCAATTTAATGACAATAAGAAATGTTGAAAACACAATGAAATTAATAATTACTAAAATTATTAAAGAAATACTTAATAAGAAGATGGAAGTGGATAACGTCTGCCTACCCGGGATAAAGCAACAGTGCCCGAAGCCTTTTATGATGTGAGCTTTGTTTAGTTCCTGAATCGTTCCAAGCCATTTCCAGTGATCTGTTAAACACAGAGATGTCAAATTCTTCTCGAACACAATCAGAAGCAGACACTTGAATGACCGTCCAGTTCTCTCCTCTCCTCTGCAACTCCTTCTTGATGTTGTTGAAAAGTATCTCCTTATGAGATCCAGGCGACCCAGTCACAATGGTCAACAGAATCTACAAAGCACACAAGACACAAACACACACAATGGATCAGCACAAGACAATAGAGGCCTTCACCTTCTACAGGAGTCAAAAGAGGAATCATCTCATCAGATCTATGCATGAATTTCCTAATATTCCATTTAAAGAGGGACCATTCTTTACAAATCCACTTCATGTTTTGTCTGTCAGAGAATTGCATCTCAAAGCAAACAATAAAAATTCAGTGAAAACAGCATTCGCACTTAGCCAACTCTCTGCTAATTATTTCCAATGCAACAATACTAAAATGAAAAGCACAAAACTCTTATCACCGCTATTGTAAATTCTATAAACATATCTACCTGGCTACTGTCATCAAACACACCAGGGTCATACTCTGAATGGCCAAGCACTGCAGGTAAATGGTCACTGAACACAGGACACTGGTCACCTGCACCACTCACCAACAGGTTCTGAATCAAGCTAAACATGCAAAGACCAAAAGAATCAAAGACTGGTAAAATACTCATCAGAATGATTACAGCTCACTGAACCCACTACAATACAACTACTGCACTACGGCAACTAAAGAAGGTAAGGAAATACACGCAGAAATGTTATTTATGCAAGTCAAAAGGACTAGGACAATTAAGCATATTGCCAATTATGTTAATTTGCATTGAATGCATTGCTTACTTTCAACTGATGCAGTGATTTCACTTTCCATTTATGAAGGATTTAGATAGATAGACAGATAGAAGAGACTTCAAGAGGGTATTACCCATATGATTTGATCTTTGCTAACATTGCATTCATTGGTAAAGATTCATTTAAAAATGTGATACTTGTTTAAACTGGGAAGACGACATTTGATGGTCTGATAGTCAGTCGACCGAGATGCTGCAGCGGCAACACTTAGAGTGCCAGTCGTTGAGAACTCATTTTGAAATTGATTGTGTCTAGAAGCAAAGCAAATACTCAATACAAACACTAACTATTACAAGTGAAAACAAAAATATAACATTTTAAAAATACAAAATTCAGCTAAAGCACTAAATAAAAAGGTCAAGACTTTCACTTGCTCCTCTTCCTCAGCCACGGCACTTCACCCTCTGACCTCTGACCTTGTACTTTGGTGCATCAGTGATGAGTGAGACCAAAAGCAGTACTAAAAGGTTATAATTGAATCTAATCTACCGGCAACCTTAAACTTCTATAGCGCCACTCTGTAATACACAGAAGCATCAGCCGATGGCACACCATATTGCAATCACACCAATATATGCAAGTCAAATCCAAGATATCAGGCAGGACAAGAGAGTTCCTATGTTAAGGGTTTCAGAAGCCATTTGATTGCAAAAGCACAATAACACATATAAAGAAATTAATAAAGCCACTGAACACTGCAAGAAAAATTGTCACAAAAATACTAACAACTCGATAAGATTGGAAGGCAATTCATTCCAAATTGTCAATAACTTCTTTAGGTCATCATCTTTCTTCCACGATGGCAAAACCTTCAAAGCAAATTAAAAGAAAAAACAGCTCTTCAACTAAAAATAGGAAAATAGAATAACAAATTCTGAGAAGCAACAAAAACCAAAAACATATCATTACTGATTCTTATAAGAACAATAAAGTTTCAATTACATAAATTAAGTTTAACTTCAAATCTTACAATAATTTAAAATAAAGGCTGGTCTACTACAGTTATTGTAAATTTACATAGAAGTACTAATTACATCTGAAAACATTGCTCTGTAAGCCTTTGATTTTGGTGCCAAAAAGCAAACAACAGAATTGGAAGAAGATGAACAAAGGCACGAAGGAAGGAAATTCTGAAACTCCTCAACAAAAGTAATCATCATGGTGGCCACAATGCCCATAGCACCCTGAAAGAAGAAAAAGTCTCTATAAAAATCTTATTTTTAGGTATCATAAATGTTGACAACTACTTCTGACTAAAACCAATACTCTAGTGAGACAGAATACAAATATTTTACAAAATAAATCTTATGATTCAAAAGCAAAGGAAAGTTCAGATAGGACAGGTCAGGTCAGATAAGGAACCATAAAATTAAAATTTGATAGAACTTTATCCAGAATATGCAAACAAATATTCTAATAACAGTGAAAATGCCTCAAAGGAGCTGCATAACAATTTCACTCACCCCATCATAAAAACAGATCGATTTCAATTCTCTCTTAGGAACAACAACACAGCCAAAGGCATCGTGAACAAAGGCAAAGACGTTCTCATAAATGTACAATTCCCCTTTCCACATAAAACAACACAAATGACCATTACTGCAATTCAGAGGAAGAGCAAAAGCACAACTGAATGCATTGAGAGCAACATGAAAAGCAGACAGCAGAAACTGAATCCATTCACTTGAAGGAGCACTATCTGCAAAAGGCATTGTGCAGTGATCTCTCATATAACAGCTCCTCTTTAACTGATCATACGCTGAAGCCTAGCACATTACAGCACTGAAGAAATGGAAAGAGCATTAACGATAGAACGATAGAACAGAATTACAGAACAAGATAACAGAACAGTTATATTCAGCGGTCATTGTAATTAGATGTTGTGAATATTTAATTAAAACGAGAGTAATGAAAATAGGCTTCAATCAGGTCATTAGATGAGTTTTCTGGTCACCATTTCGGAGGATGTCGCTTGTGCGTCCTGCAAACTGAACAATGGAAGCCCCAGATCCAGCACACAGCCTGGCGCCAGCGCCTCTCAATCGATCGTCACTCAACTGCATTCGCAGCTGGCGGCCGTTTCTCCGAGAATCTTTGTCCATCTGACGCACACAAGCAACAGTTTACAGAACTAAACACCAACAGCACTGGTCAATCAACTTCTTAAGAAAGAATTTCTCTGTTGCATGGAAAAAGATCTTAAAATCTCAAATATTAAACTCACCAGCCACCAAAGATAGGCCTACAATGCTTAAAAGCAGGGCCGTCAGAACAAATTTTGGTCAGGGGGTGCAGATTTTTCTGAAGTTAAATTTTTCTTTTTCAAATCCTTGACAAGCAAAACCAGGCCATCAATGCTCAATTTTACCTCAAAAAAAGCTTGACAAGCAAAAAAGGTCCTCTGCACATTCTATAGAAATTTTGTGTTTACTTACTTACTTACTTACTCTGCACCCCTCTATTTCAGAGGGGGTGCAGGTGCAGACCATCATCTTTCCAGGGGTGCATTGCATCCCCTACATTTTTCCAGGAGGTGCAGCTGCACCACCTGCACCCCCACTTTGGGCGGGCCTGCTTAAAAGGCATTTGATTTGTGACTGAATGAAAAGTAACAGTTAATAGAACAAATCTTCAGACTCGAAAAGAAAATGCTATTTCTGTTATGTTCCATCATTAAAAACCTCAAATAAATAGAATAACATCTGCAATACATATCATCCGGTCAACTTACTTCCCAATTCATAAATGGAGGAATACACGAAGTGACTGCAACTGCGGCCCCACTCTTTCCAATTTGACCATCTAAGAGGAACATTGATACCATTAAAGATAAATAAAGAATGCAATCACAGAACGCATTGACCACCATCAATTAGATTCACTTTCCAAAGCAATAAAACATATCTCCAAATCAAATAAGGCTACTTTTTAACTGATTCCCATCATCTTCAAACTGACCTCGATACTCGACCTGAACGACAGAACTAACGAACGAGTCAGCAAAGCTCACGGAGCCGAGCGATTGGCCGGGATGACAGTCGCTTGGAATGTCAAACACCGTCACGACAACAGAACAGACAACTTCAGTCATGTTGTCATCAGGCAAAATGGAAGTTCTGCAAAAGAAAAGCACAGACTCCTTGCCTTGTACTGCTACAACAGTCAAATGAAAAAGAAAGAAAAAGCAGGAAACAATCTACAGTCAAAAACAACTAATCCATAACAGCTGCAGAGAGTGAATTCTGCTGTCCCAGCTGTAAAATTGTCAAATTTAATTTTACGTGACTTTACACGGGTCTGATTGGCTGTAGCTGCTTAAAACCACTTTAATGTGACAAATAAATCTCATCACAAAGTCTACAAGAGCAACCATCACCTTCCATCAGTGTCATGATTATGTATTTCAATTTCAGAGTTATTTCTGAAAATAACAAAAAAGAAAATTAAGACTTTCAAAACACAGCTCTGGATTTAGAAACAACATATTGAGGTCAAACAACACTACAAGTGTCATAAGTAAATCCACAGGATTATATAACACACGTGCACACACACACACACACACTATGCTAATTCAACTTATAATATTTCACAGCAAACCACACTTGGGAATGAAAATTCCTCTCAGCACAACAGTCCAACGCATAGAAGAGCTAAAACCCTGAAAGAATGAAACAGACAAAGTCTATGAACTTTTAAAAGTTCTTTTACCTCGACCACGATAAGATCGCCGCTGGAATTCCAAGACGCTCCAACTCCTTCCCCAGCTCTTCTTCTCCTGCAACTTTTGCCTAAAAGAAGAATCAAACATGTTATCTGGTATCTTAAGAACTGATTAAAGATAAATTCTTTAAAAATTCTTTTGAAATAGAAAATTATTCTGCCAAAGAGTTTTTACCTGAGAAAGATCAGATGACTTGCATAAGGCATTAATAAATGCTGATGCTGCAACAATACACGCCTTGTAAACAAATGAAAGAATTCTGAAACATGTGAAAACAAAACAGTAAATAATCGAATATTTAAATGCTATAAAAATATTCTCCTAAATAATTTTGTAAACAAATAAAAATCTTGCTTTATAATGATAGAGATTTGATTTGTCAAGAAATGAAAAGAAAATAGGTAAAAATACATCCTTAGAAAGAAAAGAAGCACGGAAGGAAAACGACAAGAAGGCAGAATATCTAAAATACTTACCTCACATCCTTATCTTGTTGATAAATCTGTTTATCTCTTTTGTCTAATTCCAAAGAGGGATCAAAATTCTCTATAAAGCACCAAGGAAGAGTAAGATGGTCAGAAGACAAACAATGGATTCAAAAAGCATAATATTTCAATTAAATGGAAACAATAATGCAAATTATAATCTAATTCAACCTGCCAACTTCTAGACAAAAATTAAATCTAAATGCCAGAAAATCAAACGAACCGAGACAGAAGATAGCTGCATCATTCCGGAAGAAATACGTCCTTCTGCACCTCAGCTGACCATTTGGTGAAACAGCTTGACAAATCTAGAAACAGGCGGAAAAGAAGGAAAATCATAAAACCAGTGATTGTGTACAACAATCATTCAAATAGAAAATTCTCAAAGCACTTTTTGGCTGTCATTCATTCTGATACAATGAACTCATATATTGACAGTACAAAGAAATGTCCATAGCAGATCATTATTTAATCAAAAGAGGAAAATAAGATACTAATGCAAAAGATCAACTTTCCACTAACAGCAAACAAAAGACATTGCATATGAGGTGTCATTGATTCTGGGTTGAAGTTGCAATGCTATTTAGTATTACCGGGGTAAATTTCAAATAGAAAAATTGTATCTGGTTTTCTTACCATGTGAGTTGGAAGAGTATTTTGACTTTTATCAGTTCCATTAATTCTTGTTCTTGATTCAATCTGCTTAAGATATTTCCTGTCTGTGTTGGTTCCAAGAAGAACAAATGGAAGTGACACTTTGGTGATGTTCCTAATCCACGAAACACAAATGCAGTTAAAAGGCAAGACAAAAACATTCACCACATTGCATTCAGCAGTTAAATAGAGTGCCCAAAATCAGTCTATGGCTGCTAAAGAAACAACGTTTATATAAACTAAGCAAAGGGGAGATCGGATCCAAACTGTTATTTGTCAGCTGTAGGCTCTAGATATCACCATCTCTTCCACTCACAGGAAACAGCAAAACCACAGCCTATCCACAGCTCTTAAAATGGGAAGGCAAGCAACAAATCACGTGATATTGCAGCTAAAATAAAATCACACATAATGCCAACATCTGTACTTCAGCATCCCACTCCCCCATTTTCACACATTATATTGTAGTAAAGAGCTTCACAAAATGGATTGCAGTCTCTCACCCCCACCAGAGATACTATATAATAAGTGAGAATTATGCCTAATTGATGCTTACTTCTCTGTTTTCTTTAAGTCCGTCAAGACATTTCCATGTTCAAAGTAGCTTTTCAGTGGCTGAAACAGATTAAACACATAACGTAGACAGATGAAAAGCAAGCAAACTGTGAACTGAGTGTTGCACAAAATCTCTGCAAAAGTGTCCAACTTTCATCTGAATCACTGCATAGGAAATGAAACTGAGATTGTTTTCACTAACGGTGCTGCTGCTGATTTGGAATTTATGTAGCGCCAGTTTCAGAGGACCTCTGTGATTGATTGTGAATTGTGTTGTTAGTCAAAGCAGCTACAACTAGTGACAGTTGACAGTATGATCTAAAGGATCATAGATCTCAATTTCAAAAGTGATCATGTAGTTATATTTAAATTTTGCAAATATTATAATCAATTGTGATACCTCACAAATAACATCTTCTGCCAAATCAGCTCCAGAACTCCTGCACACAAGTACAAATTTATGAACAGAACACAAATATAAGAATCACTCTGTACAACTGTAACAACCTATAAACAACCTCACAAGACCAAAATCCCTTTCACTGAAATGCATCACACACTCATACAGCAACTGCAGCCACAGATGAACTGACAAAACACCACCTGGCCAATTACTGTCAAAATACTTTATTGCCACACAAAAAGCCTCACCAAATGATTTCATAGATGAGAAATGATCTAGGGTGCTTAAATTAAACACCATACTTAGTAATATACATAGATTTGTGAATTTCATACTCTATGCGATTGCAAGTGGACATCATAATGCGCCATTGATTCTCAAGAAATTCCAATTTCTAGAATAAAAACAGTGATTCACAATTATGAGGAAAACTTCAGGGACACCAACAATTCCCAGAAATTGATGAGGAATATCACAGGGGTCAAAGGGCAGATTACCAACCACCAAATTCTTAAATGCCAAAACTGTATATTTCATGTGTAATCTAATAATAATAATAATAATAATAATAATAATAATAATAATAATAATATATAGGAACTTTAAATGTTTATCAGTAGTCTTACTAAATATCTGTGCAACTCTCTGTGTCTATAGGTGCAAACTTGAATAAAAAAGTGTGGGGGGCAACCCCTATTCCTTTCCCCTTCCTTAGCTTCTGTCATAAATGGATGGACACTCAGACCTTGTAGCCAGCAAGAAGTTTATGCCTATGTCTGTGTTACAGCAACATTGCCATCTAAGGTAAAATTCATAACAGGATAACTCATCTATGATGGAAAACATCAAAACATTACTATGTACCTCTGTCACTAGAATTTCCAATGCTACTGGATCAAGCTGACGATAAATACAACACAGATCAGAAGTCATGTCAACAACCTAAAAGAATTAATAACCATTTGATAAGAATTAGGAGACCTCAAAAGTAAAAAAAAATTCAACAGTGAGTCAGTCTTAAGATGGCTCATCATTCACTCTTATGCAATAAATGATTGATGATTAACTTCACAGCAGAGTCAACACAAAAGAAGTCAATAGTCGGTCTCAGGGTGTGTGGCAGTTCATGCTTAATTACCTAAAAGGCATGGCAGTGGTATAATGGCAGATTAAAATTCTGTCGCTAATAGCAAGCCATTTAAAAACTCTAACTCTACATGTAGTCATACAAAGGGAAACTGTTACAACCGTGCAAAACTTGTGACTTATGCCAAAGCTTTTAGCAAGAGTCAAGCTACCACCAGTAGAAGGGTCATCAAGAACAGAACTTCACTTGAGAAATTGCATCCAAAAATATATTCTTACAGTATATCACCTGCTGTGCCTGTTATATTATGACAATGACAGGAAAACAGCATTTCAAGATAACTTTTCTGATGACAAATTTATTGATATCCATCAATACAATTTAATTTTTATAGAGAACACAACATACCTGATATTTCATGGTAAAGAATCCACCTCTAAAACATACAAGTAAGTTCTTTTCTGTAAAATTACCAGTAAGTTAGACTAATTCAACAAACAGGCAGTGATGGTGAAATGCCAAATCAAGAAAGACATAGACAACAATAGTCTATAAAATACCTGAATCAGTCACAAAAGAGTTCAGTGAATGAAACAGAAAAGAAAAGGTCAACAGAGAAACTGATCGGTCAAAATCATGACATTTCAAACATTCAATTCTAATTATAATTTGCCAGACAACTACAGCATAACAGGTTAACCATGTCAACCATGAAAACTCAACTACTTTAAGCAACATGGCTTCAAAAATGAAATTCTATAAGAATTAACAGACAGTAAATCACGACTGACACTTACGTTCCAAATCCATCCAATGCAAAGGCTTGAATAATAGGCCATTTCTCAATCAACATTTTATCAAATTTCTTTGAAGAATGACCTGAAATAAAATATAGATATAGACTTCAATATATTACTCAAATAGAAAATATTAAATTAACATCCTTCAACTGCAGACACAAAATATAAAACATAACTGTTATCATTACAAAAGAGCTTGACTACCGTTAATCTAAAAATAAAAGCAAGAAATTATGGACAAACTACGAAAATACTTGTGCTATTACTGCACAATGTTCAGCAGGCATTTTCACAAGGACAACGCTTGTAATCATATTAATATAATCAAGCAATGTAAAGTTTGCTACAAATGAATCTGCTGTGGCATCGTCTCATTCTGTCGCTGAAACTGACTTTCAATTCAATCTATGCAAAATCTAAATGAGCATCACTTACCATTAGTGCGGACAGGAAGACCAATTGACAAACAGCCATCAACCATAGTAACAAGACTTCGTATCTTGAACTCTTCGATAGCATCATCCTCTTCATTATACTTCAACAAAGAATTCGTTATTTAAAATCACCTGGCACATTAGAAAAACCATTGCTCAGTAATGATTCCACTGAATCATCAGTAGACTTCAAACCTTATTTGAAACCAAAGAAACATCAAAATAAACAATATGCAACTAATACAGGGAAACTGTTTTAATTTGCCAAAATATACTCACTTCATTAGCTTTCAAACAGTGAATTTGCAGGTTTTCCCAGGAGCCAATGTACGGCAGAAAATGTTGAATAACAAGTGGATTGCAATAGAAGTCCACTCTATGAGACCTTATAACGAGCATCACATCTGAAACAAAAAATGCTTTCAACTTTTTGTGAAAGTAACTGTTTAATATAACAAAAAACACAATCTTTACTAAATTTCTGAATCACAGCAAAATTGACAATAAATTAATAAAAAAATACAAACTTAAAAAACAATAAATTTTAAATTAGTACATTCCACCAAAATCTAATGCTTGAAATTTTAAGGCAAATGAACAAAAATCAGATACTAACCTTCGAATATTTCTTCTGAAAGTCCATACCTGAAACGTAGAATGCAACACTCAATGTTACATCAAAGCTTTACAACTGAAATCCACTTACAAAAATCCTCAATCAAACGAATGATTTCTCTAACATCTACAATTTGCAGGATAAGTTAAAGCAAGAGAAAAGCAGCAGCTGATAAACTCACTTGTGGAGCAAGTTCTTGTTGCTCTTGAAAATATCAAAGAGTAAGAAATTGGCCAAATCAGTCATTCCTTCATCATATCGTGAATCAATTCCTTATCACAAATGAAAAATCAAACAGAAAATAATGACAAATATGGCATTAAAAGGATCAAAAGAATTCACTTGCAGTTTCTACAACCTATGGCTCTCCGACCAAGAACAAGAGCCAACAAGCACAATTTCATATTTCAACATCCGTTGTTGAGGTTCGTGGTGCGATGCTGCAAAAGATTAATTGAAGATTTATTTAAACACAAATTCTAAACATCCATCTTTACGCTCATTCAGACCAGAAGAGGCCAACGCCCAGACTGGAAGAGGCCAACGCCCCTTGCTACAACCGCCACCTGGCGATTCAACCAAATATTCATAAGATACAACCAACTAAATATTCATAAGATACAACTAACCAAATATTCATAAGATACAACCAACTAAATATTCATAAGATACAACCAACCAAATATTCATAAGATACAACCAACCAAATATTCATAAGATACAACCAACTAAATATTCATAAGATACAACCAACTAAATATTCATAAGATACAACTAACCAAATATTCATAAGATACAACCAACTAAATATTCATAAGATACAACCAACCAAATATTCATAAGATACAACCAACCAAATATTCATAAGATACAACCAACCAAATATTCATAAGATACAACCAACCAAATATTCATAAGATACAACCAACTAAATATTCATAAGATACAACCAACCAAATATTCATAAGATACAACCAACCAAATATTCATAAGATACAACCAACCAAATATTCATAAGATACAACAAAATATTCATAAGATACAACAAAATATTCATAAGATACAACCAACCAAATATTCATAAGATACAACCAAACAGAGCATCTTAAGGCAGCATGTCATAATATACCCTCCCCTTAAAGTAATGATTTTTGCAAAAATCATAAATTCAAAAGCAAATCTTAATTTCAAGAACAAACACAAAAATTACTAAGACTCAAAAATTATAATACAATAAATCAAGAAGAGTACACCAAAACATCAATTTTCACTTTCAAAGGCTGAACCGAATTTAAACCCAAATGATTTTCTAGTACATCAATCTCAACACTAACAAAAAACATTTTTCCATAAACCAAAATTAATTCACAACACAGGTTACAACAATCCTCCCACATTATGACAATATCTCTGTCAACCACTATACATTATACGATCTATTCCTAACTGACACAGCAGAATCCTCAAAATCATCAGGCGACACCCGAACACAATCCTCGCTGGAAGATTAACCCTTTTAAGACGTAATTGATTTTTCGAAAACTCCCTACAGACGCGGAATTGTTTGGCAAAAAAATTTTGGAGGCTAAAGTCTGTGTTGTGCTACGCTGTTATATTGGGCTATTTTTGTGTGGCCTAGTTCCACTGAGTTGCTTAGTCATCGACTATTAGCCCGGCATATCTCAGGATCCGTGATATATGACTGGGAACTTAAAATAATTTATTGGACATAAATAAGGGTTTACCGAGTTATCCCGGGTTTCGTCCTTTGCGCTTGGTTTCCACTGCCAGGGATATCCTGGGTCACGCCGTAAAGGGGTTAAAAATCGTTCCAGTTTGCTAACCGGGAGGTCCAGAGGACATTATTGCAACAGTCAATCCTCGTTAGCATCACGACCGGGACCAAGTGTACCACTCCGGACACAGGCAGATATTGCCGGACTGATCGGATTCTTCTCAATTGATAGTGACATCTGCCTGATCACATCATTTAAGAATAGCTCGAATGACAGAGTCCCGTCAAAGAGTACCCCCAACAGCCGCACACACTCAGAGGGGACAATGGTGTCATCACCCATCACAAACGGTTTGCGACTAACCAACATCCTTCTCCGAGGGGTGCTAACCCATATGAATTCGGTTTTTCCAACGTTAAGGGCTAATCAATTTTCCTCCGCCCACTTCGAGACAGTGGCTAGACACTCGAACCGTTCCGGCAGCACCTCCACGTCACCAGGACGAGTAAATTTGGCTATCGTCAGCATAACTATGAGGCACCAGTCCGATGGCCGCAATAACGGATCGCAGGTCAGCCGTGTACAGGATGAAAAGTAATGGGGCAAGTATGGACCCTTCAGGAACACCACGCCCAACACTCCGCCCCACAGTTTCCCACCGCACATTATAGATTGCACTCTGTCCGAGAGATAACTAGCTATCCACCGCAAGGATGAACCACACACACCGAACGATTTCTCGAGCCGGCAAAATCTATCACATCGGACTTAACTGTTTCGATGATTGTTTTTAAACGCCAACTGAAAAACTGTACTCTGCAGTTTGGCCTACACTGTTTAGGTAATGTGAATAATCCCACACTTATGATTCTTCACTTAGTGAATGACTTAATGTGCGTTAACAACCATGTACTGCTACTACTACTACTAATAAAAAATCATTCACAACAAAATCCCTATTAATACAATTAATATAGGTCTACACAAGCTCCTTCTTATCACTGATCATATCCACAATCAAATTCTCATCAATATAAACATTATCACATGCACCTTCATTACAGAAGGTTTTGCTATGACAACATCCTCAAACACATTGAAATGCAATTCACAAATAAGCCTCATTGGCTTGATTTCAACACAACCACATTCATCAAAATACCATCTTCAACTCCATTAAACAAAATCTCAGAACTCTCAAGGGGCTGTCCATTAATTACGTCAACAATTTAGGGGGAGGGGGTTTGAAAAAGTTTGACAGTTGTTGACAGGGGAGGGCGGAGGGGGGGTCAAGAGAAGTTGACGTCAACAATTTCACTTTTTACAAATAATCAAAAAATAGAAAATGTCATGGAATACTACTTATTTACAATGATAAAAAGCATGACAAAAAGGTAATCACCGCCACATTTTAACATTCGATGAGCAAAACAGAGAATAAATGGTCATCACCACAGAAAATAATAACCTTGTTATTGGGACCTCTCACTGATCTTGGGGGTCAAAAGTTTTGACGTAATTATGGGGGGCTAGTGAAAATTGACAGTTGTTGACAAGGGGAGGGATCAAAAATTGCCCCAAAATTGTTGACATAATTAATGGACAGCCCCCAAGAAACCATGTGAAATAGTAACATCAACTTCTGCAGACGAATTCAAACGGCCTCCAGAACTCCCAAACGACCACATAACGACAGAAACTGACGATTTCCGTCAAAAACCCGTTTCCGCTTCATGGAATGTACTTCACGCCGATCTAACGAACATTTGTTCGAAATTTTACCCTTCCGATGGCAGGAAAATCATCACGATTCGGTGAAACAATGCAACTCGTGCAATCGCCGTCAAACAAAGAACATGAAGAACCGAATCAGTCTTCGACAAAAACATCTCTTCCGCACACAAATTTTGGCAAAATATCACGAGAGGTTCCTTAATGAAGACCACGAGCCCCAAAATGTTGGGGGTTGTAGCGCGATGTTGCGAGTAAGATAAGATTAATTGAAGATTTATTTTAACACAAATTCTAAACATCCATCTTTACGCTCATTCAGACCGGAACTGGAAGTCTGGAAAAGCGGGAAGACAGGGATATTTTTACACCCCCCCTAACACGCCTCCAACAGCCCCTTCCCCGCCCCATTTGAGGTCGACACCAGTGTTTAATCTAGGCCGTTTCCGGAGGGGGAAATTGCCCTTTTCAAAAACGGAAATTTCAAATTCCCCGGAAATTTTGGCATACTACATGAACTAACAGCAGCTTCCTAGCAGAATTCCCCCAGCTTTGTCAATTTCCCCCCGGCTTTTTCAGTTTTCCCCCGGAGTCCAGGAGTCTAGATTAAACACTGGTCAACACCCCCAAAAATTTGGTAATGCGACAATGGTATGCATACAAAATGCATACTAATGAGGTCAGAACACCTCCCAAATTCAGAAGGACGACACCCCCCAGCTTTTATTCCCGGATGACCTTTTTTTGCTTGTCAGCCTTTTTTGGGCAGAGACTTAAAAATTTCGACACTCCCAGATTTTCCCGACACCCCTCCCCCCCCCAATTCAAAATCCTAGAAATAACACTGCGGGAAGACCCCTCGCTACAACTGCCACTTGGGGATTCAGCCAAATATTAATAAGTAAGATACAACCAAACAGAGCATCTCAAGAGAGCATATCTCTTAACACCACGCACAAACACAAGTATGACGTTGCACGATTCTATATTCATATACGATAAAACTTCCTAAATGCACAATGGCTTGACTGACCGGTACAAGTGTACCTAACCAATCAAAGGCAGTCACATGAAACACAACACAGCAAATTAAGAATTGCAAGCAACATATCATAAATGAGCAACTTAAATATCTGATATGCATTGAAGTGGGTCTGACATTACTTGCTAACATTGTAAAACTTTCTATGATAATAGAAATATCATCTATTTATCAAGCTGCTAAATTAAAGAAGAATTTCTATGCCTGTATTTATAACGTATTAAATAGCAAAATACTTCAAAAGTTTTAAAGTACCACAAATCAGAATACGGGGAATGTGGGGTAATGGACCTAATGGCAGGGATGGTACTTGGACAGAAGCCAACAAAAACCCACCTCACCCATCTCATTCCCTGTGGCATAATGCATAAAATAAAAGTCCCCCAAGTAGAGAACTAATCATCATAGGAACAAACAGATTTGAAGAGGAATTATGATACTACCAAGGATGCAGAGAATAGCATCTGGCGACAATGATGATGATGTCCCAGACAACAGCAAAGACTGAATACGCCTCAATCTGGATAAACTGCAAAAGCAAAATACAATCTAATTACAATACACGTATTGACCAGGATAGTATTAGAACATTAACATATTGATTATGATATGTTCATCTGCTACTATGCCATTATTAAATTCAACAAATACTCAGCATAAAAAACAAACAAGCCTTGCAAATGAAAGTGTCACAGAAATCCAAGTCTTTGAAATCATCAATCTGGATGACACAAGCTGACAATAATATTGTAACATTAATCTACGATCGGGTTGGTCTATTCTGCTGTAATCTATAAAATATAATAATATAATATAACAAGGTTTAAAGTGGTTCAGTAGGGACTGCCCTGTGTGAGAAGTTGAGAACCACTGTTATAACTGTAACAACACAGCAACATACACAGCAATAATAAAAAAGGCTACCAAAACAATGGTACAACAGCAACCACTACTTTGCACGGTGCTTTTTCTAGACAAAAAGGTGAACGAATCTTTAGGTCCGATTCTTATATCTTATTTATATACTACTATTGTTATAGCCCATATTGATGTAAAGATTTTAAACTACAGTTTAAAAGTGGATAATTGTCAGTGTTGCGCGGTAACGAAGTAAAAGTAACGCGTTACAATACTTAAGTACAATTCTGAGTACTTCGTACTGTAACGAAGTACACAACTTACCCAGTACTTTTTACTTGTAACGAAGTAAGTTTTTATTCAAATATTAGTACTTTTACTTCGTTACATTATGTCTTTCACGTTTCGTTACAAGTAAAATTTCTCATCGCCAAATTTCGATACATTTACTGGAGTATCTGTTTAATTCTTCACAACTTCCCGTGTTTAGTCGTACAGGGTTGACAATGACCAACAAACGTACACGCATGACTGACAGATTGTTTGAAAACTTGATCTTTCTTAGACCTACATGCAATCACAGAGCCGCAGTTAGAGCAGTCAGCGTCCGGGGCAAGGTATAAATTCTGCGCCCTAAATTCCGGTGATGGCCTTTTTGCTTACCCGAGTTTTCACGCAACGCATAAACATACAAATTTTTAACCTGTGACAGTCTGAAAACCGGTGATGACCTTTTTTTACTTATCAACATTATTTTCACGCCGGAGGAAAGTGGTATGAAAAATTAAGGACTTAGTGTGCAAATTGCGCCTTCGAGGACGGCGCCCGGGACAGCTTGCCCCTGCCCCCTAGCTACGGCTTTGTGAAACCAGCATTTATACTAATGCAGTTAATGTTGTAAATGTGTACGTGTTGACTGCTGAGGCTTCTGCATGTTGCTTAAAAGTAGTAATAAAAATGTGATTTAGCATGATAATGTGGAGTTGTTGATGATTCCGTCTGTCACGGTACTTTTTACTTTTTACTTAAAAAGTAACTTTTTGAGGAGTACTTTTTTACTTTTACTTGAGTAACTATTTTTATAGGTACTTTTTACTTTTACTTAAGTAAAAAAGTGACATAATACTTGTACTTTTACTTGAGTACTCAAACTCAGTACTTCATACAACACTGATAATTGTACACTGTCAAGTCAAAACTTGAAAAGCCATTTTTCAATTAGTTTCAATTTTAAAAAGCCATAGACTATCGAAGAAAAGGTTCCAGAATATTGTTCCGGCAGAAAAAACACTGCTATTCCTGATACTATTAAGCCTAATAGTATCACTGCTACCACTACTTACTTGCTTACTGACTGCAGTGCTCGAATTGAGAAAATGAAAGGGGGGGTCATGGCGAGCGTGGTGTTTTAAGAATTTACACTTTTGTCATTTTTGCATTTCTCTAGGGAGGGTCTGCCATTTAAAAGGGGGGCTCAACCCCCCAACCCCCCAGCAATTCGAGCTCTGACTGACTGTCGGCGGCAGCTTCGTTCATGTAATCGGGTCCAATTGGTTGTACCCCTTCCATCTAAGACAGTGAAATTTGGGGAGAGGTCTTTCACCCGGGGGGAATCCCCTCCTCTGGAATTCGCTGCCCGACATTGTGACTAACGCGACTAGTCTAGAAATGTTCGCTACCAGACTTAAGACGCACTTGTTTAACATCTCATTTAAGTGCAATCTGTAAAGCGCTCTTGGCCTGCTGTGACTATAGCGCTATATAAGTTGGCATATTAACTAACTAACTACAATGATCAATGAGACTACTATATAAGACCTTGTGAAAAATGAGTTTTCGTATTTCGGTTTCATCGATCGACGCGTAATCATCGTCTGTTTGACCTTTGTTGCAGAGTTTAACTCAGACATTTATGAGATTAATTCCAAAAATATTTAAAATCCAATATATTGTCCAAATTCGTCGTCAATGTAAACAACGATGGCGCCCAGTTTACACGATCACGTGATCGCCTAGTTACAACATTTATAGATAAGGCACGGTCGATCTATATTATTCGCCTCGAGGCTACTTTTACTAGCCACAAAGATAGGCAGCTTATAAGCAACAAATTCCCCAACAATGCAATGATTTTAGCATTTCCCTGCTCAATTATTATTCCGATCTGCATTCATAATCACCGTTGAATATGTGAACAGAAACAGACTTTATCTCAAATTAATTTCATACCGCTCTCAAAGTTTCATTGCTCAACATGAACAATTCTTGAATTTCTACAATAAGCGAATGACTATAATGAAAAAATTATTAGAACACTGAGATTTATTGAGTAATTCGTATAGCTTTAAAACTATTGCGCTAAATCATCAGCTGGTGATGGCGTTGCTCACTTGTCTGTGGCGCATAGTGTTTTGAACTGTTTTTCTCGGCGCAGTATTTGACGAGTTTCGTTTTTTTGAGATTTTTCTAAGAAATTCTTTAATTGCTCGAATTGTTTGATAGAATTTGTCTTATTTTCTATAGGTTAGTTTAATTGTTTTATGCGAATTTAGCGTCGGAGCCGTTGCGCAGAATAATACTGGCCCCGGACTATAAGAGGACAGCGTGAGAATCTGGTCGTCATACTAGAGCTTCTATAGTGCCATTATAGTGATTAGTGATTCACTTGGTATCCGTCGATGGTCACTCCGAAGCTTATTCGTAATCTCTCAGATCATTTCCAATGAATCTTATATTGTACTAGGGTCTGTCCGTTAATTATGTCAACAATTTTTGGGCAATTTTTTTGATTTCTATTTGCCCAATGGAACAGTAGTTAATTGAGTGGGACATGTGTTCATGTCTTTGTCAGTAGGTAACCTGATGCTGACTAAAAGTCTTGGACCCTCTCTCTGCCGACTGATCTGATCTGCAGAGTCACTCAGTAGTTTATTTCTGGATGAGAACCAGAAATCTATTAACCACTAGCGTCGCCAGGGGGGAAAATGGGGGCAAGTGCCCCCCCAACCTACCCCAGACCACCTACCAGATTCGCGCAAATCCGGTGAGAAAGTTTTCTGTGAATGAGGGGTCAGGGGTGGGTAAGGAATCTGACATGCTAGCCCCTTTTGCCCCCCCAACCAAAAATTCCTGGCGACGCCACTGCTATTAACTGACTTGTCCTCCATAGCTAGATTTTCCATTTCCCACTTTGTGGTATGTTGCTGATATTGCCTAGATTGAGTAACTATAGATCTCCTATAACTGAAGCAGTGAAACGTTTTCAAGTAACTTTGCAGCCAACACTATGCAGGGGAATACACAGGAGTTTCTAATCCTGTATAGTGTGAAAGAACAGAGTGTTTGCTCATTATTTTCACCATTAAATAGGAGGAAGTAAACGTTGGATAGTAGCTACATTCAGTGAGGCTCACCAGAGCCTTTGGATCACTATTTCCAGCAGGGTGTTGGCATGCTCTTTTGTGACATGGATGGTTATTGCCTGATAGTTTATCTGCCTAGATGGGTGCAGTCAGATGAGGCTTATGCACATTGCTAAACTAAGCTGAAGATGACATCACTGAAAACAGTTTTAAGAAATTTGAGCAGTGGCTGTGTTGACTTTGTTTATTTTGGCTGTGATTTCATTATAAACAAATCTGATTGAAGTGGAATTTCAAAATAGATTAATTTTTTGTTTTATTTGTAGAATTTATATATTTTTATTGCCATTTTTAGGGAAGGTACAAATGCCTCAGCATAAGCCACTGAAGACCTATTGGAGGCACCGGAAGGTGTCGGTTGTTGATTGGTCGCAGTGCCTGGTTGACAATGGATGTCGTGATAAACCTGTCTTTATTGATGATGATGTTGATGATGATTCAACACATGGAATGTGGTAACTGTGCAGTTTGCTTTTGGAGTTTGAATTGCTTTATATGATGCTATAGAACAGATAGTGCTATTTTGACTGTTTTTCAGTTAATCCAGCATTGTGAAAATTATTCAATGCAATGCTTAAAACAGTCGTATGTGTTGTCATAAGTCCCAAAGGACATAAGGTGTCCTAAGGCTGGGGCGTCAAACTCATTTCATGTAGCGGACCACATAAAAGTCTTTGTGGTTGTCGTGGGCTGGATTTGTACATAGCAATAACATGAACTTAAAAAAGGTAGCGGTGGTCCGGTGCTTGAACGAGCATAGGGGTTCCGGTGCTGATCTCCGGTTACTAGGCAAGCAGCGACGCAGGTGGCTTACACTATTAATCTAGAGTAGGTTGCCATTACTTTCTCTAGACCTGCGTTTTACCTTCACAGCTTAGCGCTGCTACCAATTTATTGACGTCTGAGCAATGAACTGCTTGGTTGGCCACCGGCACCACAACTAGAACCCGGGATGGTCACTCATCCAAGTACTAGCCTTGCTCGACATTGCTTAACTTCGGTTTTCTGATAAGAACCATTCGCACAATGCCAAATAGGCCAGGTTAACTTGAACAACAATAGCCTATTACACAAAACAGTATATACAAAAAAATTGTTTAAAATTGTTTAAAACTTAATTTCTATCATATGTAAAGAATTTTAGTTTCATATAATGTAATTTTCAGTTTCCATATATGTACTTTTTGAATATGCCTTAAATATAGTAACTTTGCTTAAACATAAAGTTTTTTCTTGTATTCAGCCACATACATGCGGGCCGGATGAAAAGCTTTAGCGGGCCGTATCCGGCCCGCCAGTCGTATGTTTTACTCCCCTGTCCTAAGATAATCTTAAGTTGATTCATGAAAGTTATCTTCTGACATTGTAGCTGTATCTTACTATAAAATGAAGCTAGAAGCTGCACAGTCAAGCGTGTCCTCTGGACAGGCAAATAAGTTTAAATATTTAGTGAATGGTTAGATATAGATATGGATATGAAATATGAATATGAATGGCACTTCATGACTTTAAATAATGGGAGGAGCCAACACAAACAAAAGGCCTTTGTAGCCACTTCTAAGACTTAGTTCATGCCATTCTGAGGTAATTAAACCTCTCTGTCTGTCTCTGTCTGTCTGTCTCTCTCTCCCTCCGTCCCTCCCTCTCTTATCCACTGGAAACTTTTAACTTTTCACTGCCAGAATCAATGGCAGTGAAATGATCTTTCATTCAGTCTTAGTTGTAGAAGTAAGTTAGGATAGGCCAGTGTAGAAATCTCCCAATTCAAAGGATCTTTTCACTCCGAAGCCAGTCTCTGCTATAAAGTTTGTTTCAGTGTAAATATTGATTGATTGAATAGTTGTTTTCAAAATATTTTGGCGATTGAAATTGCCTTAAGACTGTGAATGTTTTAACTTTTATCATGAGGTCTTTATGAGATATTTATAGAATTATGGCAAATAGGGGATTAAATAAATAAACTTGAGATTGTCTTAGAACATTAGTGTTTGTCATAAGATGATTTGAGGTCCCTGGCTATGAAGAGCAGTTTCATTGGGAGTGTTGCTGTCCTTCAACGGTCCTTCTATTTGCATTTCAGTTTGCGGAGCAGAAACAAAGAGATCCCAAAGGCACGATGTTCTCTGGGAAAAGACCTTTCTTCTTCTGATGAAGATTTGGTAAAATTCTTGAGCTGTTGTTTCTAAATTTTCTTTTCTTCACTATTTTTTAAGTCTATTATTATTATTATTATTATTATTATTATTATTATTATTATTAAATATTATGAAATATTATTATTATTATTATTATTATTATTATATGGACTGGATTAAAATTGTGATATTTTCTATTGCTGTTATTGCAGGTTGTATTTGAGAGTTTAATTTTTGTTGGTTTTAGAAATTTCTTGTGTTGATTTGTTGGAAATGCTTAAAAAGGGATTCGGTTTCTCTGTTTTGTGCATTTAGAAAGACTTTGAGTTTTGTCTTTGCAGAATTCTTCTCATGAAGGTCTTTATTCCTTTGATAAACAAGAAACTTGCCAAGATGCTTATGTCATTGGCAAAAGTAAGAAAAAGAAATGTAAAAGTAGAAAACCAAAAGAGGAGCAAAGACAGAAAGGTGCAACGAAGATTCCTGTGAAATGGCCAGAGATGAATAATGACATCAACTTCAGTGACATAGAGCAGCATAGTCTCATCATTTCTAATTCTCCTCTCATTGAGGGCTGTTTGGAGCCTGTTGAAAGTCCAGACCCAGTCGAAACAAAGGACAACTGTAGACTGGTCTTGGACCCAGTTCCTGTGCTCTGCAGCACGCCTCAGGTCGATCTGAGAGGAAACGGGCGATCTGCTCGAGATCGTTTCTCAGAAAATCTTTCAGACGTCAGCAGTCGTACATTGCCGCTGTCGACCATCGACTTTTCGTATCGGAGTGAGAAAAGCTCATTTTGTAAGGACAGTTATAAGGCATCTCATGGTTACCATGGAGACTGCTCACTTGGTGACACATCTGCTCGTTTGTCAATGCAACACAATGCAAGCAGTGGAGGCATTTGCGGTAGGCACCAACCTCATGGATAGTTTGGTAACTTATGTTGTTTATTGTGTAGACAAATTTTGTCCCATGATGACAATCACTGCTTCATTGTAGGATTTAGTCTTTAACCAGGTGTTTTACTTACTTAAATGTTAATAAATAATTAATTATTTATTCAGCCATGTATTTAAATAACTACCGTACTACTTTACTTAAATGTGTAATAAAGGTCAATCTCTGTATGCATGAGTTGTAGGTTGTTTCTCTTTTGGTTATTTGGAAACTTTGAATTTCTTGACCAAATGAATTGTACTTCATCATTTTGTGCTTATATACAAACTCCTATGTTTAAAACTGTATAACTTTGAGTCTGACTTCTGCATTGTATGCATGAGGTGAGAAATGCTGTGATCCAATTGATCTATCTTGAACAGTAGGGAACAGTGGTAGTGCTTAGCCATTGACAGGCAAAGGGATTTGATGTTATTGATCTGTTGATGCTATGTTTTCTGAATTAACGTGATTTGCGTTGTGTTTTGAAGATTCAAGTTTGACACCTGGAATTATGAAAACATCAGAGAAACAGTTTAGCCATCGCCTGGTCATGGACAGTTCCATGGATATGTTCAGTTTGGTGAAGAGCAGAGCTGAAGAGTCAGTCTTTGATCGCAGTGATGCTGACGAAAGCATTTCAAAGATGGAGCTGTCATTGTCGACTCATGACATCCACAACACAAGCAAAGAAGTCTTTGCCTGCAGCGCAGATCCAGCCGTAGATGAAACGTTAAACGAAACTGAAGATTCAAAATACTTGAGTCATTGCCTCAGTCGGATTATGGAAGAAGAAGATGACGCAATAGGCAACGGATCGGAGGATGATGGAGGCAGTGAGTCAAAGGATGAAGGAGGCAGTGAGTCAGAGGATGAAGGAGACAATGAGTCGGAGGATGAAGGAGGCAATGAGTCTGAGGAGGGTGAAGGACCAACGACATCTGTCATGTCAAGTGGCGAAGGAGATGTTATTGGCAGTCAGAACTGCGACATCTCAATTGACAAGCACGACAGAAGTTGTGTTCATGAGTCTAGTGAACATAACATACTGCATGACCAGATTGTCACTCCTGCAGCAACAAGAGTCCATGATGTCCAGTCGGTTGGTGGAGGGGAAGGTGGGTTTGTTACTCCACCTTCAAAGATGCTATTACCCCTCCAAGAGGCACTGCAAAAGTCAGCGAGAAATATGAAGGTATTTAGTTGTATATGATTATTTCTGGATAAATGTGCTAAGTATTCTACTTTGAATGGCATTAAAGACAACCACTTAAAAATTACATTGATTGAATTGTGAAATTAATTGTTAAATAATTAAATGTTAAGTAGTTAAGTTTATGTTGCTTTTTATGGTTAAATCAAATGAAAAAAAAAATGTTAAAGAGGAAGTAAAAGTTTATTTTGACTTTATTTTTCACTTTATCAAGTTCTGCTTTTTCCTTTAGAGGACATCTTGTTTTTATTGTGAATGACTCTTCAATTCACAGAATCAATGTGAATTGTTTGAATTTAGTTTGCGATATTTCTGGTTGACTGTTTTTCTCCTAACCAGGAGATGTTGACTCCGTTGCGTCTGCATTGTCTCGATCGAGTTCCAACATTTGAGGAAAAGGTTCTGTTTCTGTGCGAACAGACACGGCCATGTCACTTCTCTTCCGTCCTTCCCGACAGGCTAGCGTCTCTTCTTCTTCTTTGCTGGATGTTTTCAGTTTAATCCAGGGATGAAGGGCTGGATTTGATGGATCTGGAACAGCTGTGTGTGTGTGTGTGTGTGTGTGTGTGTGTGTGTGTGTGTGTGTGTGTGTGTGGATGGAGAAATGAGGGGGTTGGAGTGGGAGTGGGAGAGATTTCTGTCCACTCTGCAGCACCTGATGTTTTATGGTGGAATTGATCGATAGTGATAGAAGTTATTTGATACCTTTTTGTAATGTAAACCTTACATATCATGGCCATGCTTTTTACCATGATGTAAGAACATTTGATAACTTTCTATGGTTGTAATGATAATTAATTATGAGATGATATTGATGATGTTGGGTTATGACTTCTGAGGCAAAGGATTTATTTGTGAGTGAGATGATGAATACATGAATGAGATGTAAACATTGTCTATGGTTTGTTGTATGATGATTTGGATGACGTTGAAACTAGTGATTGTCTTGTTGTGATGTGTGGACCTCTGCTGTTGCATTTCCACATTCTATGTTTATATGTTGAGAATTGACGGAAGCCATCTGGTGATAAGTCGACTGAATTTGGCATTGAGACCAGATGCAAACTCGCTGAGTTTTTCTCTGAATATTTATTTGATTTCTCTTTTGCTTGATTTTTTTGCCAGGCTGTTGAAAGGCTGTTCCAAAATTGGAGAAGGTGTATATGGGGAGGTATTTCGAATTCAGCAGAAGGGAGAATACCTGGCTGTCAAGGTGAGTGCATCAGAAGAATTCCTAATAGAATTGTCTGCAATTCGTTCATTTGACGAGATATTTGAACGACTGATAACAAAAGTTACTGACTCGTGAAACTGCAGCCGACTGACAATGGCTGCAATTGCGTATTCCATTGAGAGCACCTTTTAGTATTAGATACCCGGTAATTGTTTCTGTTTTCAAAGAGAAATTTGATTCCATCCTATTTACCATAATATTTCATATACAGTTTATGGTTTTATTATTACCAAGGAGTATACAGGTAATAGAAGTATGCAAAATGAGTAATAGGAAATTATGGCATTTTATTTTGTAATGGTTTTTTAATGACTTGTGCAAAAGTCGCTACACATCTGCACTTGTCTTTTTTAAAGCATTCAGATGTCAAGAGAATTGATATTGACAGAAATGATGAGCTTAATGTTGACCTCCATCTCTGTCTCTAATCAAGGCTAAGCGCATTGTCTGTCAATCATCTCATTAGCTGATGACTGTTTGTGTAGATAATTCCAATCGAGGGAACGCGGTTAGTGAACGGTGAAAAGCAGAAGACCTTTGAAGAGATCCTTCCAGAAGTTATCATAGCAAAGTACGGAAATACTTTTGCTTCTGCACTGAAAGGACTTAGTTCTCTTACCTTCGATTCATTTGTAACAGAAATGGATGTACCGGTAACCTTACGCTTACAGTGTAATTCGGTCTTGTAAGGATTTTGACAGGCTCTTGTGTGTAAAGGGTGATGACCTCTTTATGGCCGCTGTCCTTGGCATAACCCGAGTTCCAGAGTTGGGGACCATCGCCAATTCAGACAAACTTGGTCCGATCTTGCTAGGGAGTTTGGGGGTTTGAGCCTCAGCCGAAAATTTTATGGTAATGTTAAGTTTATATATTGAGTTTTGGAGAAATTTTGCTGACAACTTATTGGCAATCACTACCCCTTATTACCACTCCCCCAATAGAATAAATTTATCATAAGTTTGCACAAATGACACATGTAGTTTGGAGCCAAAAAGGGGAGGTCTCCATGACCCCTTTGTGGTTATGCTAATGACCATTATAACTGGATTAATTTTCAGTAGTTTCACTTGTGTATAAATTCCTGCTGTTTGAATTTTGTTAGATTCTAGAATGTGCATATTTTAGGTAAAGAAGTAAAACTCTAAAAATATTCTAATCTCATTTGTTAATGGGTTAGGTGCAGTGGTCGTGGTAGGTTGAAAATGTACCTAACACCTGAGTTGCAGGTGCTAGAGGATTTGTTTGTAAGCATGCATATATATATATATATATATATGAGCTGTTTTGAATATGTAAGAAGATTTCTGTTATGAATATTTATAATCACATTTGCTTTATTTTAATATTTGTTTTAAATTAGAGAGTTGAGTTTGCTTCGTGACTCAACAACCAACCGCACAGAGAACTTTGTCCGCTTGAAAAGGTAAGTTATATCTTTTAGATTAAATACGACTTGATTATAATTAAATGCGAGTATTACTTGACAATTTTTCTAATCTTCTTTTCTACTTGTATGATAAGGTTTCATGCACTCAGTGAACTTTGAACCTTGCATGTCGTCATGGTGATTAGAGTTTGATCTTAAGGGATTTTCCTTCTTGGGTGCTTGTGTTGCCGACACTTTTCTTTATTTGATGGGGTATTTTGTTTCAGTGTTTCTCTCGTCCGTGGTCATTACCCAAAGTCTTTGCTGAGGCAGTGGGACAAATACGATTCGGAAGTCAAGTCGGAAAATGATCGTCCTGGTAATCTTCACAGATCGTCATTTTTGCATTCTTAGGAGGATCATTCAACCAACAACCTAATAATGTAAAGACATTAGCTGTTCATGAGCCACTTGGCCCTTGCTTAATTAGTCAGCATTAGTACTTGATTGTGCATGTCAGCTGGTATTTCCCAAATCAAGATTTTAATAGGTGTGCTTCTGGGGTTGCAGAATAGCTGGCAGCTGCCTGCACTTGTGCATTAATTAGGACATTTTGGTTACATTTGCTGTGAGTTTGTTACAACTAGAGGGTGGCTTTTCTTTTGCAGGCATGTTTGACGCCACTCAATTGTTCATTATATTTGCATTTGAAGAAAGTGGCAAAAGTCTTGAAAACTTTGAGGTATGGAATTGCCTGAAGATGTCTCTCAACAGCAGATTCAATCAACTATTTTGTCAGTCTTTTGCTATAATTTAATTTTAGTAATGGTTGGTGGTGGCAGTCATGATGATGATGAGTTATTTGAGATAATGGAATCTTCAGCTTCTGTTAAGTGTGTATCTAATACAGAAATTGGTTTTGTACTGAGATTTCTGCAGATGTTTCTTGTTTGTTTTCGATTTTATTCGTAGACTAATGATACAGTACACTGCGATATAAAAGTCTGTTGAGTGTGGCTATTTCTTTTCAGTGGAGTAATCTGGATGAAGTGAGGAGTATTATGTCGCAGGTCGCCTTCTCACTTGCGGTCGCTGAAAGGTCGCTGGAATTTGAGCACAGAGACCTCCATTGGGGCAATGTGCTTATCAGGTCGTCTGACCAAACAACATTGGATTATTGTCTTGATGGACAGACAAAGACCGTTTCTACAAGCGGCTTACACGTCACAATCATTGACTTCACTCTGTCACGACTGCGTAAAGGTGATTAATCGTGTGTGTGTGTTTTAACTTTGTTTTTTGAGAGCCAGTCAGTTATAGTAAAAGTCTGTTACGTTGTCCCTCAGTTAACTTGGGCATTGGACTATTTGGAGCGGCTGAGACTGGTTTATTTGGTCTCTTTTATTTAGGCACTGGCAGTCTCAGATCTCTGAAGCGCATGTTAACGGGGTTTTCTGTAGCTTTCTATTAGATTTGAATGCACACAATGCCAAGTAGGCCGGTTAGGGTTGATTATAGCAAAGTTTGTAAAATGGATTTGGAATTGAGGTCTCATTCAATACATCATTATGCCTTGACTGCTTTTGAAGTTGTTATATTGTGTTGATGAACTTCAACCAAGATTTTTCCTTTATGCTTTGAAGAGAAATCATGCCTATTAATATTGTTGCCTTTTCTGCAGAGCACTGTGGATTAACGAAACCAAGTGTAATGATGTTGTAATGTGCTCGAGTTTGATTAACTTGAAGATGACTTGTGATGACTAGCTGCTTCATTGATCAGATGCCTAATGTCTTGAAATACTTGGATAAGAATGGCTACTGTGAAGTTTTTGTTGTGCTTTAGACGGATGTACCATTTTTACGGATTTGTCTTTAGACAATACATTATTCGAGGGAGAGGGAGAGTATCAGTTTGAAATATACCGACTGATGAAGAAAGAGAATTTGTAAGAATCAATATATCCATCATCCCGTTTCAAATGTTTCTATATATTATTGATCTTGTGTAAAGTTTTCAACCTGATCGTGTGAAACGTGAAAGAACCTTGCTTGCTGAGAATTATTGATTTCAGTTCACATGGAATGGGCAGAAGTCAGCACACAGTGCACGAGTGATAGAGAGTCTTTGAGGAAATTGTGGATAGGTTGGAGAAGAATCTTTGTGTGAAAGTCATAAATAGATGATTTCTGAAGACATTATTGTTTATTTCTTTTGACAGCGTATTAGTCATTCTTCTTGTTGTTCTTATTTTTAGCAACAACTGGGGCCCACATCATCCTTACTCCAATGTTCTGTGGATCCATTATCTCCTCGACAAACTGGTTACCAGCAGGACTGTTAAAGGCAGTAGAAACACCAAGAGAGAATTGCAAACTTTGATGAATGAAATGCTTAATTATAAGAGTGCTAAAGACTTGATCAGTAGATGCCAATATTTCAAGTCTCAGTGATGACTTTGACTGCCAATAAAACCTACAAACACTCAACATTAAAGCAGTTTGTTTCTTCTTGTCCATTCGCATAATGTTTTTTCTAATTACCATTTGGCCAATGCTTTTGAGCATTTTTTAACTGAGTAAGAACTTGGACTGAGAATTCAGATGCCGAATGTGAAAATCGTAGACCAGGGATGATCAACCGACGGCCCAAGGGCCACATGGGGCCCGCCACATGCTGATTGGCGGCCCTCGGGGCACCTTTCCAAATAAACTTGATTTGTCCTATTTATGCATAGAATATTAAGTCATGAGTTAAGACTTTTAGTTCCTGTGCTTAATTTGCAAAACACAAATAATATAAATACAATATACTGAAAATCATAATGTCTGTTTCAATCTTGCTTGCTTTGATTTCTAATTGGAGTTTATTTCACATTGTTAAATGAATGGCAATGCTCTAAAACAAACTATTAAAGCACAGTGCAGTTCACAAAATTGTTTTGATAGACCAGAGTTTGGGCGTTCTTTTATTTGTATGTGTAAATTTTGTGATGAATTAAAAAAATGTTGGTAGAACATATGCCAACAAACATAAACATTTTCATGTTAGCAAATATTCAAAACCAAACCTCCTAGAACACTTATACTGCGAATGTAAACTGTTCCAGAAATAATTAATGAACAAATATAAAGAAAGATGTTTATGATCTGTTATAATTTTACAAATGTAATTAAATTATAAAACAGGTAACAATCTTATTTTCATCAAATTATGCTATGTTCAATTGTTCATTAATTAAACAATAGACAGCTTAAAGCTTTAAAATAGTCTAACAAAACATCCACAGGTTCAGTCCTATTTCAGCAGCACACTTAATACAGTAATTCCATAACACTAAGTATACAAGTTAAAGCCATACATAAATATCAAGAATTATACAGTTACAAGACATAGATATAAAATATATTAAGACAGTTGGTTACTACTTCTCAACATACAAGTATCTATGTTGGACACTAGCACTAGGAGATCAGATGCTTATTGTGCAGACAGCTTCAACTGTACAAGAAAATACACAAGTACAGCAACAATTAAATACAATGTACTGTACTGGGTCACAATTGCCTCATGAATCCCTTCCCAAATATGATATATCAGCACTGTCTGCTTATGTACAATTTACTGTCTGCATATTTACATTGCGTTAATTCTATTAATTCTGTAGCAGTTGTACTTGCCATTTAGAAATGTCCATCAACAGAATGGCCTAAACTACTGCTAGATGACAGCACACATTTCAATTGCAGTAATGAAAGAACGAGTGACAAATCACAACAGCCAAACTGAATTGATTTTTTGATCATAAAAGACAATCACTCAACGAGCCTTAAATAACGAAGAGAATCACATCTCAGCATAATTCAATAAACCAAACACTAATAATATAACTACGAAACTAAATTGAAAACACAAAGCCAATTGCTATTAAAATTAATCAAAACAGAATCAAATATGGGTTGAACAGATATTTCGTTTTTAATTTAACACAACTTTACAAATAATAATCATCACAACTGAACTCTCTCTTAGCTCTGTTGTTATTTTAATTCTAGCATAGTTTTCTCCTCCTTTAGTTTGTCAGTCTTTAGTTTAGGCATTACACTGAACCAAGTAATTCACCAAGAAACTACTGCCAACCACAGGGCATTCTGATTCTGTTAGCTCTACACTGATTTCAGAATATAATACAAAGCCAATCCTTATAACAGGCCATTTTGCATAAATACAGTGAAGCTAAACCAAACACAGAAGCCACATTCGCTATTAAAGCCATCGTCCCTATTTCGTGAACCAAACACTGACGATGCTTTTAGGTGTTCAGAAAAGGGAAAACACAAAGAGGTAGATTACTCAATTGAACAATACGACTAATCAATCTAAACACATTTGAGCCTTAGGATAGAAACCAATGAATTCTCCTAAAACATCGAATAATCCAATTGATGCAATAATCACTAATCAGCATTTAGATGTTCTCTTGTCACTGTGTTGCTACCGTCATTTTCTGTGTTATTCTCCTGAAATCTGTCTCAAAAGAAATAGCGGATTTTGTTATTTTCAGAGTGCAAGAGTCTTTCCTGCAGCTGATCATCACAAGGGCAAATCAGAGAGAGAGAGAGAATGAGAGAGAGAAAGGAAACGGAATAGCTCTTCCTCTGCCAAGCATCGTCTCCAACATTAACAACACAAAATCTAATAAATAACATTCAGAACATCAAGTCAATTTCTCTCTTGAACCAAAAAAATAACCTTTTTCTAAATGAACAGCAACAGTTGCTCTGCAATGAACAATTCCACACCCAATAATCGTCTAACTGAGAGACAAAGACGACTACAGCACAGTCGTCTATGTCGATGCATGACACTGGAGAGTATCGTCATTATTCCTGTGACACGGCTGCTGCTACTTGCAGCACAGCATCCTCTTGGCTGGTGGATTCCTCGCCCTGTAACTGTGCTTGCCTTTGTCGTCACCCGAAGTGTTGTCCATCGGTTCGTAAACACGTTTTGCCGAACGTGTTCTACGACAGATCGGCTCGTCCTGATTGCCTTTCAAAGGGGTCGTCTGGTGGTGGTGGTGGTTGTGTTTGGAGCTGCGAGGGATGTTGCTATGCGGGGGACTGTCGCTGCTGTTTGGTTCTGAGCTGGAACTGCAAGAAGTCAGGCGGACACGCCTGTGACGACGCGCTGCACCCGGTCTCTTTGTGGTCCTGTGGTGGTTGAAGGACGGCAGGACAGTGCGGCTCAGAGCATTAGATTGAGTGTTCTGACACAAAAAAACAAAAAATACAAGCACATCAACAACATTACTTTCATGTCACAACTTTAACAAAACATCTAACAGTCAACCAAAATAATCTCCTCCAATGTTTAAAAGAACAGTCAAAATGTATAAAGGAGTAAAATTCTAGAACAAACCTAAGAAAGTTTTTTCTCTACAGTACAAATGTTACAGAGAAATACAGTCAAACCTTTTTAGTAACAAAATCACTGATGACAGCATTTTCGAGACTGTCGACACCAGAATCTTGCTACAATTAATAACAATTTTACTGATGAAAGTTTATTCTTTACAATAACTGTGAACTCCTATTTAGAAGTAGAAATGGAACTTTTATCAAATAAGAAATCAGATGGAGAAAAACATTTACAGCACAAAAAGGCAAAAGTAACAGTAAATTTCAAAAGAGCTTAGAAAATTCATTTTTGAAAAGACACAGTTCAACACGAGGCCTAACGACTTACATGGTACAACCGACTGGAGCCACCGGGTAGCGATGCACTGTTAAGCTGTTGGCACCGGTGCAAAAGCGACTCCTTGTGACATGTGTGAGCAATTTCCAGAAGTGCAATTGTCCTATTTTCCACCGACTCTAACATTGAACTGAATATCATCCAAAATCTCTTACCAAATATTCTGCAGTCAATTAGAAATATCACCAAAAACCTTCAAAGTTCATCGGATGAAAACCAGAGATAAACACAGCGATAATCAAAATTAACATATCACGAAAACTGGCAAAAGAGCACTTGGCCGTTAGGACACTTTCATCCATCAACAGATGAATCGTCTTCTGCAGAATTTAATGAAATACAAGAAATGGAGCCGAGAAGTTCACCAAATCATGTCTCGGATGTCATTTGACATGCTGTTGCCGCTGGAGATCATTGGACAAATGACGTGATCAAACAGACAGCTGCCAATGAACTTTCTATGCTTTGCGTCGTGAATTCTTTTCAATATCGGCAACAAGGTCGACTTCTTCAATGACGAACGAGGAAGTAGCTTCAACAACAAATTGAAATGTTATTAAAAAAATGCTCAATTTAAAATAAGCACCATTGGAGCAAAATCAGTAACTCAGATCAGGTCTGATCATAAGAAAAATAATGAAATATCTTGAATGCAGATCAAATTTTGCCTACCATAACACAGAATGTAATTCCCAAGACAAAAATGTCCGCACGGAAGTCATAGTTGTCGTCAAATAGCACCTCTGGGGCGTGGTAACCTTCAGTGCCAAGAATATCATCAGTATACACGCATTCTCCTTCAACAAGCCGAGCCATTCCAAGATCGATCACCTTCACCTCTACCTATACAAAGGATATTCAACTGGCACAGGTGCAAAAAACATGGTATATTCATACAGCACTTTTCGTAATTTACCATATCAAATAATAAAAACCATATCCAACAATCACAAAACTCCATCTCAAACAAAAAAGCATAATTAAATTACGCGATGCAATGAATGGAAATAAGTGCAGAATAGATAGATAGATACTAAATTGCATGAATGAATTATCCACCTTAAAAGTCTCTTATAATGTAATTGTAAACCCATTTCAATAACAGTTTTATCAATTCAGCTTCATTTCAGAAAACAAAACACAATACTCACCTTATCTAACTGACCACAGGTATCACGTACTACCTGAAAACATCATTAAAAGACCATTGCTGATCAATCCAATTCACAAAACACTAAATAAGAAGACACAGTTTCCCAAAGAATTTAATCAGCCAAAATAATGATGTTTTTAAAAATAATAATAGGCAATCATTTACCTATAAATGCACTACAGATGAGATAGGCATGATCAATAACTACATTGTTACTTCCTAAAGACCCATCCCATAATTTCCACTCAGTTCTCGAGTAATGCACTCGTGCAAGCACTACGTGCGAAAATGCACAGAATATGAAGCCTGAGGCACAGACAACTGTTACTGAGGAGGCGTCAAAATAAGAATTGCACCCGAGTAACCAGAATGTTTTCTGGTTTGAGATCCTGATGAATGATTCTTTTGGTGTGGATGCAGTGCAGGGCAGCAGCCAGATGACTCCAGATGTCGTACATCACGTACGATGGAATGTCTTCACTCTGACAGAACTGCAGGGCGTTCATTAGGCCGGCCTCCATTACGATCACCAGATGTCCCATACTGGGACTGTCATCATCAGGAACGGCAGCTACTCCATAAACCTGGATCGTTGTTGGAACAATGAGATCGCGCGCCAAGCTAAAGCAATTTCATTGCAGAGAGTTACCATCGGCAGCGAATGGAAAAATTAATATCTGTCCCACAGAACTAGTTGGCAGCAAAACTGTCAGTCACACTCCACCAAAGTCTTCTAGCATCATAAACACATACTTGGAATTTAAAGCCAAGACATTATTCGTATTAGTTGATGTTTTGAAGGCCATCGCATAACTGATGCCAAAGAAGCCGACTTAAACTTCATTTGATGCAAAATGCTAATAATTTACAAAATGATTTAGTCACATAATGACGATAAGTCGGATAAGACATCACTATCTAAAAGATTTTGCACCATGCTAATAGTCTTCACTCATTATGCAATACTTGGGTGAAATATTCTAGAAGAAAGCTCCTTTAATTCAATCATTTGCAATCACACATCAAAAGCATTTGAGGAATTCTAGAAACTAAATTTAAATTCAAAAATTAGCATCTATGTTCAGACTATAACAGGAGAAAGACTAAGAATTTCTCACCAAAGAAGTTCAATTTCATCAAACGTCAGGTTCAAGGAATCGTCTGAATTGTTCAAAACAGTCTTTACAACAGCTCTTATGCGCAAACTGTTGTATTTCAAAGTACAACACTGGACAAGACCTTCGCCTCCTTTCCCAATTGTCGTTCCGTACTCAATATCAGTTGAATCGAAGACAAAGAGCTGGATTCCGGCCTTAAAGCAACAAATGAACTCTCAAAAATAGTAATTCACGAGTTTCATCTTACATAAATCTTTTAAGATTTAAACTTAACATCAGTACATCATATGCATACCAACTATGATATTGTGGTATAACGGTAACTGTCAGTTCCGTTCAAAGTGTGCAAAGAGCAAAGGTCATGAAATAAATAGCAACACCAATTCTAAAAACATTATAAACAAACCGACCTTTTTAAGCTTATTCACGAGTCTCTTGATCTTTCGTTCGAGAATGTCCAATTCCATCGTGACAAATGATACTTTCTCGTTCGGTCCTTCTACAAAACAAGACCAAAGTTCAAGAACCAGTCCATTACAAATAGTACCCCAGAAGCAAGCATTTCAGTATCATTGCAAATGGCTAAACGCTGCTTTAACAACATGAATACCTGAAATTCAAGAGTCCTCAGTAAGAACACCTATTGTGGTGCCATATAATTTCAATGCGAATTACATTACGAGACCTAAGACGGCGCTGTGGCGTCGGCGGCGTCGGTTGAGGGGCGACCGAGGAGCGGCGACAGCGCAGTCGGCGGCGAAGGCATTGCGCCGATCGCCGATGACCTCGTCGTCCGTCGAATGGAATCTCAGATTCTGAAGAGTTTTACTCAAAACATCAACTCCATTTGCAATTGAACCAACGATGGCGGCCATTACTTTATCATTGTTGCCGACGGCGATTCTACGATAAACAAGTAGATGAAAAATCAAAGAACGGCGCGCTTCAAAATCACACCGATTCCAGAAGACAGTTGTCCTTTAAAAGGAAGTATGTAAAATCTTGTGAATTTATAGAACGCTTTATTAACTTATTAAGTACCGCAGTAGCTGTTTATTTTTAGACGTTCAATCAAAATTTGATCAAACCTACAATAACCAAATAGTAATGGCCACAAAAGGTGAGGCATATATGGGCTGTCCATTATTTATGTCAACAAATGAGGGGAGGGGTTCGAAAAAGTTTGACAGTTGTTGACAGGGAGAAAGGGGTCGAGAGAAGTTGACGCAAACAATTTCAATTTTTACAAATAATCAAAAATAAGAAATTTCATAGAATACTACTTGGGGGTGACCGGAACTAATTAGTATGCATTTTGTATGCATACCGTTATCACATAACCAAATTTTGGGGGTGTCGACCTCAAATGGGGGGAGTGTTGGGAGGCAGGGTGTTAGGGGGTGTAAAAATATCCCGGTGAGGGGGTCAAAAATTGCCCAAAAACTGTTGGCGTAAGTAATGGACAATCCGTAGGGCCTATAGCCAAAGGTCAGGCTGGGTGATTTTATTCAAATGGCCTTCATGCGTGTTAGAACGTTACGGAGGAAATGATTTCCTGAAAAGATATGCTTTAAGTTTAGATACAAAAACTAGAGACGAATATGCGAGAAGTGAAGGAAATTGTGATTGAGAACTTGTTTGACCGTGGTGTAGACAGCGGAGAGACGCTGGAATTGAGTTTCAAAGTTTTGGACCAGCATCAGGACCGTCGAGAGGGGTAGGGGACAAATGCCCAGGGGCCCGGCCATCTGCTGGGGACCCGGGCGGGTCCACAAAATGTTATTGTATGCAATACTATTATTATGAATAGGACTGCGATAACCGAGTAGTTTATTAATCGAGTGGTTGACGAGTAGTTTAACGAGTACTGGCGTAAAACCGGAAATACGTGATTCAGCAAACGTTCCACGTCACCTAATGCGTATTATTTGCTTCATGGCCCTCTTTTATCCAAAGCAGAACACTAAACACAGTTACAAGTCAATTTTTTCGGATATTCAAACGTATTCAAGTATCCTATAGGCCTAACAGAAGTTACAGAACAGAAACTTTTTTAGCGGTACTGACTACTGACAAAAAGTGTGAGATCCGCCGCGTTCGACTTGGCCCACTGTGGGCAACATCTTACTCTTAGCTAACTGTGGCCTTTTTAATTAAATGTCTCTTTTAATCTTTATGAATGCATTTTTCATTCTCAGTTCTCAAATAGCCATGCAAATGCAATCAATTCAATTTTATATAAGGCTGAATAATAATTTGTAACAAATAACGGTAGGTAGAATTTTAATTAATTTTATTGGCTATTCTTTATTTAGCTATTCTATGTGAGCACTCGACTCAAAAAAATTCCTCGACGCAAATTTGGGTCGAGTACTCGCATTAACCGAGTTACTCGGCTCAGACCTAATTCTGAACAGGCTGTAGGCGGTCGAGGGCCCTGGTGAAGACATTGCCTGTCCTTTTTAACGTCCTGAACAGTCTGACAAAGAAAAAAAGATCATCGCCAATTTTCGCACTTGATCTGCATCTCTTGAAAACTTTTTGAGGACAAACTTGTTAAAAATAGGCCTACAGGCCTAAACTTTCAAACATTTTAGGGTCCCGTTACTGCTCTGTCCAGAGGTCCGGGATTTCTCTCGACGGGCCTTTCCAGCATAATAAGTTAAAGGACGGTTGCAAATTTCGAGAGATGATGAAGAGACCTTATCTTATTGGTTCTATCGTTGTAGTTGGGCATAGGCGCTGCTGTTCGTAGAACACAGTAGGCCTAGGGCATCGATCGAAGGTCGAAGTGCTAATACACCTGCAGTCCACATTATTAGGCCGAATAGGCCTATAGTAGGTCGTTCGAGTGACTGTATATGCTAGACGCCTATTCTTCGCTCGATCGGATCACTGAGGCCTCGGGGCAAAGTCGACTTTTGACTGTTTTAAGTTCAAAATCTCGTCTACGACTGAGCTTCGGCGAAGGTTCATCTGTCGAAATGAGAGCAAAGGCCTTGACATCGACGCTGTGTTTTGTTATCTACTCACTCTGAAGCGATGCGACGGACACTCTTTTGGCGACGTCGTCGGCCCTTGAGAGGAGTAATTCTCTCGAGGCGAATAGGCCTACATCGGCGCTTACACGTTCGACAGCCAGCCAGACGGTCGTTTGTCAACGACGGTTTCCATCTGCAGAATTATCCGTCTCATCCGAATTGCAGGTTCAGACTTTGCCGTCTTTGACGGTAAGCAACAGAAGCGATTTCTGTCTGGTTAACTTAATGGAATTGATGTGCCGAATTTTAACTATGTCGACTCCTTGGTCGCACGAAGGCATATAGGCTGTTAGAGAAATGACAAAGTTCTATAAGTTCTAACTTCTAACTATAATGTTCTAACGCATCTGCAGTTGAAAGAGTTTGCAATGTTGCGCAGGCCTATATACAGTTTTTCTCCGATGTGTTTGGATTGAGACTATCAGCCGCTAGCCTCGACATTGTTAAAGAGCACCAATTCAAGTAAATCAATCGAATGCCTTCCGCTTTTCCGCGGAATGGCCGATAGTGGCGTAGCCAGGGTTCCGAAATAGGGGGCACATCAATACATTTTTGAGTGAAGAGTCTACAAGAAAAAACATTAGGAAGTTCTTGACATTTTCACGTCCATTTATTTCGAATCTGTTAAAAATTATCATAGGTAGGCCTATAACCTTCCCACAAAACATTTCTCAGTGGTTTTGCTCGAATTCCATGGCTCGTCCCACCCAGAATAGCCTAGAGTGCCCTTTGTGCTGCCCAACCCCAACCCCGTGGCCACCGCCACGCCAATGATGGCCGCTCATGAATATTTCTTCACGGACAATTTCTCACTCGTAGACTAAATGCAGAATTCTCACAAGTAGGCTAATGCATCACAGAGATGGCAATGGCTTCTCAGGATGATCCAAGACCGTTGCTAGAGGCTTATAGGCCAACAGATATGTCAGAATCAGCGCATTAGACGGTCGACTGAGATCGCATTTTCTCCTTCCTTTCTTCGTCTTTTAAGTGCAAATGAACAATTTTAAAGACTCACTTTTATTATTTTCATTTCGTCTTTATTTCGATGTTTTAAAATCCCATAAAACCTTTGTCCTTCAAATGTTTGATCCACTATTTTCACTTTGTTAAGATAAGAAGACGTTTAAGTGTCTCTCAGTCAACCTGAATCAAGTAATCAACTGCTCACGACTGGTTTTAGGACGAATTAAGTAGGCCTATAGTTGTATATATATATATATATATATATATATATATATATATATATTATATATATATATTATAGTGTATATATATATATATAGCCTAACTTGCTGCCTAAGTCTTCAATTTCTTGTCATTCGTTTAATTTTGTTTCGTTAGCGATAGATTATGGGACAGGAGATGGAATCTGGGACCCGGATAGATCCGTGCTATAGACTTCCGTTGTATGTTGACAGCGGAGTCTATATATTGAGAGAGGGTGGGCACTGGATGGGGTGCCTCAGGGCGGCTGAAGGACTCATGACGCCTCTGTATAGGCCTATATATATATATATATATATATATATATATATATATATATATATATATATATATATATATATATAGCAGCTGTTGTATTCCTGCAGTAGGCCTATGGGCAAGAATTTTGCCTTCGTTTTCCGATTACAAGTGTTTTTATTTGGTAGAGTATAGCGGCTATATATATGTCGTCGTCGTCGTCGTCGTCGTCGTTGTTCACTGTAATTTAAGCCGTTGCGTGCGTTCCCTGCACTCAGTGCACTGACCCTTCGATCATATCGCATCATAACTATATAGAAGACACGTGTGTGCGATTAATGGTTTCAACACACGCAATTACACAAAGTGCATTTCAACAGACACTCTCGTCAAGAGGTCAGTTGCCCCACAACAACAACAACAACAACAACAACAACAACAACACATTCGAACACTTGAAACAGAATGAGGCTGTGATGAATGGATTTAAACTGACCATTTTACCATCTATACTCTAAGCTTATATTATACATGCATAATACGTTATCTAGTCTTAAACAACACTCACACACACACACACACACACACACACACACAGTCGGACAGAAAGCAGAGCAACCGGTGCATTGTCCGCGTATAGCCTAATAATTGTCGGAGCGTGTTTACTCCACTGTTAAGCTGTACGCGGTACACCGTAGACCCTACTTATTGAAATCCAAAGTGCATTTCATTCAGTAAATAATTGAAACGATTCTGTCTTTAACATATTAGGAGAAGGAGAAAAAAACAATGGTCAACAGTCGATTTCCCACACTCGACATTCGAAAAACTCCTCTGCACGAGGTCATGCTAGAACGCATTCGCCTGAAGCCAGAAAGAACTGCCCTGGTAATCCATTTCGTTCGTTCGTTCCTTCGTTCGTTCGTGCAGCGTTTTCTTCGGTTGTGTATTAATCAGGTAATGGATGGATTGATTTTGCGCGATTTCCTGATGACTTTCTCGTGGCATTAATTCCTTTTGGTCGATTGCGATGACGTCACAGGTGGACGGTCAGACGGGCAAGAGCTGGACCTACGACGCCCTGGACGGAATGGTCGTCCGACTGGCCAGTGGACTGCGTCGCCTCGGAGTGACCAAGGGAGACATCGTCATCGTCTTCTGTCCCAACTGCACTGAATTCATCGTCGCTGCACTTGGCATTGTGGCCAGCGGAGCGACGGCTGCTTTCGTCAATCCCAGCTACACGACATGCAAGTTTCACTCACACACCGACATCACCGACTCCTTCCCATCCGACAACCGGTGTTCGATTTAAAAAAACAGTGTGTGTGTGTGTGTGTGTGTGTGTAGGGGGGGTAATACTCCCACCTGAGCATTTCCACCTCCAGTGGAGGGCGAGAAAGATCAAACCCCGATGTTTTACTTCCGCTATGGGAGACAAGACAACGTGAGGGTTAAATGGGATTACACCCACCCTCCAAACCCACCCCCAGGGCAAATCGGACATTGCCTGCGATTGAAACCCGAGTAGATGACATTTCATTAGAACGACATTTGGTCGAACAGTGACCTTCGTTGATTATCGGAAACAATTTGCGTCGGTTTAACTGCAGAAAGTCTAATGAAAGAGCCATTCTACAAATTAAAACTCTGTTTCGACGTTTTATTACTCAACCCACAAAGAAATTCAACCCTCTCTTTCCAATCGGACGTCATTCGAAGGATCAGATGCACGATAGACACGCTAAGACGTTCATCCTGTTCAGTGTTCAACTCTTGTTCATCCCGTTCACCTCCTTCTTAAATCGCTCCCATTAATTCTAAGGACGCAGCTGCAACATATAGGGCCTAAGCCGAAGTGTTCCGCTGAGAGATGATATTTAAATAGAATTAAATTTCTAACTGGATGATGTTACCTCTTCTTTTTAAAGATGAATTTGAGCACGCTCTGAAGGTGACCAGACCATCGTGGATACTGACGGTTCCATCGCTGTTGAACACAGCCATAGAGGCCGTCAGGAACATCAAAGCGAACATCAGAGTCAGTGTAGAGAAGACGAAGCGATTCTCTTCCTCTCTCTCTAACTTTGCATTATTTAAGGAGAATCGCTTATTTCTCTTCAAGTGAACAGCATCAGTCTATTCAGAAATTAAATTCTCACTGAGTCACGTGACTAGGCATTTTTTTAGGTTCTGTGAACAAACATGGTCATTTATTTGTAACGTACAACGTTTGAAATGGCGGAAAAATTCCGACGAATTACTTTGTCTTTTTCGTCAGGGTACAATAGTCGTATCGGATGGTACTTACGCCAACGCAGATCCAGTCGCGGTCAGTACGGGGAGTACCCTGGTACCCTTCGAGACACTGATGGCCGACGACGGATCCTGGTATCCGTCCGAAATGGACTTCGACTCAGCGAAGGACGTGGCCTTCATCCTCTTTAGCAGCGGAACCACAGGACTTCCAAAGGGAGTCATGTTGTCTCATTCGAACGTCGTCTCTATGATGACCGTCTTTGCGTAAGTTCATCCTCCAAAGAGAAGCAAGCATCTCTCCGTTCCATTGCTCCATTTGCAGGTGCTTCTTCTTCGACGGATCATATGCCCCTCCCTTGGTCACTGGTCGAGTGACTGTTGCATATCATCGTCATCTAAACCCCGTGCACGAGAGGGTCGAAAATTGTGGGGAGTGGGAGGGGGGGTTGGAGTGGTCGGGCGCAAGTGTATCTGGCACCGTTAATTTATTCGTGGTGAGAGAAATTGCCAAGCGCCCCACTGCGACGCATTCTAGCCGCAGTGACAGGTTTCATAAAATTAATATGAGAAAGTTCTTAGTTTTTCCCAACCAATTAATTCTTCGAGATGCGAAGACCCTTCTGCATGGTCTTTCAAGAGCTGCCAGGATTTTCACAGTCGAGTGCACTCATAGGAGCAGTTTAATGAAGCGTGAATCGGTCACGCATGAAATTTTCATTTCAGACACATATTCGAAAATGACACACTTCATGCCCCGGACGAGCAACCAGTCGTCGCCGTCCTTCTTCCTCTCTACCACGTCTACGGCCTCATCGGGATCACCACCATAGCCCTCGCCTCCAACCAGATGCTCGTCGTACTCCCCAAATTCCACCCGGAACAATTCCTCAGTTGCATCGCTAAGTACAAGGTACAGTACTTACAGTATAAGTTAAGTACAAGGTGCAGTACTTACAGTATAAGTTAAGTACAAGGTGCAGTACTTACAGTATAAGTTAAGTACAAGGTACAGTACTTACAGTATAAGTTAAGTACAAGGTGCAGTACTTACAGTATAAGTTAAGTACAAGGTACAGTACTTACAGTATAAGTTAAGTACAAGGTACAGTACTTACAGTATAAGTTAAGTACAAGGTACAGTACTTACAGTATAAGTTAAGTACAAGGTACAGTACTTACAGTATAAGTTAAGTACGGTCTTATAATCGCAAAGTTATGTTCAGTCGCAGTAAACATTATTCGATTTTTCTTTGGCGCTCAGTGACAGAATATTTTGTGTCTGGAATTTTTTACTCTAAGAATGTTTGAATGTTTTCAACGAATTTCCCTTAACGGAGTCGGTCTGTGCATCGTCTGCGCGCATAATTGCGTTCTTATTTCGCCCCCCCTGTTACGAAGGTGACGGTTGCGCCGCTTGTTCCTCCGATCCTCGTCTTTCTGTCGAAATATCCGCGGATTTCTTCGTACGATCTGTCGAGTGTGAGGAGATTCAACTGCGGAGCGGCTCCGTTGACTCTCGACACAGCAGCGGATTTCAGGAAAGCGACAGGATGCGGAGAGATAAGACAAGGTACACGCCCCCCTCTCTCTCTGTCTCTCTCTCTCTCTCTCTCTCTCTCTCATACGCAGGCGGCTAAGACCACCGCTCGTCAGAACCACTCTGCCCCTCCTCTGCGTTGATGCATGAATGCCCTGTCTCTTCTCATGATGACGACGACTACGATGCTGATGATGACGATGCTGATGACGACGATGATGATGATGACGACGCTGATGATGATGATTGCTGTGAGTGTCAGGGAATTGTGATTAAATTAAGAACGAGCGTTTTAAAAAAAATAACATTAAAGATAAGTAAGTAAGTAACCGCACTGATTCAATAAGAGTGCAACGCGGAGTCATATTATGCATATGTCTCTGGTTAAAGTTAGATGCAATGTCTCTAATAATACACGATGTACAGTATAATAGTATAAGTATATATACATATAGTCGTATATAGTACAGAGACCTGACTATATATTATAAGGGTTTCGCAAATGTCTTAGGATACGGAATGACAGAGACGACGGTGGCCGTTATGTACAACGCTCCTGGATATCCTCTCAAGTCCGGATCCGTCGGTCTTCTACTTCCGAACACAACTGCTCAGGTCCATTGCGCCTCCCTCCTCCTCCTTCTCTCGTCCAGCAGTCGTAGGCCGAGACCTATATACGCAGTTATCACTATATAGTCACCTGGCGATCAATTGCACGTATATAGATAGGCACGAATAGTCTACTATAGCTATCAGTCCACCTGAGAGAGTCTGTGTTAATATGCACGACATTTTGCCAATAGCACTTTATAGCATTGCCTGGTTACGCCCACGGCTCTTTATGTACGACGATGATGACGACGACGACGATGATGACGTAGTGAATATAATCATTTGAACTGAAGGTGATTGATCTGAAATCGAAGAAGGTTCTTGGCCCGAGAGAGCGAGGAGAGATCTGGCTTAGAGGACCGCAGATAATGCTCGGGTACATCAACGACCCCACAGCCACTCAGTCGACCATCGATAGCGACGGATGGCTTCACACCGGTATTAAACCTTACTAACCATTGAGTCTCTGCAGCTGCTGTTAGGCAGTGTTTATTCTAGGCCTTCTCTGGGGGGATCCCCCAAGTTTTAAAATTTCCTCACTCCCAAAGTTGGCTGGGGGATGGAAATCCCCCCCCAGTGTGGAGACTCAGACCTTGTCCCCCCCCCCAAACATTTCAAAATACCCCCAATGTCAAGGTGGCTAGAACAAACCCTGGCTGTTAGGTCTTCTGTCATGTCCTATAGGCCTAGGACATGACAGAAGGTCTGCACACGGATCTTATTAATTAAGTCGTAAAGACGCAATTTGCTTTGAGAATGATCTGAGATTGTTCGAGAAGTTTTAAAAGACGCAAATGCGGTTACACGTCCTGCCTTTGGACAAAATATCAAAGTCAGATGATCAGAGGAAGGCCTGAGGCAAAATGAAATGCAGAAATGAACTTCTGACTAAATTTCGAAAGTTGAGCACTTTATTTCCAGACATTTCCATCTTAGAACGAGGCCTTAGGCCTAATCTATAGGCACAGCAAAATCTCTCAGACGACCAGAGAGTCTCTGATTCGGATCGGTTTAAGTACTCTTCTGAAGCGAAGAACTTTCTTACGAATGGTTTTTTTTATTAAAAGAATATTATCTGATTAGACTGTTCGTCTCTGAGTCTGCTTATGTACTGTAGCATTCATTCGATTGTAATACACAGAAGAACTGCCTTATAAGGCGGGTCTGTACAATTTAGCGCGTTATATCCTAGGTCAGTGGCGTAACCAGGATTTCCGGAATGGGGAGGTGGGGTTGGTTTTTGATTTTGACATGACCAACTTCGGAAAAAATCTTGACAAGCAAAAGGGTCGTTACCTCTTAAATCGTTACATTTTATAGCCAAAAGGGATTGACCCCAAAAATTGCGTCCCAAAATTAAAAGAGCATAGAAACTCATTAAAATATTTTGTTTTCGGCAGCCAAGGGGGGTTTAACTCTCCAAACCCCCCTTGGCTACGCCACTGTCCGAGATACTTTGTAATGCAATACCATCCAATATACGGTAACGCAGCACACAGAACCGTGCATTGCAGTACGCTATTCTAACGAGTATACGATATAACGAGGTTCCACTGTACTGTGTTCTTCAGGTGACGTCGGTTACTACGACGAAGACGGTTACTTCTTCGTCGTCGACAGAATCAAAGAACTCATCAAATTCAAGGGATTGCAGGTGAATTCCCGCGCCTGCTTTCGATACATTAGGCCTTCTAGTATTAAATAGTTTCGATTTATTTCGCCGTTTTTTATTTCTAAATCGTTTTATTCAAGTGAACGCGCGCGCGCCATCCTTAGTCGTCGTCTGACTGTCTGTTGTTGTTGTTGTTGTTGTTGTTGTTGTCATCTGCAGGTGGCGCCAGCGGAACTGGAGTCTCTGATTCTGACTCATCCTCAGGTGGCAGACGTCGCCGTCATTGGAATTCCGGACAAAGAGGCGGGAGAGCTCCCGAAGGCTTTTGTCGTTCGAAAGAAGGCGTCGACGGTCTCGGCCGAAGACGTCAAGAAATTCGTCGCTGGTGGGCAGAGAGGCCTCGATCTATGTGTGCATGTGCATGGGGCAACAAGAGAGTACTCTCCTCGCTTAACAACCCCCGGAATAGACCCAATTGGGACCCGACGGTCTCTTCCCCTCCGCCCATTCCCCAAAATCCTGACCTCACTTCCTCCTAAATAGTTCGACTCGTTCCCAATTATGACGTATTGACGTATTCGTCTTTGCTTTAACCCCTTAACCGTGTACTTAACTCAATGTAAAATGGACGGATATATCGGGGATCCCCAGTTAAGGGGTTAAGTTCTTTTCGATGTTTCACTGACAAATGGAGAGTCACTGAATGCGAAATTCCGTTCGTCTTTTAGACGTTTGAAGACATTTCGACAGAGTTTTTCTTTTCTTAATATTGTACGGACTTCAATTGCATTGCATTCAGCGATTGCTGTTTGTGTGTCTGTGTGCCTATGTGTGTTTGTGTTTTGCCGCCTACGTTGTCCTGATGATGATGATGATGATGATGATGATGATGATGATGATGATGATGATGATGATGATGATGATGATGATGATGATGATGATGATGATGATGAACTGCTTTCTGTTTCCAGGTAAAGTGTCGTCGTATAAGCATTTGCGTGGAGGCGTCGAATTCGTCGACAAAATTCCGAAATCTGAGACGGGGAAGATATTGCGCCGCGTTTTGAGACAGGGAATCCCCGTTGCCAGCAAACTTTGATCCACTCCCCCACTCCCACGTTGATAGTTTTTCATTTTAGGCCTAAAATTATCCGACCAAATGTTGACACAATTGTACGGAACATCAGTTAGGCGCAATTACGTTCTCCGGTGATTGTCCATTAATTATGTCAAACTGTTGACGTAATTAATGGACAGCCCCTGGCTATGCCTGTCTTTTACTTTTTAATGTATAAAAGCATAATTTCTGTAATTTTCGCAGACGAAAGGCATCGCTGTTGGTAATCTGCTATGCTATTCATTTTAATGCGTATGATCATTTTATCTAATTACTGTTTATCGACAAACTGTGAATGTTGTGAAGTTATTGCCTAAAGGAACTTTTTCAACTGCTTTGTCGTTGATGATAGATTACATCACGTGATATAAAATCAGCGTCCTGTCGGGATGCGATGGGGTTTGGGGAAGGGACATTAATCTCTCACTAAATCAAAAATGGGAACTGATTGCTATGAAAGCTGCTTATAATTTGTCAGGTGGGAAGTTCACCCTATCACCTGAAGACCATTACCTGAAACCAGACGCACGTGTCTTAGTTGGACATATTCAAGATGGAGTCTCAGCGTCTGATTGACTTTAGGCTCTTACTTCTCAAAAGCTGCTCGATAATCACGTACCACTGACAGGCCCTCCGAGAGAAATTCCGGGCCCCTGTGCAGAATGGCCGACGGGCCCTTGAGAAGCCATAATTTTTTCTTGACGACCTTTTTTTTTTGCTCGTCGTCAGCCGTTTATTTAGCACTGTGTCCCGGGCCCCCTTGTGCTCGCCGGGCCCCTCTGCTGAACTGACATTTTTAACCATTCTTTAGTGTTATTATTCATTTTATTGTTAATTATACATATTCATCATCGGCCCGGGCCCCCTCCAGACCGCCGGGCCCCTGTGCAGTTGCCCCCCCTGCCCCCCCTCTCGGAGGGCCTGACCACTGAAATGAGAGCAACATGGCGCCTCATGATGATGATGATGATGATGATGATGATGATGATAATAATAATAATAATAATAATAATAATAATAATAATATTAATATTAATATTAATAATGATGATAATGATAATAATAATATTATCATTATTATTATTATTATTATTATTATTATTATTATTATCAGAGGCGTGCTCGGTTCATTTTCTCTGTCGACGTAATTAAGCACAGTATATGTCAGTATAGTCAGAATAGGAGCGATGATGAGATCGCTGGAATTGCCGTTGATTTCCGCCATTTTCGATCCATTTCTATCGCTGCAGTGTCCTGCGTCCACAGAACCAACCGGCGGTTGTGGTTGCACGCGTTTTCATTATTACGTGCGCCTGATTGAACTGGCTCTGTAGAGAAGTGCACAGGCCTAATCAGGCGGCCGCCTTTATTTAAGTCGTTACATTTGGCTGACACATCAACTGCATATGAGTGGAGAAAATGTGAGTCGATTTGAGCAGATGGACAGGTCGCGTACGGGGCGAAATGATAGGCAACTGGGCTTATTTTGAATCAAACTGGACATTTATTTAAAGTCTAAAGGTAAGATCAAAATACAGGACACGGTCGGCACATTGCCCCCGCCTGCCATTGGTCAGAAAACTATCGCTCAATCGATAGAGACCAATAGCATCTGGTCTTAGAAACGCTACGGATTCTGCCAATGAGAAGGCTTGTCTTATAATGGCGATCAGCTGATTTTGCTTTTGACCGCCGCAGTGGATGCTGGGTAATTGTCATCTAATGAGAGAAAAATCGAAGAACAATAAATATAATTGCCGGAAGAGGACAGTAGCCACCTAGTTACTCACTCACAGGGCGTTTGAAATGGCCACAGACGGAAGCATTTGGACGGTCGAGCGGTTGACCGGACAGATCGAAGCGCTGCTGGACTTTGCGCCGGGAAATCCATTCCAGTCTCCTTTTTCCGGAGCCTGGATGTGCATGACCGATCACTTCACCAAGTTCCAGATTGCCACTTTCGGATCGTTCATAGTTCACGAGGTGCGTAAGAAACACTTTGGCATCATAAATGGCTACCTATGTTGTGCCTGACTTCTTGTACATATAGGCCTACCTGTATATTATGAGTGCTTCAGTGGTTGGGCATGGTCACCTGCTGGAGTCAGTTATCGAGGATGTTTTTGTCTCATCTACTTACTTGCTAATTTGGTCTGCATTGGTGTTTTAGCCAGAGGCTCAAAGCAGTTAGGCGATGCGCTATATAAATTAAACTCTGCATGTACGTGTATGAATATTTGTAGGCCATTGGTGTAGCCACGGGGGTGCAGGGGCGGGCGCCCCTCTATTCTGGTTGGAATCAGTCGTGAGATTTGAGCGAAACCCGTTGAGAAATTTTGCTGAATGGGGGAGGGGTAGGTGCATGGCTTAGGACTACGTGAATGTTTCAGGATGACTCTCATTTTGGCGATCTTTTTGCCTGTAGACATGTTTCTCTATTGGTTATGGTTATAGCGTAGTCCACCCCACGTTAATACATGTTAAGAAATTCAGAGCGACCATTGACTGATGCCAGTTGCATTACATAAATGACGCTATAGAAGTTGTTTTCAGCCACGTCGTTAAATGAAAGCGTCAACCTGCTATTCTTCATTAATTCATTGACCTGATTAAAGTATACTTTAAATCTCTATTGTAAGCGTTCCATCAACTGTTTTTTTATCCAGGTGATCTATTTCTTGCTCTGTTTTCCTGGCTTCCTTTTTCAATTTATTCCAGTTATGCGACATTTCAAAATTCAAAAGGTGAGCTTTGCAACAGTTCGTGCATCTCACTTAATTGTGCACTCTTTGCAATTAATTTGAATTATGCATAGGATTATTGCACGATTATTAATTGAAATATTGAAATAATTGCTTAGCTGCTGACGAACAAATCGAATGCTTCTAATATTATGAAGCAAAGTTTGAATATATGCATGAAACCCAGATTGACTCGGGGTCTGTTTTTGCCGTCTCAGTTGATAATTGTAATTTGTTAGGAGTTAATGTTAGAATATGTAGGCCTACCTGCTGTCAACTGTGTGTATGCTTAGCGAAAAATTCCTGATATCACTGGCGGCAAGATCAGATGTCTTTGGCGACTGTTGACTTCACTTAGCTGTGGTTTTACATAGGCCTATTTGTATTCTTTGCAGGAGAAACCAGAGACCTCTTTGAACCAGTGGCTTTGTTTCCGTACTCTGCTGTTCAACCATCTCTTTGTTCAGGTAGACAATGCATTTCAAACGATCACCAGTGGGTAACAGGGTCATTTCACGCCTATAGTCCAGTCACTCGGTATAACCACGTGGTGGTTATACGCAGTGGAACTGTTTGGCGACATTACAGGTATTCGGCTGCTTTCTGTGGCGTAGGATGCTGCTGCTGCTGCTGCTGCTTCTGTGAAGCGATGGTTGGTCTTCTGATTTCACTTAACCTTCCTAGCGTTAACCCCGAGTTGCGGTCGTGGGGGAATTCAGAAACTAATAGCGTTAACCACGAGTTGCGGTCGTGTATTGTCTACGTCTCCAGTGGAGCAGGTGCAGCTGCAGGAGCAGGAGGTGACCACCCACTTAATTGTTTTGCTGACACGCCCAACCAAATGGAGCCGCGGTCTGTGTCACACGAGGTATTCTTAGTGGACACTCTGAGCCAATTATTGGCATTCCAATATCCAATGCAATTCGCCCAAAAGGAGCGAACCATTGTTCTCGGATGAATAGTGTGACATATGGGACGGTCCTTCGGAAGCAATGCAAGAATGCTTGGAGCGCTTTCTGCATGGAAAAGTGCCAGAGAATGTAACCTCAAGGAGGTTAAGTGTTGCAGTAGTCAAAGTTAGTCTGACCAACATGCATGGACTTATGATCCTTATGATGATTATGCAAGTGGTTCTTCAGTATATTTCTTTTGTCTATTTAAGTTTCCAATGATATTTGGAACGTATTACTACACAGAAGAGTTTGGAATTCCCTATGACTGGGACGCAATGCCTCGGTGGTACGTGATTTCGACTCAGGTAATTCTGGCGCTGAGAGTTGCAAAGAGTCTTCCTCTGTCACTGATGCCACTTAGAATTGCCAAATTCAATGCTCACTCATTTCTTAATTTTTTATTTTATGCTAATAAAGGAATTTCATTGATTGAAAAACTTCATGCAGGAGACAAAGGAGGCTTTTGCAGCTGAATTGTTGTTGTTGTTGTTGCCAGTTGAGTGTTGTTGTTGTTGTTGTTGTGCGTTGGAAGGTGTTGTGCTGTGCCGTTATTGAGGACGCCTGGCACTATTGGATTCATCGTCTGATGCATCATCCTCGTCTCTACAAACGCGTTCATAAGATCCACCATAACTTCCAGGCTCCGTTTGGAATGGTCGCCGAATATGCGCATCCAGTTGAAACAATTGGTAATTATTCAACAACTCTCTCTCTCTCTCTCTCTCTCTCTCTCTCTCTCTCTCTTATGATATTATATTGCGGGCACTTTATATATCAGTGAATGTTACACTCTATACGGTGAGCATTTGCCTAATGGGGCTGCAGTGCTGCTCCTCTATAGCTACCTGCTTATTACTTTACATAATGCTGATCCAAACTACTGCCCTCTTTAACCCCTTAACCGTGTATTTAACTGTAACTCAATGTAAAATGGACGGATATATCGGGGATCCCCAGTTAAGGGGTTAAAAGACAGATCTCTCGGCTAAAGTGTTCCAGTGAACTCTGCTCTGTGCTGTGGATAATACGAATGAACTGCGCAGGTCCTGTGGGGTGGGGGTGGGGGTGGGGTGGGGGATCGTCATATTGTTCAGTGTCTCAGTGCAATTATCAATTTTTGTGATTTTCTTTTGTTGCTAACAGTCCTCGGCTTTGGTTTCTTCATTGGAATTCTCGTGTTGTGCAATCACTTTGTGATGTTGTGGGCCTGGGTTACTTTTCGTCTCATGGAAACCATAGACGTTCACAGTGGCTACGACGTACCATACGCCAATCCGCTGCACTTGATTCCAGGCTACGCTGGAGCGCGCTTCCACGACTTCCACCACTACAATTTCGTCGGTAACTACGCGTCGACGTTCGTCTGGTGGGACCGTCTCTTTGGAACCGACAAACAGTTCACAGCACACCAGCGGCAACACTGCGACGGAGGAGGAGGAGGAGGAGGACGGGAAGGGAACACAAGACTACATTCGAATACGACAACACAGTAGCTTCAAATAGTTTCAGTATAGAACGATTCTACAATCAGAGATGAACAAAGGACATAACACCATTTTAAGTGTATTTGAGAGCAAGGCAAGTGAGCGGGGGAGAGAGACATGTTAATAGTTTCATTTTGCTAAATGAGTTAAATTAGTTAATGACGTCATCAAACTTCCCCTTTAGTACATATAGAGTGGATAAGTGAGTGGGATAGACAGTAGACAATGACCAGTGGCGTATTTAGAATTTTGGTAAGGGGGCAGCCCATGGCGAGCGCGAAGAGCGAGCCTATAATGGGGGTCTGCGGACATGCTAGGCCAAGACCAAAGGGGGGGCCATGGCCCAAATGGCCCAATGGTAAATACGCCACTGCCGACTGGGCTTCAATCGGTGCAAATATGAAAGCCCTACGACACCACAAATTTTCGCTCAAATTTCGAAAAAATACCCTGGACTATAGTCCATGAAAAATTTTCAGGCGACCCAAAAATTCATGTCGATTTTTCACCCAAATTTCTCTTTAGAACCCTCAAACGCTTTGCAGTGATGTCAGTGGACTAGAAAAATCCGCCACTTTCTACCTTATTAATGTGTCTATGTTGGCAAAATAATAATGGTGGCTATACATTGTATAGATTTTAAAACCTTTAAAGCAATCAGACACTTGATAGATATCCAAAATGCGGGTCCAGATTCCTTGTAGGCATCGACTGGCAGTGGCGTATTTAGAATTTTGGTAAGGGGCAGCCCATGGCGAGCGCGAAGCGCGAGCCTATAATGGGGGTCTGGGGACAGGCTAGGCCAAGACCAATGGGTCCCCCACCCAAATGGCCCAATGGTAAATACGCCACTGACAATGACGGGGAATTTTGTCCCCTTCCTCCTCTACCAATCCGACATTTTGTCGTTGATATGTTCCGAGTGAATTGATGTCTTGATTTACAGTTACTATTTAGGCAAATGTTCAAAACAAAGATTATTTCGGAGATTTTTATCTTAGTTTAGACAGATTTGTTTGGCGTTTAATTTGCCGAAGTATGATGCTCCGGCCCTTAAACTGTTTAAAAACCCAAAACTCCACTTGTCACAAGTTGTCACTAGTATTTGTCCTCCCGTTCTCTCACTCACTGCATGGAAGTGAAAAAATGTTCTCTTTGAGTAGTTTTATGGATCCTTTTCAAAGAAGAAAATCATGGCGAGGAAATCCAGAACGAGGGCCGATCATTGGCCAAAAGGCTTCGAATATAAACGAGTTTCCACTTAAAGACACGAAATATTTCTAATACTTTATCGATCGTCACCAATAATTATTTTCAAAAATCACTGAATGCTTTAAACAGATATTGCAGACCGCGTTCTGGTCAGAAAGGCATTTGGCATTCCCCAGCACAATTGTCATTCCAACATTCTTAGCGACTAATCACGAGACACGTTGCCACCGTTGGGGGATGGGAGGGGGCTAATTGGTCAATGGTTCCTAGGGACATTTTGAATCACTCCAGACGATTGCATATATACCGTCTCTTAAATGTCGTCTGCTAAATAATTGGCATTTGCTAAGAAGGCGGTCAGAGCGTGTCGTCCGGCATTTGACGTAGCGCAGTCGACTACATAGATCTCAACAAAGGCGAACGAAGGCGGCTGATGCTGTCGTTAAAGGAAATATTTCGCCCGACTGTTGACTGTTGCATCATTGACGAAGCATTCGCCGTGTAACAGCAGCAGTCGTCGTCCACTGGTTACTCAGTCTCGTGGAATGTCACCGACTGATCGCACGCTGTGACCCGATCTCTAATCTTGGATATCGACATCACTGCAGTGCTATAGGCCTCCTCTGTCTAACGCCTCCTCAATCCTCATATGTTACCCTTAGGCAATTTGCACCATAACGCTTCTATACTTGCATTTTTTTCTAATGTATATTGTGCTAAAGTTTATGCGATAATTTAATGAAATTACAGATAGGCCCTATCGATTTTACAACATACAAAATCGCATGCCTGTGCTAGACAACCTACAGCCCTGCATGTCTATTCAGCTGTACAACAGGCCGTTCATACTACGCGTGGGCCTATTGGTACATAGGCCTATGCAGTGTTTAGTCTAGTGAGCTAAAACGACTCGAATAACATATAAAATATAGGACTAACTTTAGTCCAAGGCTAGATTGGGACAAACGGATGCGACTAAGTTTCGTCCTCTTTTCGAATTCACCGAGACTGAGTCGTGTGAAAGGCCTTCTATAGCCGCTGTGTCGTTCGTTGGGCGTTTGCGAAATACAAAGCACCGATCGGGTCTCAGAGAGAGAGGGGAGGGACCGAAGAATCGAACGCTCGGCCAGATACACGTCAGGACAGATGAGGCAAAGGAGGTCTTGGAAATAATAGAACAGACACAACACAGCACTCGCTCTCTCTCTCTCTCTCTCTCTCTCTCTCTCTCTCTCTCTCTCTCTCTCTCTCTCTCAGACAGATCATCAATTCATACTCCTCCTACTCCTTCTGCTTCTCCAGTTGGATTTCAAGGAAATCATCAATCAAGTGTCGATTCATAAACGAAGCATCAGTTTCTTCTCCTTCACTGAAAATATCTCGCTAACAAGGTAAGAGGACCCGCCGTCCTTTCGAGAGATAATAATAACAACAAACGCGATGGTTACTGTTTTCTGATGGTAGCGAAGAAAGCGAATAGAGAGAGAGAGAGAGAGCGATCCGAACGCCCTGTGGCCGGGACCCAGTCTGTTGCATTGGGAGCGTAGCCGTCGGGTTTGACCCCCTCCTCCCATAGGGTCCGGGCAGATGCTCCCAGATTCAGGATCTTGTGGAAGCTTAAGAGAAAAACGTGTGGGGAAGAAACAAATTCCCCGATCAACTTGATCTTTGTCCTCTGAAGTGCTCTTGTTTGACACGTTCCATTATAAATGAACGCGCCTGTGTCTTATCTATTCAGGCGCTGATTAGGCTTTCAACTGACAGATAAGGATTGTAAATAACAGTTGTCTAAAGATGAAGTGAAACTTCTGCTATGCTCTATAACAGATAAGGACATAAGCCTTAAGGTAATCTTGAGTTATAGCACAGGTAACCGATTCAGCTCTCTGTCTCTCTGTCTCTGTCTCTGTCTGTCTGTGTCTCTCTCTGTCCTGAGATGTGTTACAATTATAATTAAATGCTTTAGTATTTTTCTTAGGCTTTATCAACCAAAATTTATATGGATTCATTGTTAAACTTTAGGTGATATATTGACAAACACGAAATTACCAAAAGAACAATCCGTTGCGTTGGAGGAAGTAGGTCTACAAGCGAATTATCACAGACACAGCGATAGAGAGACCTCACAGACAGACAGGCAGACAGACAGACGAACGAACGAACGGAGACAGGAAACAAAGACAGTTCGATGGATCTAATAAAATACTTAAGAGAGGATGTTTGGAAGACATCATCGAGTGACAAAGTCTCAGGTAAGTCAACAGAACACCAAAAGGTGTTGACAATAAAAAAACAGAAGAGCGCGATGACGTCATGCTCTGTCTAAAATTAGACGAAGACGACGACGACGTCTCTTTCGTTGGTCCTCGTCTAGTCTGGTTTCTTTCTGGTTGATCTAGACCAGTGGTTCTTAACCTCTTTACGATTATGTACCCCTGAAACAAGTATAAGAGAACGAAGTACCCTCTATACCAGCGTACCTTATCCCATGACAAAAGTTTGCAATATATATTGAAAATTATTATAAACTGAAAATAATTATTATAAACTGCAACAAACGTCTGTTACAAATTGCCAGAAAGTGGGCGTTTTCTTTGAAATTTCTAATTTAGTACACAAATTTCTACAGCATTCGTATATTAACGTCCTTCAAGTACCCCCCAAGGCCAAAGGGCACGAGTGCCCCCGGTTAAGAAGCACTGGTCTAGATCTAGTCTGCTGAGGTTGAAATGCTGCATCGGTGGTGAAAGACGGCGCTAGATAAATGCCCGCATGATTGGCTGCCTCGTTCGACCTGATGCCATTTGGATGATTCGCTATTCAAGGGGTCGTATATCAAGAAGATTGGTCTTATTCTGAGAACAGGCCTAACCGCCTCTCCCACTGCTAATGAGGAGGAGGAGGAGGAGGAGGAGGAGGAGGCAGATGAGTTGGGCTACAGCAGCTGACACTAGGATGACGTCTGTCATTGAAGATCCGGGTGCTAATTTAGAAGCGACATTTTCTGATCATTTGATGAGATTTTAATGAGATTTCCTATCGTTCTTCTCTAAACGAGGCTCTCTCTCTCTCTCTCTCTCTCTCTCTCTCTCTCTCTCTCTCTCTCTCTCTCTCTCTCTCCGGAGAGAATTCTGTACAATTCATTTGGCTCTATTCGAAGATCGACTTCCAGCAGATACATCAGACAACACAGCAACAATTTTTGAAGATTTTTCACTCAACCACTGTTTGACGTTGACGTCGATGACGGCGACGACGATAATCATAATCATAGTGATTATCGTCGTTGTTGTCATCGCCATCACCGTCATCATTGCTGTAATCGTCGTTGTTATTATCTAATTTATCTTGTCATTATGTTGTCTGAATCTAGGCATGTTCTTCAGCAGCGAAGGCCCTCTAGCGAAATCCCTTGTCCCTATGGAGGCCCTCTAGCGAATGCCCTTGTCTCTATGGAGGCCCTCTAGCGAATGCCCTTGTCCCTATGGAGGCCCTCTAGCGAAATCCCTTGTCCCTATGGAGGCCCTCTAGCGAATGCCCTTGTCTCTATGGAGGCCCTCTAGCGAATGCCCTTGTCCCTATGGAGGCCCTCTAGCGAATGCCCGTGTCTCTATGGAGGCCCTCTCTAGAATGCCCTTGTCCCTATGGAGGCCCTCTAGCGAAATCCCTTGTCCCTATGGAGGCCCTCTAGCGAATGCCCTTGTCTCTATGGAGGCCCTCTAGCGAATGCCCTTGTCCCTATGGAGGCCCTCTAGCGAAATCCCTTGTCCCTATGGAGGCCCTCTCTAGCGAATGCCCTTGTCTCTATGGAGGCCCTCTAGCGAATGCCCTTGTCCCTATGGAGGCCCTCTAGCGAATGCACTTGTCTCTATGGAGGCCCTCTAGCGAATGCCCTTGTCTCTATGGAGGCCCTCTAGCGAATGCCCTTGTCCCTATGGAGGCCCTCTAGCGAATGCCCTTGTCCCTATGGAGGCCCTCTAGCGAATGCACTTGTCTCTATGGAGGCCCTCTAGCGAATGCACTTGTCTCTATGGAGGCCCTCTAGCGAATGCCCTTGTCTCTATGGAGGCCCTCTAGCGAATGCCCTTGTCCCTATGGAGGCCCTCTAGCGAATGCCCTTGTCCCTATGGAGGCCCTCTAGCGAATGCACTTGTCTCTATGGAGGCCCTCTAGCGAATGCCCTTGTCTCTATGGAGGCCCTCTAGAGAATGCCCTTGTCTCTATGGAGGCCCTCTAGCGAATGCCCGTGTCTCTATGGAGGCCCTCTAGCGAATGCCCTTGTCCCTATGGAGGCCCTCTAGCGAATGCCCTTGTCCCTATGGAGGCCCTCTAGCGAATGCCCTTGTCTCTATGGAGGCCCTCTGGCGAATGCCCTTGTCCCTATGGAGGCCCTCTGGCGAATGCCCTTGTCCCTATGGAGGCCCTCTGGCGAATGCACTTGTCTCTATGGAGGCCCTCTGCGAATGCCCTTGTCCCCCTATGGAGGCCCTCTAGCGAATGCCCTTGTCTCTATGGAGGCCCTCTAGCGAATGCCCGTGTCTCTATGGAGGCCCTCTAGCGAATGCCCTTGTCCCTATGGAGGCCCTCTAGCGAATGCACTTGTCTCTATGGAGGCCCTCTAGCGAATGCCCTTGTCCCTATGGAGGCCCTCTAGCGAATGCCCTTGTCTCTATGGAGGCCCTCTAGCGAATGCCCTTGTCCCTATGGAGGCCCTCTAGCGAATGCCCTTGTCCCTATGGAGGCCCTCTAGCGAATGACATCGTTCTTACAGAAGCGAATTGTTACTGAGTTCTAATCGCTGATGTTTTACTCCGTCTGTGATGATGATAACAGTTCCTGTCTATTAACTGTGTTGTTGTTGTTATTATTATTGGCTTTTAAATAGAAATTGTTTTTTAATTGAACGAAGGTCTGACGATGTACACCGTGGTGCGTAATGATCGAGGGCATCAGCCGGGCACCTTCAAGTACGCCATCAAGGAGGTGAAGGAGGACGGGGCCCTGGCGATGGTCACCCTCGACGGGGCCAAGGGAGACGTCGACCCCCTCGACAAAGTGAGAAACGTCGAACTGAGAGTGTCCGCCGATCAACTCATCACGGCCGTCAACTTAGACGGAGACTGCGTCGTCAGAATATAGAGGCGCACAATCAATTGCCAAATGCCATTTGAATATAGAAGAGACGAATCAAAAAAGCAGCTTTGACTGTCTGTCTTTGTCTGTAGACGACTCAAGGGCTTCGTAGCTGGTCGTCGTCGTCGTCGTCGTCGTCGTCGTCGTCGTCGTCGTCGGCGTCGGTTGTATGCACTGAAATGCTGTACATTGAACTAAGATCCGAACGTTTCTCTCGTAGATAAGTGTGTTGGGCGCCGCAGGGTAAACGATCGAACAAGAAGCTGTCTTTCATTTGGCGCTTTTTAACAATTCAACATTTATAACCGCTTCAATTAGAATAGAACCTGCATCGGCAAAGGGTGGAAAATGGGGGAGGAAAGCATTGGGGTGGGTCATGGGTCCCCATTGATGCTGACTTGTGCTTTAATTTAATTAGTTTGCTGTTTTTGTCCTCTTCCGTCTTTAAACTCGCGTGAAATGTGAATATGAAAACGCGTCTTTTGATCGAATGAGTTCCGGCATTTTGAGAAGTCGCTCTTAGACAACAGTAGTTCGCCTTAGACTACGCACCGTCCGACCGACGCCCAAGGCCAAGGGGGACGATGGGGCGGGGAGCAGGGTCCAGCCGTCCTTAGCATCACGACCATCATACAGACGGAAGAGGAGCGGGGGAAGGAGCGGGGGAAGGAAGGAAGGAGGGAGGGCAGGCGATGTCTTAACTGGTTTTTAACGCTTCGTAGTTTTCTCTTGATGATAAAAGCAGATAAACACAACACGCAGACGTCTGCTAGCAATCGCCTGTAAAGAGCGCGAACGAAGGATCAGACAGAGGAGGAGGAGGAGGAGGAGGAGGAGGAGGAGGAGGGTGACTGCGCATGCGCACAGCAGATGCGGCGGAGTCCTGTAATGAATGGCGAATGCTTCGTGTTTACGGCGTTTTACGCCACTTTACAGAGCGTACACTAGCTGCTGCTGCTGCTGCTGTTGTTGCTGCTATTATCACTCGTACAGTATGACGGTCAGATGATGCCTCTGTTAATCGGCATCTTAGTGCTTCTCTCCTCTGATTCGTGTTGATTCATGTTGGCCCCCGACACGACACGATCATCAAACACACGCACAACAACCATCAGAAACAGAATTATTACTTGTTATCAGAGGCTTTCAGAGAAGGATATATATATATATATATATATATATATATATATATATATATATATATATATATATATATATATATATATATATAGGCCCTATAACTTCTAAGGAAATCGTGTCTATCATGAGAGCTCTTAAGGCGGCGTTTGGTTGAGCGCTGGAGTCTCGCTTTTGCCTTTTGCAGTCTTTTTTACCGTTTCAAGATTGGTCAGAAAAAACTCGAGGGTTGAATGTTTTAGAAAAAAAGAAGTTTGGAATATTCCAGAATATGGTTGCAATGGAATCCAAAGGTGACATTCTTGTGACCTTTTTGCAAAGCTCACGTCTAACTTGCTCCAGATAAACTGCAGAAGGTGCGTAGGCCTCTAATCTAAATGGCATGCTCGTTAGACCTAACATCTAACCACCTCAACCACTCCGTGTGGAGCTCAACAGACGAAGCCCGCTTCCCTAGGTACAGCGTCGAACTGCGAACGGGGAGGAGGGGGAGAGCGAGGGAGCGAGAAGGAGGCGTTTTACATCGGGTGCCGTAATCGGAAACTGACATGCTATTCTCCTCAGAGCCAAAGAGAAACTATCTGAGGCGAATAAGGTTCCTATTCGCCTGCGTCATTCAGAACATTAAAGTCGATTCCTCTGATGCTCGTCATCAGTGAATGGCAGAGGACAGTGCATGGAGATGTCATCCTGCTCCTCAAGATGCTCAGCTCCTTCGCTCTCCACGTCGTTGTCGTCGTCGTCACTGAGTCCTCGTGTCACTCACTGAGTCCTCGTGTCACTCATTGAGTCCTCGTGTCACTCACTGAGTCCTCGTGTCGCTCACTGAGTCCTCGTGCCGATGGATTCAAGTGGCAGATGAATTATCGTAGACGCGGCTTATACAGTATAAAGCGTTTAGTTATGATCGTCCTTGTTCAGCTATTCGTCTGCATTTTGCTTACGAGCGAAGCGACTTCAGCGTCAGGTGAGTATTTTGTTTACTTATATTTGTAATGTTAATTACGCGTATAATAATAATAAACACACATCAATCCAGAAAGAATTCGTGTGTAGACAATTTACGGACAAGGAGTTCTTTTTCCGTCTAAGAATGACTCTCTCTCTCTCTCTCTCTCTCTCTCTCTCTCTCTCAGCTTCGTTGCCTACTGCTGTCTAGACATTAAGATAATCAAATGGTTTTATTCGACCTTTTAGACCACTTTCTTTTTATGTGAACCGCAAATTTTTGTCGAAACTTTAGAGTAAATCGAAAGACGAAAACAGTGAGCCAAATGCCTCTTTTAGAACAGAGCCGTAGCTAGGTGGGTGGGTGGGTGGGTGGGGGTGGGCAGAGGCGTCTTTGCATGTAAAAATTTGGGCCCAGTGCCCGGGGCCCCGCGCATCTTAGGGGCCCCGCGCCGCGTGCAAACTACTCTTTTAACGTAGGATTACCTTTTCTTTTATTTTTTGCTTGCCAACATTCAAAAACGTTGGAGATTACCTTTTTTTGCTTGTCAACATTGATCTTCACGTCTAGGGCCCCACAGGCCGCCAGGTGCCCGGGACCCCGCACTGGTTAAAGACACCCCTGGGGGCGGGGAGCAGGTTGCCCCGAGCTCCGTCTTGGGGGAGGGGGCACCAGAAATCTTGATAGTAACAAGTTAAACGCCCGTCTAGAAGGTGTTGCCAATACAACAAGCAAAAACAGGTCATCACCCGCTTTCTGCACTACTTTACCTCTCTAAAATCGTCAAAAGTCTGATAAGAAAAAAAGGTCATCACAAATTTTTCAGTTTTTAAACTTTTGGGGGCGAAACATTTATACATTGCAAGGGGCGCCAAATACTCCATAGCTACGGCTCTGGTTTAGAACGGTTCTTGGTTCTCGGTATTCGAAGTCTTAAGATTCCCGCTCGGAGCAAATATTTCGAAATTCCTTTCCTTCCAAATTTTATGTGACAAAGAAAATCTAAGCTCTTCGCAAAACTCAGTTGCCATTCCATCGAATTCCTAACTGGCGCTAAATAAATCCAAGATTGTGATAGTGACATTGGTGTTAGGCCGCTGGACATGCATTCTGCAAATCATTTAAAGACATAAGACAGAGGAGGAGACTGTCGAGAGGATTAGCAGCGTCTCTGATGAGAGAATGTTATTCTTCTCATTTACCCAAAGACAGCGGTCGAACGAAAGAGCTTAGATCTAAGAATTCCAATTACCTAGAGTCTTGCAATATCTAGAAACCAAAATGTCTTCCTTCGGTGGTCGAGGGGTTGGAACCCCTTCGGGAGAATAGAACATTATGGTGTAATGACAAAGCTGATGCTGATCTATCGTCAGTGGCGTAGCCAGCTTTTGCAAAGTGGGGTTGTTAACAGAAGGCACTATATGCAAATGAACGCCGCGGCCGACCCCTCCCCCACTAACACCCCCTTTTCAACAAAAGTCAATGGATTTAAATAAATTGTGTTGGTCATATTTTTTTAAGTGGGGTTGTTTGAACACCCGCAAACAACCCCGTGGGGACGCTGCTGTCTATCGTCGACGTTAACCCTGCAGCTCCACCCTCCCTCTAAGAGTTCACGCAAAGGTCATCTTAAGGTGCCTTCGTCATGGCTTCTACAGCGCCATCTTGTTTCTTTTTCAGAGGTTAACGATGACTTCTTCAACCATTGTTGTGACCTGGGAAGAGACTGGGCCGTCCAAACGAAGGACCTGTGCGGACCCTACCCTGTGGCCGCCGCCGCCGCCGCCGCCGCCGCAGGGGGAGCGCCGCTGGGCCTCGGTGCCCGGCCGCAGGCGACGACGACGGTTCTGTGTTCGGCGCTGGTAGACAGCTGCTGCGTCCAGGAACGGCGAGAGAGTCAGTGCTCGGCCGGGAAGGAGATGGCGACGACCCACGGAACCTGCTCCGGACTGCATCAGTTCCAGGCGAACGAAGATGCCAAGGTGCGTCGTCATAGCAACGGACGCTGTTTTATGGACCGCCGTTGGGAGTGGAGGAGGAGGAGGAGTGACGAGCAGAAGGGATGAGCGAGAGACCCTCCGTCCGCACTTTCACTTAGCCTGAGTTCTCTGTCGTCACCAAAAGTCATTTCTCTAATAATTAATCAAAAAGCGAAAAATCAGACGATCGCTAACACAAAATCACTTTACAACTAACAGCTATACAGGCTCACAAAAATAAGTGGTTTTATTTGAAAAATAATGGTTCAATTTATATAGCGCCTCGTTCAACTCTTGAGAGTCGCTTGTCATTAAATATTCCAATTTCACTTATTTCGCTTTAATTTGTTTAGTGTTTAATCAAATATTTCAAATGCTGCCATGTCCAAAATCAATATGACTATGTATATATGCACATAGTCATATTGATTTTGATATATATATATATATATATATATATATATATATATATGTATATATAATAAAAAAAAAATGTAACATATATAGAATTGCTAGTGTAGCGTAGAATTGATGTAGCGCTTCTTTTTTAAATTCCTAAGAATGAATGGATAATTATAATTGTTGTGAATGCAAAGTGTTGGCTTCTTCCTTATTTCGAATATAGGAGTGCTGCAACTGTTGTCACTTGGCGATCATTCTAAGGCAAATGAGTGCAGAGGAGGAGTGCAATATTCCCGATGCGTTGAGTCTCAGTCTGATCTGCGTTCAGTCCTTCACCGATTGCTGTCACGTGACGTCACCTGCGTCACCAGCCGACCCACAGATTGCACGTGCAACCGATCCTCTTCTGCAGAGATGGACCAGCGGGTTCCATCTCTTTCCACCGAGACCAACCACTCCATCGACCGCCTCATCCGTCGCATCCATTGTCCTTGGTGAGTGCAGCTAATGAGGTCTGTCTCCTACATCCGTCATCTCTTCAGGTAGGAAACACTCGGTGTGTGTGTGTGTGTGTGTGTGTTGGGAGCGTCTGATCTGGGAGAATGTCGGGGGTGGAGGGAGAGGAGTTGTCTTGCTAGGAAAGGAGAAGTCAGAATAAAGCGCAGTAACACCAACTGCGCTCGCACTGCACTGAGGGGGGGGTGCTTGGGGAAATGGAAAAATACCGGTACCACCGGTTACCTACACACACACACACCTACCTATTGTTGTATCTTCAACGCGTTTAATTCTGACTCTGTTGCCTTTTTGGTCAGACATTTGTGAGCGTTTCAAGGACAAACTCTGTGCCCATCGATGCGTTGCCAATGGCAACGACGACAGCTACCATTGCGAATGTCACGACGGATTTCGTCTGCAGGCGGATGAAAAGTCATGCGCCGATGAACAGGACTCAGGTGATGGGCAGCTGTCATGCGACACGTCTCACTCAACGCACAACCCGTTCTTTTACGATCATCGTTTTGTGATTGTCAAGTGTTTCTATAATCTTTCTTTCTAATTTAGTCCTATTTATCTATCTTCCTTCGTCTACTGCATTACAATTAAATTCAATTGCTCTGTTTAAAGCCGAAACATTTGGAAGCGATGGGAATGGTGCGGAAAAGAAGAAGACGCAGGTGGAGGAGAAGGAGGAGGAGGAGGGAATCGACGAATCAGGACCCGTGGATAGAGACAGAGCTTCCTCTCAACCGGAAAAATGCCAACATGGATACGCATGGAATAGAATTAGTCATCAGTGCGAAGGTAGAATTCAGGTGGAAACACACTGCAGAAGAACTGTATACACTCAGCTATTAGCTTACAGTACTAAGTTTAGGATAAACCATGACCATCGAACGAGTATTTTCTCGTGTAGTTGTTCATAGACTGCAGTGTTAGCAGGGACGTCATTTGGAGGGGCAGGGGGGGCATTTGCCCCCTTGATTTTGAGGGAAAAATTTTTTGCCAATGTTTGTGTTATTTAGATTTTACACACCCTAAAGGAGTGCTTGATGATGTCGAGTAATTTGAAGTAACTACTTTAACTAACCGTGAAAATTGGCTGACAAGCAAAAAAAAAGGTCGTCAGCTTTTTCGGCAAACTTGTAACTTGTCAGGTCGAAAGTGTTTTGCCCTCCCTGAAAAACAGTGAAATGACGTCTCTGAGTGTTAGACTAGATTCTCGGTTCTGATAGAGACACAATTATTAACCCCTTAACTGGGGATCCCGGGTATATCCGTCCATTTTACATTGAATTACAGTTAAATACACGGTTAAGGGATTAAAGACCTTTACTCAGTCGTAGACGGCGTCTGCTGTCTGAAGAGCGACATTCGCAGTTGGCGCTACGTTTGATCAGAGGCAATGACATAACTGAAAACGCATAAATAAATGACACTCTTCTTCAAGTATTGTTTGGCATTCTTCAGTCACTCACCAGCACTCAGCCATCCGGTATCAAAGAGTGAACGCGACTTCTATATGGCGCACGAAATACTTCTATAGCGCCAACGCGTTTGCGTGGATTTATTGAAAATAATGTTCTGCTTCATTATCTTCTATTTTACTTGTATTCTGCTCTCTTCTACTCTGTTCTTCTAATTCTCTTCTATTTTGCTTATTCTGCGCTTTGACGAAATGCCAGCTTACAACCGGAGCTAACCTCAGCAGCCCATCTAGTCCCTGACTATTAGAATGACACAGCGGAGCGTCACAACAATAGTAGTAGTAGTAGTAGTAGTAGTAGTAGCAGCAGTAGTAGTAGTAGTAGAAGTAGTAGTAGTAGTAGTAGTATGTAGTCCTTTATCATTCGAGTGTTAATCATAAGATAATTATGTCTTCTGTTGATGGCAGACATCGACGAATGTATTCTCGATCTTCACAATTGCGCTTCCAATCAATTGTGCGTTAACATCGAAGGAAATTTCGAATGCGAAGAAGAAGAAGAAGGAGGAGGAGGAGGAGAAGAGCATGGCGAAAGCAACAACAACAACAACTACGACGACGACTACCCAGAAACAGACCCTCCACCCACCACCACCACCACCATCTCAAGACTGACCGTGAGGTCAAGGACGAAGGAAGAACGGTCGACGAAGACGAAGACGACGACGAAGCCCCCCAGAGTGCCTCTGGGTCGAAGAACGACGGCGAAGGAGGAGGAGGAGGAGGAGGAGGAGGAAGCGACGAGGATCCAGTGTCTGTTCGGATTCGCTCCTGACGTCATGAACAGCAATTGCGTCGGTGAGATGACGACGACGTCTGTCTAAATGACGTCACAGTTAACAGATGGTTGAATTTCGAGGATTGCCGCGATTAACGGGGATTCTTTTCGGTGCACGTGTTAATGAGTCTATAGTGTAGCAAATGGCACGAGCGATGAAACCCCATAGAGGCCTCTGGCCGCCGTTAATAGCAAGGAGTCTATGACGGTGACTTAACGAGGTTTCAATCTCAGGTTCTGTGATGATCTGCAGATTTGGACGAATGCTCAAGCGGCGCTCACAACTGTCGCCACCCAAACCAACGGTGCGTCAACACTGTCGGCAGCCACCGATGTCAGTGTGAACACGGCTACACGTTGAATTCCGACACAGAATTCTGCGACGGTAAACCTGCTGCAGCTTCCTTTTGCCGACTCTTCTCTCTTCTCTCTTCTGTCGTCGTCGTCGTCGTCGTCGTCGTCGTCGTCGTCGTTAAGTGAACGCAGCTGGGCGTCGAACGACGTCAGTTGAAAATCTAATTTCGCATTTTGCTGCAATGGAAGGGAAAGGACGGATCGTGTCTTTAATTGTCTCAAGGATTGCAATGTCTGCGTTTAGAGAAACGTCCCACTGATATATATATATATATATATATATATATATATATATATATATATATATATCAGAGACCTTTTCACGGCCCGTAGCGTAACGGCTGTGACCCTCGCCGAGCGTCGGTCCCTTTGAGATGCTTCAGCTGCGGGGAGGGTGGAGGCGTCCCTAGCATCCCTCTCCCTCAGCCCAATTATATCTGCCTCCTCCTCCTCCTCCTCCTCCTCCTCCTCTTCGTATGGTCATGCGTGTGTGCTGTGTTCTTAGATGTGGACGAATGTGTGACGTCATCTTCCGTCTGTTCCGACGATCAGTTGTGTCAGAATACTGTTGGTTCTTATTCCTGTTCTTGCCCCGTTGGGTTCACAATGGACGCCAGAACAAAGCAGTGCACAGGTACTCTCTCTCTCTCTCTCTCTCTCTCTCTCTCTCTCTCTCTCTCTCTCTCTCTCTCTCTCTCTCGGTTGTTCTCTAGTAATTTTTAGAAATAGAATCTGCTGAAGTGGCAGTCAGTCTCTATTAAAATGTCTAAATATTATAAAATTATATTTAAAGTTTTTGAATAATATTTATTTCGTGGCTGGAATTTCATTTCACTCGATTCGTTTCTTCCTTTGATGATGATTGGTTAATTGGTAAATTTTATGCCGCTCTTAACCAGGCTTTCTAAAAAATCACATAATGAAAACGATTCTCTGATAGATTGAAGGCCCTCTTATTTAGCGTTTCAGCGTCTCTGTGGCTCCATCGGCCCCCTTGCATATAAAGCGCCATCTGCAGAGTGACTTCGATTGCAGCAGCTGGGGGGTGGGCGGGGGTCATTCCACTGCTCAGGTGCAATGCAGAGTGGATTCAGAATAGACGACGCCATATGACCAACTCACCGCAGCTGCGCCCAGAGATCGGCTCTCAGTCGCTTCCTTTCGTCGTCTGGGAAATTAGATGTATTCCTCCTCCACTCTAGAACGCACAATTATACAATTTTAAATATAAAAATTAATAATATGAATCTAATTGTGAATGGCAAATTTCTCAACAGATGTTGACGAATGTTCTGCAAATGGAAATATCTGCGGAAGTAAGAAGACCTGTGAGAACACGGTTGGTTCCTACCTGTGCAGGTGTGTTGTCGGATATCGATTGAACGCCTCGACATCACAGTGCGACGGTCGGTCAAAACAAACAGACGACAATCGCCTAACGATTCTGCAAATCTTAACTTCTTATTGACGTCGATAAACCTTACACATAGCGAATACTAATTTACTAATCAAATTAGTTATATAGGTTAAATGCCCAAACTGATTAATTTTACTATTTACAGGTCACAAACAATACTTAAGAGAATTTGTGTTCATTCGAACGACTGTCTAAATAGCGTCTAATTTAATGCGAAGCGTGCAGGTCACCAGGAGAGTCGGTTGACAACTTGACAGATGGCGCTGTCAAATGCTCCTGGAATTTCTGTGTTTTTCTCTCATCGCCTGCAGAGACAAATGGACTCTTTTCTCGACTGCTGTAACTGCATTTCAAGCGGTTTATTTCTACCTTAGATGTTGACGAATGCCGATCGAGAGACTTCACCTGTTACGGGGGACAGACCTGTGTGAATACACCTGGTTCATTTGAATGCAGTTGTCAAGCAGGATTCACACTGGACTCAAGAACTAACGATTGTCTTGGCGAGTAGAAACCCGCACAGATTCTTGCTCAGTTGCTCTTTCATTTTGTCAAATCTGATAAATGGAAATAATCGGAAATTACTCTTAAGTTTTAAAAAGTGGAAATATTTGAATTAATCGAGAGCAGCTCTCGCATTTTCTTCAGCCGATGTAATCGGTGAATGGGAGAGTATTTGGTTCTCTGTCGATCGGTTTTAGACTCTCTGACCTTTTTTTTAGCGTTGTCGCTTGCTTTGCTTTGACAAATCCTTTCCAGACGTTGACGAATGTCGACAGAACCGAAGAGTCTGCGAAGAAAACGAAATTTGCGAAAATATTCGCGGATCATTCCGATGTCTGCAGAAGACCCTTTCCTGTCCATCAGGATTCGCTCCGGATCATTCCGGAAGACGATGCAGCGGTAGGCGTCTCATCTCCCCCGCCGTTGCTAAGCGACGAATTCGGCGAAGACCATCGCAGACTCCGTACAGCCGTTCATCTGTCCTTTCTCAGTCAAATCAGTGGCTCTATAAACTGACCAAAATGACCACAATCACTTACTTTACGCGCCGCAGCTTATGATGAATGTACGGAACGCCAGACGGGACATTTTGTTTTGCAAATTTAGAAATAATCCTTATAAAGCGAACTTTCTTTCATAAGTTGGAAAAGCGTTTGTAGGTCCTACACAAAAAAACAAGTTTGCTTACACTTGAACTTGAATATGTAGAGGACACGTTAATGGCCGATTCACCATTGATCGAAAGTTCTGTTTAAGAAACAGTACTCTTAACTACTTTTTTGGTCAAAATGCTAACTTTTCAAAAGGCGAGCCCAGACATATACTGTCGGAATATTAATTTCTCTTCAGATGTCGACGAGTGTCAAATGGGAACTGACAACTGTGACATTGCTTCGGCGTGTTACAATACTCCAGGTTCCTTTCGCTGCGTTTTGAAGCAATGTCCGCGTGGTCAGCGTCTTGACCACCAGATTGGACAGTGTACAGCGGTCGTCTGCGAGCGAGGAATGCGACTGGACCACGCAGGCACCTGCGCAGGTAATAACAGGTGAAACCGAATGGAGACTTTCATTTGGTCATTGCTCGTATGTAGGTCAGTTCATCTACGAGGAAGAACTTCTGTAATAGGTCAGGTCAGTCTTAAGTCGATTGTTTCCCAAATTTTTTAAAATATTTTAAACAGATATCAATGAATGCGTTGAAAGATCAAATACCTGTCGGCCGCATCAGGTGTGTCGTAATACAATCGGATCTTATCGCTGCCACAACTCAGTCACCTGTGGAAGTGGATACGAAGTCAACGAAGACACAGGACACTGCGACGGTAACACAACGATCTTCTCTATCTCTGTGTCTGCGTCTGTCTCTGTCTCTCTCTATTTACTTATTTATTTATTTTATTATAGATACTTTATTTCTCTAAAGTTGAATTCATTTTAAAGTGAAAGTTTTTTTTTGTTTTTGACAAAGCGCGAGATGAAGAGAACAAGGGATTGTGGATAATATTTCGAAAGTTTTCTTGATTTTTGGCGCAGATGTTGACGAATGTCAGAGAGGATCTCACAGGTGTCATGGAAACGGGATTCAATGTGTCAATCAACCAGGAACTTACCTCTGTCAATGTCCTCAAGGATATCAACTGAATCAACAGAGACAGTCATGCGAAGGCATCGACACACTCCCCGTCTTTGTGTCTCTGTCTCTGTCTATGTTTATAACTTCTTTTGTCTTCTTAGTTGTTGTCTTCTTAATCTGTTTCTGGTCGTGTGATGTTCTTCTTGTGTTGTGTGTTTTTTCCGTAGATGTCGACGAATGTCGTCTCCACAGACAGCAAATCTGTTCTCAGAATTCCCTCTGTGAGAATCTTCCGGGGTCATATCGGTGCAACTGTAAAGAAGGATTTGAAATGGCAGAAGACAAAAGGTCATGCCGAGGTCAGCCTCAGTTCACAGCTATTCTTAGAATCATAGGCGGAAACGGAAACTGGATAGCACTAGACTCTCTCTCTCTCTCTCTCTCTCTCTCTCTCTCTCTCTCTCTCTTTCTCTCTCTCTCGTCATTAAACAAACTGTTGCAAGAGAACAGAGACTTGCTGTTTTTTAACCAGAGCTCTCTTTATTCACGTGGTCGTGTAGTGTCTATCAAAGGAAATGCATGCAAATAGAATAAGTAAGTAAGTAAGTCTGCCTGATAACTGCTTAGACTCGGCGTCATAGAAGAGCTTCTTCTTCATCTGCGTCCTGGATTCGAACCGCAGACCCCGCCGATGGCTAACATCTAACGACTATAGACTGAATAAAGTGGCGTTGGTCAATGTGTCTGTTTGTAGATGTCGACGAGTGTCTTCGGCTTCGTCCTTGTCAACACAACTGTCACAACACTTGGGGGTCATTCAATTGCTCCTGCAATAACGGGTTCCAACTGTCATCGACGGACTTCAAGAGCTGCTCAGGTCGGTCGGTCGGTGGGAGAGGGGGGGAGGGGTCGGACGGCATAAGGTCATTCGGCATTTTCTTTTAAATGAGTGATGGTAGTTTCATTTTCTGACCTTTATTTTAATTTGTTAAATTTTGGCCAAAGAAAGATCAAGTATTTGTCCTGCATTTTATTTTAAAGTGCAAAGACGAGCAACAAAGATGGTCAATGGGTGCCATAATTTAAGCTACGAAAACAGATTTCAATATTGCGAATTGACAACATTAGAAATGAGAAGAGAGAGAGAGAGAGAGAGAGAGAGAGAGAGAGAGAGAGGTGGGGGGATTTGGTAGTAACAGACAAAAGAAGAAGAAATTTTTAGTGCAAGGGTTGTGGACAAATGGAACAGTTTGGACGAGGTGGGAGTGACAGTTGAAACAGTAAACGGATTCAAAGGCTATCTCGGAAAACTAGGTTATTGAATGTGGAGAGATACTACCGGTCAGTGGCGTAGCCAGGATTTCCGGAAGGGGGGTTGAAAAAAATTCGTCCATGACCGCCAAGGGGAGATTTTCACCCCAAAAATCGCCAAAAAATCGCCTAAAAAATAAAAATTGCATGGAAATACATCAAAAAAAATTTGTTTCGCCGTCCAAGGGGAAGGTTTTAACCCCCAAACCCTCCCCGTGGCTACGCCACTGCTACCGGTACAGCGATTTTCACACAGGCTTACTTAGCCTCCTGAACCACTTTAAATCATATTATTATTATTATTATTATTATTATTATTATTATTATTATTATTATTATTATTATAAACCTCGTACCTTACAATTTCAGACATCGACGAATGCACCGTTTTGTCGGTGAGAGGAGCGCTGCAATGCCAAGGAATCTGCGAAAACACACCTGGGTCATACAGGTGCACCTGTCCACCTGGATACCAGATGGGCACAGATGGACGCACGTGCAGAGGTCTGCTTTTCAATTACTTACCTATTTATTCAAATCTCATTACGTCCTTTAGGTCTTACTTTAGATTCGACTGCTTTGCAGTCTATGAACGTCCGACCCTAACATCGGAATCGCTAAACTTTAATTGGACGCATTCAATTGCTGCTCATGCATGCCTTGTAAACAGACCGAGAAATGGAGACTATGCTCAGCGCTAAGACGACATCGAATGCCAACTGTTCTAAGGCGCAGATGGCGTTGGTGACGTCATCATTTTGACGTCACATGACTTCAAAGAGAAATCGATGACGTATAGACGACGCCGATTGCTTTTGTGGAGTTGAAAGCGTCGAGCAATACTTGTTCTGAGTCGTTTGGTGTTGCAGATGTTGATGAGTGCGTTGGTGCAGGGGGAGGCTGCAGTCGTCCAGACGACGTCTGTGTCAACACGAGGGGAGGTAACAGGTGTCAGAATGTCGTCTGTCCCAAAGGATTCACGAGACTTCTCAGCTCAAACAGAAACAGGTCAGAATATTTGGACGAACATCTCGAATCACTGACCTCACCAGTTGACGGTCACGTGATCATCCTCTTATTTCAGTTCTAAATAGAGAAACTCTAACGGACTCTAGATTCGTCCTCTAATTTCCTCATTTATTTTTTAATTCTTTAATTCTTCGGTCGATTGTTTGATCAATTCACTTTCTCTTTCTTTGCAGCTGATTTAATTTCATCTGTGGTAGATTCCGTTCTTCTGAGATGACTTCTCTATAGACTCTGAGAGGCTTCTATAGCGCCATATTTAGACTCCCTGTGAATGACGCCTTCTATTTGCGTTGCAGTCACGCCATTCGCTGTCAGCGCAAGACGTTCACCTGTGCTCAGGGCGATGCCGACTGCCTCTACGCCCCCCTCTCCTACTCCGTCAATTTCGTTGCAATCCCAGGAAAGCTGATCCGAGTCCCGACCCCCCTGTTCACGATGCGTGGCCCCGTCGCCTCCAACAGGCGGCTGCAGTTCGAGCTACAGGTGGTCGGCGCCTTCGATCCACGCACCGGCGCCGTTCGCGTCAACCGAACGCACTTCGACCTCAACCAGGTCCAACCGAACGAAGTGGTCGTCCAATTGGTCGACGAAATCCGCGGACCAAACGACATCGAATTGCAGCTGACGATGGCCGTCTACAGCAAGGATTCACCTTCCACAGAAGAAGAGACTTTCTTCGGAACCGCCGTTGCTAAGATCTTCATCTACATAACCGAGGATCCTTGGTAACCGTTGCCGTGGTGACTGTGGAGATATGGAACCGGTTGCCACGGCAGCAGCAGACGTAAAAGACAGTTCCTAATTGGAGCAACTTTTCTGATTCGAGTAATCTTCGGGTTATTTTGCGAAAGTCAGAGAAATGGGAAAACCGAGTCGGTTTCCACATAAGTGTAAGGGCGGAGTCACTTTCCTCCAGCAGCAGCTGTTTAGTTGATCCTAATAAAAGCCAAGTGAATTATATAATGGCGCTATAGAAGCACTGTTATGGTGCTACTGGCAACCTTAAAGGCGGCCCTTGACAAGGGACCTTGAACAGGGGCTATGTTCTGTCGGTGGCCAATCGCTGTCAAGAGGTTGATCGCCTGTCACTGAACTTTGTTCGATTGTCATATTAATAAAAAGTCGATAGAAGTGGGGGAGGGGAGGGAGAGGGGGAGGTTACGAAGTGATGGCGGTTACGAAGCTAGAATGCCTAGGACACCGCTTATCATAATAATATACAGCATCTTTGCTGTTAAGGCGAAGTGTTTGAGACCCTGACAACGTGTGACACGGTAGTTGGGCGGAGGTCATATTAAGTGTCTTAATTAGTAAATCCATCAAATAAAAATCCAAAAATACGACGACTCGTGATTTGAAAATTTATTGAAGCTGAAATTTTAGAATAGTTCTTGTTCTGGCAATTACATGAGGCTTGGTCAATGGTCCAAGAGTCTTAGAGAAGAATCCACGAAACAACCTCCTCGGCCTATATAAAGGAACTCTCTCTCCCAAAGGCTCTTCTGCCTCATTCCGTGACTCTCCGTCACACAATCGACGCTCCATCGTTTCAGCGCATTTAGTTAAATGATCGATCTTTCTCTTTTTCTGACAATTTTTAGAGTTTCTGATCACAAATGGACATCAAAGATGGTGGAATAAAGACAGAGACAGGGACAGAGACAGAGGCAGAGAGGGAGGCAATTGCCGAATCCAATTGGCGAAAACCATCGATGATCTATCATCTATATGCAGAGGGTTATCAGTCAGTCTATAGGTCCTGAGATAGATAGATAGAGAGAAAGAGAGAGAGAGAGAGAGAGAGAGAGAGAGAGAGAGAGAGGGAGAGGCAGACAGACAGAAAGACAGACAGAACGACAGAGACAAGTAGAGACAGAGACAGAGAGAGCAGTCAGTCGTCGGTGTGTGTGTGTAGATTCTTCGTCGTTAGCCACTGGTTTTACAGCTCCCTTAGTCAGTCGCTTGGTGACACAGTGGATCCTGTGTTGTCAACACGACTGACATCGACGTGTCTGTGACTTCATACCCCGACATTCGACTGACATTCATCAATGATTCCAATTCTCTGCGCTGAGACAGGAAACTGCTGACAACGCAGTCGAGATGTCAGTGATATTGAGGCCAGAGGACGGTGGTGGTGGTGATGGTGGTGATGATGATGGTGAGTCGAGGGCGAAGCGGAGGGAGGGTCCCCGCAGCCTGGAAACAGTCGTCCTCCTGGCGGTCACAGAATTCATCAAATGGATGGTCATCATGGCGGCCATTTTCCTTAGTGTTTGGCAGTATTGCGACATCAGAGACACCGTCTATGCCACAGCCACCAACGGAACGACGGGGGAGAAGGAGGAGGAGGAGGAGGCGGCGGGGGGCTATGCAGAGTGCGGCTTCGGCGAGGGGAACAGCGTCGCTGAGTTCTGGGGCATTTTCACGGGAATAATGATGGGTATTTCGGTGTCTCTCTACCTTCCATGGCGGTTCGTGGCCATCAAAATGCGCTTTCGATTCTACGTCTTCAGAGACGAAAGATGGTCAGTAAGCATTTACGTCTGTTAACGCGTATTACACGATTACGGTAATCCATCGTAATATCAGCGTATTTCGATTACACTCATTTGCTTTTCGGTTGCATGGTGACGTTTTGCCGCGCTGATGACGTCAGTGACCCGGATGGATGATGGTGCTAAATATTATTATTATTATTATTATTATTATTATTATTATTATTATTATTATTATTATTATTATTATTAAAAAGTTAAGATTACTGTGGTAACTAATCCATAAAGACTACGTGAACACATTACAATGTCCATTAACAGAATCATAACTAGTTCTAATGTGGCATTTGTTATCTCGTCGTCGTCGTCCTAAAGTCAGGTTCTGAGAGAGAGAGAGAGAGAGAGAGAGAGAGAGAGAGAGAGAGAGAGAGAGATTAAACTGAACCCAGTTAATATTTTTGTATAGTTGTTTCCTGTTTTAATTAACAGGAGACCGTCCATTCTGTCCTACATAATCCTGGCCGCTGTTCCTTCCTTCGCTCTCATCCTCATCGCCATTCAGACGGTAGGCGGCGCTCTCTCAGTCGGTCGGTCGCTCGGCTCATAGATCCCCATCTAAGCACCTCTACTTGGGACATCGTATATTAGATTGCTGTTAGTTCTCTTCGGGATCATGGACTGGGGCGTGGTTGCCATGTTTAAGCAATGATGCCTTTTAATTCTGGGATCCTTAATTCTAAGCCCCTGGCGAAATGTGATTGGTCAAACGAATCACGTGACGGCATTTGCTTTTGTTCTGATGAGAGCGTTCTTCGCAGAGTGAAGGCATTTTCAGGACATTTTAAAGTCTCCGTCTTCTTGAAAATGAGCCAAATAGTGAAGATCAGTTGTCGATGGTTGTTTGTGTCGTTTCTTTTCAGTCTGACTCAGCGAGAATGGACCCGGCGACGACAGCCGTTCTTCACATGATCATCATGGGACTCGTGATGACCGAATGGATGACGAAGATACAACAGGAGCACTTGACCTACGACCTTTTGACCGACATCGCCCTTGACTTCTTCTTCGCCTACGAGGTCATCGCGTTCGTTACTTTGGCTGCCAAAGACGAAGTCTTCGCCAGCCATTGGGTCTATCCGTGCTTCGTATTCGCCGTCGTCGCGATGCTCAAGTACCTGCCGACCGTACCCGTTGACCTTCCGGAGTTCGGGATCAGCTGGGGTCACGTGACGCACGTGATAATGAGTCTGTCGTGCAACGACATTCCCTTCGTCATCATTCGAATGTCGACGATGATAACGTTTAAGGCGTTTCTCATCAGCGATTTGATCTTCATTTTTAAGAACTGGTTCACCATCTTCTTCTCCTCCTTTAAGCTCGGACTTCTCATCCACAACAGGAACCGAACGCTGGACGATTCCATTCCGAAGAGACGGAGGTTCCGAGGACCGGATGTCTGGTGCGACCCGAAGGACGGCGTCTGCAGGGCCAACGTCACGTCCATGAACTCCGTCGAACCCAAAGGAGGAGGAGGAGGAGGAGGAGGAGGAGGAGGAGGAGGAAGCCCCATCAGCACCATCGGCAAGATCATCTGAAAGACAAGCGAAGACGAAACTGAAACTAAAGCGCCCAATGACGTCATAGTGGCGCTGTAACGAGATAGTATGACGTCATGTGCTGAAGAAGCGATTTAATCGAAGACAGTCTCTCAGATTTGCAGAAATTCAGACACAGAAAATCGTCAGATTTGAGGGAACTTTGAGGTCGTAAGGCGCGTCACCATTTAGAATGAAGAGCACGCAAGGAGTGGTCAGTGGTCAGTCATGACGCCGCTTGATCAAATGTCCGGTGACCACTTAAGAGCTGTTTACGGCGTCTTCAGTCTTCCTATCGTCCTTGTTTTTCTGACTCTGAGGATCAGCGAGGATAGGTGAACAAATTTACTCTGGCTTTTAGTCTTTATCAGACTGTGATTAAATCCAGGTGGACAGCTCATCATGGAAGCGCAACTGTTTCCACAAACGCTAACAATGCACTTCCCATGCATCGCCAGGGCTCCAGAAGAGGAAGACCATAACTAATCGAAGTCAGTTTCGCCCGATTCCACTAGAGGGCCTAGGAGGGGTCGGGAGTTCCCCAGGAGCTCGGCAGGGGCTAGGGGGGGGGCAAGAGGAGCTGCAGTTGATTAGAAATGTTGGACGATATTAGAGTCAAATGCTTAATCTGTCGATTTTGCCTAAAAAGATTTCCCATATTTCTCAGTTTAGGGGAAAGCGATGGTTTAAATGACAATACGCTGACACTTAATTAAGGGGCAGGTTCGTTGAAGACATCGAATGCGCTTCAATCGATGCGCAAGAAAGAAGCTTATTTCAGGATTAGAATGCTGCTCTTTTAATAACACCATCACGTGATTTGACAATTCATGTCGATATTTCGCTCTGACGATAGAACTGCAAAAGCAGTGATCCGCTTAGACAATTACCACATAATTAGATAATAATAATAATAATAATAATAATAATAATAATAATAATAATAATAATAATAATAATAATAATAATGAGTAGTAGCCCTAATTGTAGTAGTGTCAGTAGTACCCTTCAGTCCCAGGTCAGGCATTTGCTTTAAGCGAGTGTGTCTGTGGAATCTGTAGAAGATTGAATATTCGTTGTGATTGGCTGATGGCATCGTGCTGTTACAGATGGTCTTCGTTCTAACAATGCTCTTCCCCATCGGCATCACAAACACCGGCATACGCCGCAGAGGATGGTGCGCTACTCCTCCTCCTCATCCTCCTCCCCTTTCCCTCTTCCCTCCTGCGAAGCCTGCGCCCAGGAAGAGGAGTCTACGGGACGCCAAAGGGATTGGAGGGGAGGAGGGAGGGCAGGGAGAAGGGAAGCTGTTCCGAAAGAATCGGCGAAAACCAGAGGCTAAGGAAGTCGTTATGACGGTTATATTGATCGGAAAATTGGGATTTTTTGCGATTGAAATGGTGATGCGGAAGATGGCGATTGCTAAGTTATCTCATCCTGCTCTTCTACTGAGAGACCCATTTGGATGAATATCCATACGTTGTTTTCATTTAATATTCTATCGATATTATTATTCTGTCTCTAAGTCTCATCAGAGAAGAAGCAATGATTCCGTTTTGAAGCAAATTAGGCAAAACAGTCAACGAACATTTGGGCGAAAAGGAGAAGCCAGGTAAGGTCACTGCAACTTCTGGCTCCCGATCGAAGAAGAACACCACGGAGGACTTTTCAAAGGCGATTGCATGGAGTGAACCCTATAAGCAGAAGTAAAACGCGAAATGAAAGCGAAGAGATTTGGCAGAGACAGAGACTCGAGCGAGCGATTGCAGGCAATATTCAAGAAATCCGTCTCCGTTTTTTTAATCAGTCTGTTTTCAGGAATTTCCAGTAAGTTGTTCGAATTTGATTAAATACTTTTTCGTAATAAAATGCCTCTCGGAGAATTCTCCCTAGAATCAGTAGGTGGCTGTTCTCAACAGAGTCATTTCTGCATTATTTGCTTCTAAGCAAAAATGGAAAATACGAAGAATAAGAAAAATTTAATGGTTGGGTGGAATAAGAAGTTAAATGCAGTTACCACCTTAATGGTGAGATTGTCAATTGAAGGGCCCAGAGGAATAAGGAAGTAAATCCAGTTACCCTATTAGTGTTGAAAATATCAGTTGAAGGGTCCGGTGAAATATGGAAGTAAATGCAGTTACCCATGGACTACTAGATTACCTTATCTAGTAGTCCATGAGTTACCCCTCTTATTGTTATTGATACTCAAAGTCTCAAACCATTGGGGGTCGGATACGGTTACCTCCTTATTCCACCCATCCATTCAATTAGACAATTGATCGTCAGCGTCGTTAAACTCCATTCGTTGGCGATTGTCGTTCAAATAAATATAGGAAACGTTTAGATGTCTAATGATAGGCAGTGTATTTACCATTGGCGGCGTAACCAGACGTCAATGTGTCTGGGTGTTTGGGGAGCGTCTCTAGTTCCACCAACGGTGATTGGGACAGAACATGGCAAAAATAAGGTACTGCTGTTTTCTATTCTTAGATTTTGGGCATATTTGCAGACTGTCACGTGACGGCAAATTGGCGATTAAACCCAAATTCTCCAACTGATCAAATGTTCTCATCGAATCTCTCGATCAGTCTAGGCTAGAATAGGGACCCGAGCCCACTGTGCTCCCCAGTGGCGGCTCTAGGATTTGGCAAGTGGGGGGGGGGGCGTGGAGGTGGCAACTTCTAATCAGGGGGGCCAACCCTTTGTTGTTTAATGTATGTAGCATTAAGTATAGGGTCGCAACTGGGGGGGGGGCAACTGGGGGCAGGCACTCAATAGGGGCACGGGCCCCCCTTGGCCCCCCGGTGGAGCCGCCACTGGCTCCCCCAGAGGCTACGCCAACGATATTTGCCCAATGGCCATATTAATTGCCAGCCGTAAAGTCTATGCTGCCAGGCAGCATTTGAAATGCGATGCTACAGACGCATTCTTAACATATGGTGGGAGCAGAGGATTACCAACGAAGAAGTAAGACGACGAATAGGAGCAGCGCAAGATATCATCACCACAATCAAAAGAAGAAAGCTGCAGATGTTTGGGCATATTGCAAGAATGGAGGATAAAAGAATAATAAAGGTCTGCATGGAAGGCGCAATGGAGGGACACCGAGCACAAGGACGACCCAGAAGAAGATGGAGAGATGACATCACCGAATGGACGCGGATGTGCATTGGAGACGCGGTACACGTGGCTCAAGACCGTATTCTATGGCGTCAAATCACGAACAACGCTGCTGGTCTCAACGGTTCCTAACGGGACTACGAGAGGAAGAAGAAGTAAAGTCTATGGGTGCTTTTACACGGAAATCTCCGCCATTGATGCAAAACGGCGTAGCCAGGGGCTCAGTGGGAGTGGGCGGAGAATCAGTTTCACCCCCTGGCATTTGAATAAACGCAGACAGAAATGCTAGGAAAGACTACCCCCTTGGAAATGCTTGCACTGTCCATTGAACTATTCCCTCAGAGGGGTTTTATCCTGACAATTTGTCCTCAACACACTTCATGTCCCAGAAATAATTGGAAAACAATTCTGAGAAAAAGTGTCGACAACTTGTCAAACAACTGCGCTGGTCCAAATGTAACGAACGACGCACGTGTTCCCTTATGTTGCCTAATGCTCCGATATTATTACTTAGATCATCACGCAAGAACAGATAATAAGAACGAGATAAGAGAAAGAACGAGCAACAAGAGGAAACAACACAGAGAGCGTCAGGACTGAAAAACAGAGAAAATATCACCGACGGGGAGGAGGAGGAAGAGGAGGAGGAGGAAGAGGAGGAGGAGGAAAAGAAGAAGGAAAGAGCAGAGGTCGAAGGAGAGGACGGAGGAGGAGGAGGAATGGTCGAGGTCGAGCGGTGATGAATGGTCGAAGGGTCGATGAGGTCGCCGATTCGCATCTGTGACTTCGATTCGCAATTAATACACAACCAGCGAGGATTCCGTCGGATGCAACAACAACAACGACAACAACAACGACAACAACAACAACGAATGCAACGCACAGATAGACAACGACAACGAATGATGCAACCAAAGCAGACGAAGCAGTGGCGTGTAGAGAGTGGTTGGCGCCCGGGGCCAAAAATTTTTTGGCGCCCCCTTCTTTCTGATCTGATGGTTGACGGAGCAAAAAAGGCTGCCGCTCTTATTTTGAAATCTTTCTGGGCCATTGTCATCTTCAGCTTATCTGGAACTGGACTGTTTTTCAAGTAGCCAAAATTGTTCCGTTGCAAATATTTACTACCAGTAGGCCTATTGCGCCCCCACTCGGTCGCACTTTTGTCGTAAACTTGGTATTCGTAATATATTTATAAAAATAATTACTTACAAACCACAGGCCTGAACTAAAGAACTAAATTTCATTAAAAAGCATGCATAATGTGTAACCAGAAATAGCATGGCGACGCTTTCCGATTAGAGATGTGCGGGTACAGCAAAATGCATACCCTACCCCTACCCGTGGAAAAACTTTTTTACCCTACCCTACCCGTACCCGCTAGCGCTATACCCTACCCGACCCGTACCCGTAAGCTGTGTACCCGTACCCGTAACCGACTTTGGTTGGAATTTGGAGTTTTTTGGATTTGGAATTTTGGACCCGTACCCGCGGGTACGTTTACGGGTACAAGGGGTACAAGTACTACAAGGACCTGTACATGGACCCGTGAACCCGTATCCGTTCCTAGAGACTATAGAGAGGCAACAGTGAAATTGGGGCTACGAAATTGGGATAACTATTCATTGTAAATAGCATGCATGTTTAGATTAGGACAGATCTAGTACTTAGGAATCAGGATAATCAGTCAGCTAGCCTAAGCCGACATGAATGGGCTTGTTTAAAATATTTAGTAGATATCATTTATCTATGAGCAGGCATTAGAGCTCAAGTTAAACCACAAAACTTTACCAGAAGAACTTTCTCGGTCAAAGAGTCCTTGGAGGAGTCAGAGGACGCCATTATAGATTTATTACTGATGATGTCAGATGACGTCATCTGTATTTCCTTTATGTTTTCAGTAAGTAAAATGCATGCTGTCTGACAAACTGAACGCGATGTACAAGTTATACTAATACACTTTACTCAATATTATTTTTCTATTATTGCATTGCTAATTTTCTATAGTAGTGAGAAATGAAAATATAACTTTTCGGGTAAAACGGGTATACCCGTACCCGTAGCCGCTATACCCGTACCCGTAGCGCTGTACTCGTACCCGACCCGTACCCGTAAAATGTGTACCCTACCCTACCCGTACCCGCGGGTACGGGTACGGGTACGGGTAGGGTATACCCGAGGGTAGGGGTATACCCGCACATCCCTATTTCCGATACTTAGATAAGAGATTTATATTAGTTTTAAACAGATTTATGGACTTATTCTGAATCTATGACGGCTATATTTTCTTACCCATTCAGTAGAATCCTGTCGCTCGGGCCTATAAAGAAATCCCGATTACTGTATATACAAGTTTATAAACCGGACCCGTCCAAAACAACGTTAATAGATACATCGAACTCGCTCATTTCGAAATATAGCTGATATTGGGTGCCTTGCGCTTCGATTTAACTGGATTATAATGTAAATATTTGACTTTGGTCGACGGCGGTTTGCTTATAGGCCTACGTCATTTGGCTATTAACATGACACCTCTGCCCCTACACCTACTCCCAGGGGCGGTTGGCTATCCCCTGCATTTATGCCCCCCCCAACGCAAATTCCCCGGCAATAGTCTGGTTTCGCTCACCCTATCCTTAAATCTCGACCTCTCTGGAAACCGATATACATTACAGTGTCATGTCATAAAGCCGTCTTCGCTTTGCGAAGGTTGGCTGCAACGTTGAACAATAATTCTCCACACTGCTCCCTTTTTTAGCTGCTTCCATTAGTGGAGCTCCTTTCATGTTCGACCATGTCATAATGTTGTCTATCCAGCTGGTTCTGTACAGTAGAAACTTTCATTCAGAGGCGGATCTATGGGTAGGGGTACAGATTTTCCTGGGGGTCGAGGGGGCGCCAAAATTGGTTTAAGGCAAGGAGTTCCGCTCGCTATGACCTTCATTTGCTTGCCAGGATGTTCGCGAAGTTGAATGAAGAATGTAGGGGCGCCAAAATGGACAGAGCAGCGTCCTTTTTGGCTTCTTAGGGTTTTCGTCAAGTTGAGGGGGAGCCATTAGTATGTTTGTCTCCGGGTGCCGGACACCCTAGCTCCGCTACTGCCTACAGCCTTAATTACTGAACTTTGTTTACACCATCAATCAGCCAAGTTTCGATTCCAGCCGAGCACTGATATCTCTATGGCCGGTGTCGCACTGCCAGGCAGCCACTGTGGTAGGGGATGACTGACCAGATAAGGCTTAATTGTTTCTCTTTGTCTAGTGACGCCGCTTGAATGTCAAGGAATGGAAGTAAACAACTTTTCACATGTGGCTGAAATCTATAGATAGATCCTATTATTTTTAAACTTTGTTTGTGTAGATCTTAATATTTGAGCATAAGAGCGAAATTTTAGATGGTACGACAGCAGTAGTAAAATGTAGTAAAAAAGTGCTGACGAAAAAAAATAATTGCCCAGTCAATTTTTACGCCCCCTCTGGTCTGCGCCCGGGGCCACCGCCCCACCCGCCCCACCCTCTACACGCTACTGAGACGAAGGCAGCAATGTCCATTTGTAACTCATGCATGAACCAAAGAGGAGGAGGAGGAGGAGGAGGAGGAAGAGGAGGAGGAAGAGGAGGCTGGTTGTCCTCTCACGATAGTCAATGCATGGGGAACGGAAGACCGAGAACAGACGCAGACCCCATTTGGTTTCTGCCTTTTAGTGTTGGTCTTAAAATCTTCCAAAGCAAAGCAAATATAATGCGTCGGACATCCACCGTGTCCCTCCCACTTGGAAGATAGGAGAAAATCTCGACAGGTAACGGTAAATGATTTTAAGGTTTATTCCAGGTGATGGGGTTGTCGTGAAATCTGATTTGCTTTAGAAACAGTTTTAACAGAAGCTAAACGTGAGCATTTCCTTATTCGCCTGTGTCTGTCAGTGGCAGATCCCTTGTCAGACGAGAAACGTCTCATAAAACACCTGTTGGAAGATTACGAGCGAGTGGGGATCGTCGGTCGCCCCGTCGTCAACCAGTCGATGACCATGGACGTCAAATACGGCCTCGCTCTCATTCAGATCCTCGATCTGGACGAAAAGAACCAAGTGCTCACAACCAATGTCTGGAGTCGCTACGTGAGCTCCTTTACTCACCCCACTGTCCCTCACCTCCCCCGCCCTCATGCACTGAGTTGAGTTTGCCTGTTCTATGCTTTTGACATAGTGTCGTATAATTTCATGCGATCGCTTAGATGGAAGGTCTTCTCTTCCCCCTCCCCTCCCCCTCCCCCCAATGCCTCGCACTCGCCATTAGTGAAGTGCTATTAAACTCTGGCGCTGAGTTGTTACCGTGCATCATCATCATCATCATCAGCAGCAGCAGCAGCCTGCGGTTCTCTGCGTTTTATTTCATGTCTGTCAAACTCTTTTGTTGCCACCATTCTGAAAACAATACCGAAGTCAAAGTAGGCGAGTTCTAGTCTTAGGGCGGAAGTAGGGATCGGATGACGGCAGAGGAATGCTCCTCCGCGAGTCCATTAAATGAGAGAGAGAGAGAGAGAGAGAGAGAGAGAGAGAGAGAGAGAGAGAGAGAGAGAGAGAGAGAGAGAGAGAGAGAGAGAGAGAGAGAGAGAGAGAGAGAGGATCACCAACAACGCTTCTAACTGAAAGCCGATCCCTTTTATTGCAATGTATTCCAGATACTCAACACAACGAAACAGAAAGAGAGCAAGTACTCAGTACAGTTAGGAAGAGCTCTTAGAACGGAACATCTCCGAGAGAATCAAGATGAACAGGAACAACTGAACGCTTTTTTTGACTTTCTTTTCATTTGCCGATGTATTTATAAAATCTTTTATTTTGGAAATAGGTTTGGATGGATAATTTGCTTATCTGGAATCCGGATGACTTTGGAGGAGTGGACAATGTCCGTGTCCCAATTGGAAAGATTTGGTCACCAGACATCGTTCTATACAATTAGTAAGAGAACTAAAATGTCCTAAAATAACAACAGTTAAACACTGAGCTACACAATAATTAATTCTCTGCGTTTGATTGCGCTGGTTTTCTCGATTGGATCGCCGTAAAAACAATATATAGACCGGTGCTTTGCGTTGTCAAAATAGCGCCGACCAGCGGTTGAGAGAGCAGAGGGAGGCGATGGCTGTTGTGTCCAGCGACGGATCCGTCCTGTGGATCCCTCCCGCCATCTTCAAGAGCACCTGCTCCATTGACATCACTCACTTCCCCTTCGACGTCCAGACGTGTAACCTGAAGTTCGGATCGTGGACTTACGACGGATACAAGCTGGACATCAACTTCTACGCCGACGAGAATCAAGTGGACATCAGCGATTACATCGAAAGCAACGAATGGGAACTGGTCGACCACCCGGCCAAGAAAAACGTCAAGTACTATCCATGCTGCGTCGAACCGTTTCCAGGTCACCTGGAAAAAACAACATCCGTTACGCCTTACATACTTACCCTACCACACAATCAGTGACTCTAATTCTATTCTCTATAAAAAATTAAATATTGAATCGGGATTTAATGTCTTAGCTATTTACACATCCATCAGACAATCCGTAACATATTTCAATCATCTCTTCAATCACCTCTTCAATCACCTCTTCAATCACCTCTTCAATCCCCTCTTCGTTCAGTCTTACAGTCATTAAAATAATCATTAATTTGCATCGTTAGTTTACCTCCTACCAGTGGCGGCTATAGGGTTTGGCAAGTGGAGGGGGCCGTTGGGGTGGCAACTTCTAATCATGGGGGGCCCAACCATTTGTTGTTTAATGTATGTAGCATTAAGTATAGGGTCCCAACTGGGGGGCCACTGGGGGGGGCAGGCACTCAATAGGGGGGGCACGGGCCCCTCTGGTCCCCCGGTGGAGCCGTCACTGCCTCCTACGTCATCGATAACAATCAATTCGTCGGTTGGTTAAATTTTTCTCGTCCATTCGTCACTTTGGCGCGTCTTCAGTGACACAATTGAGGCTGAATTTAATTGTCATTGAATTTCTTGGCGATTAATTTAACGAAACGCCTATTTCTTCATCAGATCTTACCTTCACCGTTCGCCTGAGACGAATCGCTGCCTTCTACAACTACATCATCATCCTGCCGTGTGTGCTACTGTCGTTTCTCACTTTAGTCATATTTTGGCTGCCACCTGAATCGCCCGCCAAAATGATGCTGGGTCTGTTGTACTACAACAACGACTACATCATCATGTCAGTCAGAAATTTCACCAGATAGAATACTATTATTATTAGCAGCGACAACGACGAAGACGATTGCATGTGGAATTGGGTTATAATAGGCCCTAATAATAATAATAATAATAATAATAATAATAATAATAATAATAATAATAATAATAATAATAATAATAACAGGGTTTAAAGTCGTTCAGTAGGGTCTGCCCTGTGTGAGAACCACTATGCTGTTGAATATTAAGAGAGAATCATGACCTATAGGGGAATGAAATGAAGAGGGGAAGAACGGCGTTTCTCTTTTGCAGGTATGAATGTATTCGTGGCGTTCTTTGTTCTGCTTCTTCTCTTGGCCGACAACACACCTCCAGCCTCGTCTTCGATTCCTCTCATAGGTAAGACAATTTGACGTCATCGGATCAATCCGCTTTCTATGACGCCATCATCGCAAAGCCACAGAATTCGTGTGACTACTAAGTCTTGAAAATTAATAATTAATTAATAATATTAATCGCGATGACGTTGTGGCGACATCTGTCGAGTGATCGGCGTAGTTCTGTATTTGATCGCCAGGGGCCTACTTCTGCGTGAATATGATCCTGATAACGCTGTCGACATTTCTCGCTATAATCGTAATCAACACTCACATACGAGGAGACAGGAAGAACAAGGTGCCCGGTTGGCTAAGACGGGTAGGTGGGCGAAGGTCAGAGGCCAGGCTTAGAGCGACCAGAAGCATCGACATCTTATTGCTCTGCAAAGGAATGTGTCACGTGATGGTTTCGGCTGTTTTTAAACGATTGTTAATTCGAAGAATTCGAAGCGCATTCCAACGATCAATGCTCCTTGTTGATTATTGTAGAATGATAGAAATGATTCGCTTAGACGTAGAAGTCACGTAGATGTTCTGCTTCGGAATCTAATTTCGTCCTGATTTTCTTTCTGAAAATCATCGCCAATTGCGTCATTATTTGCATAAATTCCTCTCCGATGGTCTTCTGTGATTGGTCAGTTGATTTCTAGGCGGAAGGAGGAGGAGAGGAAGGGGATATTATTTCAGTTGGATGCAATCGGTGATGCTGCTGCAGTTGACTGTGTTACAGGTGACCATCAACGGATTGGCTCGAGTCCTTTGCATGAGAGAGTATCTCGACCAATCGGTCGTCACTCCGAAGACGGACAACAGAAGACAGAAGATGACGTCGAACGAAATGACGTCATTTTCCTCCTCTTCCTCCTCCTCTAACTTCCGGTTTCCTCCTCAACCGAACGGAGGAGTGTTCCACGTGACCGTGCACCAGCGTCACTGTCCGACCGCCCCCTCCTCCTCCTCCTCCGCGGCCCTCTTCTCCTCCCCCTCCCTCAACCAGTCCCCGCAGTCGTCGTCCGCAGCGTCGTTGCTGTCCACCTGCGGCGGGGGTGGGGCCGGAGGTGGGGCCCCCGGGGGCCCTGTTCCGGTGCCGGAGACGATGGAGACGGACGTGCGGGAGATCCGGGTGATGCTGAGGTCGTACCTCGCTCGACTCGGAGACAAGGACGTGCAGGCGAAGGTGACGAGGGAGTGGCGGGTGGTGGCCAGAGTCTTCGACCGTCTCTTCTTCTTCGTCTACTGCTCCACGGTCGTTCTCTCGCTGGCCACCATCTTCCCCAGAGGAGCAGAATAAGGACCCCTGCATGAGAAGATTCACGAAAGAGTTCCCTCGCTTTTTCATCATCTATGCAGAGAGTTTCAGCGTTAAATCTCGCTTCTTCAGCTTAATTTCGACGTTCTTTTGTAAACGCAATGCTCATCAAAGCAAACAATCAAATATAAACGCAGAACTGCTCTCATCTACCGCAAACAATATTCGCTTGTGTGAAAGCGTTTGAGACCAAGATGCGCATAGGTAAATGAGTAAGTAAGTAAAATCTCGTGAATTTCTATAGCGCTTTCGAGGCAAGTTCCATAGTAGGTGCTTATTCCTAGGCGCTTAATCTACCGCTGAAATAGCTAAAGCTGAAGTTTAGTGGTCAGCCGCTTAAGGTCGATGTCAATGATCAGAGCGAGAGGGAAGAGAGCAATGTAGACTATGAAGAAACAAAGCAGAAGGAGACACGTAACGTAACTCTAGATCTAGTAACTCTATAGTATTATTGCGAGACACAAGTCCAAAAACTCAATATGACCCAATTGCAGAAAATATTAGCAGACAGGCCGTTGATGCCTGATTGCTTAGTTACTCACTTACTTACTTTCTGTCAAAGAAAGAGTCGCCAAGAGTTGTCTGATGATAGAAATTTCATCATCACGAATGTCACGTGATCGATCTGCAAAACAGCCAGGAAATTTCTCCAAAAAATGACATAATTAACACGTGTATTATTATTTCCAACGTCGTCTCCTGTTTCTAGTGCCATGTCTCTGTCCAGTTCTATACTAGAAAGACACACACACACATGTATGCTATTATATATATATATATATATATATATATATATATATATATATATATATATATATAAAAAAACGTACGATCGATCGATGTTTCATTTTCAAAAGAGCAGTCACTGTCCTCTCTCTCTCTCTCTCTCTCTCTCTCTCTCTCTATATATATATATATATATATATATATATATATATATAAATATAAAATTCAATATATATATATTGTATTGAGAGAGAGGAGAGAAAAAAGAAAGAATGAGAGAGAGAGAGAGAGAGAGAGAGAGAGAGAGAGAGAGAGAATAAAACCTATTTTGTATTTCGAAGGTATAAGAGTGATTGAAGAAATGTCGGTTCAGCATTAGAGCTTCTTAATTCGGTTAGAAATGGTAATTTTTAAGCAGAAATATCCGATGGAATGGGTCGGCGATTGATCGCCTTAAGCGCTGACGTCTTACTTACGATCATTTCTGTGTCGGATTGGAGAGCTGCAAAGATACGCCTAAGACCTACGGAGGCCTAAGACCTACGGAGGCCTAAGACCTACGGAGGCCTAAGGCCTACGCACCGTCGAGTACGTCTAACCTACACCGAGGCATGTGCTATCTGTCAGCCGCGTGCAAGTCTCGTTGTCTGTCTGTCTTTGTTCCTTTGTCTGTTCCTTTGCTTCCGCCTCGACTGAATTCGCAACAGATGATAAAATGCCATGCTGATCTGCATTTTCTCGGAAACTCAAAAGTCGGGATTTGCGTCACTTCGATCCCCCGACACCCCAGACACCCGGTGGATTTGTTCGCTTCGATTGAAACCACAGAACGTCAATCTTCGCTGATCGGATGCCTTCTTGTTTTGGGTCTTTCCCCTGAAGAGAGAAATTTCGAGAAAAGTTTCATCCTTTCGAACAACTCTCAACGAATCGAATATATCCGATCCATTTTGCGCTTAGACAGGAAACGTCGATGATGACGACGACGACGACGACGACGACAGCAATTGAATGGATCGCTGATTATTCGCACATAGGAAGACAGTCTGAGACTGCGCTTAGCTTCGACTTTGAGTGAAATCGTCGTAAGTATTCAAGACTCTCTTTCTCCAGCCTCAGTTCCGCCTTAGTTCCCCGTTTCTAAGTTACCATGCATTGCCTGAAGTGTAGAAGAGGGTCCTGTGATAGACGATCGATCGGCGCTTCCAGTCACAGTCTTTCTGTTTACCTCTGTCTTTTAGACTGTCACCCTCCCCCCACCCCCACTTCAGCGACTGAATAAGAGTTATCTAGATTTCTAATCTGATAGTAGTGACTGACATAATAAGCTATACTGACATGCCTAATAGACCTCACACTGTGCAGTCGAAAGTCTTTCTTGATAATAATAATAATAATAATAATAATAATAATAATAATAATAATAATAATAAATAATAATAATAATAATAATAATAATAATAATAATGAAACTGCTCGAAACAGTCAAAACGAAATGATTGCGGTTCATCTTTAAGGTTTTTAAGATGGAAAGAGAAGAGGAAAAGAAATCGAGTTTCAATTTCTTCAGAAGCAGAAGTCGTCACCAGTCGAAGGTCGACTGCCCCCCTACACACAGACGCCCCGGCGCCAGGGACGAACCGGGGACCAACCGACCACCTCCTCCTCCTCCTCCTCCACTCTGCTCTCCCTTCGACGCTCTCCCTCCGCCGTCCTCACCTGACGCCGAAGGTAAGCGCACCATCCATCGCACCTTCTGTCTTCGAACCAATTGCAACTGCGCTTCATTTGCAGATACCTTTGCATCTGCATATGCGAGACTCTCTCTCATCAGACTCCGGGAATTCCAAAGGAGCATCTGTTCACTGCATCACTTGGTTGCTGCTGCTGCTGCTGCTGCTGCTGCTGCTGCTGCTGCTGCAGACCTCGTAGCAGTGGGAATATAAACACAGCATCGTCTGCACTGAAGATTACGGCAACGTGCAGCCAAGTGCCGGCTACAATCTATTCCCCTGCTCTGCCCCTTTTCCTCCCCCGCCTCCCCCGCCTCCTCTACAACATGCACCTGACTTTCCATTCTTCATGCGTCGATTCTTCTCCTCTCACTTGCACTTTGCCGTCTGGCGTAAGTGAGGAGGCCATTACCGGTCTCGTCGCTATCTCTGTCTGGAGCGGGAAAGCAGTCTATCATCGGCTTACGCCGGAGACTAAGAGAGGCACATCCTCTTGCATGCTCTTGTTCGATCTCAGCGTCCGCTAATCTCAGTTTCATTACTTCAAACTGAAGGACCGTCTCTCCGTATTGCACAGTATGCGCACTAGTAGTTTGCGCACCTGGGAATTTGCGCACTAGTAGTTTGCGCACCAGGGTTAAGGGTTAGGGTTAGGATTAGGGTAAGGGTTGGGGTTAGGGGTACCCTAACCCAAAAAGCGGTGTACAATGTACTAGTGCGCAAATTCTCAGGTGCGCAAACTACTAGTGCGCATTCTGATGTAAACCCTTGTCTCGGTAGGCGGACGATAATAGGCAAAATTACTGAAAACTATATTCAAATGGATTCTCAAAGTAACATAACATAAAAAGTATGGGAACAGTTCTCAAAAGACAAAATTACAGTGTTCTTATTTCTATCAGCACTAACTTTCATTTCGATTTTGCTTCTAAAATAGGAGGAAATTCCAAAAGGCGTTCGACTCCCTCTCCCGATGGACACAGATTACCTACAAAAGCCATGAATATTCAACAACCAAGTCGGCAGACAGATATTATGCCAGGTCAAAGTTCATCGCATTTGGAAGAAAAGCAAAGGTCACCGGTCAGTGAGGTTGAATCGGTTTTTTATTGGCTCTTGGAGCCGATAAATAGCTTAAGTAAGTAAGTAAGCAAGCAAGTAAGACGAAATTTCTAAAGTGCTGCCCGAAAGCTTGGCGCAGTGCACCAGCTTATTCACGAGCGCTCAATATCTGGGTGAAATCCATGGTCCATAATCCATAGTACGTGGTGGTCAAGGTTGTAGATCCAGGTAGGCAGCCTATCATTGTGAAGACCGATGAGTAGGAACCGATTCTATTTGAATCTATTCTTCCGACTGAAACAGGTGTCAATTGCATTGTTCAGTGGTCGGAGAATGTGGTGATGAGAAGGAATCCGCTGTTTGCATCGAAGTCACGTGACGAAGACCAACAGCCACCGATCATCATCAGCAGACGAGGAAAGCTTCGATCCAGTCTACCCGTTGTCATCTGTCGAAACAACTCTCTCGAAAGGCCCCTTGGTAATTAACCCCTCTCTTTGATTATTACTTTCGCTTTCTTGATTTCGCACATGGCACTCTGCACTGTGCTGTGCTCTGCCAACGACCGACATTCAAATGACCTTCACTTCAGTGGTCGTCGTGAGGATGACGATGGACAGTGGACACTCTCTTCGTTTTGCAGTTTCTTCCTGATCACGTGACTCTTTCTAAACGCAGGAACCGTCTTTCTGACGTTTCAAAATGAAACGAAAAGAGGAATTCTTCCGAACGAAGTGACGTCACTCAGCACAGTCTGGGCGCTGTTTGTTCGATCATTTCCCGATCAGCTGACCATGACGTCATTCGAAGGCAGAGGATGTCAGAGAATCTACATACTCAACAGAACAACTCAAAACTACGAACTACTCACCAATCTCAGGTAATAATATTATAACATCGACAGCATTTCGACGACCAAGTATTACACCTGCGTTATACTTCTAAAGCACCTTTGCAGTTGACGATTGAATCCAGAGTTCAACTTCACTTTCACCGAAGAGTCTCTTCAAGTATAAGGCCCTAGCGTCATCGCTTGGAACGACTGGCGAATGGTGAATGGAAGAGGAAAATGTGCTTAGAATCGAGTGAAAACGAGGCAACGATGATGCAAAATGGAAAGAAATTAAGCAGAAAAGTAAGCAATACAATATTATTAGGCCTCTTATATAGTCTCAGAGAAATATTAGGATGAAATAGAAGAATTGCCGACTCAATTGAACTGATCAATCGTCGTCCATCCGACACTTGAGAGCATCGACGCAGTTAATTGAAGCAGAGATTCTGTGAGAACCAATGAAGCGTCACTTTTGCTTTGGTTTTCCAGTCACGTGACACATCAGAGCGTTCTTCTGGTCCATCCATCCGATTTCCAGCCAATGCCACCTGTTAATCTATACAAGACGTCTTCTAGGTCGGTGGTGGCGCCATCTCACGACAGACACGACATCGATGCTCGTCTGCCTATAACCAACAGCCTTCCGGTAACAACTGTTAAGAGGATCTCAGACAACGTTTCCGTATTTCATCAGTTAATTACTCATTCACGTTTAGCAATAACTTTCGATTTTGACAGAAAAGGAGACGAGGAATACTTTCCATTTGCTGATTTTTCTTTAAAAAAGAGAATATTAACTTTTTAACCTATCGACGAAACTGACCGGTTAGTTTCCTGCGATCAATGGCATGTTAAAATCTTGTTTATTTATTTACAACTGACGTCATAATATGTGTCAGAGAGACAACAGAAGACGAGGAATTGTCATCGGTGACGAAGAGATAAGCAGAGTCCTTCGAGGTCAGAACTGAAGCGCCTCCTGTCGATCGAATCAGACACTTACTACAGCGCCTCGAGACCACTTCCCATTCGACGTCACTAAAATGCTAAGACAGACGCAATTCAATAGACTATTTATATTATTATTATTATTATTATTATTATTATTATTATTATTATTGGCTTTACGTTATTACGCAGCTCAAAGAAATCGCCAAAGCTACGATGAATTTCAAATTGAAATGCGAACTTTTCGACGATAGAAGTAATGCAGTGGAATTCCACTTAGAAAGATCCGCGACATGTAACGAACTAAATATCAAGAAGCCATCATAACGAATTCCCACTGTACTTGAGCAATTCGTTTGTGCGTTATAGACAACTGTTTGCCTCGATGTCACGTGATAACTTCACGTCCGAGAACTTCATCGGACTGTTCAACGATGTCCGAAAGATTGGACAGGGTCACGAGGTCAGTGGGTACATCGCCACATAACCTAGTCTCGTTTATTGAACAGGTGCTCTCCTGGTCTTTTCCTTTGACTCGCTGTCGTCTTATCTAATCCACTTCTTCTAGGCGCTTAATGCAACTCGACCTAAGACAATATTTGGACGAATTCCGTCCAGCTTTTTCTCCTCTGTGATGGAAATCGTATCTTAAGAGTCACAGATAAGCCAATGTAGGAATTATTATTGTTATTATTATTATTATTATTATTATTATTATTATTATTATTATTATTATTATTATTATTATTATTATTATTAAAGACAAGATTATTGCGGTGACTAATCCGGAGGAAGGACTGCGTGAACCCATTACAGTGTCAGACAGAAGAACAACTATAGTTCGAAATAGCATGCAGGTCATTAAGCGCTTCTTAAACGCATCTATAGAAATCAGTTATCTAATCTATGAACTGACTTTACTACATTTGCCTGTAGAGATAGGTTGGACACGGTGGAATGCAAGCTGCAGTCTTTGGAAAATATGTTTACTGGAGCAATGAAGCTTGACAACCAGGTGCGCTCTCGTTGCCACGACGGCCAGGTGCATCAATCGATGCAAGGTCTCAGTAAGTACCTGAATGACCTTTGCATAAACAGAATTAGAATAAAATTCAGCTGATTCGAAAAGTCGTGCAACGTAGACGGTGAGAGTGAGGGTGAGGGTGAGGTTATCTGGCACTGGGATGTGTGCAGCCATCAATGGCGACATGAAGCTCTCAGAGCAGATCAGTGTGTGATAGATTGTAGTCAACGCTTTATTTTTATCACAGAATGATAATGACGACTAACAGCGACGACTACAGATGCACTTCATTTCGTTGTCAGATCGGAGTGTCGACGGGCGCCGTCAGTTTCTCGGCCTCGGTCTTTGTCGTCGGAGGTTGGAGGCATTGGCGGAGGAGACGAAACTGCTTCGAAGCGAATTGAAAGAACTCGGAAGAAGAGTAAACGACGATGCTCAGCAGATGAAAGAAGTCAACAGGGAGACAACGCAAAGGATCCAGGCAAAGAACAATTCTGTCTGCACGTGATCCAGTTAAAAGCCTTATATGCGATGCATGCTTTATATCTAGAGTTATCTTACGCTAAACGAAGTTGAATACATGAAAGTGAGAACGAGAATATTCACCATTTGCCATTATTTAGGTCGCCATTGCATCTACGATGACGTCATTATCATGTCAAAGAGAGGATCTGAGCCGCGAGAAACGAGGCTACGAGGACCAGTTGAGAGAGGCAGACAGTCGAATGCAGTAAGTAGAGAGCGTCCGCCCGAGTTGTTCATCGTCGTCTCGAAAACAGCCGTAAGAATTTCTCGTGCGATTGAGTTGTTTGTTCCGAGATGGGCGGCTTCATTTTCGCATTTGCTTCCTGTTCTCTCGTTGACTGAATGTGAGTTTCAGGGTCCTAGAGACATCTGTCGACGTACTCGGACGAATCGCGGTCGGCCAAACGAATGACGTCATCGCATCTGAGGTTCATCGATTGATTCTCCTCTTGACGCAAACCCACAAATCGCTGACGACGCTAAAAGGTAAGAGCTTCCCTCGTGTCACGTCACGTGACTGCGGCTGAGTGACGCGCCATATCAGGCGACCATGCATGCAGGAGTGTCAGTCGTCTGAGTGACAGAACAGACGAGAAAGTGCTCTGAGAAGAATAAGGATGTCAATGACATCACTGTGTGAAAGAAGCTCAATCTGAAATTCTGCTTCGGATCCCATTTTCCATTTGTAATTTATAAATTCAGAACACTATTCAGAAAGCCTTAATATTGACTTTTGAAGCGCTCTTGTCTTTGGCCATCTAATGACCTACTAGTAAACACTTCTCAGACGCAAATGGAAAATTCGCTGCTTTAAACTCTTTTGTCGGCAGCTGAGCGGCGATGCAAATAAATCGCATTTGATGTTTTAGGAGAAATGCGAGTTTCTCAGGAGAAAGGAATTCCATGTTCTGAAAAAGTGATAGATTCCATGTCAGAAGATAACAGGTAAACTCTTGCATGGAATACAAGATCAATCGGCGCTACATAAGCTCTGACTCTATTTCATTATGCAGTTATATTATGTAGAACCACTTGGCTTCTTGTTTTCCTCTGTATTTGCACGTGAGTGAGATCTATATCGCTGAAGGTATAGGCCCATCTGGTGACGTTGTTTAGACGCGAATGTCGTGTGTTGTTGATGTGTTGTTCTTTTTGAAACGAAGGAACGAAGAAAAGATTCGATTGGAGAAATTGTTGCTTCGCTGTCGTCAATCGGCAAATGTTCTAACGACGATTAGAAAGTAAGTAAGTCAGTCGACCAACGTCGCATTAAACGCGTCACGCAATGCGAACGGCGTTCGAAATGTGCTTCTACGAACCTTCTAATGACGCTGAGACAGACGAACTATGCTTCTGCTACGCCAATGTTAAATAAATAATGCAGTGCGTAATACGTCATGCAGTGGTCAGGCCTCTGTTTCTAGAAGAGGAACGCAGTTACTCGGTACAACTAAGACGATCCGAATAGTGGGCTGGGCTGGGGTCTTGAACTCCCTCTGCATAGTCTGAACTAAACCCCAAAGGACTGAGGGACTGAGAAAGAATTTCAGTCGACGAGTTTCCAGGTTCAGAAACGGATTGCTATAAGCGACTGCTCACATTTTGTCGACGTTATTATTATTATTATTATTATTATTATTATTATTATTATTATTATTATTATTATTATTATTATTATATGGTTTTTAAAGCAATTTAAGTCATTCACAATGTAAAGATTCGTGAGCGCGGATCAAGTCAGAGACGAACAATTTGCCGAAGGTCGCCGCCCGCAGCGGCTATGGTCAGAATCGAACCCGCTACCCTCCGGTTAAGTGAAGGCATAGGCCTATATAGGCCAGCAGCGCCAGAGCAATTCTCTCTAGAGGGCGGCGCTTTTCTTCTCGGGGCCTGAAACTGAGCTGCTGTTGATGCGTAGACTGGTTGCCGATGAAAGCGGTCAAATCAGAGGATCACAACACAAGTCAGGAACAACAGAAGACAACTGGAAACCACTCAACAACACTCAGTCACAACACCTCAACGAACCATTAACCAGACAGGTAATAGGTATATATATATATATATATATATATATATATATAGAGAGAGAGAGAGAGAGAGAGAGAGAGCTTTGACACGACATGACATGACAGCTTTAATTAAGATCGATGATCTCTTTATTATTGATCAGTCGATGTCCGTCATTTGCGATCGGTTGATGAATATTTCTAAAAATGCCAAAGCGAATTCTCTGCATTCGTCTATTTTATAAATTAATTTTAAAGATAATTATTGAAGAAGGATTGAAAACGATGACGCCATAGGCGGATTTTATTAAAGGCTAGGGTAGGCTTAAGCCTACCCAACTAATGCCACCAAAACAAAAAAAACGTTTTTTCCATCAACACCAGGTCTGTCGCGTGCTGGATGGCACCCCAGACCCCCATGCTACCCTACCCAAATATTAAACTCTAAATCCGCCTATGGATGACGCTGTCTATTTCCATAATTCTTGAATTCGTTATTTACGCTGATCCGATCAGAGGATCCGGGCAAGAGAATCAATTGGCGCCACTGAAGCGGAAGCAATCCCATCATGCACAGCGTCAAAGAATACCGCAGTGCATCTCGGGACAGCATCCGGTCAGCCATCTTCTTTCTGGACGCAACAATCAACGTCAACAGCCTCAAGACCAGCACAGAATGGAGTCTTTGTCTTGTCAGAAATCACAAATCCCACAAAACAACAACAACAACAACAACAACAGGTCTTCACCAGCAGAGCCACCAATCCCCCGCTCACCCGCAAATCGTCACCGTCGTCGTCGTCATCATCATCTTCGTCGTCGTCGTCGTCATCTTCGGTGACAATTGTCACTCAGAGGCAGACGGATGACGGAGCGGATGTCGGGTCCTTTGCGACGAGTTCCAAAGTGGAAGTGAGGAAAGTTCCCCCGGAGCCTCCTCCGAGGAGGAATTTCACGCAGATATCTTGTCCGAAACAGTTCCAGCAACCGTGTGACGTTGGCCGTCGACATGTAACGCCCCAGCGATTCAACAGCCACAGGGAATCGAATAGACAGCAGCACTGAATTACGTCCAAAAGGACATGTTTGTCCTCTCAGAAGATGGATTGTCGGTGAGTTGGGAGGTGAGGGGTGGGAGGTGGAACAGCCGAAGACTGAGACGGATTCTGCCGAGAGAATCACCGAGAGTTACAATTTCTCCTTTTGACGTTTCTCTTTGTCATATTTTCAACCGTTGAATTACAAGCACACGAAGACACGCCATTGATCTGTGAAATTCAATGGCTTACATGCCTTATAATTATAAGCCATTGAATGTCAGTATAATAATAATGTGATTTTAAATGGTTTAGGAGGCTAAGTAAGCCTGTGTGAAAACCACTGATAATGATCGATCCTTTCTTAATCAATCACTAATTGTAATAATCGATTGATTTGCGTGTTTCCATTCGATGCATTTGACATTATTCAGAAATCTTTCTATCGTTTCATTGGACATATCTTTTACGAAGTTCGCATCAATGCATCTTCGCTTCAATTCTTATTTAATTTAACACAAGGAAGAAGTAGTAGTAGTAGTAGTAGTAGTAGTAGTAGTAGTAGTAGTAGTAGTAGTAGTAGTAGTAGTAGAAGAAGAAGCAGAAGAAGTAGTAGTAGACGAAGCAGCAGAAGAAGCAGAAGAAGAGGAAGAAGAAGAAGAAATAGTGGTGGTGGTGCCGTGGTAGTAGTAGTAGTAGTAGTAGTAGTTGTTGTTGTAGTAGTAGTAGTAGTAGTAGTAGTAGTAGTAGTAGTAGTAGTAGTAGAGGAAGAAGAGGAAGAAGAGGAAGAAGAGGAAGAAGCCCCTTCTCTATGTATACTGAAGACAGCGCGTTATTGGCTAAACACTTCCAGTGCCTTATGTTTGACTGTACATTGGACCGACGCTGTAGATGACGTCAGTGTCCTGCATTAAATCCTTCATGAAACCACTGCATGGGGCCAGACTACGCCCGTCCCAAAATGTGCCTAAACATGGTCGGCCGGCCTAAGAGAGATTAGGCTAATAGGATGGTCTACGGAGATTAGGCTAATGAGGCGGGGCTAACGAGTGGGGACGTACTTTGTGTTATCGTCAATTATTACAAACGCACGGAAGAACTCTTGACGTTTATAAATTTTAGAGAATTTTTGTCGACTTCTATCTGTGAACTTTCAAGTTCCTTTGAAATGACTCTTCAGAGACAAAAGTGAAAAGAATTTCCATCGCAAAGAACATTTTAAATCTGAATACAATAAAGGTTAATGAGATCGAACAGCCATTCAACTGACTACGAACATAAAACCTAGTACAACTACTTAAGCTCTTGCTATGACCTCAGTCGATTTAGACTGCTCCACTTTAATATTCCCTTGTGAAGTAATTATTAGGAAAATGTCCGCAAAAAACAAATGCTATTTCGTTTCAAAGGACAGCCAAAGCCCCTGCAGAGACTGAATCAGCGTCCATTGCCTATATATGGCCTACTGATTAGGCAGGCAGTGAACTCGTAGGCGTCGGATTTGAAACAGGAAGTAGAATTTTCTAAGGTCAGGATCTGCTTTAAAAAGCGAAGAGGCAACACACTCGGAGGCAACAGGTGCTCGGCGATTGAAATCTCTTTTAAATCGAATCTTTCTTCAACCGACAGACGACAGACGCATCGCGATTGAATGAATATATCTGCGAAAAGTTAAAGACGGAATCAATAAGTGAATCTCTGCGAATTGTGAGCATTCTCTTTCCTAGCTACGAAAATACTTTCCCCAGTGATTTTTGCCAATTATTTTCTTCTTCTTGGATTATCATTGAACTTGAAGAGACCATCTCTTCTTCTGCAATGTGGCAGAGACACCAATCGCCCTGCAGCTGTGCGTTCTCTCCTCCGGTGTTTCTGATTTCGGCGACGTTACTGAGTTTCATCTCATTTGGAATTTCAACAGCCGACTTACCTCCTAAGACAAGTCTTTTGAGCGAAGGTGTCATCACAGAAGAGGTTCCAGGCGATGCTCTCTGCTGCAGCAGCAGCAGCAACAGCAACAGCAGCAGCAACAGCAGCGCCCAGTGTCTTCGTTCTAATGGGTCATGTGCAGTGGACGACGACGACTCAACCATCTGGACTCTGAGTCACGGAGCGACTCACGCCGCACTCATCATTCAACTGAAATCACCGGCAATTGTAAGATTCATTCGCTCACTCTCATTGGCTAACTAACGATAGAGAATGGCGAAGATGTTCAATGGGTCAATAGGTAGGAGGTCATTCGAAATCATTCTCAGTTGAGATTGAGGTAAAAGTCACGTGTCTTCATATGATCATAGAACCAGCAGTCATTTAGAATAGGGGCCACCGAAAACAAAATATTTTGAATGAGTTTCCTCCAAGCATTTTTAATTTTGTTGACGCGACTTTGTGGTCAAACCCCCCGTTGGCTCTAGACTGTAAAAGTTTAAGTAAGAGGCGAGGACCTTTTTTTGCTTGTCAGCTAAAAATCTAGAGATCATAACTTTTTATTGCTTGTCAGGATTTTTGCAAAGTTGGTCACGGTCAAAACCTAAAACCAAACCCCCTTCCGGAAATCCTGGCTACGCCACTGCTGTTATATCAAAGCAGCTTCAAAACCCAAAGTCATTTACATTTAGGCCAATATAACCCGGTAGCATTTTGCCCATTTGAAATGTCGATTACAGAAAAAATTGAGTCGAATCCTTAAGCATCTAGAATTCCTGTCTGCCCAGGAAGGAGACTGAGCGATGATGTAAGAATATACTACCACCAATTAAATGGCAGAGTAAGACTTTCGAATGTACATGTATACATGCAGTTTTAGAAATTGTATTCTACGGTCAGCTAAAGAGCTGTGCGGTTCTATTTGAAATGACACTACAGAGCCCTCGTGTCGTATATTTTAATCATGGACCTCTGTTTGCCGACGACTTCAAATCGACTGCAAAGGTCGCCTCTTAAACGACGCCCGCACTTACGACGAAGAAGCTAAAGCGAAGTGGATAAGAGTTAATTAATAAGACGGAAGAAGCGCTTGCGATCATTGCTATTATTTTTAAGACAATTTATAGAGCGCCGAGCGAAGTCTAAAGTCAAGAGCGCTTAACTGGGGATGTCATGCAGAGGAGTTAACGTCGAAACTCAATTGTCAATAAATTAACCAAAAGATAAAACACTCGATATCATCATCATCATCATCATCATCATCATCATCATCATCATCATCATCATCATCATCATCATCATCATCATCATCATCATCATCATAATCATCATCATCGTCATCGTCATCATCATCATCATAATCATCATCGTCGTCGTCCAAGTGGACTTCAGTCGATTCAGGAAGTTCACTCACTTACTCGCTGACTCAACGGCCGCCTTTGACTGAACCAGTAGCATAGTCAAGGGTTGGGGGTTAAACCCCCCTTGGTTGGCTGGTCAAAAATTCATTTTATCGCATATTATTATTCTGTGCTGAAGAAAGCGCTACAGTGGATATGTGATGAAGTCGTTGGATAATTTTGAGCTAAAACGGAAATCAGTTCAATTGATGTTTCCTTTCTTTTCTGAACTATTATTCTATAAGTGAATGTCACTATAGTGTTGCTGTTTTTTTTTTCAAATTCAAACTCACTCTTATACAGAATACAAATAAAGTGTCGTTGTATTTAATTCTCTGTAAAGCGAAAAAAGGGATAGCGTTATGTTTCACTATTTCCCGAGTACATTTTTCTTGCTACTTCACCTGGTATTGCATAGTATGCGCACCAGTAGTTCGCGCACCTGGGAGTTTGCGCACCGGTAGTTTATGCACCCGTTGTTTGCGCATCTGTAGTATGCGCAACAAGTTAAGTTTCAACGGTTAATAACAATGCGAACCGCTGGTCTCTGGCCTAGGGGTCGTCCATAAATGACGTAACGCGCCTCGGGGGAGGGGTCAGGAAATTTGTTACGAAGTGTGACGAGGGCAAAAAGAAATGAAGGCACGGTCAACTACCACCCCCCCAAGGATAACTCATTATCGGGTTAGGGTTATGGAAACAAGGTATTAAGACCTCCTCCCCCCTCGTCACACTTCTTAACAAATTTCCTGATCCCTCCCCTAGACGCGTTACGTCATTTATGGACGACCCTTAAGCCAGAGACAAGCGGTCAAGCTATAAAGGAAAGGCTATAAAGGAATGCAGGGTATTTGTTCGCGTTGTTATTAACCGTTGAAACTTAACTTGGTGCGCATACTACTGGTGCGCAAACTACTGGTGCGCAAACTACTGGTGCGCAAACTCCCAGGTGCGCAAACTACTGGTGCGCATACTATTGTAAACCTCTCACCTCTCTCCTCAATGGTCCTTCGAAACCAAGTTAACCAACCACCCCCTCAAAAATCCTGGCTACGCCACTGGGCTGAACAAACGTCAATCAACGCTGAATAGTCGAAACACTAGTTTTACAATGAGTTTCCACGAACATTCCTTACTATTACAGACACTCGTTTGAAATTACCAACTGAGTTTTATTAAGAGAAGTTTTCTTAAAGCCGCTGATAGTTTTTTTCTCATAATTATTCCCTGAGTGATTAAAAGCAATGTGTATAAGCGTTTCGAACTCTTTAATATTCTCCTGTTTTTGAGCATTTTTGAGGGACTTTCACTGAGATGAAAGTACGGTACTCGCATGACGCGTTTGAATCTCCGTCTGCTAGTAACCAGTGGCGGCTCTAGGATTTGGCAAGTGGGGGGCCGTTGGGGTGGCAACTTCTAATCATGGGGGGCCAACCATTTGTTGTTTAATGTATGTAGCATTAAGTATAGGGTCCCAACTGGGGGGGGGGGCAGGCACTCAATAGGGGGCACGGGCCCCCTGACCCCCGGTGGAGCCGCCACTGCCTGTAACAGAAATTGGTGGTCAAAATAAGAAGCATAGATCCTGGAATTAAAACGTCAGTCAAGTTCTAAGATAAAACATGACAAGAGCCATCGGCTGTTTCTGATTTCGCTGAGCAGGTGAGTGACATTTCGGTGACACTGAACGTGACGAGCGTCATTCCGACGTCAATCATCTTGACGGCCTCTAATTCTACGCCCACAGATTCCGTCGAATGGAAGGTCTTCGTCAACAGAACTTGTCAACCGACCGACGACTACCTCAGGAAAAAAGGAAACGACTATTTCGAATGTCAAAGGTAAGTCATTCGAACGCAAGAAACTCCGTTTGCACTTTAAATGGAAGCGTTGAGCTTCGGCGACAGAATAAAACACTTCAGTCGAAGAACGAATTAAGAGTATTTGATCGTTTATTCAGATGATAGACACAATGAAAGATCTCAATAATAACACACTCGTTTGCCAAAGACTTCTTCTTTCTTGTCACGGGGCATTTCATGAGCTCACCAATGGCATCATAACTGAAGACATTGCATTGAATGTGAAGGAGCCCCTGAGCGGGGCCGTTTGTGAGGAGCTTTTACCGATTCTAAGCGAATGAAGGTGTTTTGCAGGTGGATTGGTGAGACCGTAAATGCGTCCGTTCCAGATGGATTGCTCCGCATACAGAATGTTTCCGGTCACTGGATTTGGTGGAAATCATTTCGGGAATTTCGCTTAGAAATCGTCGCCAGTGACGTCGACTACGATTCATCGGATCCCAGTGACGTCATAGAAATCGCTGGCGTCAGTCTTTTTGGATGGTACGCCGGCATGTGACGTCATCGCATCGTCATAGCGTTGAAACGGATTTTAAAAATTTTGTATGAGTTTGAAATTGCCTCCATGCGTTCATTTTCCATAGGACACGGCTTCGTAAACTGTTGAGTTCTGTAAAAGCAGGTGTGAATGTTGCATTGATTGAATTGCAGGTATGAACCGGATGACAACAGGTGCAATTGTCATCCCCTTGGAGTCACCGACAGAGATCGTCCATGCACTGGATCCAGTTGCAGCTGCAGGAACGCTACAAGAAGCCAAGAGCAATGCGTCAGTTTCATCCATTTTTTGGCGACATAGATACAGCAGGAGCACGGCATCAGAATAAATAAATAAATAAATAAATAAATAAATAAATAAATAAATAAATTAATTAATATGTTAATTTTCAATCAACGTTTCGATTATTGGAAATGGCGCCAGTTAATTTCGTCGCTCTAATCTTTGGCTCCGTTTCTTGTGCGACGTAAGAGCTTCATCCGCAGCAGAACCAGAGCCAGAGTAGATAGATGGCTGATGCCGAAGAAGCAACTGGATGGTAGAGGGCAACGGTCAGAGACGACGGTTAAGAGTTTCAATGAAGAGATTTTCAAGTGAGACATTCTATTTAGCTCTTATTCTCCTGTGTTCTGCTGCTCGTATTAGGAACCGCAGGTGGACTCTTTTCTGCCCGACTACGGTCCACTGTCAGGTGGAACCACTGTCTTCGCCAACGGATCTTACCTGGTCAACGTCACCAGCATCACAGTCGCCAACAACACCTGCACAATTGTACGAAGGTAATCAGCAGCAGCAGCAGCAGCGAGAGATCTTGTTCAGAAGAAAGAATAGGAAATAAGAGCAATGCAGTTTCTTTTGGTGTCAAACAGAGTCAGATGCACAGCCACAATCAGTCAGTTGTGCAAGAGTCAGACAACCAGTAAACGCGCAAGTCAATTAGTAAGTAAGTAAGAAAGCAAACAGATAAGAGCGAATGGTTGTTTTTGTTGAAATGTCTTAATGTGATTGGCGATTGCTCTGAAGTCGAAATGAAAGTGAAAGCGCTGAGTGATATTTCAGTCGCGATCACGTGATCGAGTTCAAGAGCGGCGGAGGGGAGATCGATGACCTCGGACCACCCTCACTTCCGGTCCAGATGTCCTGGCAAACACCGGAAGTAGTCCGGGCGCTGGTGATCGCAGACACGGAGTTCACCTACAAACAAGATCCTTCGATAGAACGAATCTCACCTCTGGCTTCTAATCAAAGGTTGGCGTTCACTTCATCCTCCAGATCACGTGACTAACGTAGTCTTTCAAAGCACAGTCTTTCAGGCAGCACTTTCTGGTGTACTTGATACATGTATAGGTGCACTTGATACATGTATAGGTGTACTTGATACATGTATAGGTGTACTTGATACATGTATAGATGTACTTGATACATGTATAGGTGTACTTGTTTCTGCGTAGTTAAAGACGTTTGATAATTTTGTTGGCTGTTTTGTGAAATTATCAGGATGCCTAAAAGTCACAAAATCTATCACAATTATATTTTAGTAGAAGTTATCAAATTGTCTTTTCTTTTCAGGGGAGGAATTCCGCAGACAATCTACGGAAGAAATCTAGACTCAGTTGCCTATCCCTTCATAACAATAGTCGTTATCAATAACAACGGTATTCCGCCACAATACAGGAATTACACGACCAACGACTCACTGCTCCACCGCGGCGATGAAGTGAGCTCTCTCTCTCTCTCTCTCTCTCTCTCTCTCTCTCTCATCTCTCTCTCTCTCTCTCTCGATCTCTCTCTCTCTCTCTCTCTCTCTCTCTCTCTCTCTCTCCATCTCTCTCTCTCTCTCTCTCTCTCTCTCTCTCTCTCTCTCTCTCTCTCTCTCTCTCTCTCTCTCTCTCTAGTTGCCAGTTTGCCATTAGCCTAATCAGACTTTTCCAAATCAAATTATTAACCTAAACGGTCGCATCGTTGAATAACGATACCATATGGAAATGTTCTTCTGTTTCACAAGCGTATAGTTAATTCGTTATTGATTCAAGTGTCGCTATTTTCCAAACGGACTTTTGACCTTACAACGGTCTATTGCTAATTCCATCGAATTGATCTTCTTTCTAGTTTTGCCGACATGTTAACAGCTCAATCTTGGAGTGCATCGCTCCAAGCACTCATTCAATCGTAGGCTCCGACTACGCAGCTTATCTGACCGTATCTCTCGATATTCCCAAATACAATGATTATCAGAAGTGCTCTCAAGAAATCCTGGACGGAAACTGTTCGTTCAAAGTGGAGGCCGATCCAACGGTAGTCACTTGGAGTGAAGAGGAAACGTACAACTATTACAATGGACAGAGGAAGTTTGACATAATGGTAGGTCGAAGTTTCACAAACTTTTAACTTATTTTTCCAAATTTCGCTTTTTACCATCTTCCACAGCAGTATTTACGTTAAGATTAAAATGTATTTTAACATATAATGCTACAACTTCATTTCATCGAAGGGCTATGGGTTCTGCCAAGGCGTCCCAAAGAAAGATCACGTGGTCAAAGTTGGCGAGATTGGCGTCGACATCGACTGCAGTCAGTACAACTGGATCTCCTTCTACCCTCCTCATCCTTCGAATTTCCCATCAGTAGACGACGCAAAGGCCGTTTTGGTGAGTTAAACAGAACAACCATAGAGACTGTTGAATCTGTCAATAGTACTACTACTACTACTACTACTACTACTACTACTACTACTACTGCTACTGCTGCTGCTGCTACTACTGCTGCTGCTGCTGCTACTGCTGCTGCTGCTGCTGCTGCTGCTGCTGCTGCTGCTGCTGCTGCTGCTGCACTGCTGCTGCTGCTGCTGCTGCTGCTGCTGCTGCTGCTGCTGCTGCTGCTGCTGCTGCTGCTGCTGCTACTGCTGCTGCTGCTGCTGCTGCTGCTGCTGCTACTGCTGCTGCTACTGCTACTGCTGCTACTGCTACTACTACTACTACTACTACTTCGTAGCTCTGTTGGTGTTTGGTGTTGTTATTCGCTAGATGGCGTCTGTTTCAGTTGACGGTCGGTTATTACACGGTGTCCGTGGGGAGAATCAGATATTACGTGAACTGGATCGACAATCCATCGAATAGGAACGGTCTCATAATAGGATTGGTCTGTGGAGTTGGGGGCGTGACCCTCCTCGTCATCTTCCTTCTGCTCTTCTGCCGTGCTTATCGAAGAGGTCATCGAACGACCAGCGCCAACGAATATCACAACGACATCACAGGCAGTGAGTCAGATCTCAAGTAAAAAGTCTCCTCTCTGCGCATTCTTCTGTTATTCTGAAAACGCTTTTTAAGGGACTTTATATTGTCGCAGAACGGTTCACGTGACATCGCGCAATGCTTTCCAGACCAATCCACATAATTTGTGTTATTCCTTGTTTGTGAACTATTAATTTTGATGCTGTGCTTGTCACGAATAAGGATCATTATAATGATGCATCTAATTAGCAGGGCTGGGCCAGCGGAGGTTAGGCCCCACCCCTCCCCGCCCTGTCTAACAGCTTCAAATCATTTGGACTGTAGAGTCTCTAAAGATTTGTGGATTTGATTCTTGTTCCTGTGTTCCGCTTCTTTGTCCTCCAATCAACAAATAGCAAAGCAGAAGTCTTATCATTAGACAGATGGAGGCAGTTGTAGTAGAGGAATTAAACGGAGCATTGTCGTACTTAGTACGTACTACTACTTAGTACTTAGTACGTACTACTACTTAGTACTTAGTACGTAATACTACTTAGTACTTAGTACTTAGTACGTAATACTACTTAGTACTTAGTACTTAGTACGTAATACTACTTAGTACTTAGTACTTAGTACGTAATACTACTTAGTACTTAGTACTTAGTACGTAATACTACTTAGTACTTAGTACTTAGTACGTAATACTACTTAGTACTTAGTACGTAATACTACTTAGTACTTAGTACTTAGTACGTAATACTACTTAGTACTTAGTACGTAATACTACTTAGTACTTAGTACGTAATACTACTTAGCACTTAGTACGTAATACTACTTAGTGCTTAGTGCTTAGTACGTACTACTACTTAGTGCTTAGTACTTAGTACGTAATGCTACTTAGCACTTAGCACTTAGTGCGTAATACTACTTAGCACTTAGTACGTAATACTACTTAGTGCTTAGTGCTTAGTGCGTAATACTACTTAGCACTTAGTACGTAATGCTACTTAGCACTTAGTACGTAATGCTACTTAGTACTTAGTACGTAATACTACTTAGTACTTAGTACGTAATGCTACTTAGTACTTAGTACGTAATACTACTTAGTACTTAGTACGTAATACTACTTAGTACTTAGTACGTAATACTACTTAGTACTTAGTACGTAATACTACTTAGTACTTAGTACGTAATACTACTTAGTACTTAGTACGTAATACTACTTAGTACTTAGTACGTAATACTACTTAGTACTTAGTACGTAATACTACTTAGTACTTAGTACGTAATACTACTTAGTACTTAGTACGTAATACTACTTAGTGCTTATAGTAGTTACTTGTCGTTCTGTGTTTCTAAGCTTCTCATGCACCGCTGCCCATCCTCGACTATCTGTGTCAGGAGCTGAGACTGAAGGTGGAACGATGTCTCGTTCCGATTGAAAGGGTCGAAATCGATTACAGGACGGAACTGGGCTCAGGTGAACACGAAGAGTCTTACACGAAGACGACACCTTCGATTCGTCTTAGGACCGATTTCCTTATTATTTACTACCCCCTGCACTGTTGTGTCTAAATGCGCCTAAACGGATCATCCGAACGAGTTCTTAAAGCGCTTGAAAATATCTGGCTAGGTCACAGACAAATCTGGGGGAAAATGAAAGTGATGGTTAAGCCCACGCCCCAAAGTATAGTGAAGCTTCTTCACTCGTCAAAAGTGAGAACTCTGCAATTGTCCGATCCAAATGCAGTCGTTCAGTCGGCGCCTCGTTTTCAGCAAAAAAGCAATTGTATTTCTGAGAGCGTTTTTTGTTTTTGGCAGACGTTTGAATCTAGTTTTAGCGAAGGGTTAATTGTTCGATGGTTTGATTTAGGAAATTTTGGAAAAGTTCACCCTGGAATATTCCAGAGAACAAACGGAGAAAAGGAACCAGTGGCGGTAAAGACACTGAAATCAGGTAACAATTCAACAGGTAAATTATTTGCCACGAATAAGGAGACGCAACAAGGGTCACAGTTATCCTCTATGACGTCATTCGCTCCGTTCTAATAATTATCAGTTTCAATCGCCTGTTGAGTAGCGTTTTAGCGTTCTGTCTGATATCCTCTTTAAAATCAAGTTCATAATTTCAAAGACAACGATATAGGAATTCGAGTGAAAAGCGGAACAATAATTCGTCTGAAACGGAGAGATCCATGCACATGCGCTGATGATGATAGTCTTCGGCCGCAGAGGTGTGCGCAGCTGAGGCCAGGTGTGTGGTGTATTGAAGGTGTCCTCGTGACGACCGAAGACAAAGTGAGTTTCCTTGAAGAAGCGACCATCATGGCTGACTTTGAGCATCGTAACGTCCTTTCTTTGATCGCCGTCATCATCGACAGAGACATTCCTTACGTCATCCTTCCTCTCATGGAAAACGGGTCGCTGAGGGATTTCGTCATGAACACTGACAGAGTATGTCAGTCCAGATAATTCTAACAATTGACGTTGGTCTATAGGAGCGTTTAGAGCTTTGCAGCGTCATTATACTGAGGCCATCTGAATGGCCTTTAAGAGTCTGACCATTTTGCTAAACATTAGAAACGGTGCATGCGTGTGCAGTGGCGGCTCCACCGGGGGCAGGGGGGCCCGTGCCCCCCTATTGAGTGCCTGGCCCTCCAGTGGCCCCCTGTTGGGACCCTATACTTAATGCTACATAGATTAAACAACAAATGGTTGGCCCCCATGATTAGAAGTTGCCACCCCAACGGCCCCCCCACTTACCAAATCCTAGAGCCGCCACTGTGTGTGTGTGTGTGCTTAGCAGCTGCTCCGCTGTGTTGCTATTGAAGGTCTTCACCGTCTGTGACTTGGTTTCCTATGGTCTACAAGTGGCCGATGGAATGAAATATCTCGCTGCAAATAAGTTCATACATCGAGACATCGCTGCAAGAAACTGCATGTGAGTAACAACGGAACCGATAAGACGATACGACGACGGTCACGACGGACGACAATTGCTCTTCTCTCTCTCGTGGCACGGGGTGATGGGGAATGATGGGGGGTGATGGGGGGGGATGAGTGGACGCAAATGCACGCGCTTCGTCCATCTCAACCACCAGAAAGACTCGGATATGTTCCTATTCATCGAAGCCCGCTGCTGTTTCCATTCAGAGAATGGCTCATCAAATGGCTAACAGCTTCCCGCGGCGCTTGCAGCCAGCTCCTTTGAAAATTCAAATGCGTTTAAAAATGTCCCTAAAATGTCCAAGTTACGCAATAGAGAATACCACAGGCAAAATTCTGAATGCAAGAACTTTTGATATACAAGAGATAGTGCCCTAATTTTTGGAAAAAACTTGATTAGCAGGTGCTCTTCACTTCTCTGTCAAAGGTGCTAGCCATTCACACTTCTGCCAATACCATTCTCTGTGGTTTAAAAATGTCCCTAAAATGTCCAATTTGTGCAATAGAGAATACCACTGGCAAAATTCTGAATACAAGAACTTTTGATATGCAAGAGATAGTGCCCTAATTTTTGAAAAAATTTGATTAGCAGGTGCTCTTCACTTCTCTGTCAAAGGTGCTAGCCATTCCCACGTCTGCCAATACCATTCTCTGTGGTTTAAAAATGTCCCTAAAATGTCCAATTTACGCAATAGAGAATACCACTGGCAAAATTCTGAATACAAGAACTTTTGATATGCAAGAGATAGTGCCCTAATTTTTGAAAAAATTTGATTAGCAGGTGCTCTTCACTTCTCTGTCAAAGGTGCTAGCCATTCCCACGTCTGCCAATACCATTCTCTGTGGTTTAAAAATGTCCCTAAAATGTCCAATTTACGCAATAGAGAATACCACTGGCAAAATTCTGAATACAAGAACTTTTAATATACAAGAGATAGTGCCCTAATTTTTGAAAAAACTTGATTAGCATTTGCTCTTCACTTCTCTGTCAAAGGTGCTAGCCATTCACACGTCTGCCAATACCATTCTCTGTAGTTTAACTCTATACCGTAGAGCTATTAATTACTGTTGTGTTAATAGGATCGATGGGAATATGGTTGTGAAAGTGGCGGACTTTGGTCTGGCAAAGGACATATTCGAGAAGGACTACTACAGACCTCAGAACATGCGCCCTCTGCCGATCAAATGGATGGCCGTTGAATGTCTAGCCGACCATCCCAAGTATTCCGAAAGCAGCGACGTCGTAAGGCATCATCATCATCATCATCATCATCATCATCATCGTCGTCGTCGTCATCATCATCATCATCACCACCATCATCATCATCATCATCATCATCATCATCGTCATCATCGTCATCATCTCAGTAACTGAGAATTAGTTTTAGAATGCTTTTGCTAACAGTAATTGATAATTTGTATAGCGCCATATCTCTGGGTGTTGGCTATAGGTTACTCTAGATGAGTAATGATCGTCTGCTGTTTTTGCTTGCAAGTGGTCGTTCGGAGTGTTGATGTGGGAGCTGATGACGCGTGGAAAAAAGCCATTCGACGGCGTCGACCCACGTGACCTCAGGAGACTTCTTCTGGAGGGAAATCGATTACAGCAACCGCCCCACACTCCCCCCTTCGTGTACGCAAGTACAGTTTAGTTTCATCGAGATCACGTGACTAGCGTTCGTCGTCATTAGTTTCTGTGCGTTTTACGACAGCCGCGAAATAGAGCGAAGACGGAGGGAGTCTATACAGACCTAATAAGTAGAAGTGTGCTTAGCATTTGCATCGGCCTTTGCAGTCTCTCACGAGCGCCGTTAAAACTGCTTTTCTTGTCGTTCGTCGATCGACGTAAAACGGTCAACTGCATGGTCGTCGATTCTTTCAGATGCGACTTGATGTCCAGATGCTGGGCGGAGAATCCGGAAGATCGGCCAAAGTTCGAGGACATTGTCCTTGAACTCCGGAAGGTCGTGACCTTCGCCTGCTGTCCATCGTCATCGAACGCTGACCTTGTCTCATCGGCTCCGCTGCCGACGGACCCACCGGTCGACTACGACAACGATGGCCAAGATGGCCGCAAAGCGGCGTCCTACCTGGAACTAATGCGAATGTCGGTGCTCTCCAGCAGCCAATAGGATGCGAGCAAACTTGGTCTTATAATATGATGTAGACTCTAATAAACTAGGTCATACTGCTTCGACGGACTATTGCTCGAAATGCAACACTTGAGTCTACAACTAGGGGTGTAGCGATGGGGGGAGGGTATACCGGTATATATACCCCCCAAATCAGTCTACCGTTAAGTTTTTTATGTGATTTATATGTGGTTATATGTGGTTTATATGATTTATGTGGTTATGCTTAAGATTTATAGCCCCAAAAATATTTATACCCCCAAAATCAAAGTCCTGGCTACGCCTCTGTCTACAATGATGTCGTTGGCCTAAACCATTCAACCAGTTGTAGACATTGTTGTTGTCGCAGTTGTCAGGAACTTCAGCTCACACGAGAATTCCATTTGGCGTTTGGTAACTTATTAATATTTAAATATAATAAGCAAACAAAGCGACAAACAGTTGAACTGGCGATCGCACAGCGGATGAATATCAACCGACAATGTACTCTCCAATGGTTCGCGAGTCGGTCGCCAGTCGCTGTAATTAGGTGTGCGTCTGTAGACGTTGATCCGAAGCGTTGACCTCTCTCTTCCTCCAATTTTAGAATTCCAAATCCAAACTGAACACGGCGCCCTCCCTACATCACTTCGAATCGGTCAACTGTTAATTACCAAATTTTTTATTGCAAAATAGTAGATTACAAGTTGGAATCCCACATTTTTGTCGTGAGATTGCATCCGTTTTACTGCTCATTGTCACAGTATCCTGTTGATCGAGGACGCGATGAAACGAGTTGAAAGATACAAGAAAGTAACAGTTTCCGATTGCCAGAGCCAGTGTTATTTCTAGGATTTTGAATTTGGGGGTGTCGGGAAAATCTGGAGGTGTCGGAATTTTTAAGTCTCTGCCCGTAAAAGACTGACAAACCTTAAAAAGTCTCTCAAAAACCTCTGACGAGCCAAAAAAGGTCATCCGAGAATAAAAGTTGGGAGGGGGTATCCTTCTCCATGGGGGGGTGTTTTGAGCTAATTAGTATGCATTTTGTATGCATACCATTGTCGCATTACCAAATTTGGGGGGGGGGGTCGACCTCAAATTAGGGGGGTATTAGAGGGGGTGTTAGGGGGTGTAAAAATATCCCTGGTCAGAGCAGAAGACGAATGAGGCAAACCAATCATTGGATTTTAGACGAAAATGCTGCCGAGAGATTTCAATATCTTAGGTTTAACATTCATTTGTGGATAGCATACAGTGAATATTTTGTTCAGTTTTAAAGGAAATATGTTTTGTCATCTGCAGCTAATGTGATTTTAATGAGAATAATTTGAAACACAAGGCTGTGGGAGTGGTTTCTAACACAGGAGATATCCTATTGAACTGCCTACAACCAATTTATTATTATTATTATCAATTAATTAATTACCATTGCCTATTAATTACAATCAGTGGAAATTATCGGAAGCTATCACCAGATCACCACCAGATACACCAGATACGAACGGTAACACGAGAGAGAGAGAGACAGACAGACAAACAGACAGACAGACAGACAGAGGAGAGAGAGAAAGAAAATCGACACTTGTATCTGATGGAGTAACGTACTGCGTTCTACTCAAGTGACTACGGGGGAGGTGCTGATGAAGAAGATGGTGATGGCTGAAGTTGTATCATTTCTTTGAATATTGAATATTACTCGTGACTTAACTCAAGTAACACTGCAGTGGGATAGCTTTTCGGTCATGCGACAATTGTGCAATTAAATAGTGCAAATGCAGAGAGAGAGAGAGAGAGAGAGAGAGAGAGAGAGAGAGAGAGAGAGAGAGAGAGAGAGAGAGAGAGTCCACAGTGGTTTTGCTGAGCTTCTTGTTGATACTCAACATTTTCTGCAAATGACTAAATGACTAATGACTACACAACGTTTCTCAAAATGAATGCCGACGGAACACAGTGTGGAGAGACTAAAGAATCAGTGGCTGGACGATTTCATTCACTTTACGCAGCGTCATCCAAGCCCTGGAAATTAACAGTGCTCGACGGCCACATAGTCAGCTGGCGTTTGCTTCTCAGCGCTCGCCAAACGGAAAGCGATTTGCGATCAAAAGTAGACCGTCAGTCAGTCAGTCGTCAGCGCTATACTTCCTGCTCGCGTAGTCTCAACCGTCTATAAACAGGATTCTCTTTAGGTCCGCTTACTTAGATCCTGAAGAGCGAGAGAGAGAGAGAGAGAGAGAGAGAGAGAGAGAGAGAGAGAGAGAGAGAGGGGAGGGAGGGAGGGAGGGAGGGAGAGGAGACTTGAGCTCCTTAATTTGCCATTTCCAGCGATCGTCGTGAAGCGCTAAGAGCAGCAGCAGCAGCAGCAGCAGATATCGTCGATGGTTCAGTTGGGTTGGAGGACACAGTGGCCGAAGGACGAACGGTTCAAGGGCGTTGGCAATTAAGTCAATTAGCGACCGTAATCGTCAGGTGGCACTCTCTCTCGTGTAACATAATGTCATCGATTAATGTACATGTAACATGTAACATCTCTAAACATCTCTGTTTAGGGACCATCCATATATTACCCACGCAAAAGTCATATGTTTTGACTGCTCCATTCAGTTGCACCCAGTAGAATTTTTGGACCTCGACCCTACATGCCTACGTGCAAATTAGCTTCTCTACCCCACCCACTCTGTTTGAAAATCTCAATTTTTATCCAGAGACACAATGCAGACGATGGACTAAAGTCAGGTCGGTAAAATCAATGTCCCATGGGTCGTCCCTTGGCTGCAGGGGAATGGGTCAGTGCTCTCCATCGCGACCTCTAGTAGACGGTCTCCAGAAAGACCGGTCCACGTCGGACGTCGTCTTGTCCATCCAGCATATCATCGGCTTCTGTTTCCTTCAACAAGTCCTGCTGTTACCCTCACTGCACTAGAAGCTGTCACAGAAAAAAACAGCAAAAAAATGTTCGACAACGAGTAGAGTGCAAACGCGTGAATAATAATATTTTCGCGACCCATTTCCCTGCCAGTGAGAAAGCTATTGCGTTCAAATCTAATGTTTGCAACTTCAACCGGTCTTCTGCCTACGCGGTTGTTTTGAATTGTCACATGGGCGACTATATATATATATATATATATATATATATATATATATATATATATATATATATATATTGTGTGTGTGTGTATGTGTGTGTACGCATTCAGTCAATACCCTCCTCTCTCGTGCGCATCCGTGTGCAAAATTTCCTAAATCCAATGCGTACGTAATATATGGATGGCCCCTTTGTGCATTTGTAACGGAATCTTCTTCTAAGTGTTGCATCCATCCGGCCTTGGCTCTGTAGAGAGCTCTGGGGAGGACAACCATGGCCTGATGAGAACCTTCTCGTCCTTTGTAAGCTGAACAATGGGCACATACAGTCAGTGTGATTCCCGTTAACTGAAACTGAAACTGAAATATCCGTTAACTGATAAATAATAAATCCGTTAACGGGAACTGGAACTGGAACTGGAAAATACGCAAAACTGCAACTAAAACTGAAACTGGAAAATAAGCAACTGAAACTGAAAAATCGAGTCATATCAGTATCGTTTCAGTTTCAGTAATCTGAATATGGTAGGCGAACATCAGTGCAGTTGTGTGTATGACAGGCTGGCTATTGATCTATTGTCCACACGTAAGTGACGGTAAGTCAGTACTCAATAGTCCAGTTGTTTACTGCTCGCTCGACCGATTGCCGGCCTGGGCAACAGGACGTCACGTCTCCCGCAGTGACAGTAGTTATTTGGCCCCTTAATTGACGGTATTCGTCCAAGACTGTTTAATACTGTAAGGCCTGCACGGAGTACACGCTGCTTTGCTGATTGACCTACTTTAGCAGAGATCGGGACTCGATGCAAGTTCCAACTTTATTGTATTGTTTTGTTTGTCGCTGGTGACGGTCTAGTTCCCTGCGCATTGACGTGACAGTTGTATAGGCCAACTAATCAAATATTATAGTAACATTTTAACAATGAGCTTTAAGGTAACCAGTGGCAGTCAAAAAGAGAGTGTGATTTGGGAATATTTTCAGTATGATAAGATTGCCGACAAAAGTAAATGTCTTGTTACTGTCTAACAACTCGCCCTGTGGAAAGTTAATTGCGGGCAGCAATTCAACAAATGTTAAAAGTCATCTAGAGAGTTGTCACAATGCTGCATTTGCTGAGTATCGCGAGAAAGAAGCCAAAAGAAAATGAATGATTAATGTAAGCAATTTATTTACTTAAGTTATGTATGTAACTGGTATGATGCTCTGTTAGAAATTAACCCATTCACAAATAACTTTGTTTCTACTAACTTTAAACTTCACATGTGTAATGTAGAGACTTTCAGGCTGTGTGCCCTTATAACCAGTTGAATAAAAATGAATATGAAATGTCAAATAAACGTTGTGCTGTAATGCTACTGTTGCTACAGTATTTAAATGTAGGGCTTTCATCCTATGTCTGCGTTTGTATTAGAACGACTAAAAACTGGAACTGAAAAATACCTGCAACTGAAACTGAAACTGAAAAATATACAAAACTGAAACGGAAACTGAAAAATAGTTTTGCAAAACGGAACTGAAACTGGAACTGAAATATAATGAGCAACTGGAATCACACTGCATACAGTTGGTTAGACCCTGGTACTGTATTGTCAGTCAGAGCGAAGTCAAATATGGCGATTATTTCTCGCTTCCTGTTTCCCGATATTCTTTGTTTCTAATGCACAACTGTTGCTCGAATGACTTTGTGTCAAGCGCTTGCATTTGTTGCGTAATTAATGCCCCCAGCTGTGATAATCTGTCCATTTTGTGTGCAAATGCTTAGCTGCCTCAACACGCCCTTTGGTTAAGTAATAATTAATTAGGCCTAATAGAACTAACAATCGCGATGATAATCGCTGGCGTTGGTTAAACACATAGTCTCTCTGCGTAAATAGAAGAGTCCAGATTTTACAGCCATTATTATTATTAATCGCATCGTTAGAAACAGGTGGTTTTCGTAAGTCAATCATCGAGATAGAACGGCGCGTGGTTCATTGTTGATTGACGTTCATCGTACTACGTTACGGAAAGCGATCGGGAGACAGATTTACACAAATTAGACCTCTGTTCGACCGTAGTCAGAACAGGCCAGAGGGGTAGGGGAGGGGGAGAGGCAGATGCCTTGGAGCCTAGCGAGATCCGATAAATAGACGTTCATACATCACTCGCACCGCCCATCAGAGTTTCGGCGACTGCAGAAAAGACTAAACAACATCCTCTTAAGTGACTGCGCTGCTGCTGGAGACCAGATCTCTGACGATCAGGTGAGACTGAACAGTGGAAGCGAAGCCGATCTATTTGCGATGTCTGTCTAGAAACTTTCGTCAACAAAGACGTCTATTGTGTTCTAACTCAGAAGAAGAATAACTGAATTTATTGACATAGTAAGATAATATTTTCCTAGCAATAGAGAAATCGGCGTCTATAGATTAGAAGCAGTCGAGTGAATCGCTGTTGATATATATATATATATATATATATATATATATAATAGATTGTCTATCACTGAACAATCTATCTCCGTCGGTGATCATGAAGCGATGCTAAAGTCGTGAATTATTTACGAACAACTATTAATCTATAATAATTGACTAACTGCTGTTATCAGTAATTATCAATTACTGCGCTTGTAAGCATTGGCTGCTGCTGCTGTATTATGTCTGAAGTTAGAGACGCAGAAGAGATCGCCTGTAATTAACTCAACGGACATGAATCCAACAGACGCTTTCGAAACGTCGTTTCTGAACGAATTTCGCCCTCGACGAAGATTCGTCTCCAGACTCAACTACTACGGCATGAACAACGGAATCAGAGTAGCTCCCCGGCCTCTCCCTCAACCTCAACCACTTCCACGACCAAACGGTAAGTCCCGCCTTTTAAACATTCATTCGTTATTTCGCGTAGACAACGAAGGTCCTCCGTAGCGTTAATCTATACGATGGCCGCGACCTTTTGAACGCTCTTCTCAGAATCCACTCTCTAGACTTTCGCTTCCTGAGAGTGCAATTTCCAACTCTTGAGTCCCAGTGGCGTCGATAGACCTCGAAATTTCCCCCGGAAGAAACATTGCGAATAGAAGACTGCATGGGAATCCACTCGTCTCTTTTGTTCGCCGAAATTATGCAAAATGCGTTTTTTCACAAAATAACCAGACACATTCAAGAACAAAGAAGAAGAAGAGGTTCTGAAGGTGTTGAAGGTGGACCTGATGATCGCGGAGAACTCCGAGGCTCATCATACGGATCGCTATGAGCTGACGCGCCCCGTCCAGCCGTGGGACGAACGCCTTCTCAGCGCCCCTCGCCTCGTCGTCCGCAGAGGGCAGCCATTCGACGTCACGATCAACTTCGATCGACCGTTCAACAACGACAAAGACGACCTCAGACTCATCTTCGATTTCGGTTAGAAATTCTCTTCCGATTTCAGTATTTCTCGCTGCACTAAGTCAATCGAATCTCATTAAACAAGTAAGTAAAACAAAACGAAATTTATACAGCGCTCAATATGGATAGAATCCACAGTCCGTCATCCGTGGTTGCCGAGGTTGTAGATTCAGGAATAAGCAGTCCCATTAGGCTATTAGTATGTGAGGCCAGTGTTTTATCCAGGCCTGTTAGGGGAAATATCCCCCAAAACCACAAAAATCTCCCAATCCCAGCACTGACACACATTGTCTCTTTCCCTCCAGCCAAGTCACCTCCCACTGCCCCCCGAAAGGCCTGGAGTCTGGATAAAGCACAGTGGGGACCCGTGTACTTGTTCTAGTACTTGGGACCTAAATATTAGTACTTGTGATCTTATTCCGGACCCATGTTTGTCTCCAGACTAATCGTTATTAATCTAAGTCCAGTGCATGGGAGACTTCTATAATTAATCAATGCGCAAGTAATGAGTGAAATTAAAGACTGTCGCCTTCGACTGCCAGTTGTTGCAGGGAAGCCTCCATCAGAGAGCGGTTGTACGAGAGTCGTTCTCATATTATCCGATGAGGACGAACCGAAAAAGTGGGGTGCTAAGATCCTGAGTCAGGCGGAAGACACTTTCACCATCCGCATCTTCACTCCTCCGCAATTACAAGTGGGAAAGTGGAAGTTCTGTTTCGATACGATCCTCAAAATGAACGAGAAAGAAAAGGCATTTCGCTACACCCACGACCAACCCATCTACGTTCTCTTCAACCCTTGGTGTCCCGGTGAGAAAACTAACTTCTCCGATTAAAAAAGCAACCGAGACATTTGGCGACAAGCAGAAAGCTCACTGGCTTATAAAATATATGTACCTCTAATTTCAGTCGCCATTTTAGAACTGGTAAGACTGTGGAGGTAAATGTATGAGAAATGCCAAAAATCTAGAATATTCTAGAACCATCAAGCAATTATTAATGTGGTATGAAAACTAATGACGGGAACACAAGACTAAAAATAATTATTTAACAAAAATCCGAAATGTGGGTATTTATAAAGCGCTTTTTATTTGAATCCAAGGGATGGGATTTTATATGGATTGAATGCGTATAATATTATATTGCTGCAATTGGGAGTGATGAAGAATGTACAGGTGAATATTCCAATGGAATGATTCCCTGCTTTGGCTTTTCGTATTTTGAACAGATGATCAGGTCTTCATGGAAGACGAAACCCTTCGCTCAGAATATGTCCTCAACGACCAAGGACGCCTGTACGCCGGGTCTGCCTCCAGCGTCAATCCTATGCCGTGGAACTTTGGACAGGTAAAACACCTGTCGCTCGAAAAGCACCTTTCAAACGACGCTACACTCGAATCAATTGAAGCTCTCATATAATAAAATAAATAAAATAAATAAAATAAATAAAATAAATAAAATAAATAAAATAAATAAAATAAATAAAATAAATAAAATAAATAAAATAAATAAAATAAATAAATGTAACATTGCATTTGGCGAATCTTTCGTTGTCTTTTTCAGTTTGAAGACTTCGTTCTAGAGCTGTCGATCCTTCTCTTGGACGCTTCTCAGATTAGTTCTAAATTCAGCGTCCGTGGGAATTCCATTCCCATCGTCCGAACGATCTCTGCCCTCGTAAGAGAGACCATCGCAACGCTACAGATATAGGACAGAGACAGTGGACGTTGGAACGGTCTCGTAATGAGAGGCTGTGTAGCATTGAAAGAGCAACGGACCGATTTCAATCGCAGACGACGAATCCTTGCTTTCATATTATGACAATGGAGTTTTGGCAGTGGCGGCTCTACATGGGGCCCGAGGCGGGTCTGTGCCCCCTATTGAATGCCTGGCCTCACAAGAAGTTGCCACCCCCACCCCCCACTTGCCAAATCCTGGAGCCGCCATCGAGTCGTGGTGATCTTTTTCATAGCGTTGGAAGTACTGATCGCATTATTCTTTTTCACGGATTCGTTTTTCCACTTAAAAGACTGAAATCTCTGCGTTTTGTTTACGACGCACCGATCCTCTCTCTGCTGGGCGTACGGCCTCGGTGGATGGGTGGGTGGGTGGGTGGGGATGTGAGCGCAATTAAAGTGGAAATGGTTTCGTGTTAAGGTGAACGCAAACGATGACAACGGGATTCTGGAGGGACGATGGGACGGTGACTACTCAGACGGAACATCGCCGTCTGCTTGGACCGGAAGCGTCGCCATCTTGGAAGAGTATTGGCAGACACGTCAGTCGGTGAAGTACGGACAGTGCTGGGTCTTTTCTGCAATTGTCACGACGAGTAAGAAGAGCACGACACGCTGTTCTCCTCTCTGTGTTTAGTAGTATCTGCTCAGCGGCCTACTATATATATTAACAGAAGCAGATGATAGGCCTATAATAGACAATAATATAATAATATAATATAATAATAATAATAATAATATAATATATAAAAAGGTTTAAAGTGGTTCAGCAGGGACTGCCCTGTGTGAGATGGTCAAAGATGGCCATTGATTCGTGAGGAGCGCAGCGCCCGTGGCTAATGCGTTGTCTTGGGTTGGGTGATTGTCTTTGTAGTCTGTCGTTCTTTGGGGATTCCGTGTCGCAGTGTCACCAACTTCAGCTCTGCTCACGACACCGACGGAAGTCTAACCATCGACATTCACTGCGACCACAAAGGCAATCTACTGGACGACTACAACAACGACTCCATCTGGTCAGTTAAGTCACCCCATCTTCAACAGAACCGACTGCCCCCGGCCCCCCCCCCCGCATTGGGCAGAGACGGGGGCACATGATATTGATAAGCTTCGAGGAGTGATATCCTAATATTCTTTCGTTCTGTTAAGTGACAGGAGACTAGGAATTCTTCATCTTCACTTGCCCTATTGCATCCTACACATGACTCTTGGTTGACTTCAGTGACAGAAAATAGAAAGTTCACTCCCTTTGCGGAACAGACGCATTTTGTTATACCCTAAACAATAGTAACTCTCTCTCTCTCTCTCTCTCTCTCTCTCTCTCTCTCTCTTGGGAATCTAGTGATCGCATTCTTTTCTAGCGTTGAGGTGGCAACATTGTGGTCTTCTGCTAAATCTCCGATTCTCAAGCGACAGATGATGACGATGAGCGTGATTTTTTTCCAGGAATTTTCACGTCTGGAATGAAGTCTGGATGCAGAGACCCGATCTGCCGACTGGATTCGGAGGATGGCAGGCGATCGACGCCACGCCCCAAGAGACGAGCGAAGGTAAAGAGAGAACGTCATAAACGCCTCCTTCCTCACATTTCAGCGAAAGAGCCGAAGAGATTCAGTCGACGATCAACAGAGTCTTAGACGATTGGAAAAAACAACAGAGTTATCAACTAAGATCAACAGAGTTAAACACAATCCATGCAGTGATATCGTTTCCAATGCATGGTCTTCGATCAGCTAAAGCGTCAACGCGTTATGCATTATATAGCTCCCCGTGCATCTGGTTCATCCGGATTTTTATGTTTTTCAGGCGTGTACTGTGCTGGACCTGCTTCGGTGGAAGCCCTTAAGAAAGGTCTGGTCGACCTCCCCTACGACGCCCCCTTCATATTCGCCGAAGTCAACGCCGATTACGTCTATTGCATTCAGACGAAGACCGGAAAAGAAGAATACGTCACGAGAGCTGACACGTCAGTCTAAGCGACCAGACGGAAATTGTCGACATGTCTTATATTATAAGCTCTCTCTCTCTCTCTCTCTCTCTCTCTCTCTCTCTCTCTCTCTCTCGTGCCTCTGCCGTCTGCCATATTCTAGAGTTTCAGAGCAACATTACTGTGGCGCCATAGAAGTTTAGATTGTGAATCGCGCTAAGAGATTTGTCTGCTTTTATAGGATTGGAAAATGCATCAGTACAAAGGTACCAGGTGACGTCGACAGACTGGACATCACAGATCAGTACAAGTACACGGAAGGTATTCTTATACCTTATACCTTATATCTTATACCTTATGCCTTATACCTTATACGCAGAATCAATAACCGAACTATAGAACTTATTGGTTACGAGCCATTTTGACTGAATATAATCACTAAAGGGTTCTGAATGTATTCGATGCGGATGCTGGCTATTCTGCTATTCTGCTATTAGAGGAACTCCATCACGATACGTAACCTCGTCACCTTCGACTGTGAAACCTAGACTGGCGATAGATTATAATTGGCGTTCGTGTAGTGACGACGCCTGTATAGTCAACTCTTAATTGCAATATTAAGACTCGATTACTGTTACTGAGGCGGCGTTGTGTTGCTTAAAAAGGGTCGGAAGAAGAGAGAGCGATTGTTTGGAAAGCTCTGTCGCTGAATCCACGAACCAGAAAAGAAAGGTCGAATACGATTCAAGTGAGTCTCACAAGGGGAAGTCTTCTGTCACAGGGCGCCTACTAGAGTCACAGGGCGCCGCCTATTAGATAGCTTGGCAATAATGAGACTTTTTATGCCATTTCATGCGTCTTCTTTCTCAACAACTGGTCGCTTTTAGAAAAAAACCGAGGTGTCGAACCCTTCTCATCCGAAAGTTTTCGACATTTAGTGCGGTTCAAATAGCTAAATACTAAAATTTCACACCTCGGTCTAGACGAATGAGTTGGCAAAACGCCAGCACTTATCAAATCAAGCTCCCTCTAGAGTCGTAATTCAACGGAGTAACCTTCTACGTCCACAGCCTAACTTTGTAATAGGAGTAATAGCCTACATATGAAGAACAGATTTCTAAATTAATTATTCTACGCGTCAAGTAAATAAGTGCTAGTAGCAAAGCAGAACGTTTGACGGTTCACAGGAGTTGGACTTCAAATTGGAGCAGAAGGAGTTTGTGATGGTCGGCCAGGCGTTCGATGTTGTCCTTCGAATGAGCAACAGATGCAACGAAACGAGAACGGTGAAGACAACGCTGAGAGCAACCGCTACACACTACACTGGCGTCTCAGTCACAGAACTGAAATCCAAGCGCATAAAAACCACCATAGAACCTAAAGCAGGTCTCGTCCAAGGATCATACATCATTTTCACTACTACTACTACTACTACTACTACTGCTACTACTACTGCTACTACTACTGCTACTACTACTGCTGCTACTGCTGCTGCTGCTGCTGCTGCTGCTGCTGCTGCTGCTGCTGCTGCTGCTGCTGCTGCTGCTGCTGCTGCTGCTGCTGCCACTGCTGCTGCACTGCTGCTGCCACCACCACCACCTGCTGCTGCCACCACCACTGCTGCTGCTGCTGCTGCCACCACCACTGCCACCACTGCTGCCACTGCCACTGCTGCCACCACCACCACCACTGCCACCACCACCACCACCACCACCACCACCTGCCACCACCACTGCTGCCACTGCTGCACCACCACCACCACCACTGCTGCCACCACCACTGCTGCCACCACCACCACCACCACTGCTGCTGCTGCTGCTGCTGCTGCACCTGCACTGCTGCTGCTGCTGCTGCTGCTGCTGCCACCACTGCTGCCACCACTGCTGCACCACCACCACCACTGCCACCACTGCTGCTGCTGCTGCCACCACCACCACCACCACCACTGCTGCTGCTGCTGCTGCCACTGCCACCACTGCTGCTGCTGCTGCCTGCTGCTACTACTGCAATGCAATACCACCACCACCACCACCACCACCACCAATACAGTAAGTCCTGTGTGAAATCACTGTTATGATAATCTTAATCAAATAATAATAATAATAATAATAATAATAATAATAATAATAATAATAATAATAATAATAATAATAATAATAATAATAATAATATGGGTTTGTAGTGGTCCAGTAGAATACAGTAAGTCCTGTGTGAAATCACTGTTATGATAATCTTAATCAAATAATAATAATAATAATAATAATAATAATAATAATATAATAATAATAATAATAATAATAATAATAATAATAATAATAATAATAATATCTGTGATGATAATAGCTAGGCTGTACTTTTTCAGGGCATTAATCAGGAAACAACGAGCGTCAATATAATTATTTTAACCTTTGGCGTTGTTTGTTCTTCTGATAGACACAGTGCAGGGCTATTGGCTGTGATTTCAGTTTCACTAGAATGGCGTCTGCTTCTGTTAATTGAGTGACTGTTGAATGTCATCCCACTTACTGTTAATTAAACGCCGCGGCCAGAGTTAATTGAATCCAAGAGTTCCGGTAGCCAGTGTTTATAATTATAACACCCTGACATTGGGGGGAGTTTGAAATGTTCGGAGGGGGACAAGATTTGTCTCTCCACGCTTTTTTTTTGGGGGGGGGGAATTTCCATCCCCCAAGCCAACATATACATTGGGGGGATTTTAAAACTTTGGGGGAATTCCCCCCCCCAAACAGGCCTAGAATAAACACTGTCCAGTCGCTTTGCTTACAAGGAATCTGACGCAGTAAGAATTTCAAGCATTCAAATAACCGCTCTATTCTCTTAGATTTCAGCGCGCGAATAGCAGAATGCATGATTACTGTAAATGTAACGAATATGGTTGATTTGATTCGACCTATTTATTTATCTAAAAGAAGCGGAAATCAGAATGACGGTTGACGTCACTGACTACCTGAACAAAATACCTGACATGGGTCACATCAAGATGTCAGCGCTGTCACAGGTGGTCGAAACGAAGCTCTTCCACGCGGATTCAGACGACTTTCAACTCCGACAACCACAGTTGAAGATCAAGGTCTCTCTCTCTCTCTCTCTCTCTCTCTCTGATAAAACTTCTTGAATTTCAAAATAGAACCTTTACGTCGCTTCCGTTAACATTTAGCATCTAGCGTTTTTATGGATTTCTTGGAGCTAACTTAGCACTTAGCCATAACTTCTGCAGGTGAAATCGCTTAAGGCGGATGTTGGATTAACGGGCTGTTCGACTGTTGATTTAGGCTCCGAGTGAAGTGAAGATAGGAGAGACTTATGACATCGAGGCATCCTTTGTCAATCCTCTGAACTTAACTCTGACCAAATGTCGATTCAACTTCGAATCGTCGAGTATCAGGATCCCAGTGACGAAGCCTTACGCGTCAGTAGTCACGTGACATCGGTTGCCTTATATTGCGCCATCTTTCACAGATAATCGAAATAGATCATTCGTAAGCTCATTTAGAACCTTAAGCCTCTAATAGACATTATTTGTTAATTGTCATTTCTTGTTTAAAATATTATTTGTATTTTAGTGTTTGAATCAACACCTCCAGATTATTTCACTCGTCGACCTCCCCCCTCCAATCACCCCACCCTTACCCCCTCGTTCGGTAGAGATCTAAGATGCTGGTTTTTGGCGGGCCGATCTCTCGCGCACTTGAGACCAAAACTTTTGGGATGGGAGTCGCCTCCCCCAACTGCCATTTTAGAACCAGGCCACTAATAGACCATCGGCGAATCGTTTCCCAATGCTGTCGATCAGTGACGTTTTCCGTTTGACGATTCGAGCGTTTTTTTCTAACAGAGACGTTCCACCGAACGGAGAGGCAAAGTGCAACTGTACTTTGAAGGCACTGAAGATAGGCGAGAAAGACGTCATTGTGGGATTCTGGTCACGTGGTCTGAGCGGATTGACAGGAACCGTCAAGGTCAAGGTCAATGCCGAGTAAAGAACTCGAAAGAAGAACCTGCTCTTTGTACAACGCCATCGATTCGCAACATTTATCCGATGTATTCAGTGCACACTACACGGTTTTATATACGAAATACAGAGTGATGTAGCAAACAATCACGTAGCGCATTTTAATCTTGATGAAGCAGATGTCATCCTTTAGAAGAAGAGAGCCTGATAATAATATTCTAAGTCCTTACTTATTATGAAACTGGTCGTTTTCTTAAAGTCTTTATTTTATGACATTTTGTAATTTCTGCATCAGATGAAAATCACTTTTATATGGATGACAAACCATAGACGTAAAAGTTCGCAATAAATGGAAAGTTGCAAAAGATATCAAAGGGATGTCAATGCAGATTGTTCACAGGCATCGAATGAGCTTCAATTGGCGCGAATTTCAAGAGAATCCGAAGACAAAACACACAAATAGATTAAACTAGACGAAAATATTTTCATGTCCATATTTCGCTCAGATTTCGAGATGAAATTGCAGAGCACCTTGTAGTGATGCCTTTGCACTAGAAATTTTGGCATAATTCACCTCGAATTTGTCGATTTTTCTACTAAAAGAGAAGAGCTTCGTTTTCTTATTCTCTTTTAAACCGGAAGTCTTCATTTCTTCTCTTCACAGGTAACCCCCGATGCCCATTGGCTTAACCCCGAGGCGTGTGCAGACGGAGGGTCCTGGCACCCTACCCTCTGGTCGGTGCTGCTATAGGAACCGCAGTGGCAAAGGCCAGCCTGCCTCTTTGAAATCCGCATCGATTAGAAGATTTTAAAAAATGCAGAGATTTTAGAGCACTCGTAAAAGTGAGCGATGAGATAACGAGAAGGGAATTTTCTGGGTTTGGAGTCCTTTTGACCAGAAGGACCTCAACGCTTTCACGCGCGATGTTTAAGAGTGACGCGGGGCGTAGAATGTCAGCGATGACTGTTCGATATACACTATATACAGTAACAGGCGGGGCTCAGTGCGACGGCGACGGCGTCTGCCTATTGGGCAGCAACAGCGGCGGCAGAACGATATAATGGAAACGAACGGGCTCTTATTATTATTATTATTATGCGCATTTTATCGACTCATAGTAAACAACTGTAAGTTGCTTGGCGACGCTCAAAGAGCTATTATATTTGCCGTCGGCAGAATTTCACAACAGCCTCCCTCCTCAGTCTGCATTTAACAGTCATCATTAATAACCCCCCACTCCACCCCATGCAGACACCGGTTCTCTTTTATGTTGTCATAGGGGAAAACTGCAATGAATTCACAGTGAGCTATATATATACTCTAAGGCCACTGCTGTCAATCCGTTAAATTATTACAGAATTTTCAGTCGTTGAATATACAACGAATATGCACTTGCATTCTGGATTCCTATCGCGCGTTCATTAGGCTTAGATATAGTATATAGGCCTATGGGCTTATAGGCTTTATGGCACCATACATTTACGATCAGTAGCCTATTACGATAATTACGGTCAGTATTACAATCAGTGTTACGGTCAGAATTACAATCAGTAGGCCTATTGCAGTAAATTACGATAGTTTTAATGAATTAATTACGGTCGAAGTTACGGTGAATAGCGACATTTACGGTCAGAATTTGTGTCGTAAAAAAGGAGTTTCTTACGTACTCCGAACCACTGCAGTAGCATAACCTAGATACGCCCATTTCAAAGCACCTATTTTTGTACTTTTTATTACGTGCTTGTGAAAATTTTCAACCACAACTCAGACTCGGTCCTCACTTGACAAAAACTGCCCCCTCCTCGCCATGTGAGAAATTTGAATGAAAATCAGACAATCCCTGAAAAATTTATATTCCGCGCGCTGCAGAAATACTGTCCACTGATTGGCTGCAAAGTATGAAGTCTTATTGGTCAGGAAAGTATAACTTTTCATTGGATAATTACGATCCAAATTCACCATACAATCCTGTTGGTTCATCTTCCCATGAAAAGCCGGGTCAAATGCAAGAAAAAGCAGCACCATGCACAGAAATCTGTGCAGAATTAAATTTCCAATAAAACGGTATATAATAAGCCAGCATTGTAAGGGGATTTGGCGAGCATATCAGACTTATGTCAAAAATAGCGAAATCGTGTAGCCTATGCAAGACTTTTTCACACCACTGTAAGTCAAATGGTCACCCTTCAAGGCTCTAGGTACTGACTGGGATAAAATTACGGCGATACATATACATACATATATATATATATATATATATATATATCGATGATAGTTTTATATAAATAAACAGTTAGTCTCAAAATCTTAAATCTTAAATATTTGTTAAGTCACCATCGTCGTCGTCGTCGTCATCATCTTCACTAGCGTCAATGTCTCTTATTAGAGGTTATTTGAAGATTTGAACCACACTCTAGCATCGAGATTCGTCTTCTAACCACTGAGCTTTTCTGCCGATCGAGGACCGGCGTCTCTTTTGCTTTGCCTCTCTTTTGTTAAGCCCTGGTTACGCGACCCGATACAAGGGGTCCTTGAACTGCTCTAAGGCAACACGAACACATATGCACCAACTGCGGCCTACGCCTATAACACAACATACACACATGCATACTATATATATATATATATATATATATATATATATATATATATATATATATATATATATATATATATATATATATATAGCCTCTGGCGGTGGCCTTATGAACTTAGGTTTTAAAACGGTCTTGTTATAGTCGTGGACTAAGAGAAGCAGACAGACGGCATTATGCAAGACTGCGTCCTTCAGTCGATCCATCATTTGTCATGTTAATTAGACAACAGCAGAGACCTAGCCTAACTCTTAGCTTATATTACGAGCCGTTCTCCTCCCTCTGAAGGACCAGTTGCCCTGCTGAGTCTATTAATAGAGCCTAGTAGAATGTTGGCCTATTGAATAGTTTTACGATTCTCAGTTATTTCTGATTGCGACATCTGCAGAGAAGTGCTTTACCTGGTTTCGGCTCTCTCGAAAGAAGGGCAGCGTCTACGGTTTAAAGAGCAAGCAGTGAAAATGACTACATGACGACGAGATTGACATTGGTACAGTATTATAAGAGGAAGAAGAAGAATAATTCGTGTGTCGTCTTAATCAGTTCAATGCGTTTCGTCGAATGCTTCGTCTTTTCAGATTGTCCTCTGATTTGAAAGCAGAAGACGAAGAAGCAACATGTGAAGGTCGCTGGAGATAATCGTCCGTCATCAAGAAGAACCGAAGCTTCGATCACGTGACTATTCTGCTGATCATCATCATCATCGTCATTATTATTATTATTATTATTATTATTATTATTATTATTATTATTAGTATTATTATTATTTTTATTATTATTATTACTAGGTGTTTACCCGTCAAAAATGACGGGGGACATTGGCTGTTCTACCACCCGATTTTGCGCAAATGCAACAGCATTTTATGACGGGGGAGATTGGCTGTTTTACCACCCGATTTTGCGCAAGTGCAATAGCATTTTATGACGGTGGAGATTGTCTGTTTTACCACCCGATTTTGCGCTAATGCAATAGCATTTTGCGCAATTAGTTCTCCTTCACTCGCCGCCTTTTCCTTCAACCGAGTTAACGCCCATTCGCAGGAATTTTCTGAACCTTGATAGTCAAGGAAGGTGTACTGATTTGGCAGTGTCGAACGACATGCAGTGCTTGATTCTCTTGTTTGCTGTGCTGCTTTTCACGCCGAGCAACAGCCTGCTCTCATTCTCACTTGATTGTCGGAAAGCTCGTGAACGCTGAACTGTTTGTTTTGCACGGACGGTTAGAAAGAGGAATAAAAAGCTAAACAATGGTGCAAACCTCATCTTCTTAACTCTTATATAGCCTGAGATATAGCAAATTCAAAAAATGGAAACTTTCGCAGACTTCAAAACTTTCAAAATTCACCGATAATACTTATGTTCAAACATTGGGGTCATCGGGTTAGAATTGATAGATCTTTGCCAAATGTCGACCGATTTTCAAACTTTTTGGTTGATTTTGTTCCTCTGACATCCCTTTACAACTTTGCCGCTGACCAAAGTGGGGTTACCGAAAAATATTTTGCTAGGGGGCTTTAAACATTTTTCGGGGAGAGGGTGATATTTTAGAACGTAAAGTGGACTCTACCCCATTTTTTTTTGTTTTGCACAGACGGTTAGAAAGAGGAATAAACAATCTAAACAATGGTGCAAACCTCATCTTTTTAGCTCCTATATAGCCTGAGATATAGCAAATTTAAAACGTTATATCAATCATTTCTGAAGAACGCTTTTCCAAAAATTAAAAAATCCTCAGTACGGTGATTTATCTGAAAATTTAATCCCCACTTGAGGGGTAAAATTTAAAAATAGGTATTGAGGCTAGGAAGGAATATATATATATATATATATATATATATATATATATATATATATATATATAATAACTGGGAGCAGGGCATTGGGAGAGGGAAGGAGATTTGGGAGGAGGAAAGTGTGTTGTACGGGTTTTCGGAGCAGAGAGGTACGGGGGGTTGGGAGAGGGGTGAGGAGAGAGAAGGGAACGGGGGTTTGGGGCCTGTCGGGCATGGTGGGGGGTATGGGTTGGGGCCGGGCGATTGGGAGAGGGATGGCAAAAGGGATGGGGAGGGGAAGGAACGGGGTTTGGGGGATTGGGAGGGGATGGCGAGAGGGAAAGGGATGGAGAGAGGAAGGAACGGGGGTTGGGGGGATTGGGAGAGGGATGGGGAGAGAGAAAAGGGTTAGGGAGACGGAAGGGGAACGGGGGTTTGGGGGAGATTGGGAGAGGGATGGGGGAGGAAAAGGGTTGGGAGAGACGGGAGGAACGGGGTTTGGGGGCGATTGGGAGAGGGATGGGGAGAGGGAAAAGGGTTGGGGAGACGGAAGGGGAACGGGGGTTTGGGGGCGATTGGGAGAGGGATGGGGAGAGGGAAAAGGTTTGGGAGACGGAAGGAAAAGGAGGTTTGGGGCCGGGGAATAGGTTGGGGCCTGGGCGATTAGGAGAGGGATGGGGTGAGGGAAGGGGGACGGGGTTTAATTAAGACGCTTCGTTAAACGCTCCGGTTTGATTAAACAATATTTGTTGTCAATGACAACAGCGTCGTGCAATACCCGCCGTGTTGCGGACGGACAGACGCGACAGACGCGACAGACGGACATCGAGAATTATATATATAGATGAGTTTTTGTTCAGTTGATTTGTGTTATTATTGGTTGTGTTTTAACATTTTTTTGATGCTCTGCTTGTCACGAAATAAAGATTATTATTATTATTATTATTATTATTATTATTATTATTATTAATTAAGAGATCACCGGACAATGGGATGTCGCTGCAGTTGCGTCAAGAGATTCCATCCTGACGTCCAACCATTCATCTCGGAACTGACAGAGAAGGACAAAGACAGGGACAACGCAGCGACAGGAAGGACACCAACAGACTCAACAGACGGTGGCGGCCGAGGAGGAGGAGGAGGAGGAGCAGGGGGAACTACGACTCAACCAGTCATATCCAGAGAGGAATACAACGACAAACACCAGGGGTCAAGAAACGAAGGTCACGGACCCCCGGATCCCCAACCAGTCCCTTCCCCAGGAGGTAATCCCTTCCCGCGATCTCATTCCTCAGCAGCGTATTAATAATATTCGATGCGCTGCTAATACACAGACCAGTGACGTCATCATTTCACGGTCGATGTTCTTCTAAGATGACGTCGTCCGTCATTCAAGAGACGACGTCTATATACTTCCTGTTCTTAGCGTCTATACCTGTGAGCGCAGCTGAGTCACCTGAGGGGCCATTTTGTCTCTTCCTTCTTCGATCTATTTACAGCGAATCACAGTCGCTCGACTGAATTGCCTTTGCGTTGTTATTATGACCGCAATCAGAGAATCCGACTGATTTATTGGATATTCGACAATTGGGTTTTACGATTCAAATCCGGAGCGACCATCGACCGATGCCAAGTGCATTACTAGAATGGCGCTATAGAAGTCCAAAAATAGTCATTCGACGATAGTAATAATACGGCGCACTTAACATGCATTGATTGGGAAATACATCAGAGTGTGTCTTGTAATCCAAGTATAGAGTTTTTTGCTGCAGATGTTTTCAAGACGAAAGAGGAGAAGGAGGTTTTGAAGGTCGTGAAAGTTGATCTGAAAATTGACGAAAACGCCAAAGACCATCACACTGACCGCTACGAGCTGACGCAGAGGAGACCAGCGGCGGGGGTGGACACGTCGGCTGCTCTCGTCACCCCCGCTGGGGCGCCTGGGGCGACCGAAGCCGGACCCCAAACCATCGAACCGTGTCTCGTGGTACGCAGAGGAATGCCATTCGACATCAGCATCACCTTCGATCGCCCGTTCTCCAGCGAAAAAGACGACATCAGACTCCTGTTCGATTTCGGTATCAAACAATTGACTGACCACTCTTTCTGTCACTGCATCGACTGACTGCGTCGACTGCAGTCATCAATTAATTGCCTTTTCTTTTGCGCCACAAAAGCTCCCTTCGTTTCTGTTTGGACGCACGAAATGCGTGGGAGATCTTTTGCATTAATATGAGAAAAACCAACCGATACCACTTCCACTCCATGATTTTGTTTATTAGCGCCATAAAACAAAGATGGTAAAATCTGTGAAATGTTCAGGTGAAAATCCCCGAGAAACTCGTGGCTCGAGGGTGGTCCTGCTGCTGTCCGACGAAGACAGACCGGGAGAATGGGGAGCAAAGATCCTCGATCAGACCGACCACACCTTCACCATTCGAATCTTCACTCCTCCTCAGGTGCAGGTGAACAAGTGGAAATTCGGCTTCGATGCCATCCTCCGTCTCCAAGAAGAGGAAGAAGATTCATGCTCCAAGGTATTCCGATACACACACGACGTTCCAATCTACATCCTCTTCAATCCTTGGTGCAAAGGTGAGTACCTTTATACATATATATATATATATATATATATATATATATATATATATATATATATATATATATAACTTTCTCTGGATCTTGATCTCCAAACAGCAACATGGATCGTTTTACGCCTGTGAAGCCTTAAGCATAAGTCGATGGCACACGTGACAGATAATTATAGAACTAATAGATTAGATTTGCCGATGAGGATGTATATACGCTAGCATTGGACACACACACACACACACACACTCTCTCTCTCTCACTCAGTGTCTTTGATTTTGCTTCAGATGATCTCGTGTTCATGAGTGACGACAGCTGGAGGACAGAATGTGTTCTCAACGACATTGGTCGAATCTTCTTCGGAACACAAAGTCAGATCAGTTCTATGCCCTGGAACTTCGGTCACGTAAGACTTTCCCTCATCACCCGATTAATCAATGCATGTGTCACGCAAGGAACTCGTCTCGATGGAATGAAACGCTGGACATGCTTAGCAAAATACATTCTTCATTTTCGAATGCAGTAAAATGATCCGTTATTTAGGTTAAGCGTCGTAGGTACTGTATATATATGTGTGTATAATTTGTATATATATACCATATATGTATATGTATATATAGTATACATTGATGTCGTTTCAGTTTGAGGACTTTGTACTTGACGTAGCGATGTTACTACTCGACAATTCCGGACTCAATCTCAGTCTACGAGGAAATCCAATCCACGTCGTTCGAAAGATCTCTGCAATGGTTAACTGCTTCTTCATTCGCCAGAGCAGCAGCAGCAGCAGCAGCTGTCATGCTCTGAGTAGAAATAGAACATGCGCTATACAAATGGCACAATAATTGCCTCGATGTCATTGCTCGTTTCACGCCTCTTTCCTTAGTGTCTGTTCAGCGTCTAAAAATCTTCTGCTATAATAATAATAATAATAATAATAATAATAATAATAATAATAATAATAATAATAATAATAATAATAATAATAATAATAATAATAATAATGGAGGTAGTCAGGTGTTTCGTCGTTGAATCGCAGGTAAACGCACCTGATGACAATGGCGTGGTGGTGGGGAATTGGACGGGAGACTACAGCGGGGGCACCGCTCCCACCGCATGGAATGGAAGCGTTGCCATCCTGGAAGAGTTCTGGAAGAAGCGGGAACCCGTATGCTACGGACAGTGCTGGGTCTTCTCAGCCGTCGTCACCACCAGTGAGTCAGTTAAACTGAACATCAATAATTAATCAATATATTATGATTTAAAACTAAAACTAAACGAATGTTTTCGAATCAAATCCGAAGACGCAGCAGATGCCTTGTGTGGCTGTGTTGTGCTATAAGCGGTGGTATTGTCCGGTGCATGGTTCTGATGTATAGGTCTAATTCTTCGTCATTCGTTCTGTGGGTGTGTGTGTGTGTGTGTGTGTAGTCTGTCGATCGCTTGGCATTCCCTGTCGAAGTGTCACGAATTTCGCCTCTGCTCATGACTCCGACGGAAGTCTAACAATCGACCAGTATTGGGACACGACTGGAAAACCAATGGAAAATTACAACCAGGACTCCGTCTGGTGAGGAGACAGAGGTCACGCTAAGAGACCTCATGCACCACTATAAGCATCACCACTATATATATAATTACATGTAGGCCTACATACACATATGTATATATATAATTAGTAATACATGTATATTCGCATGATTTATATATATATATATATACACATATATATATATATGAATAGAGAAAACTCTCACCACAACTACACGGTTTTTACACACATATATAATTATTCATATATATATATATATATGCCAATGATTATATATATATATATATATATGTATATATATATATATATATATATATATATATATATAGAGAGAGAGAGAGAGAGAGAGAGAGAGACACTTATCTGTAATACTTTCGCGGCGATTAGCCAATGGACTGAATAGAAAAGAGAAATTGCGATCGTGGTCGAATGTTCTTTGAACAGGAATTTCCATGTCTGGAACGACGTCTGGATGGCAAGACCAGACATTCCGGATGGATTCGGTGGATGGCAATCGGTCGACGCAACGCCTCAGGAAACCAGCGAAGGTCTCAGTCTGCAAGAAGTGGCGTACCTAGGGTAGGGCAGAGACCCTCGGTGGGCGCCACTTGAATGCATGGGCGTCAAAGACCCTGTGATCAGGGTAGAAAGGGAAGAAACTGACTCTGTCAAAAGCGTCATGATTTGTTAATTAACCCGCTAATTTAATCTTATGACCCCCTCCCTCTGCCATGGGCGCCAAATACTCTAGGTACGCATTTGTCTGCAGGAATCCTATATATATATATATATATAATTATATATATATATATATATATATGCATTGCAGTATTCGTCAAAGTGCATACGTATGCAGAGTTACGGAGAATCTCGAGTTCTACTAAAATTGTCTGTAATAATAATAATAATAATAATAATAATAATAATAATAATAATAATAATAATAATAATAATAATAATAGTAAAACGAAGACACTGTCTGCTTCTGTGATGTCATCGGATCATTTCAGATTCTCTATTCCGTCTTCTCTTATACGTTGATCCGTTTCTTTAACCACTTGCTGAGATTGTTTATACATGACTGTATTATCACCCAGTGACAGTGTCAGTGGCAATGACAGCGTGTCATATTATGTCGTCTGGCTGCTGCTGCTGTTTCTGTCAGGTGTCTACTGCGTTGGACCGGCGTCGGTTGAAGCCATCCGCAACGGATTCGTTCAGTTGCCCTACGACGGACCGTTCGTCTTCGCCGAAGTAAACGCCGATCGCATCAACAACATACAGACAAAGGATGGACAATGGAAGCACACTTTTCAGGAGAATGTGTAGGTCGAGGTGCTCTACATTGTCAGTCCCACGAACCACCGTTTAGACAAGACGGACGCAACTCTGTAATTGTAAAGATTCAATTTGTAGAAAATAGAAAGAACAGAATTCGTCGAAGTAATTTCACTTTCTCCTCCGAATCATAGACGCATAGATTTACACATATACAATAGCAGAAGACATTAGAAAACCGCTCACAGTTAAAATCAATTAACACGCCACTGGTTAATAACAAAACTACTTTTAATTCTATTTCGAGCGAAAGTAAAACAACACGAAGCATCCACCAGGTCCATGGTTTTTGCAGAGATTCGAGGAATTGTTGTCTATTTGTGTGACTTTGATTGACTTAATTGTAGCATTGGCAAACACGTTAGCACCAAAAGTCCCGACGGAGATGACCGCTTAGACATCACGGACGAATACAAGTTTCCAGAAGGTAAAATCAACGACGGAAAATGCTTTTACGGAGCTCGAGAGAGCGATCTCTTTGGTTTCCACTGAGGAAATCAATTCTTCTAGCGCCTTCTTTTCCCAACAGAATCGACCCCTAAAACTTAGAGAACTTCAGCCGTTTGTCTGTGGTTATATCGTGATCATATTCACTCCTTCGATTGGTTCCAGTTGACGTCATCGACAGCAGAATTCTTTATCTTATTCAAGGTTCGCAACAAGAAAGAATAGCGGTTTGGCTGGCCGCTACAACTGGATCGACCAAGAAAAACCTCTACAAAGTGGAGGCAGAGGTAAGGACCAGGCCTGAGTAGAGGGGTGCAGCCGGTACATTGTACCGGGGCCCATGGAGGTTTTAGGGGCCCGCGGCCGGTGATAATGATGTATTAATATACCGGGGCCCGGAAGTTCTCTCGGCGGCCCTGGTAAGGACCAGTAGATCCATAGATTAGACCTCTATAGTACCATTGCAGAAGACCTCTCTATTCAGGCTATTCAGGCGAGAGAGAGTTTCTGGAATAATTCGCGAATAGAAGATGGAACGACGAAGATGAAATTAGCCAAATGAACGCAAACACATTGCAAACGGATCAGGGAATGGAGCCGTTGGTTTTTCTCCTGTTGTTTAATTATTCAGGACATGCATTTTGAGATGGTCCACGAGGACGATGCTTTGGTGGGAACGGCGTTCGACGTCCGTCTTAAGATTCGCAACAACAGCGGCGCTGATCAGAGGGTCGTCAGAGCGACGCTGGCGGCCACCGTCGTCCAGTACACCGGCGTACCTGTCTGCGCCATCAAAGCAGAAAGCGAGGTCGTCAAGGTAGCACCGGAATCAGGTGAGTTACGCGGGTTCTCACATCACACCTTAGACGCTTTAGACAGTCTCTGTCTCTGTCTGTCTGTCTGTCTGTCTGTCTGTCTCTCTCTCTCTAGTTTATAGCAATTTAAACTGAAATCTGAACAATTCACTCAGCTCTTATATTAGCACCGAAAACACGGACATGGATGTATTTTAAAACACAATCCAATCCAATCCTTTATGATTCAGGTGAAACGCCTGCATCAGAAATATATATATATATATATATATATATATATATATATATATCAGTGCAGTTGAATGAATTTGCTTAATCAGAGGAGGTGATGAAGATGACAGTCAAAGTGGAGGATTACCTGGAGAAGTTGACTGACATGTGTCACATCAAAATCAGCTCCATGTCTCAAGTGGAAGACACGAAGCAATTCCACTGCGATTCCGACGACTTCCGTCTCAGCAAACCTGACATCGAAGTGAAGGTGCGCTCGACAGAATATCAATATCTCTCTGTTATCTCTACTTAGATGAAATACACGAAAACGACGCTCGTCGAATACCATTGGCCTTTCAGTCTGACTGCTCTTATTAATTTTTGCTAGCCTAGTTACCTCTCATGGTGGCCACTATAGATAAATAGCAGTGGCGTAGCCATTATTCCAGAATAGGATGCAGGTAGACATATGGAGGAAACCATAGAGTGGTAGACCAGTGAAATGTGATGAAGAACATGAAGAGAACTGTAAGGAAATTTTTAACAAATTCCAATTTTATCGGGATTAATGAAGCTTTTGACTTTTTGTCCTGAAAACTTGTAGGTCTAGGTCTACCTCCCTCTATACCGTATATGGGCCAACATCTAGCGTTTTCTGTGTTACTAATACTTAATGTTTCCCGTTGTCTTGCTTTTCTTCATTATAGACTAATTACGCCAACGCTGTAAAATAACATGTTACTTTTTGTGTTGCCATGGAACAGTAAACGAACGGTTTTCTTAGCGTTTTTACGGTTTTTATATTTTCAGAAACAAACACGATTGTTATGTTTTTAAATTTTTCTTTTATACGTTTTCAACACCTCTACCTATGGTTGTCGTTTCAGGCGCTATGAAGTCCGGTGCATTATCATCAATTCGATACTATCCCTACCCCCTCCCCAACTACTCTTCGGCTTTAGACGAATCTCACTACCGGTTCCGGTCCGAATAGGGGACCACCCCCCCCCCCCCATTGCCTCCCCGTGCTAGATAGCCTCGTATAGAGACTGAAAGGTCTACAGGGCCTAGACTCTAGAGTGTTAATGGCGTATTTGAAGATGATCATAAACAGTTTTTAGACGGAAGTTGTTCACTGGCTGCTGCTGCTGCTGTTTTTAGGTGACAGGTGAAATGAAGGTCGGCGAAGAATACGACATAGAGGCTTCTTTTACGAATCCGCTTCCAAAGAAATTGACGAACTGCGAATTCACTTTTGAAGCTCCGAGTCTCCAGCGGCCAATCAAAGTGCCTCACAAGTATATAGCTCTTCGTCTGTCCTTATGTCTGTCTTTGTTGCCTTCTGTCTGTCTGTCTGTCTGTCTGTCTGTCTGTCTGTCTCTCTCTCTCTCTCTCTCTCTCTCTCTCTCTCTCTCTCTCTCTCTCTCTCTCTCTCTCTCTCTCTCTGAAAGACTATTAAAAGGTACAATAGGTGTAGCATCTTCAGCTTATCCCAATAGAAATCAATCGATGTGCAGAAATGGCCGGAACCAAGAGTATCCAAGCGCCTCTGTAGGCCTACAGTAACGCATCTGTCATCATCCAGAGGAAAGCTTCTTTTGCCGTCAAAAGTACGGAAAATTCAGATGGAAACAAAATTGGTCTCTGTCAACTCCAGCAGGCGATAAATGTTTCTAAAATTCGCATAAAATAAAATCGCCAAAATCCGGAAAACTGGAATAAAATTAGTAAATACAAAGTAGGCCCTGTGCATCGTTGTCTCTCTTAGGGTTAGAGACCCTGAAATAGGCCTAAGTGCATCGTCCGACTGCTGGAGGGAGACGTCGTAAGTTGCAAACAACTGTTTGTTTTTTTATACGAAGAAAAGTATCGTCGAAGGGTTCGGCAAAGTGCACCTACAAGTTCACTCCCATGAAAGAGGGTGAAACGGAGGTCATCGTGGGCTTCTGGTCGAAAGAACTCTCCAATCTGACGGGAACAGCAAAGGTCAAGGTCGTCGCAAGGTCATGAGAGAGAGAAATGCCCGGAACCAAGAGTATTCACCTGGACCTTTATTGTCGCTGTATCCTATCTTGAGCATCGCCATTTACGAGACATCTCGAACGGCAACTGACATCCACTGACTTCTACTGGATTCTACTGGATTATGCCTCTCTCTCTCTCTCTCTCTCTCTCTCTCTCTCTCTCTCTCTCTCTCCGTCTTTGCAGTTCTCAGAGTTTTTGAGATTTTTATGTCCGCTGTTTTTACTCTAATATTTTATCGTTGAATCTTTTTGTTCGAGAGAAGAATTCCTGAAATCATCGCCGTTTTCACTGCGTTTCAATCAAATAATCAAAAAGACATTTGCTTCACGATTTCATCAATAATTATTTGTCAATTTCAATTTGCAAAAATAAAATATATAGCGAACAGTGGCGTAGCCAGGGGTCGGGCCCCCTGTGGCTACGCCAATGATAATAGATGATTTTAGGATGCCAGAGGCTTTAAAGTGTTGTCATGGACGCACTTTGTTGTTAACAATGCCTTATAAGACAATGCCTTATAAGACAATGCCTTGTAAGACCTATTGATACAAATGACACTTGACATCAGTCTATTATCTAATGATATCATAGTGTACCGGGTAAATCGAAATGTATATACATATTTATATGGTCATTTATTTACGAATTAAATGCTAGGACTGCGTCAGATACTATAGTGTGAATTTTTTCGACAGCAACTTAAGAACAATGCGATGCCAGATTAGACTTTTAAATGCTACGCTAATTTATATTTAGAAAAAAATAATTGCAAGAACTGAGATTTATTGTGTGCTGTGTTTGGCTTCGTATGCTGCAGATTGAAATCATCGGGGATGAAGTCCAGTCCAGTTGGGCTCAAATCTGTCGATTTTCCCAATATTTTAAAATTCATAAAAAAAATTCAAAAGCACGATTCTCACGGCCCTGCAATCTAGAGCTGTAGATTCAAAGGAAGAACCCTAACTTGGTCGTGGCTGCCTGGGTTCTCTCTCTCTCTCTCTCTCTCTCTCTCTCTCTCTCTCTCTCTCTCTCTCTCTCTCTCTCTCTCTCTCTGTGTGGCTCCCTGGACATCCTCTGGCTCTCTGGGCCCCGGTGGCTCCCTATTCATCCCACTTATGTTCATTCTATTATGACCTTTAATTTGTTTCTCGATATTAAAATTTTCTTTAAATTTTGGTACAGTTGTTATAGAATTATAGTCAAGTTTAGCTATAAAAATGTCGCACCTTTTCTTCATATCGGGAAAAGTAAACAGCAAAGCGCACTATTTAATATAAAATACATGAAGATCTCTCTCTCTCTCTCTCTCTACGATAGTCCGACTTCACACCTGCCTCCCTTTCTAACCCGCCGACAATCACCCACTCATGATGCACAGTGTCACGTGACTTCCGCCAGCGTCGATGTTTTGTTGTAAGGTAGCTGCGGCGATGTTTACCTACTTCGTCTTCTTCGTCGAATCTGTCAGACGATGAAGACGACGACGATGATGATGATGAAGACGATGATGATGATGATGCTGAGGAGGCGCCGTTTCTGCAGCAGACGTCTGCCTCCTGGTCTGCCTTCGATCCTCTTCCTCTCCAGCCTCCTCCTCCTCCTCCTCCTTCTGCTTTTCCTTTGGATCGCGTTCTCGACGAATAAGACAAAGTCGTCAGCGGTGAGCAAAGACAACTTGTATCACTCACAATCAAAGCCCTTCTACTATATATATATATATATATATATATATATATATATATATATACTGTATATATATAATATACTGTATATATATAATATACTGTATATATATACTGTGTATATATATACAGTATATATAAACGCCGTCCACATCCAAACACATGCGACCGTTTGGTTGTATTCAGAATCCGTCGAATTATTCTTTTAATTAACCCCTTAACCGTGTATTTAACTGTAACTCAATGTAAAATGAACAGATATATCTGGGATCCCCAGTTAAGGGGTTAATGCCAAAGAGCAGCGGACAAAGGCTGCGTGGAAATTACGATAAGTTGATAACTGATGACGATTGATGTGAATTAGTTTAGCATTTCTGCGTGGAAACTCCTTACTAACTAGCCTAACTGTGCTTTACTCTGTATATATATAATGGTAGTATTGGCGTTGGCTTTTATAGTACAGAGCAGTCGTCAGAGATCAGATAAAAGTACTGATCTTCTCTTATTATCGCTCTGGATCGTCGTTTTCCGGAAGTCTCTTTAACGCCAATCCTTCCGCCTTCTATTGGTTCGAACCGCTCGCCATCGCCACTTTCAAATGGGGCTGGCTTCACCACACCGCTTCAGCGCCGAGAAGTCTCTACCACTACGACAACGGAACTGAAAGGTCAGCGGAAACAACACACCCCACCCCCTCCCCACCCTCTGTCATATCATATATATATATATATATATATATATATATATATATATATATATATATATATATATATATATATACGCAATATAGGAAAGCATTCGAGAAATGGCTTACTTAAAGACATTCTCTCTCAACGGAATGTTGTCCGTCGGTCGATCGTCTTGTGTGTCTGTCTTTGTAGGTCTATTTCTCTCGATGATCTTCGTGCAACTCTTCTGTCGCCCATTCGCTCCATCTTCAGTTGTAACCTTTCCTCTCTGCCCGACAGTTTCTTCACCGCCAGGTTCAGTGAGATCGCCTGGAGGTCGAATATGTCGTCGATGGACAGGTATCGCCTGTGCACGAAGCGTTTCGAAAAACCTCACGATCTGGACGTAAGACATCGCGCGTGCATTCCGGCATTGCGTCGACAGTGCGAACTCAGTGAGATCGTGGCCATCAAAACAATCCGGCTTCGTATGGACGTGGTGGAAGAACTGCTCGGAACCGATCCGCTCCTTCGTCTTGTCTTTCTCATTCGTGATCCGCGTGGAATGCTGAATTCCTGGTGGAAGAACACGCGAATATCGCGCCAGAACTACAGCGACGCAGACAGAGAGATGGACGCGCGGGCGATCTGCACCCGGATGCTCGCCGACTGGAATGCGTTCGTTCGTCTAAGACAGAAGCATCCAGACAACAGTCTCCTGCTTCGCTACGAAGACCTAGCCGAGTCCCCCGATGCGGTGGCGGACCGGGTGTACCGGTCCCTCGGGTACTCGGGCGCCCCTCGGGCGGTCATCGGGGTACTGAGGACCATCACAGCGGCCAAGAATCCGAACGGAAATTACGGAATTCGCCGAGCAAACGGTTCGATGACTGCAGCTGCGTGGATCGACTCAATGCACCCGAAGCATAAGACGATGGTCAACAGACACTGCCATCAAGTACTTCGGGAAATCGGTTTTCACGGATATTGGGTCTATTGATCGGAAGCAGATTGATCGATTCAAATTGGCCGGGTATCGATTAGGGGTCATCCATAAATGACGTCACGCGATTTTGGCAGTTTTTACCCCCTCCCTTCGTCACACGTCGTCACAAAAAGTCAAAACCCCCTCAAATATGACTTCACAGCGCGTCAACACCCCCTCATTCGTCACCTTGTGGTATTTTCCGTCGTCACAAATGTTTGAACCCCTTCCCCTAAGTGCGTGACGTCATTTATGGACGGTCCCTTAATCGATATTACCGGTTATTGATTAATCGGTTGACAATTCATCGTAATAAGGACACATTATAGTCTTTGAGTTCATGTTACTTCATATGTTAGGCCTACTTTATGCTATGTGCCAATTTACGTTGTATCGTGTTTTAGAAACTTTTGTTTCCCTGACGAGTATTTGCAGATTGGATGGTTTATATTTTGAATAAACACTTAATCAATAGACTACCGATCAATTGTCACCCGATCGATCGACTACCTGGCCAATTTTAACCGGTGAATTTGCATCCGATCAATAAACCACCAAAACGTTTTCACGCTGACCCATGGGAGCGCTATAGGGCTAGTATAGGCCTACAGGTATAAGACGCAGACTTCGATATGGCTTGTCCATTGCTCTAGAGTAATAAGCTCTTCATCCGGAAAGAGGCGTTTTGATTGCGTCTGTAAATGTATATTATATTATATTATAAATGTCAACCCAGCGAACGACAAGATAAAGAGAACTGCCTATCAGCAAGACAACTGAATAGACCCTATATAGGACATTGGTGACAAGGTTTTGGTGTTTTAAAATAATTCATGAACAATTTAATTACCCCGATAGCTTACGTGCTTAGACCTGATCAGAGAGCGCAAAATATTGACAGGCCTGTACACTTTAAAGAATTTGACAAAATGATATTTAATTTGCACGTTAATGGTCGAAATATTAGGTAGTCTAATAGCTGTTTTATAATATAATATAGGCCTATAGTAAGGCTTAAAGTGGTTCTGGTTCAGGATAGTCTGCCTTGTGTGAGGACCTCTTTGCTTTGTGCAGTGGGCCAGTGGCGTAGCCATGCCTTCAGAATTGTTATAGGCTTAGTCTTTTCCGAGAATCATTCTGAAAGACATGGGAACAAGGGAGAGCCGGAGAGGGTACGAAGCCCTCTATCGGGGTCTGGCGAGAGTAACACTTCACCAGAACTAAATCCTACACTTTATCGGCAATCATCCGTCCCACCCCCACCCCCTAGAATTTCTCGCCGCGCCATTTGACTAATGTGCAAGGCGCCCAATGCAGACACAGCGGAGGGCGAATCTTGCCTTGCATCGATCGAAATCGTGGTTTATTTTTACGACAATTTCACGATCTTTCTATCGACAACGTCTTCTCAAGACCCGTGGCTTGTTGGACGCGCTGACAGTGCTCGAATTGAGAAAATGAAAGGGGGATCATGGCGAGCGTGGTGTTTTAAGAATTTACACTTTTGTCATTTGCAAAACTTTTTTGCATTTCTCTAGGGAGGGTCTGCCATTTTAAAAGGGGGCTGAACCCCCCAGCAATTCGAGCTCTGCGCGCCGACAGCCTACATCGAATGTGAATATAGCAGAACGCACTGAAATGTTACATAGATTTTCATTTCCAGGACATACGAAGAGAGAGAAGAGCTGCTTTAATATTCTTTTAATTAATTAGACGTTTGACTGTCGGACAGCATTGGCGGATTTTATTAAAGGCTAGGGTAGGCTTAAGCCTACCCAACTAATCCCACGGATGGCACCCCTAGATTCCCATGCTAGCCTACCCAAATACTAAACTCTAAATCCGCCTATGTCGGACAGCTATTAACGCTTGGCCTTACTTTCAACACGATAACATATGTCCATCCAATGGCCCATGTCCTATTCATAGAACACCAATGCGAGAGGCCTTGATAATTACCATCAACAACTCTGGGCTTGATATTCGGTGAAAGGAAAACTCAAAATGCATTTTGTTAATTAGATTACTTTGAACCTTTTAACAATAGACAAACTAGTAGTCAATAAATCCAGTAAAAACATCAGAGGCATATTGGAGGAAAGGGAGGAGGAGCTGTTGATCCTAGTTCAAAGTTTTCACGACATGCACAGAAGTCTTCATACATACACATCCCAACAGGGTTTAATCTAGGCCGTTTCCGGGGGGGTGATTACCCTTACCCCTCGGAAATTTCAAATTGCCCCGAAAATTTTGGCATACTACATCAACTAACAGCAGCCCCTAGCTGACTTCCCCCGCTTTGTCAGTCCCCCCCCCCGGGAGCCCAGAGTCGAGATTAAACACTGCATCCCAACCTCAAAGACAGCAGCACTAATAACAATAACATCATTAACAATAGAGCATTGCTAGCAACAATATAGCAATACTGTAGATGAAATTAACAAATATCCATTATGGTAAAATACTTATGTTTTTGTCAAACACAGTAAAGCTGGTTTAGCCAACAAAGGCCAAAACAATTCCCTCATAAAACACTACAACGTTACAATTGGGGGAGGGGGGGGGGAGAAAGCTCAGATCAAAACCCCAAATAAGACAATAATTAAAAAGCAGTGCTGTCCCAAACATAATCTCAATTACGATTTTTTTTATTGTAAATTACTTCACAACTTTATATCCCAGGTTAAATTGCCAAACTATTAAGTTCATATTTTCCAGATAATAATAGTGAAAAAAATATGACTTTTAATTTTTACCATAACAAATACACCAAAAGACATTTACTTAAATTAAGCATTTCCCTTCTCTTTCGTCACTGAAACCTCGTCAATATATTCACTAAAACATAAATGCCTCTAATATTGCTATTCTGCCGCTGGAGCGCTCGTGGGGGTTACAGTCGGGCAGAAGACACACAAAACGCGTCCTGTACAGAAACGACGAAGACAAAGCAAAGCGTCTTCGTCTCGTCTTCATCTCCTAAACAGTGTAGCGATGCTTAGCCATTGAACCGGTCTTGACCATTGTGTCTGTGTGAGCCTAAGTTTTGAAAAGAAAAACAAAACAAAACAGTCAAAGTCTCACTTAACGCAACTTAAGCCTTATTCTGAAGAATGATTCAAAATAAAACGACTGAAAAGCTTAAATTAACCATTTAAGGAGTCACATAAAAAGCCAGTTTAGTAATAAGTGAGAAATGTTGGGTGTCAGTTTGCTGCCCATTATAATCAATGTACACTATTTTCTCATTTCTGTGCTAAATTCTCTTCTTTTAGCAGAAACAGAGAAATTAAGATTGATACACAGTGCTTATGAGAGTGCTGTGCAGACGCGTCGTGCAGTTGAAATACATAATTCTGTCTGTTCCACTGAAAATCGGCTTGAGATCCGTTAACCCTTTCGCCACGGCAATCCATATAACCAATGTGTTATATGAAGCCTAGACACTGGCCTTAGGAGGCAAAAGGGTTCTTCCCTCAAACTGTGATCACAACCCTTGACTGATGATCACAACAATGAGACGTAAATTCACCTGATATTCTAAGATGATCTCTTGCGGTATATTTAATCGTTCTTTCAGCATTTTACTGAAAACAAACAAAAAGCAAACAATCAGGTAGATGATGTCATAGCTCGGAGACTACAGTGGATGGAAAATCCGGACCATTTAAAAAATCAGATTGTCTTGAAATTATTAACAATTTGCCAAATATCAATTGACGGTGAATTTTCTTCCCTAACACACGTCCAAATGGCCTCTTGCCACCTGGGGATGAGACAAGGGAGGTGGTAATCTACTGCCATTTTCATAGAGAAATAGGGTAGGACAGCTTGACCACTATGCAATGGCTATGGTCAGATTCAAATCCACTGCATGGAGAGAACCCTTCCGTACCACTATTCCACCACGAGTCCCTCACTTAACAACTTCAAAACAACAGATGCAAGCAAATGATAGTCAACTGCAGTTCATTTTCTTGAATTTCCCCCATAACTTTATTCTGAGAAATATGGTTACACTTTTTTAAAAAATGTCATCATCATCATCTGGTCATAAAGTCTGATAAAAGATACCCTGAAGTGCTTTAACAGCACTTGAGAGCAAAATCATGAACTTGATGAGATCGGTTGAAAGAATCGTTTTTCTGACCCTATTCGAACATTAGACTCGGCATTTGACGCGTCCCTCGTCCAGAGGCCAAGTTTGTCGCCCTTCGCACGCAGGTTGACAACAGCTCCACAGATTTCATCGCTCAGCTCGTCAAAAGCTTCACCAATAAGGCACAACAACTACAACACAGACAACATCAACAACAACAACAACAAATACTGTCATGGCTGTCGTCTTTAGCGTTACAAGCACTAATTAACTTTGTCCTACTGAGCTTCCAACAACAATATTTTACCAATAATCTTGTAATTCAGAGAAGAGCAATTATAGCCGTTGCTATAACTCAGCTACAGTGAGTAGTCTATATTCATTGAACCAAATGCAGCAGACAAACCGTTTCGAGCCAAAAGCTGTCCAGTTCGGCTCCTCTCTTACGACGGTCGAGATTGACGAGCCATCGTCCGCCACGTTTATTCTGACTGTCTTCCCACATCGGCTGAATTCCCTCCTTGAAGCAACAATATTTAATCTTTTCAAATCAAAATTTAAAAAAAAACAATAAAACTACAAAAACATTAAATGATCGAAATGATTAAAACTTAGGCTAAAGAAAATCCAACTAAAAATCATTTGGTGGTCATCAGCCATTTGCAGTAATCAATAACAATTAGTAAAACACAAACAACAAACCATAAAACCTATAATACAAGCTTCTACTAAAACAAATGCTTATCCCATGTATTGGACAACTGGCTTATGTTCAAGACCAGACTTCTATTAGAAGTTCTACAGTGGCTACATGCCTTTAATTTCAGTTCAACTGCTGTGCCTGGTTTTCTATCATGAGTTTCAATACCATTGCTGGCAGCCATTTTCACTGACTGAACTACGACACTATGATATGAAGACGCAGACAGATAAACGCTCTGCATTGGAGTCCCTGTCTCTGCTGCAGATCCTGCGTCTCTGTATTGGTAGATTAGAAGTTATACGACAATTATCTCAGCAGCAAACGCTATCCGGCACAATTTAATACTTTAGAAGCAGAGTTTTAGTTTTGATGCCTGAACTTACTTTAAACAGTGAATAATCACATCCGGGAGACAGTTTACTTGCCGGTTGAATGTAATTGTACAGCCTACAAAACATAAACAGCATGCGAGGGTCAATGTAAAGCCATTTAAAAGCATAGACAGGTCTCAATATAAATAAATATAGTGCAAAGCTAGAAGCTGTCCACAGCACTGGATCTTCGTAGCCAACTACTAAGATCTGCCGTTCACCAAATAATGTGTCGTCATAGAATATAAAACAAACGCTTCATAAATGTAACACAACATTGCAAAACAATAAATGCTACTCATAGTCATAGGCTCAATTGCTGTTGACTGATCATCAAATGTTGCTTTAACTTACGCCCAGAAATCTTCAACTGTTCCAAATGTGGTTATGACCTTTTGATTTTCAGACCAGTCGTGACGTTTGTCATTTTTAAAATACCATAAAGCCCAGATGCTGTTCAGAGGATGCTTCATCTCTGCCTCGCTGTCTGCTGCCTCCGATAGAGCACTGGCAACTGCACCGACGGCGTCTGACGGATCCATCTTTGCCACTGCCTAAAATAACACAACTAAGTAAATAACTGAAAAATTATGGCTATTTTTACCCAGTCTGTCAAGAATTTTTATTTTCAACATTCCTAGACTCTGTCATTCATAGTCGTCGTCAAAAATCCACAACAAATAAAACTAAATTAGAAAACGCAAATTCGGTTCTATTGGAATTTACTAATATAAATTGAAAAGGCCTTTTAACAAAGCAATGTCATTTATAGGACACTGTCAATAGTCGCTGCAAAGCAAACAGACAGCTTCTGTTTTCACAAAACAGCGCCTATATTACTCCTTCTAAAGCCAAAATCCGCGCTTCAGATGCATTTTGGACGCAAATCAAGACAGAAACGTGGCACTCAGGTCCTGCAGCTGCTATTGAAAGACGAAAAGGGTCATCGATCAACATCGACACAAAATCGCTCAAGCTTCAGAATAAAACGCCAACTGAACGTCGACGCATAGAACACTGTCCTTCGATAGAAACAGACTGCTAAACGCTCGTCTATTTAACGACATTTGTCAACAAATGGAGAAAAAACAAAAGGACCAAACCGTACCGGTAACTCACTGTCGACCACATTAGCCGCCGCCATATTGACTCGCTTACTCTACGACAGCGTTGGCGAGACCTAAAATGGAGGCCAAATTTAGATTACTCAGTAAATGAACTCTCTACTCTAGTAACTTCGATGAAAATATTTATCAAATCTGGAAGAAGGTATGACGGCCGAAATGTCTGTTATGCTAGGTAACTAAGAATATAGCTGCGCTTTGGTTTTCGATAATTATTCATTTTAATGCCAGTTTGCTATTTGTATGTGCATAGAACACGAAACGATAAAATAAGTATGTTAGTAAATAAATAAAATTTCAATCTTAGTATGCAGTAGCTATAGCCAAAGTGGGTCATTCATGCAGGGTCATTTAATCCAAAGGGTCATTGTCGTTGGGACGTTACAGCTATGGGACATATGGAAGACAACTCCCTGCTCAAACCATTCACTCTTGTCTTCTTACCGGCTCTGAAATTCACTACGAGATTGGCCTCATTTCTTCTACTAGATGAATCTTAGAATTGTCTTTGAATATAAATAGGTTTACAATGCAAGCTTCACAGTAAGTAAAGTAAAGTAAAAAATCTCGTACAACAGTAGCTGCTTATTCTTGAAGCGCTCAGCCTTTCTTAACCTCCTTGAACATTCTCTGGCACTTTTCCATGCAGAAAGCGCTCCAAGCATTCTTGCATTGCTTCCGAAGGACCGTCCCATATTCTCCTTTTGGGCGAATTGCATTGGATATTGGAATGCCAATAATTGGCTCAGAGAGTGTCCACTAAGAATACCTCGTGTGACACAGACCGCGGCTCCATTTGGTTGGGCGTGTCACCACAAACAATTAAGTGGTCACCTCCTGCTCCTGCTTACTGGAGACGTAGACAATACACGACCGCAACTCGTGGTTAACGCTATTAGTTTCTGAATTCCCCCACGACCGCAACTCGGGGTTAACGCTAGGAAGGTTAAAATAGCTATAGGAAAGGTGTGGGATCAGCCAGGCAATAGTCAATATCCGAAGGGCAGTGAGGCTAGGTTGTTACAGCTATGGCGGAAATGATTTAAGAAACAGGAAGGATTTCAGCTTAGTCAGTCAATAAATTACTTTTAATAGTCACCTAATAAAATTACCATAGTTGATGAAATCCGCATTTTATAACATTTCAATGTGCAAACGTTGAATTTTACAAATGCTCTAATGCGATGATAAAGGCACGAATTCAATACAGATTAATTTAATGCTAGCGACTTTTGGTGCGCCATCAATGATAGGCGCTTAGGCATCGTGACAGTGGCTTACTTACCAATAAAAGGAGCAAAATACGCATCCCGAAAGAACTGGATACATGAAGGCAAACATGAGTGAAACACATTTATTGTTACCAACTATGTTGGTTTTATTAGAATGAAAATCCGGCATTTATGTATTGCTGCTCTGTAACAGTGGACGAAACCCCGAAGGTTTACTGCATTTTACGGTTATAGCGGACTCCACCACTTTGCCAGTAAGTAAGTAAAAAAGTAAGTAAGTAAAATCTCGTGGATTTCTATAGCGCCTTGGAAAGCCGCACAACAGTAGCTGCTTATTCTCAGTAATATATTTACATTTATATAGCTCCATAACTGATCAGATTATTGTGATGCTCTGATTAGTTTGGACTAGTCTTTTGAGTGTTTATATAATAATAATAATAATAATAATAATAATAAGAATGCACTTCTATAGCACCATTTATAATACCCGAGGGTATCAATCGATGGTAGAATTGGTTTTGCCATTTGTTCTAATGTCGGCATTCAACTTCTCTACTGCTGGACTATTTAAGGTGAATTCACTTTCTTTTGTTCTGTTTCTTTCTCAGGTTATCTGTGACAGAATTTGATTTTCAACGATTCAGATAAAATGTCAGCCTGGTATTGCTTTAGAAAAAGTGTTTCATTAGAAAAGATGACATCAAGGGTCTGCATCAATGCTGTTGAGCAACTAAAAAACATGCGAGGAATTCGAACTGCAAGAACGCCTGCTATTGTGAAACCACGACAAGAATTAAAGGATGCTGACGTCAGACAGCCGTCATCCAAACACAAAATGAATGCAGAATTCCCTAGATTGGATGGTTCACCTGCCATCAATGAACACCCTAAAACTAATAGACTGGTTTCCCAGTCACTGAAAGAATTAGAAAGTTCTTCTGTATCTCCACTGGATCAAATTCCAGAATTTCCGTCTGACTATGAAAATTTTAACACGAGACTCAGAGACAAGAACTGGTTTCGAGATCAGTCGCGACACTCGTTCCGACCAAAAGTTAATCCTCAAGACACAGCCCTATTGCTGTTTCCTGGTCAAGGCAGCCAGTTTGTTGGCATGGGAAAGAATCTTCTCGAATACCCAAATGTTGAAAAAATGTATCACTTCGCAGGGAAAATACTTGGCTATGACTTGTTGGACATTTGTCTCAACGGTCCCAAATCGACTCTTGATAAAACCATCTACTGCCAACCCGCTGTCCTGGTCACGTCGTTGGCTGCAGTTGAGAAGCTCAAGAACCAAAGCCCATGGGTCAGTGGTGCTTTTGTGACTTTGACTATGTTGGTTTTAAGCAGCATAGCCAGGATCCCAGTCTCAATGTGGACTGCGGCAGTCCCAACTGCTAAATACGTGTAATGTTGGTTGATATTGCATTCAAATCCTGAACTCTGGAGCAATATTGCAAACTGTGTGAGAACTTGAGGCAATAACCCTACCCCATCCCCCGATAAGTTTCTTGTTGGTTTGGACTAATCACATAACCAGCCTAGGTCTGAATAACTGGCCTGATTCAGCCGTCTCCTCTTGGCTCTGCTAACATAGTGATGTTTTTCTTGTTGGAAATAAAAGATTTCTCACAATTTCTCCATTTTCATTGGCCACATTGTTGTTGCATTATCTCATCACTATGCTAATCTTGGTTTTGACTATTGTCAGAATCATAGGAATCAGAAATAATCCAACAAAGTTGAAAACTTTAAGGCTGTTTGAATTTTGAGTCTGTGCATTGGATGTGAAGTATGTGTTTATTTAGATTGTCTTGCTTTTTGCAGTCCATTGAGAACTGCATCTCGGCTGCCGGTTACAGTGTTGGTGAATTTGCTGCGCTTGTCTTTGCAGGATCGATATCTTTTGAAGATGGTAAGATAAGACGGAATGTTTTTGCAGTTTTATTATCGTGCAGGGTCTGTTTACACTCAATGTTCAGAATTATGTTCTAATACTTAAAAAGTACCAGTAGCCACATTTATGGGTAAATACATCATTATGTCAGTCAACTGAGTCTAGTTCTAATATTAAACTTAACATTTTTCAGATGCTTGTTTTGCTCAATTGATTCCTACAGATTTTACTAACTGCTTGTTTTACTTTTCCCATGGCTAATTTAAGAAAGGCCGAGCGCCTAAGAATGTGCTGCTCTCCAAGGTGCTATATAAATCCACGAGATTTTACTTACTTACTTTACTTACTTATTTAGTAGGTAAGTGTAACTGGATAACTATAACTATAACTGTTATAGTTAGCAAGTGCCAATAGAACTAGTTTTAGCACCTAGTGAGACTTTCCTTTCCTCACTTCCAAGTTCTGACTGACAAAGAGAGGAACTAATGTAAGAATATTCTACAATGATAAGTAATTTCTTACTTATCATTTGAACCATACCGTCATCAGATATTGCAAATATAGTACATGGAGTTGTGGAACTTGAGTGTCGTAGGCTTTGCATGTATAATGTTGATTGGACACTATTATTAAGCAGTTCAGTCTTTGTTTCAGCGGTTCGTTTGGTGAAAGTGCGTTCGGAAGCAATGCAGAAGGCGTCAGAAGAGGTTCCCAGTGGTATGATGACCGTGTTCTTCCGGTCAGACGCCAAGGTTCCATACGCCTGCCATGCTGCCAGACTGTACTGTTCAAAGGAACTCCAACTGCCTGAACCAGTCTGTGAAGTTTCCAACTATCTTTACCCTGGTTGCAAAGTGATTGCTGGGAATATTCAGGTAAACACACACACACACACACACACACAGCATTTGACTGTCATTAGGACCATTGATCCCACACCAGTTTTGTTTCCAGATTGTTTCATTTTAGCTTCATGTTGTCTTATTCTGTGTGGGGCCTTTGAAGCATATTTTGTTTGTTTGTAGTCTCGTGAATAGGCTGTTTTAAATAAATTAATTGCATTGGATAATTTATTTATTCAGTTGCTGAAATAGAAATTGAATGTGTGATGGTTTGTTTCTGTCAGGCCTTGGACTTCATTGTGCAAAATGCTGGGGAGTTTGGCATAAAGCGCATTCAGCGTTTGCCAGTGAGTGGAGCTTTTCACACTCCACTAATGCTTCCGGCAAAGAAGCGATTTCTGTCCGTTCTGTCGGGCGTAGAGTTCCAGTATCCAGTCATCCCCGTGCACTCAAACGTTAACTCATTCAAGTATGGATCACCAAAAGGCATATCAAAGCTTTTGACGGAGCAACTGCACAAACCAGTGAAATGGGAACAAACAATGCACGTTATTTATTCACGTCCAGAGGGTGAAGACTTTCCCAAGACTTTTGAAGTTGGTCCAGGCAAACAACTGGGATCAATATTAAAAATGATAAATGCCAAGGCATTTGCAAATTATAAAAACATTGAATGTTGAACCATTTAAGAAACTTTTTTGCATAAAATTTGAGTCATGCATTGAACACATATATCACATATTTTCTGCTGTGATTTTTGCTGTTAAATTTGCTTATGTTTCACTCCAGATTAAAAGTAATATTTGCTGGATAAATGCATTTTTCAGGCTTTCTTCAATGTCTCATATTTTAGTACCGGTATTGTTGAAGTGTACCAAATGGTCGTGTGAGATGAAGCAAAAGACATTTCGGCAATAAAAGCAAATGTAATTTAATATACCGGTGGGGCTGTGAAACAATTAATTTTTTAACCGCACTATTAATTTATTAATTGCGGTTTTGACGCACATGTTGTATCATGTTGGACTTGCGGAATTAAGTACTCGTAGTCTCATGTGGACACTGAAGATTAAGAATTGAATGAATAAGGGGCCATCCATATAGTACATATGCAAAAAAAGTCATATTTTCAACCCCTCCCCCTGTTGCACACCATACATTTTGGTTACCCCCCATGCGTACGTACAAATTAGCAAACACCACCTGCAGGGTGAAAATTAATTTTTAGCCATAGCCAAAAAGCATTAGGTACTTCTACAGACACGTCTGTTGCAATTTGCTACACAATTCAGATTGTAAGTTTACAACTGCAGTACAAAATTAATGTAGTACTACACCAAAGCCAAGTGCTATAGAATAATTATTAAGGGTAATACAAAATTAAATAAATATAAGATGAATATTATATGAATGAAATTTATGAAATCCAACAGCATTAACAAAAATGTCTAATTAATATTATTCTACTTAAAAGTAAAAGAATTCAAATTAAACAAGAATTAAAAATTCTGACTTTATATAATATTTGTCACTGTGTCAAAGTCTGTTGTGCTACTTAAGCCCAGTCAATAGTCATGTTTGATTGAAACTTTGAACTGAAGAAACTAGACTAGTAGCAATCAAAAGGATGCAAAGTCTGTGTACAAGAAGACAGTCACTTCAAAATTCTGGAAGTGTAAAATAGAACCGTCACTTGTTCAGCCAGTCTGATAAGCAAATTAGTTTGTTGACATTTGTTGGCAACAGAGAAGCCCGTTTCCTGCTAACGACATCACCAGCCACAGAAAATAGTCGCTCACATGGGACTGTAGTAGCTGGAGTTCCTATGTACTTCCTGGCAACTAATGATAGCAATGGGAAAACAGCGGAACGTTCATTCCACCACTGAAGCGGATCTGCAGTGACATCAACTGGAGGTTCTGCCATATATCGCATAACTTGGTCAAATGCTGCATCTGTTCGAGGTGTACCTTCAGTACCATCGTCATCATCTGAATCTGAAGTGTCCACTACTAGCAGGCTCTTCTTCATGACTTCCTGTTTACTGTTTTCAAGATCAGCGCTATCTTGTCCATGGACATTGGTACCTGCTGCATTTGGAACCATCAGCAGAGATACAGTGTTCAACAGTTGACGCAGAGACATCCACACTTCATCACGCTCTGGTCGAGGAAGGAACTTTAGCATCTTGAATCTGGGATCGAGTGCCGATGCATACTTGAGCCACTCACATTGCTTGTTAATACGTGTCTGAAAGTCACTGGTGAAGGTTTGCTTAAACTTAATAACCCACTGTGGGTCGTCGTCTGATGGCGTCATTAACTTCACAAGATTGTGCGCTGTCGGCAAAACCACCGAGCACGTCACATAAGACTGTCCGCCAAATATCTCTGTAGCTTCCTTTATTGGCTGCAACAAACCTGTCAGTCTTGTCAGTTTCTCAAACTCAGAATCCGTTAGCACTGCTATTTTGTGACCAGGCATTGCCAGTGTGGCAGTGATAGCTTCTTTCAGCTGCAATAGACGGGAGACCATTTCAAGCGTCGAGTTCCAATGTGTGGAGATGTCTTGTTTCAGTGTCAGTTTATTTGCTGTTGTCTGACTAAGCTTCAGATGATGGTTATTTATAGAACTGTTTTTGAAGTGCCACACAATTTTACGACACTTTGTCAGCAAATCGTCAAGAGCACACCCTGCAATTGCCTTATTAACGGACAGTTGAAGACTTTGGGCACTGCATGGCAAATGATGAAACACCATACCCTCAACTGCTGGCACCATGTTCCTCGTATTGTCAGTGCCTAATGTCGTCACACGATCAGCAATCCCCCATGTTTGGGCAACTTGTTCGAACTGCTTGGCACAGGCCCGTGTAAAATGTCTGACAGTTGTGTGCTTGACTTCCAATGCTACAGAGCGCAAAATCCAACCATCGTCAATGAAATGGGCGACAACCCCAAAGTAACTGTCATTAGCAGATGATGTCCAGTAGTCTGCTGTGAGAGCTATAAATGGAGCAGCAGCAATGCTCTGAGTCACACGGACCTTCTCAGCATCGTACAGGTCATCAATTCTTGTCTTCAATGCATGCCGTGACGGCAAACAGTAGGTTTCGTCTGATAAAGCTACCCGAATCACATGTTGCAAGCCATCATCAGTAACCATATTCAGTGGCCTACAGTCTTTTGCAAACCAAACCGCAATGGCATTTGTAATAGCGTCACATTTTGCATGTGACTGTTTGAACTTTTTCGGTTGACGGAGAGGAGATGGCAACGTGGACTTGCGCTTTCCAGTGCCGACCGCTGCAACGCCACTTAAAATAGCTGTTGGCTGCGGGATATCGAGATCAAAATTACCCACGGCTGCTTCGGAGAAACTGGGACTCTCACGTATACTGACCAAAGGATGTTTATTTCTCAAATGGTACGTGAGACTGCTAACCGATCTGTGATACTTGAATACGGCATTGCAATATCGGCAGCTGACTGTTGTTCGATCCAGTGACCCATCATCTTTCCGGCGAAACAAAAATTTTCCGCCCACAACAGACTCGGACATTTCGCAGTCACAATCGCAATACTCGAGTAAAATTGGCTACTAAGTCAAAAATTACTGGTAAACCTTCGGACAACCTATGCCATATGATCCATCATCCAAGACGGTCACTATTTACCATAGAGACATTTACCATATTATCAGAAGATCACTTTATCAAATCCATGGACTTCCTGTTAAATCCATCTTGGCACTTGGCACTTGTTGTCATTGAGTTGTTACAGTTGTCACTGGCTAGTCTGACATACTGGGGGCCAGATCAGAAGCGCAAATCGTAATATATTTGATAATATACTCGGGATGAGATCTGGGAAATATAATTCCCTCATTATGCTCAATAAGGGTCCATCCACAAATGACGCAGCGCACTTGGGGTGGGGTGTGTGTTCAAACATCTGTGACGATGTGTGACGACGAGGGCGGGAGGTTCCAGAAATGTGACGTCACATAATGCTAAATATTTTTATTAATACCTCATTGCTATGTTACCGAAAAATTGAACATATTTTACACTTATAATTAGCAGTGGCCAAGAAAGTCTCACCACTATGCACTATATAAATTTACAAGACTTTACTTACTTACTTATTAAGTTATTACATTATTTTCCTTTCTACGATTCTATTAAAACACACAAAGAATGAAAGTGATGAAAATCTACTTGGTCAGAGTAATTAAATAAACACATACATTTGTTTACAAAGAGAACTACACATACATGTATATAAATAATAACCTACCCAGTAACTTTAGGTATAATCATTCAACTGCTTGTAAATCTGGACATCCTGGGTGACATCCATATTACATCATCTGGGATGCCATAACATGTTGATTTTTCTTTCATAGTAACTGTTACTTTCAAATGGAGCAGAGGGGATTAGAGTCAATGCGTCAACTGTTCTACTCTGCATTAATGTTTTTTAACAAAAGCACCAAAATCCAGTTTTCTAAAGCTCAACACACTATACAGATGGCTTAGCTGTCAAATTAAAGAGACTCAAAATTTCAGTTAACATCCTTTAATTTAGCTGCATCTGCTGTTACGTAAGGAAATTGCAAAACCATTGACAATTCAATTCATCAGAAAAGAGAATATTTTGGTCACAAGCAAAGCAAACATCTTTCTAAAGTAAACTTCTAATTGCATCTTCACGGTCATTTGCAAAACTTCAATATACTCCTAAAAATAAAGATATTTCACAATAATAAAGCCAAATAAAACAGATTACATAAGAAATTGATACAAATAATCTAACAAAAGTATACCTGATAATAATAAATGAAATTAACTGCATATGACCATCTGATATGTATCTACACTGCAACCAAAAATAATAATATGGAATTCTTTAGTCACTATACAGATTTGTGCTAAATGCTGTCGAATATAAAATACAACCAAATAGAACAAACTACAGTCTCTTAATTCAAGAAAGACAAACTTATAGTATGAACTGGCCACAACAGATATTGGAATGGATCCTGAAGGATGGACACTTTCTAATTGTTCAAGTGGGCATTTTCTTTGTGATTGAAACAGCTGTTGGCAGAACACAACAACATTTGTGACTGATTACAAAGTAAGAATCAAAGCACATCCACGCAGCGTCTCTACAATGCCACTGACGCTTGGAGACAAGAAACAGGTCTAATCAGTGCTAAACTATTGTGCCACATGAAAAGCTTTACAAGGTTTTGGAATGTTAATTTTGACAACCACTGAATTAAGAAGGCAAAATATTGACTGGACTGAAAAATGATGAGTACAATAAACATTGAAGTAGCATCAATGACCAGCCTAATACTGAAATAAATGAAACCAAACAAAACCACCAAACTCCTTAGTTTTCTTTACAAAATATAAAGCACCAACTGACCATATACCACATAAACGCCCTCAGCCAACAGGGATAAAAGCAGAAAACACATAGCAAGCGATGACAATTTCAAAGAAACCAATTGAAGCATTAGCATCACAAACAATTCAAATGTCGAGTACAAAAGTTATATCCTATAATACGAATAGCACATAAAATGTTGTAATTTGTAAGAGAAACAGTAAAATGCAAACATTTATCAAAAGAGCAAATCTGGTATGTTATTAATACATGCAAATACTGTGGGCTTGACTTTCAATTATGACTAAACTTCAACACTGGCTGGCTCTCTCTCTCTCTCTCTCTCTCTCTCTCTCTCTCTCTCTCTCTCTCTCTCTCTCTCTCTCACATCAGAATCACAGAGTGAAAAATGTCTAAACCTCATATATGTAAATTTAAGGGCAAACACCCGAAGTCAAAGCAGAATCTCAAATTGTTGAAACACAACTTCACAGGTGTGTAAAGCCAGACAATTAAACAAGATGTGGATACTTTAACCACATTTTAAATACAAACCTTTCTCTTTAGTTTTAAACAAATTGCAAACTGATCAGCATATAAATGGAAGCCAGTAAATTGCACACAGAGACAAACTATTGTGAGAAATAAGTTTCCTTGAAGATGGTTTCTATTGCTTTAATGAAATACAAGACCTAATAATTGCCACAAGGAATTTCAAACTTGCCTTCAAGAACACAATAAATATTTCTTTTATAAGATATTGATTCAATCCAGCAATAATCAAGCCATTGTAACTAATTTTGCAAATGCTGAAAGCTGACTAAAACATCAGGAAAGCTGATTGCATTTGACAAAAATACAATACAGTACCAGAGTAATGTTTCATGATAAACTGAACTATTATCATAATCTCAGCAACTCAATTCAGCAAAAGTACCAAATATTTAAATGATTTTTAAACGAAAATGGTCTGAAATTTGATCCAAAGAAAGAAACTTGGGCATATCTTTGCTCCTGTTGAATAAACATCTCAGCAGAGCTCTACAAGAGATAATAATTGACTGTAATAGTCAAAAACATTCTAATATCATGTTAGTATTTGCATAAATGCACAACAGATCAAATGTCTATAATTATAGGACTCAAATGGGATCCAAGCTCCTCTGCAAAACAATGGCCAAGTGCTCAGTTTGCTTCTGATCGTGCATCGGCAATGTCACTGGCGCTTGCATTGAACTGAATGACTGGAAATCAACGGTTGCAGCCAGATATTGTTCTGAAGTCCACCTTTATAAAAGACCTTTTATTTCTGTTCACCAGGTAGAAATTCTGATAAAAACTTCAAAATTCCCCTGCTGCTGACTAATCACAGTGTACCATGGAATATAACAAGTCACTTTTTTCTGCATCGAATGCTACCTCCTATTACTTTTATTACTTTGCTTTTCTGTACGTATTAACGATGAATTTAAGAACAGGGAGTGTCCAGCCAGGGAAGTGCACCACGACCACCAACTGAGACAAAGTCTGCCACAATGGTTCATACCTGGTATCACTGATTCTTACTCGATCAACATAAAAGATACGGTATAAGCTTGCGCACAAGCAACACACGGAAGCCTGTCACTTGCAAATTTCTTCATCATCTGACTGATTTCATCTGTATTACTACGCAATGCCTTAAAGAATGCTCTGTCAAGGAACAAGGGACTTTGACTGCACAAAAATTACTTCAAATAAGCTGCACATGTTCTGTAAAGTTTCTGCAAAACAAAAATACTTGCCAAAGTCCAGCATCTATTCTAAATGTATAATAAATTTCATCAGCTTTAATTAGGCCTCTTAAGCTTCATTTAAATAAGCAAATAAACTGGCCTGTGGCTAAGGAAATTAGAGGTTCTGTGTTTCCAAATAGTCAGCGATAACACCAGTTCCCTTGTTGACATTGCCCTGCTGTTTGCCCTCTGGACAATGAGCAATGACAATTGCTGCAACACCAAACAGGTCAACAACGTTTCAGAACGATACATACATGATAACTAGATGTCTACAGTCAAACTTATAAAAACTGAACAAAGCTTCGTAGAATTATAACAGTGATAGGACACTGAAATCCAAAATTAAGTTAAATCATCAAAATATTCTGGTGTCTCTATGGGTCAATCATTAGAGCATCGTAACCGCCTACAATCAAACTGGGTCCAACTCCTGAGCACTCAACTTTAAGCTGGCATAGAGTGGAAGTTAATATGCACAGAACTTTAGTTCATTGTTATCAAGGTGCAATATAAATAGAAGAGGCACAACATGTACACACTATTGAAAATGTTCTTTTTCTAGGAGACTATCAATTCGACAGTTCCACCACAGACAGGATGACGAGTTGCCCATTCCAAGAAAAGGTTCAGTTTACTGGAACTCTCTCTGGCAATACCTTATAAGGACAGATTCTCTGATGACATTCTAACAGACTCACAATGCATTTATTTACCTTATAAAGATGTACATAACTCTATTGCACAGTACAGCTGACTCTAGTGATCAACTACACTATGGAAACACACAAGTCATTATTATTCTGGAATAAACATGGAAAGAAACAATGACATTTACAGTAAAATCTATCAAGTGCCATACCTCCTCCTCCTTACACCACACTCTGGCATACAATCACCTAATATGATGCAAAAAGATGCACCCAAAACCTATCAAAATTTTCCTCATATCAATTTTCCTCATAATCTAATACGAGACAGAGTGAGGTACATTGTACCTGTCTTTGTAGCCTGTAGTGTTAATGCGCCTGAACCTTTTTTCTTTGCAAGCACAAATTTCCCGTCTTCTTCTCTAAGGAACTGATATTTTTCTCCTTCTGCCAAAACACCGGATTCTTGGAAGGGCGAAAAGTTCTTAGATTTGAAACAAGTTGCAATGCTCGTTGCTTCTGCTGCGGCCAATTTCAGGGCCTGGCAAAAGACAACGCTCTAAGTCGACAAAATCCTCTTTAGCCTCATCACTAATAAGAACAAGCAAATGGACCTGTGTTCTGTGGTTCAAAATGACAGGAACTGAATTCATAGGTTGTGAATCAACTACACCAGTGATTGAAAGGCTCCAATGTACATGAAGGCAATTCAGAAATCCATTTTTATATAATAATTTTTGATGCACTTACACTGGGATGTCCATCACTTGTCCATTTTGCACCACCATCCAATCCTATTATGCAGCCTTTATCACAGTGTGATTCTCCGCTACCATCACGGCAGTATGCCAGCAAGTTATCGATATAAGCATCCCAACCAGACATCCTGATGACAGGCAACTGCAAAATATTTAAACCTTTGAAAGACAAAACACAAAATTTTATATGCAAATAATTGCACTGTGTGAATTTAAAGACGGGTTTTAGAGACGTTCTTAAGAGAATAAAATACGTTGTGGTTAGAGTTATGTATGCCGTAAGCCTGGAGTACTTGGCTATTGTTACGTATGCTGTAAGCCTAGAGTCAATGGCTATTGTAAACCTAGAATCCTTGGCTATTGTTACGTATGCCATTCAAATGATCAAGCTTTCACTGAATTATTTGTGTTAGTCCCCTCACCCACTCAAAGGCATCAATCAATACATCTATCCCACACAAGACCGGGTCATTTTCAGAGATCAGTCAGAGTGAGAGTGAATTTATTTTTCTGTGAATTAAGACATTAAACCACTTTAACCTTCATTGCATCAACCCGTACTAGAATAATCAGTACACTCTATCCCAATTTGATTCTAAAGCGTTCGAAATGCCATGAACAATAGTGAGCCGTTTGAAATGACATTAGGGGCCGTCCATATAGTACCTACGCAAAAAGTCATATTTTCAACCCCCTCCCCTGTTGCACACCATACATTTTGGTTAAAAATTGATACCCTGTTTGGCAATAGCCTGCAGATGGACTATTGCTATAGTACTATTCCTATAGATATGCAAAAATTCAGAAGAGTGTTGAAACGAAGTATATCGACATTTTCCTGTGTCCCCGTCCCTGCTATTATTATCTCATTATAATAAAGTACGCTTTCGTGACATGTCTCGCAACAATTTCACGTCAAGATGGGAAACTGTGCGATTTCAAATATTTTGCGTAAACGTGTTTGGTCCAATGTGTTTCAGTTTATGGCGAATTCAAATTGCACCTTATATAGCACGCTTTCAAAAATGGTTATCTGCTTTAAGTGATTGGTGTAAGGACCCACGTGATTTTTTCCACCAATTATTTAGTTGAATGGCATACGTAACAATAGCCAAGGACTCTAGGCTTATGGCATACGTAACTCTAACCACCGCGAATAAAATATGAACATAAAGTGATTGTATCATTCAAAATTAAATTTTCTCTCTCTGAAATTTTAATCAAAACACAGTGAAATGAATGTCAACATTACAGAACAAATACAGTACTGTGAACTGTACTGTTAACTTCACGCTAAAAACAAGCTATAAAAATACACAGGCTTACATAACGGCACAGCTTATAGCATTGGAATAGTTGGGTTTTAAGCAGATCCTAGATTCCTATGCATATGACCAAGATATTTCCATTCAGTGCTCTATTCCACGCTCCTTTCAAATACAATCTAAGCAAAATCGCGACCACAATCGCGTCCAGAAGCTAATCGACGTTAATAATTATTTTCAGAAAACCATTTAATCTGAAAAATGAAATTCTGAGACGTGAACATGCATACTTTTCCCCAATTACGTCGACCAAAACGGAAATGACTAAACGCGCATGCGCGTGTGAATATTTAACACAGTAAGATAAAATATGAATTGATTTCTCGTAAATTCCCTTAACTCTAGAATAGAAAATGCACGTGAATAACCTTTTATCTCATTCGGTTTTCCTTTATACATGTGAAGTGAGCCTTTTTCAAATAATTATTACATTTGTTGTGATTGTGTTATGATAAAATTCAGAGAAAAATGTCAATGTTATTCTTGCTACTGAACACTAAGGCGATTTCTTTACTTTAATATTCTAAGCACTATGACTTTAACACTGTAGTGAGCCTTAAAGCCGATTTTCTCAGGGAAACTAATAAAGTCGATAGCCGTCACCGTAAGAGCCGATTCCCACTAAAGAGTTAAAACGAGGGAGTCGTATCGTCGTCTACTGGATTACTAAATTACCAGAATCGCCAGCGGAAGCAGCGCGTGTGTTGGTCACTTTCTGTTGACTGATAGAGAAGTGGGGATACTAAATACTTCTTTTGAGTCAAATCGGAGGAATGACGGAGACTCGGATGAGGCGAAATGTCGCCGATCGACACGAAAAAGTCAGTGAGAAGCGTCCTCCCCAATGACCACCGCCTGTCACCACTGCTTCGTCGTTTACTTAGCGTTACTAGGCCAGGCCTGTGAAAAGAACCGTATAATACTGGGGTGAATTTTGTAGCGCCACAGTTAAGCTCTGACAATGCAATCCCTCGTGTTACGATTTCCGATCCTGCGCTGAACATTTGAGGAGAGCTCTTAGCGTCGAAAACGAAAATCAATGAGCCAGTCAATAAGAAACCACTCATTTAGCTCCTGTATATTATGCACACCCGGCCTACTTGGCGCTGTGAGATCGGTTCCCGTCAGAACACCGAAGTTAAGCAGCGTCGAGCGCGGTTAGTACTTGGATGGGTGACCATCCCTGATTCTAGCCGTGGTGCCGGCGGCCAACCAAGCCGTTCATCGCTTAGGCGTCGATAAATTGGTAGCAGCGTTAAGCTGCGAAGAGTAAAATGTTGGTCTAGAGAAAGTAATGGCAACCTACTCTAGATTAATGGCGCAAGCCACCTGCGTTGCTGCTTATCTAGTAACCAGAGATCAGCACCGGCCCCAACGCTCAAAAATCGAGTATGGGACTACCTTTACCTTTTTATATTATGCATATGGTATCAGTCGCCAGTCATTTTAGAGTGATAATCGTAATCAGGTAGATGCTCAGGTCAGTTTGGTAGTTCATGGTTGACAATCCGCAGACCAGCTACTGATGGTGAGTTGTCAATTGTGAAATGAAAATGCAGTCCCCTGCATTTTGGCATTTCCAAAATATTGCCACATTGCCATTGTGCTCACTTTAGTTCAGGTCTGAAGAGTGTTTACATGACTGATTGTCAGGAATGGTTGCACCTAGTGTTTAGAAATCATTCGTGGCAGTGAGTGACATGCATGAAGTGTTATGGATGTTATTGATTTTGTTTAAAGTTGGCAGAAGATGGTAAAGATGAGAAATCAGATGAAGATTGTGATGATGTTCTTCGGATTGAATCTCATCTAAATACAGCAGGCTTTTTACCTCAAGATGCAGGAAAGACAACAGAGGTTCTGGATGCAAAATTGAAGGATGTCAATCCAAGGTCAGACACATGTGTTGTTCATTTTGGTTTGATGTACATACTTTAAATGGTACATAGTACCAAATTTTGTATATCTTTATCCTTGTACTGATGAGTAATGTGCTAACATGGATTTACTCAATAAGTCTATACTATATACAACTGGATATCTAAAATGTTATATTTGAGGAAAATGCAACTCTAGTGAAAGCCACTTCAAGAGCTATACAGATCTTGCAATTACCTACATTCTTTTTTGTCATATGTATGGCTAGTAATACCCTTTGGTTAAAGTTTGCAGCTCATATCTATATGCTCAAAATAAGTGAATACTGGTATACTTTATAACCATTAGTCTTAAGCCTCTCTGTTAGACACTAGCTCTGTTAATGTCTATTCAACTTATACTAGTTTCTTGTATGTAAGATTAAATTGATTTGATCAATGGCCGTGAGGTTTTGAGGGTTGAAATATTTTTGTTGATCAATGAAATTATAATTGAAAGTGATAGTGACAATATTTGATGCAAAGTCCAACTGAATCTATTTTAGAGACAAACATGGATTGGATTTCAATTAACCAGACATATCTGTGTTAAAGTTTGAAGCTTTTTAATGTTTGGGTTTCTTGCTGCTCTAAGCGCAGCGTGATTTGGTGGAAGTCCGTGCTGTTGAACTGTTGATTAGGCAGATGCTTTTTCTAGCCTGTGCTTTTGCATCTTCCAAGTTTTTCACCCATAATTTCCTTTAACATTTTCATCCAGGTGTTTTTCCGTTTTTCACCAACTTTCTGTAACTTTTCTCCCAACCTATTTCTATTAGCTGTTCACTACCCCTCAAATCATTTGCCATCTTCAAGTTCAAGTGTCTGTATTTAATTACTTTTGTATTAGCAAAGGTTGGATATTGTGGAATAAGTGTAATTTCAAAAGAATATGAGAAACGTGGACTTTGAATTTTGGTGAAATTGGTTGTTTTCTTTAGGAATTGGATGTGATGATTGATTGTGCATTATTTTCCTCAAATGTACTGCCTGGGAAAATTTGGATCCATTAGTTTTAATGGTTTATAGCTGAGGCTGCTTTGAACGTGAAGGAATGTCAGCACTAATTCTATCTTAAGACAAAATCAGTGCTTTTGTTTTCATGAATTCAATTACTACCTGGTACTTGTATGCTAGTGAAGTAGACTTCAATTGCCTGGGAAATGCAGAGGTTGTGGTTACTGAGCCTGTTCACCTGGGCAGACATTGCTGCATTTAACTGGTTAACCCTGTGAGTGGTTTTCAGATGGAAAAACTGGATAATTCGTGGGATCTTCACTTGGGTGATGATATTGGGATTTGGCACAGTGGTATGGCTTGGTCCCTTGTACATGGTCTTTTTGGTATGTTTATCTATTTTCTGAAGCTTCCGTTCCTGGACTTTCTTGTGTTGCTCGTTCGTGGTGGACATTTCCGTGTGTTGCATGAGTATTCTGAATATAATTTATGCCTCCAGATGTCGTTTATGTCTTATGTGAGTCGTTGCAATTGTGCTTCGGTTGACTGCACATTGTTAACCTGCTTAAGTAATGGTCAGAGACAGGTCCTTTTCTCCGAGTGAAAGGTGAAATTCCTTCCAATTTAGGCAAATTAAAAATGTTTGGTGGCGATTTGTGCATTAAAGTGCAACGTCTCCTTTTTAAAATGACATTTTTGGTGATTAGGAGGAGATATGTTTGACATGAGAGGATCTGTACACTATAAGCAATGGTTTGCTACAACGATACATGACAACTCCTCGTGTTTAAATTAGCGTGTTACACCTTGTTTAATTAATAAGTGTATTTCAGAATAAATAATTATCTGATATTTGACATGCTTAAGTCTTTAAAGTGGTGCATGAATTTGTGCTCTGTGTTTGTATTATGAAAGGGCTCTATGGTGAGTTTATTTTGTGTTTTAGCTTTTTACTCTGATATTTTTTTATTTGCTTACACTGAATGGAAGGAATTTATGTTGAACCTTGTTATAACTTGTTGTATAACATGTTTTTCCTCCCTCTACCTTTGTGTATTCCTCGTTTTGCTCTAAGTTTTGTTGATCCTTTTATTTTACAAATCTTGTGACCATTATCTGTAATAATTTTTTATATTTTCAGATGGAGAAATTGGATTGTTCGAACAATATTGTCTTGTATGATGATTACTGGTTTTACTCTGGTTATCTGTTTAGGCCCGGTAGCATTGGTTATATTGGTAAGAGAATTTACATAGTTTGGAAGTTCTTTTTTCTAGAATAGTTTTTCATATTTTACTCGCTTTGTGTCACTTTGTTTATTTTCAAAGATTCAATTCTATGTTGCAAAAATGTTCAGATTGAAGTTAAGATTTGGTCGTATCTTCAATTGCACTTGTACATTGACCTATTTATTTAAGATGGGGTTTGACTGCACTTGTTAAGCACCCTTGTCTTGGACCTTAAGTCTTGTCTATGGCGCTGAAGAAATTGTCTGGTAATAATAAAAATAATAATAATAAATAATAATAATAATAATTGACAGCAGTAAAAAGGCTGAATGCTGCAGTGGTTTCTATTCAGTGGGTTTTTATTGGAAAGACTTGTCTGAGTGATGCATTGACAAATTCTGATTTAAATGGCACTTATCAGAATATGTGCTTAGTTTTTAAAATCGTTACCAGTATTTGTGATATACTTGGATTTGTTACTGTCACCAGTTTTTCTGCCATTGCTGTTAGAATGTATGACCACCAATTCTGTTGGACGCATCTTAAGCATTTCACTTTCATGTGCTCTTGTTTTGCACCAACATAATTATGATAAAGTGAAGCTGCAGTTCTAGATTTTTTCAAATACGTATTGGTTGGATTTTGTCTGAGAGTTTTCTCACAGAATTATCGCAGTAGTTGCTTTTCAAAGCTGCTTAAAGACATTTGGCTTTGGTGCTGACAACATGTAACCAGGGTTCCCATTTTCATCCAGTGGTGTGGGAGCTGTGAACCTACAGGCTGCTTAACTTATCTTCCCAGCATTTACTGAAACTGGTTTGTTGCTTCAAAGGAGTTTATCAAGCTGTTGATGCTGACCTGATTAAAAAGCCTAGATGCTATCGGATTATGCTGACTGCACCACAATTCTTGTGAGAATTTGTAAACAGTCATCTTGGCACCAAATAAATTGGATGCATGTTTGCTTAGACATTTGGCCTCTTACTTCCTACAATGCTTTGTTTGAGTGTTGCATGATTTCACCAGGTGATGTCTAACTGTTGCCATGCTGTGTCTTATGGATATTTGCACTGATTGAACTGCTCCACTTACAGGACTTTAAAGCTGCCTACCCCACTACATTACTTGTAATACTTAAAAATTGGTCTACTAATATATATATATATATATATATATATATATATATATATTATTATTATTAAACTGACAATTTCTTATGTGCCATATTACCAAAATGTCAGGTGCAAGGGCACATTACAGACTACAGAGTCGTGTGTGTATATATAATTATATATATATATATACATATATATATATATATATGTATATATATATATATATATTAATGATCTTTGTTGGCCTGGTGGTTTAGGCTTTGCTGGTCAGTGCTGCTGTTCTGATGTTGTGCTTAATTAATATCTGTGGTTGTTTGTATGATTTTGTTTTGCTGTGTGTTGTGTCGATGTGAATTGCTTCTTTGTTGTGCTTAGAATTCTGGTTTCTGATGGTTGTATAGTAGTTTAGCAGGGCTTAGTTCTAACAAATAGATGTTATATTTCCAAACATGATTATTTTGTTTTCATGTTTGTCCTGATTACTTTAGATAAATAACTTTGTTTCCTTTGAAAGTTTGGAGTGTTGAGAATGTTAATAGTTTTCAAGATTTGAGTTTCTGTCAAGCATTTTGTAGAATTATGTTTTAAAATGAGATCTGATTATAATTCTTTAAGGTGAGTTAAATTTAATATTAATGAAGCAGTGGCTGGTTTTTCATAAAATCATCACAGTGCACATGCATTGCCATTGTTAAAGTTAAGCATTTATTTTGATAAAATTGCCAAAGGCAGAAAATAGAACTGATTTTTCCAAGACTTCTTAATTATCAAATTTTCAAAGGAGTTGACGTATTCTTGATGAGAGATTTAGCTTTTCAGTGCATTTTGTCATCTCCTGTATATCTTTTGTATTAAAAGACTTCATTGCTAGTACCAGTATATCTATGCATATGTGCTCTCCTGGTAACAGAGACCCAAGTGATAATCAGGTGATCGGCACTCAACTCAATCATGGTTTTGTTGCATCTCTGCCGTCTGTGACTGATTGGCACTTTGTTTACTTGAGCTCCATGTTTTCAGCATTTAGGAACAGTCTTTAACTGATCGTCTGTGCAGATATTATCTTCAATGGGTTCTTTACCTGGTTGCCAGTTTACATTGAATACAGATGCAGTGTTATGCAATGTTATGGTAAATGCTTAGCAATTTATTTGAGTAAAATGATGAGGTTATTATGGTTTATGAAACTAAATTTTCAGATCCTCCTCATTCAGATCAAATGTTTTCACGAGATAATTACAATTGGATATATCGTCTACAAGTCCCACGAGTTGCCGTGGTTTCGAACTCTTAGTTGGTATTTTCTCATAACATCCAACTACTTCTTCTACGGTGAAAGCATGATGCAGTACTTTGGAGTTCTGATGTCACGGACTGTAAGTGTCTTTCCAGTCAGTCATCATCTTTATTCTGCTTCATTCGGTCATCATCAGCAGTGTGTCATGCATGGATGGGAATGTTAATCTCGTATTGGGAGGGTAACTGTAATCTTTGCCTGGCAGTCCACGGTTAATCAACCTCTGGTTGTGACATTTTTGCTTCTGGGAAAATTCTATCTGGTCTTATTCAGGAGAAATCTTGGTTTTGCACCATTCCCAGTGACCTTGCAGCTCTGTCTGCTCAATAGTTCTTAATGCTATCATTGGGATTTGATGTACATGTGCCCAGTGTGTTATGCATTGCACTTGCCTGTTACCGGGTATGTTGCTGAATTGTTAGCTTGATGATGTATTGTGTTCCCTTGAGGCTTAATCAATAGCTATCTGTTCCTGTTTTATTAATGGGTTTGTGAGTTAGTGTGTGTGTGTGTGTGTGTGTGTGTGTGTGTGTGTGTGTGTGTGTGTGTGTGTGTGTGTGTGTGTGTGTGAGAGAGAGAGAGAGAGAGAGAGAGAGAGAGAGAGAGAGAGAGAGAGATGTCTCTATGCTTATATATATATATATATATATATATATATATATATATATATATATATATATATATACATATATATAATGAAGTAATTTATTAATTTCAAGTGAAGTGTGTGTGTATGTATGTATGAGCATAATAGAATGAATTCCTCTGGGCCTAGCGTGTAGCGTGTCATCCTCATGACAGTTAAAAGTACCGGTAAAATAGAAATGATATTTAAGATTTTAGCAATGTAAAATTACTAGTTGTGACAATTTGTGCTGTTTTTCTTCTTTCTTTTCTTCTTGAATCTGATTTTTTCTTTTGCAGGAATTTCTGAATCCTTTGGTCACATACCATAGGTTTATTTCGTTCTCTCTGTACGTGTCTGGATTCGTTGCTTTTGTATTTAGTCTTGTGAAGAAACATTATCTCAAGCAGTTTACTTTGGTGAGGCTTCTGAAGTTATGTTTAAACTGTTTGGCAATTGATAGCTAATGAAATTTGTTATTTAATGCTTGAGAAAAACTTGTCTGATTTGTTACGATGGCTTATCTTGTGCAGTTTTAACGGTGACTTTAACGTGATATTTATTGAGACATGTTCTTCTTTACGGAATCTGTTTGTCTATGCATTTTGGCCGTAACTTTAAGTCAAGATTTGAGTGATTTTCTGTTTTATTTTCTTCTGAAACTGTAGTTTGGATGGACACATGTGACGCTTCTTATAATTGTTACTCAGTCGCATCTAATGATGCAGAATATATTCGAAGGACTCATCTGGTGAGTGTTTGTCATAATTGACTGGCTTTGGTTTCTACTCAGTCTGTCAGAGTTCTTTTTCTAAATGGATTGCTGCTTCTTCAGAATCTTGTTAGTCATTTAGAACTCGTCTCTTTCTAACCGTCAAATGTCCTGACAGTGTGTAAGAAAGTTGGTCAGATTTTCTTGTCTGATCTCCAGTAAAACAACTCTTGAGCTGTTTAAAATTAAAAACCAAATGTTTGACTTTATTAGTCTGCTAACTGATGGTGGAATTATGATTGAATTTTACTGTGCTTATTTATGTGGTTTTATTTGTTATCAATAGATTTTTAAAGATAGAACTGATAAGGCATAGGTTTTGATGTGTTGTTATTGTTATTATTAAAGGTTTCTTGTCCCGGTGTCCATGATCATTTGTAACGATATCATGGCGTATTTGTTCGGTTTCTTCTTTGGAAAAACTCCGCTAATCAAACTGTCCCCGAAGAAGACCTGGGAGGGATTTATTGGTGGAGGTTTTGCTACCATCATCTTTGGTCTTGTTGTAAGCCGCTGAAAGACAACTTTATTGAAGCTATCATTAGATTATCATTTGAGTGCAGTGATTATTTCACAGGCAGTAAGTAATCTTTCTGTTTTAAAGCAGTTTTTAATTTTTTTTTGGTGATATCCTTATAATAGAGATTACTGTTTATTTTGGATATGGGTCTTTGAAACTGCTGTCGTTAGAATTGGTTAGATGTGTTGTTTTTAGCTGTCGTACGTGCTGCTTCACTTTGATTATTTTGTCTGTCCAATTGAATACGATGAAGCAAAGGAGGCTTTGTCCATGGACTGTGAAAGGGCGTTTGTTTTCAGACTTCACGAGTACACGCTTCCACAGTTTCTTCAGAATTTTGGAGCAATGGTTGGCACTTTTATGCAATAGTTATGCAATGTGCATATCCAATAAAGAATCTGCACATTTGCCCGTGTAGGATTTTGCAGAACATTTTCCCACATCTGCTTGTTTTCAAACTATTGCTTATCCTTCTGTAATTCATGTTTTGGCACATTTTGAGTTGTTAATGTTTCCTGAATCTTGCCATCAGAGTTGGATTTTGCTTTAATATTCAGATGTACACATTTATAAAGCACAAAACCGCAAAGCAAAGTGCTTACATTTCGGCCATTGTTACTGGTAGATGGATGCGGCTGTCGTATAATAGATGCAGTTTCAGATAGTTAGCAGTACTTGGAGCCTATATGTCAAGCCACTGAAGACCGTGCGTTTGTTCAATTCTGTTCAGCTCGGCAGAGATTGGAAGACAGTGACGTTGTATCCGTTTATTCTTCATTCGATTTCGATGTCTGTCTTTGCTTCTGTCATCGGACCATTCGGAGGTTTCTTTGCGAGCGGTTTCAAGCGCGCCTTCAAGATCAAGGTCAGTTTTCAGTTGACAACACCAATGTATTCATTTCAAACAGAGACTGCAAATAACTGATTCAAGTCCTACAATAGCTCCACATAAAATGCTGTCTCTGCAAATGTTATTAAATTATGATATTCCTCGGATGATCTCCTAACTTTATCACTGCTTGGAATCATTTTATAGTCTGTGCTGTTTATAGTCCGTACTGACCATAGTGAATCTCTTGTTATGCCGTATTTTCTGGATTATAAGATACCCATGAATATAAGTCACACTAGAAGAAAAGAGATTTTTTGTAGACTCAATGTATAAGTCGTCCCTGAATGTAGGTCGCCTATGAATATAGGTTGCCCTTGAACTTAGGTTGCCACTGAGTGTAAGTGGCATTTAAGTGGCATTTGAGGGGCTGACTTCCGGTTGGTGAAGGTTTGTGTTTACTTTTCACACATGGACAGGATTATAGATTTCCATTCACTCAGCACATAAGTCGCTCCAATATATAGATCACACCCAGAAATCTATACGTAAAAAACTCAACTTATAATCTGGGAAATACATTCATTATATCGAGCAAAAATGATTTATTCTTGTATGTACCTCAACCTTTTGTGCCTGATCTATTATAATTCTGTGTGGGTAGTTTTGTCATGCAATTAGGAATATTTGCCTCTCACAGTGCACGCTGTTTGGGAATTAAGGGAGATTAACTTTGCTACAGTATATTATCATATGAGCTGAGATTGTTAGTAAAGGGATCTGTGTGGTTGTTTTGTCGAATGTGATGTAGGACTTTGGTGACACCATTCCTGGTCACGGAGGATTCATGGACCGCTTTGACTGTCAACTGCTAATGGCAACCTTTGTTCATGTCTATCACTCCAGTTTCATCAAGTAATCAAGAGCTCTGCTTCTTGTAGTTATTATCACAGTAGTATTTGTGTTTGGACAGGACTCACTATAGAGCAGGCAATAAGAACAGCAGAAGACTGTAACACTTGGAAGGAAGAAGGCAGTCCACGATGCAGCCAATCTTCGGAGCAAAGACGGTTAAAGACAAGACAAGACAAATTTGTGTTTACTCTGCACTGAGTGGTTATGTGTTGTGTTGGCTTAACATTATTACATTTCAGATTAGGGTAGTTAGTTTATTGTGGCCTTGTTACTGATTTTGTTGCTTCTCTTTTCTTAATTAAATGAATAGTTCCATTTATTGATTGATTTGGTGTTTAAATCATGCCAGATTGTTTTCTTATCCTAGGGCTATAAGTCCACAGAAGCTTGTCCAACAAGTCCTGTCTTTGAAGCCAGAAGAACAGCTGCAGGTTTTCAACATGTTGCAGGAGTCGTTGCGAAAACGCGGTCTCCTCAGTTTGAATTAGGACAGTCTTCGTTCCATTCCGTTGCTTCTGCCATCTCCTGACATCGCTGTTTTCGATCGGGGAGAAATAAGGTTTTGTGGTTATGGGAGTATTTAGGATTTTGCTGCCAAAGGTGCTTTGAAACTACAGCTGTGGTGAACAGATATTAAATGGCGGATGGTACCTTTTCCTCCTTTGAGTTCTTTGGCTGTTGCCCTGATGTACTACGTGCAGGTGTCATTTAAGAATAATTCCAGTTTTTTTTCCACAGATAGTTTTTTGTGAATAATGATAACCTGGTTGATTAGCTTTCAGAGCCATCAACTGAGACTTGAGCGGCATTATGAATGTTGCCGCTGTTGCATCTGTGATGCGCTTACTTTGATTTGTGGAGGTGTCGACATTTTCAACAGAGGTGAAAGGAACAAAATATGACATCTCTTATAAAAACATTTTCACTTCGTACCTTTGTTACTTTTTCACTTGCTTTATTTAAAATACAAATCAGTTCCGGTTTGACTCTCTCGTGCATTTCTGGGAAACTGTTCACTGATATATATGTGTGTGTGTGTGTGTGTGTGTGTGTGTGTGTGTGTGTGTGTTTACTTTAGCATGCAGCAGTCTACAAATTATTTATAATGTGTAATAAGAAAATTCATTAAATTGTGTGAGGAGTTTGTGGTGAGAAATTTCAACATTGAAATGAATATTCTCAAACTTTCTTAAGTTGCAGCTCCATAAGGGGATATGTTGTGGGGATATGTTGTGGGGATATATCCCATAAGTAATTACCTGGACAATATTCGCATGAATGGTACACTGGCATTAATCAACGGGACTCCGCTTAGAAATACATCCCTTTTATTCTAAGGTCCATCTGCCTACAGTCCGGGGACAACATAATGGACTTGTAAGGGGATTTATCCCAGTAACATATTCCTTATGGAGCCGTACCTTTGGGAGGTTTTATTATTGTGACTGTTAGGTCATTAGCAGTCTTATTTGTTTGTCTATTATTAAATTGTAAACGCTTGTCACTTAGATTTTAAACAGTGTAATGCTTGTTGATTTGTTGTTTGCAATAATGCTGTCTAATCCAGCTATTGTTGTATTCAGAGGACTGTTCAAACTGGATGATATTAAGCAGAATTGACATTAACCAGATCTAAATGCTTAACTTTGATAGTTACTGGATCACAGGATGATGTAACATCAAAGCTAGCATATAACATTATTTGGAAATACATTAAATGTCTGTATTTCTGTTTCATTTTGGCCATTTAACATTTAGTCATATCTATGTTAATTAAAGCTGTACAGTAATTATACATTTTTCTTTGCTTGCTATTAATAAATTGAAGCAATGTTCCTGTGTTTATGCTGATTTCTCTTTCTACATGGTGAAATATCCAATTAATTTAACTGACAAATGCTCTTAGCTTCAATTGTTAACTTCTTTGCGGCCAGAAATGACATTGGCATCGCCATATTCTAAACGAAGATGATTTAGCAGTCTTTTGGCTGACACTGCAAGCATTGTTCATGTCCTGGATCCTGTTCGGTTCCATCCGATTCCTGAATTTCATTCGGGATTTTATTGTTGCGTCGTCGGCAGTTTTCGTCAATTGGATCTGGTTTTAAATGGAGCTGTTTATAGAAACTGTTGTTCTGTTTGTCTTTGTTCTCTGTCTTATAATATACTTTTGATGTTTAATTTGGTTATCGTTTTCCTTTGTTGATAACTTTTATATACTGATTACTTACTTATACAGACATCTTATGTCTTTGGCTGAAATTACATATCAGCTTCAATTCCTGATCTGTTGTTTGTTGAACTGGTGAGGTGGCTGGAAAATCCATCTCTTTTCACTGTGCTGTGCTTTAAAGGCTTTCATGCCATTTAGCAGAGTTCAAGTCCATGCATGCAGATATGCAATAAATACTATGTGTATATTAAAATTCCAGTGCAGTCAAGCAGCATTTTTACTTGTAATTAGACATTTACAAATGCAGCTCTTCACTTTTTCATTCTCATAACCAGGGAGTTCAGGGTCTAGGAAGCCCCAAATCCAAGGGAATAAGAGTTTTAAAATTATACTAAGCACATTCGCTAAGGATACCATTATCTGTAAAACAATTCATTTCTATTGTAGCTCTGCATAAATATAATGACATTATATATATATATATATATATATATATATATATAATATTGATATAATATATTGCTATATATATATATAAATAAATAAATATATATATATATATATATATATATATATATATATATATATATATAATGACTGGCTAAGGGCAAATTGTCTTATCTTTGTTGGAATATGATGTATTAAATTCGGGTTTCATTTGATTTTGTTTGTTAAATAGATTTTAATCTCTTAAATTCTTCAGTTATTGTTTTTTTATCTCAACAGAAATTTCCTTTGCTATCTTAGAAATGTATGCTGTTCAGCGCTAAACATAGATGTAATACAGCGTTTGTTCAGTATTCTAAATTGTGTGTAGATTTCTACGGCTGTCTCCTCCGCATTGTGAATGCTGCATTCTGGAGCAGTAGATGCTGAGGTCTTGTGTAATTCTTATGGTCTCTTAGTGAAGGGTGAATTGTTTCAATTGTTTGTGTTTATACTGCTTTTGTAGTAACTGTGAATATTGCCTTGCTCTGCAGTATTCTGTTGACTCTTGTTTTCATGACAAATCTGTGTGATCTTTAGATTGTTTGAAATCAATTATGAGTGATCCTCAAAGGGACATTTCATTTTTGGAGACTTTAATTCAATTGTCTGCATCTAATTAAGGCCTAATGAAGATAAGGAAGCTGGACTTACTTTGCCTTGTCTGTATGTTTTCTGATATAATTTTATGTGATTAGTTTTGTTTCAGCACTTCTCTTGTATGTGAATATAAATAGTTTACAGAATAGAAGAACAAGCAGTTGTAAAGACTGTCATAGAAGTTGTGAACCAAAGTTCATTTGTACTAATTGCAAGTTGAGTGGTTAAGAATGCCAGTGTGAAAACAACTAATTTCTCTAATTAACAGTTGGTTTAATTGAATTGGTTGCTGTTTTGAATCTGGCTTTTGGGATGTAACAATAAATGTTTACATGAAGTAAATGTTGGGGCAGGAAGATGGCAGATTGGTAACACGTTAGAGCGGCACGCTGACGGAACAGGTTCGACTCCCGCAGGAGCCTCTACAGTCGACTCAGTCTTCATTTGCTAGAGGGTGGTGGTAAACAGTGGTTCTCACACAGAGGCAGTACCTACTGAACCACTTTAAACCTTGTTATATTATTATATTAAATGTAGCAGCTGCCAGCTTTGGCTGTGAAGGTAAAATGTAGGTCTCGAGAAAGCAATGGCAAACTACTGTGGCTTATAAATGGCACATACCACCTGTGCCACTGCCTGCCTGAAACCTGCCTGGTCAGTGCCAAACTCGAGTATGGGCGAACCTTTGCCTTACCTAAATGTCTGCCAGTGATTTGTAATAAAGCTTCCTGTAATTTTGCAGCCATTATGAAAGCTCTGAAATATCCTTTTTAGGATCTATATTTTGGGTCACAGAAATACTTTGATTTCTTAATTTGCTGACTTCAGGACAATGCATTGTAAAGATATAATAAATCAGTGATGTGGAGTTTTTGCACTGAAGATAACCTACGTGAGCTTGTGGACCTTCACAGCCAAATTTTTGTGGGGGTCCGGACCTCAGGGACCTTACAGGATTGACGCCTATGGTAAACATGGCTCCTTCAGTAATTGTCCTGAACATGCGAGTACCCGTGAATGATTCATAGGCACACGCATGTCTAGTGAGTCATGACACCATGTGTGAATTAACATTATAATCAAGGTTCTGCATAAACACAAGATTTGGAATGAATCAGGATAATGAGCGCCTAAGAATAAGCCGCTACTGTTGTGCTGCTTTTCAAGGCGCTATCGAAAATTTAAAATCCACGAAATTTTACTTACTTACTTACACTCAAACCTTGTAATCCAGTGCTTAATAATTTGCCAAATTTAATGTAAAATATATAGTTTATATTTATCAGTTTCTGGCATGTTCAAATACTTGACTATATTTTGCATCTCGGTACCGAGCATTTAGTATATAAGAAATATGGCGCTATAGAATTACCTTTCCTGAAACCTACTTTCGGGTTTTAGTGGTGTCGTGTCGGTCGCGTTCCTAGGTCGTCGTGTTGTTTTGGAAGAATTTATTTCGAAAAATGCTTAGAAGTGAATAAGAGCTGTGGTTTTTAATTTCGATGACATTTATATTGAATTAATTGATTGAATTAATGACAAACAGATTTTAGTAGAGAGATCTCGTTAGATTAATTTGAGATGACCTTATATAGCGCTATAGGACCTATGCTTGATCCGACTAGAAAAGGCATCTTGCATATTAATTATTATATGCGAAGCCGGAGTAGACTTTTAAAAGCAGCTTTTGATGGCTTCTTAAGCAATGTTTTATCTTTCAGAACTACCGGTATATATAAATGTTCTTGTGCCTTGACCTAAACGCCCTTCATAATAGCACTGAATATATGATTACCCTATAGACAGGGCTGTAGTGCTTGAAGCAATAAAGCAAACAGATCAGGAAATAGACGAAGGCGTTTCATATGGTTTACCAGGATTTCTTAATCATGCACTGGGTCAACAATATTGCCACCAAAATTTACACTCAGGACGAGTGGCTAACAGCTCAGAATTCACGAGAAATAATAAATGGTTTTAATTTCCTTGTTGAACAGGTATTTTGCTTATTCGTGGCTATCACACAACAGCCTTGTTTCTCACTGCTGATAAACAACTTTTGAGTAAGCTTCGAAAATCGACGGGATTTCCTTTTGTCAACTGTCGAAAAGCTCTAGAAAAATTCAACAACGATATAAAGCAGGTGACCATGTACATATGATGGATGATTAAATGTGGGAAGAAACTTAGCCTTTTTCGTTGATATTATTAGCAATGGTTAGGTGAACTTTATGGGTCTCCTTGCTTGGGATTTTCAGTGTTATATTAGGGAATGCATGGATCGTCTGTCATTGACTGAGTGCAGATATCCAGTTCTGTTCATGTTAGGTTTGATGACAGGCACCCAGGTTACAGCAGACTTTCAGATTAATGCATCAGGAGAGTTTCTATGTTCTAGGCCGAGACTTGGTTACGAGAGGAAGCCCAAAAAGAAGGATGGGCAAAGGCTTCAAAGCTACAGGGCCGAGCGATGTCACATGGTCTTGTTGGAGTGACAGTTCAAGACAGATGTGCTGTGATGGTTGAAGTATGTATATACAGTCGACTCCGCTTAACTGGATAGCCCAGGGACCGTCACGACATTATCCACTTAGGCGGCGTATCCACTTACCCGAAGTTGGCCGTAGGCTTATGTGTACATGTAATAACATTATTAAAACTTAAATGACAAAAACATTCATGTACTACTGTATACAGTATACACATTGCTATTTAGTCCTATTTCGGATCAAAATAATTTGTAGTTGATCACTGAGTGACAGTTTTACGACCGAAGTCCGCAATCTGGCTTTCAAGTGATTCCGTGTTCTGCCATTAGCCTCCATAAATCATCAAAGGACGTCCATTGCTTAGAGATTGGTCGCCAACGTCCGTGGGAGGTTGTTCTACTTCGACACCTCTTCCCCTGTGTCTTCATTGCTGCTGACCGCCTTTGAAGTTGCCCCAGTCGTATTGAACGCGGCACATTTGGTTGCAGCCCATCGTCAATTGACGGTACTGTTCAAAGTCCTCCATACCCCTACTGTCGGGTAATAACAACCTAAATTGGCGCTCAACCAGCTGCTTATCTGCCTTTTCTATACTCTGTGTTGGAGTTGTGAAATTTGAGCTGGGGGAGGGGGCTGAGGACTGAAATTCAATGAATGACAGAGGCTGCATGTACCCGACGTGCGATTTTTGGGAGGGTTGCAAAGTTAGCTGGGAGGGGGTTCAACCCCCCTCCAACCCTCCCCCGGCAACTCCAACCATGTATATACTTTATGCAGCTGTTCATTTCAGCCAATCACGCGCAGGAAGCTTTGAAAATGGCGCGTCGACTTGTTTTGCTCCGCCCTTTCAAGGCTGTGGGCAATGGTTCAGCCAATCACGGCAACAGTTGGCAAGTTGGCAGTGAGTTTGGCCATGTTGATGGCTGGTTATCCACTTATCCGTCACCATTTACACAGAATGAACGGCCACGGGACTAAAAAATGTTATCCAGTTAGGCGAATTATCCACTTGCAGCGTATCCACTTAAACGAACCTATGTCCCATTGAAATACATGGAGCTCAAAACGGGACTTCAAAATCTTATCCACTTAACCGATTTATCCACTTATCAGGTATCCACTTAAGTGGAGTCGACTGTATTGCTGTTATCATTGCCAGTGCCAGACTGCTGAATATATATATATATATATATATATATATATATATATATATATATATATATATATATATATATATATATATATAAATTGACCTCTCTGTCATATTTTGGTCTTGCAATATTGTAGACTTTATGTTTAGCTGCTTTGAAATTCTGCCAAAATGCAATATAATTGAAGTTTATTTAAGACTGCTTGAACTGCTCTGTATACATAGCTGTGCACTATGAAGACAGTGATATTGAGAAGTCAATCAACCAATTGACTTCTATGTTGCCACTATCAGAATGCCCTGGGCATCAGTTGTTGGTGCATCAAATCCAATTCAGATTAGAGCCAGGTCAAGCTTGGTAGGTCAGTCAAACTGCCCAATGTGAAATGAAAACAATAGATGTGTCTTTCAGTAATAGTTATTGATTATATCTGCAATAATAATAGGAATGGTGGTCGGAGCAGCAGTAGTAGTAGTAGTAGTAGACTTCTTTAGCGCCATTGTAGTAGTACATCTGCACCAGTCGATGGTCGCTTCAGTGAATAATCGTAGTCGTGAATCATTGTCCGTGGTGAATCGAGGTTGTAATCCAAAGGTCAGTCCGTACTAGTAGTAGTAATGGTAGTCGTTGTAGTAGTTTACAATAGCTGTGAATTCTCTTTTATGATTTTGTGAGGTTTTGACATTTTAGGTGAACTGTGAGACTGACTTTGTTGCAAGAAATGCCAAGTTTCAGAATTTTGTGTCTCTGGTTTGTGATGCTTTTCTTCAACATGGTTTTAATTCTGATGTGACAAAGGTGGGCATTAATCTCTCTTCACGCTGCTTCTATTTTCCTTATCAAATCAGAGTTTCAGCACTCAGCTATTTTATCCTTTCAGATATTTTACAAGTTTATAGTATCACAAAACTGATTTAAAACTGATAGCATTTCTTCTTGAAGAATGTCTTTTCAGTAAATTGCTGATGGTACAAATGCTGTTTTAAATTAATTTTATGGGAAACTTATCTGTCGTGGTGTCAGAGTCTCTTTGAATCCATTTGTAACACAGACATTTAATGTCTTCTGTTACAGATTATAAGTGCACGAAGAGTAAACTTTTGTAAACAGTCTTTGTGGTATCATTTTGATTTTACTGGATTTTTTGGCAGATGAAAGTTGGAAACAGAGAAATTAATGGTATTCTATGCAGTGACAAAACAGTTGCTGATTTAACTGCGCTGGAAGTTGGAAACATTGGAGAAAATATCGCTGTGCGTAGGGGAGTGTTTCTTCGTGCTGTCAACAAAGAACTCGTTGCCAGCTACGTGCATTCCACAGGTATTTTTTAATTTTTTTTACATAACTCCAGCTTGTGAGATCTATTTTGAAGTTTCACAGCTTTCATCTTTGTGGCATTTTTATTATGGCCTTTCTGGATTTGGGCTTAATCATTAAGATATCATTTGTTGCTTTGGTCTTCATTTTTCCAAGTGCAGATTATTATCATTACCGGTAGTTTTGACTATGTTTAGTTTTAGCCTCAGTTTATGCTAAAACAGGCTGTCAATTATATTGTGTCTAGTCAGACTTGATTTTATTTTTGCTAGGTTTGCAATCTGGACAGATTCGTCGTTGTTCTGTCGGCAAGTATGGGTCGTTGGTTCTCTGTGATGAAGATTTGTCAGAAACTTTACCAACGGAAAGACCAGTGTCGATGGAAGAGCTTGGCAGACAACTTTGCCTGCACATTGTAGGCATGAATCCCCAGAGCATTGGTGCTATGACGGACAATCCAAGTGAAGATTCAGAGAATGAAGTGAAACTTATTCATCAGGAGTTTATGTTAGATACTAATCTTCGGGTGCTTGACGTTCTGCAACAGAACGGTGCAAAGGTTCTGGACTTCGTTCGGTTTGAGTGCGGAGAAGTCTTGAGTGAAGAATTTGAAAATGCTGCTTCAGTTAGCAGTGCAAGTTAGCAACTGGCAGCTTATCTGCAGACTAAATTAAAATGAATCCTGTTGAAAATATAAAGGAATTCTTCGCATAAGTTTACCTTTCACCTGAAAGGATGGATATTGATTACAAATGGCATAAAACTGTTTTCATTTTGTCTTTTCTTTTAATGGCTATTGAGATTTAATTCTTAATAAGAATTGTCTTCTACTATCACCTTGTAATGTATTAACTGTTACAGTACCAAATATATATATATATATATATATTTGTTGTGCTAGAAATATAAAGAAAAAATAATTATAATTGATCTATTGCAGATAAAATCTATTCAGATTCAATAGGAGGTTAAAGCACTTAACAAATTGCACACCAGCTGGGGATTTAACCCATACAAGAACAGTAGAACTGCCTCATGTGGTTGAAGTTTTAATTAAAAATAATCTGACGCCTAGGTGCCCTTTTCAAAATCGACCCCCCATAGTTTGAGGTCATTTTTCAGGCTGATAAAAATGAGTGTTATCTAAACCTTTGATGCTTTAATATTGGGGATGAAGGTAAATTGACTGACCCATCTGCCCCTCTAACTGGCAACCCTAATATAAATTTGGATGCAAAAAATTACCGAACAGTTTTCATAAATTCTTCCAGAAAAGTAATTTTGTTAGGATTAAAAGTGAAAAAGGTGGATTAGCATCTCAATTAGCCAAATGGTTATAGGGGTTATGGGCAAGTTGTGAAATGCTAGGAAGAAATTGTGAGTTGACTCGTGGTTAACACCTAATGATAAGTCGACCAGTGTTTATTCTAGCCACCTAAACCTTAAGGGGTTATTGGGGAGGTCATAATACTTGCCAAAATGTCAAAAAAAAATGGGGGAAATTTCAAACTTGGGGGGAAATTCCCCCAGAGAAGGTCTAGAATAAACACTGTGTCGACTTTTTAGAGAAGGGTGAATTCAAGATTAGTATAGCGCCTCTCTTCTGCTAGCGGCTCTCCGGGTTTTGAGTCTCTTAGTAAGTCCGAAACGACCGAGGGGATCTAGTGAGTCAATGGTCCCGGAGACCCGGATTATTTAATAAGGCGTAGAGTACGCCGTAGACTGTTGAGCGTTCAGCATAGATAGAAGTTGCATCGCGTGTTGCGATTCTGTGGGTGTTGTTATTGTTGGTCTTTGACTCTTTTTAGTTGGAAATGTAACAGCGCTATTGTATTTTGTCGGGTGAATGGGACGTTGTGCGTGGTATTCAGAGATGTTTCCTACGCATGAATCTGCATTTTCTGCGATCATTCCGTATATAATTCGTCGAAATAAAAGCGCATAATGTGCGTCTGTGTTACTATTCTCACATGATCAACAGTTCTGTACTGAGTGTCCGCAAAACTGCTAAAGGACACCGCAGTCTGTGAATTGAGGAGTATTTAATAATTGATATTCAGAATTATCCGAGATTATTGTATATGTATGGCTTCGCAGGCTATATGAAATTTTTTTGGTCATCTACACCATAATACAGAAGTCCACTTCACGCATGGACTTTTCCAGCACTGGTATGGAGGTTGTGATATATTGTACCCTACCAGAACACGAAGGCCGATATACCTTACAGGTCGAGCCAAATTATACCATTCAGAGAGTGATAAAGTCATTCTGCAGTGAGAATGAAATTAAATTCAAGTCTAGCTACGTCTTAAAAAGTCGATCACAGGACACATTCAGCAAGAAACAGCAACTTTCTTGTCTTGGGATTCAGGAGGGAGATGAGTTCTACATATGTATACAAGGTTGGATGGAATTCCTATATATAGAATGTGATGATTTTTGTATATTAGTCTTTTTTATTTACCTAAATAAAAGAAAGTGTATATTATGCGTGCTGCCCGCATCATTTTAACTAAACTGCTGAATGCTGATTGGTCTAATGAATCACATGGTTAGAGTTAGGGTTAGATTCATTCGACCAATCAGCACTTTAGTTGGAATGCAGGCAGCCCGCAAAATAGACACTGCCTAAATAAAATCTGATTAAACTGCTTCAGCAATTTTCACTAGACTATATAATATTCTAAGAATAGGAATAGTCTATTATTCTGTCCTTGGCGTGGAAGTATTTCAAAGTTGTTTGACACAACATGGTGGCTTAGTAGTTTGGCTGATGGCAAGATGGATTGGCCATTAAATGAGATTTGTTGTTCAGGCCTAAACATTTCTAGATACCGTAATTACTTCTGCTTCAATCATTCCAGGCACTCATGCTCTTGATTTCAAAATGAGTACATCAGGTACTTAGTCATTGGATGACTTGCAGTAGAGCTGTTCTTGCTTCAGAACTGTTTCTGAAGTTAGAAGCATTTTGAAACAGCCGTGAAGTTAAATGCTAGACTCTTATCTGGAAATGCTTTGCTTGCTGTTAGAAAAGTCTTATTTCAAGTTGGTTTTCAGCAGATGGCAATTACTTGAAGCCAATGTGTTGCTTCTTTGACTCTTAGATGACGGCCAGTGGGGATGTGGCTGTAATCAGTGGTGGGTTCTTGTCTTCGTGTGCCTTGCTATTGGTTGCTGTGGAATAGTTGTTGTCTCTGTATTGCAGTCGCTCAACTATGACCCTGTTTATTCAGTAAGTAGGTCATATGTTAGAGCTAATTATCAAATATTTTTGTCTTTGTTTTAGTTGTAGTTTTTTTATTGACTATTTTTTGGTTCACAGGTATTTTGGTTATTGTCCTTATTAATATTTTCATATTGCCTCAACTGGCACATGAGTTCAGATATGGCGTCTCTCCAGTTGATTTAGGGACCATGAGCTCCATTGTAAATTCAAAACACTGTCTTCATGGACACACAGAATACTCCACTCCCACCCACCCACCCACCCACCCCCTATTCTGTTTTGATTTAGCTCCTAGGTTGATGACTCTATCCATGGCTTGACTTGAAAGTGTGTTTCAAGAGCTTATGACTGAGTGTCATATGGTTTGCAGTAGATGATCTGAATTTAAAGGTTCACTGTTGTTTGGAACTTTAAAGTCTAGAAGTGGATAAGGAGCGTGAGTAGTTATTGCGTGGGTGTTTATTTGAATGAAATATCATTTGAATGACATCTGTTTTTGAGTTCTTTAGATTGACATGTTATTTTAGTGACATTTTCTGGGTTTTGTCATTCAATCATTCAAATGACGTGAACTGTGAATAAGCTGTCTGATGTTTGTTCTGCATTGATGTTGCATTCTAGTATGGCATTGGAATAGATGCTGGATCTAGCCATACAAAGCTGTATGTCTATCGTTGGCTAACTGGCAAATCAAATGGAACTGGAATAGTGGAAGAGATCTTTGTCTGTCCTTCATCAGAAGGTACGTTACATCAAATTCATTATAATATGCCAGCAACCCATGAGCAGCGGTCTGAATGTGTCATATTAGAACCGAATACAATGGACCTAAGCAGGTTAGGTAGATGTTTAGATCTGAGAACATTCTCTTATTTAGCTTCTAATAGACCTGTACATAGCCCATGCATTATCAAGACAATGACTGGTGTGGTGCTTTCTCATCTGCAGTGATTAGTCTATCGAGTCTTCCATGTGCCACTGAAATTCCCACATGCAGTAGATGGCCAATGCCTGTTTTATGCATTGAAACCAATCGCAGAAAATTAGGTCTGTTTTTAAAAAACTAAGCTTACTCAGCAGTAAACCCCAGACAATGCACACTCCCATTGTTTAGAAAGTAGCGATCCCAGGTCTTTTCTAGTGCACTTTGTACAGTCTTTCATAGCCGCACATCTCAGTTGAGTGCATAAGATTAGGGCCGGCCGTATGTAGCCTATGCACTTGAGTTCAGCTGTTTTCAATTGGTTATGTCACTGAATGACTTCACTGTGTTTCTAATTCTTGTTATTGACTTGGAACTCTGCAGCCCTGTTGAGAGCTGAATACTAACGCTGACAAGTGTTTTATAGACAGTTAAAATATAATGTGTTCTTTATAAAGTAATGCTTTCAAAGCTGAAGACTGCAATTTTGTATGATTTTGTATTTATTTTGTTTTCTTGGAAATCATAATTATGATTGCACTGTTTTGGTACAGATTAAAAAAATTATATTTCAGGCTTAATGCCTCCTCTGTCTGCCTTTGTTGGAAATGAATCGGAGGCGGGGAAGCAGTGTGTCAAACCTTGTCTTGACAAAGCACAAGGATTTGTGCCTTCGCGTGAACATTCCAACACCCCGGTTCTTTTGGGAGCAACAGCTGGGATGCGAATTCTGCGGTTGTTTTTTATTTATTTGTTCAAAAAATGAATTTAAAGAATTAAATAATTAAAATTTTATGCTGCATTGGATGACTTATATTTTTGGCCATCTTGATAATATTTTGAATTACTTTTTAAATTTTAGGCTGTCTGATAATGCATCGGCTGAGGCGATTATGTCTTCGGTGCGCGAAACGATGGCGTCGTATAAGTTCCTCTTCGTTCGTCCTGAGCAACAGGCTCGAATAATTGAAGGCAGCGAAGAAGGGGCATTTTCTTGGGTGACCACAAATTATCTCTCGGGAACATTTGGAGTAAGAAGTTTACATTCAACGCTAATTTTAATCTGCATATGAAAGTTTGAAGTTCAAATTCCAAATAACTTGTGACATTTTTCTGTGGAATGAAGCGATTACCGGTACTGTCAAGTACTGCCGCATTGTGGCCAGGATATCAGCGTTCTTTAATACCCATTCACTCACAGTTTAATATGATGATTTTGAGACTATTTGACTGTTGAGTATATTGTCCATTGGGCTTTATGTTACTAAATGTTTTGAATAGCATTTTTAGACTGTCTGCCATTGAGCTGTAGAGCTGTGGGTATTTTTAATTAAATTATTTGCTTGTAGTTTTTTTTATATATTTTCTGTAATTTTATTTAAAATGTATCCTGTTACATATTTTAGAATATTGATTTAATTAATTTGTTTAGTGTTTGATGATTTCATTTGGTTGAATGCTTTGTTAGAAATTTTAAATGAATGTACTTTTACCGTTTAATGTCTTTTAGCCATGTTTGCTTTGAATTCTGTGCTTTTAGTTTTTTCCACTGAGTCCAGTTAGCAGTTCACGGTCGATCTCTTCAGGACTGATGTCACTCACTCCTACAATTGGGGCTCTGGACATGGGCGGAGCCTCGACGCAGATAACTTTTCAGCCAGAAAGCCCACACACAATAGCGGATGGATATAATGATACCGTTGTTCTCTATGGATACAACTACCGCATCTATACATACAGTTATCTGTGTTATGGATTAAATGAAGCCTACAGACGACATCTTGCACAGCTCGTTAAGGTCTGTTGAACTGCAGGTTTAAGAAATCAAGTGGCTGGTAATTAATTAATTATTTTGCGTTTTGTCTTTTCATTAAGATGGATTTTTGGTCTGTCAGGTATAATGTATGTTCAAAAGTATCGGTTGTGCTCCCATTAAGTGTTTACTAATGTTGCTAATGATGACATTTCATTGAGTATATTTGGGAGGGAGGAGTTGCAGAAATTGATGCACTTTGCAGGTCCCTGACTTAATGTAATTTCTGTTTCTATTTATTTCTATTAAATAACATGCTAAATTAAGCAAAGTTGATGTTCATGGGTATATTCCCGTTCAAACTAGGTGAATGTGGTGATTAGAGGAGTGTTATATATATGGAGGTATGGCATTAAATGGGTTTGAATGTGCTTGGCTCATGTGTGGTTCACACAGTAAATGCCTAATGTTGTACATAGTACTCAAGATATGTTGTATTTGTAAAAATGTATGCAATTTGTATGTGGAAGAGTGAGAAAATTGATTTTCAATGGCTGACAACTCCTATCTGATTGTGGACGTTGTGTAGAGTGCAGTTGACCGGAATACATCAATTGCTGAGCCTTGCCGTCCTTCGAATTACTCATTCCAACTGCCATACAGTTACATCTTCAAGGTTCCTTGCACGCTGAACGCAGGCGATCCGACGCCGTCTGATGTTAGTCTGGTGTTCTTTGGCCAGAAATTAATGACCCTGATTTAACACTCATTAGATTTATTCATGCCATTCAGTTTCATCATCATAATGTGTGTGTTGTTCATTGTAAGAAACCATTTATGAGTATTGTCTTAATCGTCAGATGCTCTGTTATTTGCGTGATTGATTCTTTTTCCAGTTTCTCCCGTCTCTAGTGTATGTATGTGTGTGTGTGTGTGTGTGTGTGTGTGAGTGGGTGTTGTGTGCGTATGTTGTGATCATTCGCCCAATGATGGTAAATATAAATGTAACACGTAAGCAGCAGGTTCATCTATGAATGAAAATGATCTGTGACCGAATTCTCTGTTTCAGCAAAGCAAGAACGTTACGTTTTATGGAACAAGTGACACAACAAGATGTCAAGAATTGACGCTGCAGCTCTTGAATAAAACTGTGCCTTGTAAAACTCACCCGTGCACCTTTGATGGAGTTTATCAGCCGCCATTGTATGACAATTTCTTGGTTAGTGCAATAGTTGATCTAGTTATGCTGATGTGGTTTATAGTTAATTTTATTTCTGGACTTTTATCTGTTTGCATATTTTGTTAGATTTTGTTTATGAACGGTAGTCGGGTTATCTGGCATTTTCTATTAGATTTATGACTTCAATGAGATGGAGATGACTGCTCACATTTTATGTATTTAGCATGAAACCACTAGTCTACTGAGTGTTTAATAAAGTAAAATATCGATTACTTTCTGTGTGTGGATGCATATTATGGTTTCAGGTGTGATTTTTAGTGGGAAAGTACAGAATTTTGAAAATACTTTTTGGCATGGTGTAGGTGTAAGAAGACTGGATGTCATTGTTATTATAGTCGAGATGGTAGAATTTGTGTTGTGTGGATTGGTTAAACTAAAGTCTGCAGGATTTAGTCGCTTAATGCCTGATACAGCTTCTGCTAGTATCGATGGTGGTCTTTCTATTTCTTGGTGATTCTAATATGACAGTTTGTTTCTGTTATTAGGCATTTTCTGGTTATTACTATACATTGAATTTCTTAAACCTGACAAAGAATCCGAATTTTACATTGTCCGACTTTGAATTTGCAAGAGATTCCCACTGCAACCAATCCTACAGCCAGGTAGGACTCCTTGACAAGCATTTATGTTCTTACTACGTTCTTCCTGTAGTTTCTCTCATATAGCACTTGCCTTTGTTTAATATGCTGTGGATGTATAGACTGCCCGTGTAAGCATAAGGGCTATGTTTGATTGTTATTTGTGTGTGAAAATGTGTTACAACTTTGTTAATTAAAGATTATTTATTTCAATTTGTGTTGGTAGATTTTGCAGCTGCGGCAAACTCGTTTTCTTCTGAGTCGATGTTTCAATTCTCATTTCATATACAACCTACTTGTGAATGGCTATGGTTTCAACGACTCTAACTGGAAATCCATTCAGTTCCAGAATAAAGTAAGCAGCTTTCATCTGACAAGAGCCATTTACCCGAATGACAGTTTTTGAAATGTAGTTAAGTTTATATCTTATTCTAATTATTTCGTCTGTGGCTTGTGAACTCTGCAGGTGAATGGCGTGGAACTCGGCTGGACGCTCGGAATGATGATCAACGTCACAAATATTATTCCGACACTGTCTAAAGTGGAGATGATTGCTTTGCCTGTGTTTATCATTCTTGTCGTTTTATTCGTGATCTTTCTTCTCCTTGCGATTGCATTTAATATTCAGGCGAGAAGACGGAGTCGTCACAAGTATCGGACCCTGCCTACGAACGAAAATGTTTGATCCTATGGATAATGTATTTGCAGGTGCATTTTGAAAGTGGGGCAGAATCAGAATTTTAGAAGCATATGCTTTATCAAAGTGATTCAATAAACATTGACTTGTTTCATTTTAGTCTCCTACCAATTTTATTTGAAACCATTAAGATTAGATTATAGTTAAGTATTCACTATTCAGACACATAATCTGTCTCATAAACATTTTGTGATTAAATTCTCTGTTAAGATTGCAGATGGTGATATTTTTTTATTAAGGATTTTGATGAGATTTAAGGGAGCTAACACTCGAGATGTTTTACTGCATAAAATCTGACTGTTTTAGTTCTTTATGTCCAGCCGTCAATGCATTTGGGTTAGATGGTGACTGTTTAGTTATATTATGTCGTCTTGTACTAATATTAGCCTTAACAGCGGTAGAAGTTATTTGAAGACTGTTAGCCAAGGTAAAGAAATGTTATTATTATTATTGAAGAAACAATGTTTTTTTAGTGTGCTGCAATGAGGCTCGATTGTGATCTGGCAAATCTGATAGAATGATTGAGTTTTGGCGTAGACTATCGAGTACTGAACCGTTTGACTGTCGCGTGGAATAGTGAGATTTTTCTGTGAATGCCTCTTAGTTATGTGTCTTCTGTTTTGGGACTTTTTCAGTTTAGTCTTTCTGTTTAGTTTAATATTTTTATAAGCTGGCGATTTGCATCTAATAATATTACATTTCGTTTAGGCTAATTGTAAGGTTGACCTGTTTACTGTTGAAATGAATTTGCATAACGACATGCATTGTATTTTATATGCTTAGTTGCCTATAAGAAGTGATATGTGTTTAAATTTGAAGTGACTGTCTTATGCCTCAAAAATATTTGCCGACAGTGACTTCTGATCAGCAAGACTACTGTTATTTCCGATTTAGACTATTTTTAGTTGCAGTTGTGCTATCTATCTTCTACTTTTGGTTCTAAGTTTGCTTTAAGCGATTTGTGATTGAATTATATGAATGGTCAGACAAAGCAATGTACATTTATATTAGGCGAGTGGCATAGCCAGGATTCCAGAATGGGAGTGGGCAAGATTAAAAAATCTTAAGTCTTGAGGAGCAGATAATGGTAGTCGTGCTCAGATGCTCTCTGGTGCCTTTTCCTTGATCTACAGTGCAATGTAATACTGCCTCCTCCGCAATTAACCGGTTTTGGACGAGTGTCACAACCGGTCCCAACCCGTCTGGATAGGGGGCCAGGGCCCCCATGGTTATGCCAATGTATTAGGCAAAGACTTCATGCAACTCTTGTTCTTCTGTAGACTGACAATTAGGTGGACAAGAAGTTTCATTTTCTGATGGTTGAACGTGTGAAGAAATGATGTGTGTGTGTGTGTGTGTTTGTGATAGAGAGAAGCCCTTTCAGTGTTCTATTTTTTCCATTTTTTGGGTCTGTTTTCATAATTTTAAGTTGCTAGTTTCAATTTTTGCATCCGATTTGATGAATTTTATATTTTTATGTCAAAACACATTTTCTCTTCATTTTCTGTTAATGGGAATCACTTGGGAGAGAGCAGCAATGATGTCTTCAGCTGCAAACATTCCAAGACATTTCTCAAAATTTTGTTTCACAGATATTTTCTTTGCACCATTGAACAGCTCAGACTTTAAGCTAATGTTAGGCCAAGTGGGCATTAATCAAAATTTGCAGATCTTAGTTAATGCATTTAGACATCTGACTGCAAATGTTAAATCTTTTTCTTGTAGATGTCGCTCAAGCATGATGCTCTTTGTAGACTTTAGTAATTGATATATTATACTTAGGTACTCATTTTATGGTAAATTGTAGAAATGTCTGTCATCTTTCTGCTTTTGACAAGAAGTTATTACCATAGCAATGGTAGTTTCTTTTATTTGAATCACTCTCTAATTAGTTATCTTCATTGATGAAATTAATTGCAAACAATAATTCTGAACCCTGCTTTAGTTTTGGTTATTTTATCGTGGATCATTTTGTTTCTGATTTTGAGTTATTTTACTGAATAAATGTCCACAGTTTAGAGGAAAGTCAAGCCAAACACAAAATTTGAGTCCACAGCCTTAAGTAAATGATAGACTGGAAGAGCACATCACAAAATATTTGATTACAAAAAATGGGCCAAATTTTGTATACAACAACAGAGTTCTTGCAGTGCCATGTACAGTATTGTTATTTCTGCAACGTGAATTTCCACTCTACTCTGTTTCTGGTTTTCCTTATCAGTTCGATGTTGTCTTTAGTTCTTGTTGCTTCTCTTAGGCTGTCTGTATACCTTATTCCTTGTCTTCCTCTTTTCCGCTCTATTTTTTCTGTTATGACTAGACTGTAAAGACCATCCGTGCTTGATGAAGAATCACATCCTACTCGAGTTGTCACTGTCGATAAACCACGGCCGATCTAGACTTGACCAGTCGATAAACAGTCCTGGGTATGGGCATTGGGCAACAGCACTACCCTGTACAGGACAGAGGCTATGGATGATTGAAATCAGCAGGGGCAGTGTTTATTCTAGGCCTGTTTTGGGGGGAATTCCCTCCCTCCCCCAAAGTTTTAAAATCCCCCCAAATTTGTATATGTTGGCTTGGGGGATGGAAGTTTCCCCCCAAAGCGTGGAGAGACAAATCTTGTCCCCCCAAACATTTCAAACTCCCCCCCCCATGTCAAGGTGGCTAGAATAAACACTGAGCAGGGGTCTGTACAAAGACATCTAGGACCATGGGTGCAACACTTCTAAATGGCCCTAGAACTGTGAAGGAGAAAACCCGAGAAAAGCCGGCCGAAGGTAATGGCAACCCACTGTCGTATATTGCCGAGGAAACCATGGATCGACAAAGAAAACAAAGAGAAATGGTGTTAAGCAAAACAGAGTACGGTGTATTAGAGACACACAGACTAACACAGTTAAATAACAATGGTTTTATGAACATCATCTCCGTCAATTCACAATCCTCAAGAATAATTTATCTACCCTCAGAATTTTTTAACACGGTCTTTCTTGTGTTCTATTCATTCATTTCTGCTAGATAAATTCTGAAAACATTGGTGCACAGCATTGTTTAACGGTAACAAGTGTTGCTAAAATACCGTAGAATTGGATTCTTAGAACTGTCCTTTCTTCTGATAACAGGTCATGTGTGCTCTGAAAATGCCTTCCATGTATGCTGCATTGTACAAGTGTATCTTTTCATCTTTAAATTAATGAAAGGTGAATTCAGCAACATTCCAGGTTTTACGTACAGCTTAAACATTTCTCGCACTTCCTTCACGTCTGATTTTCTAATTCATCTTCCACAAATCCATTACTAAGATAGGACATAACCAGATTTGCAGTGACCTGAAAAAATTGAACACCCAAAACATAATAAAAAATTGAGTGCATTCTATTGCATAATCATTTGCGCTAATTTTATGTTTATTTAACCACTTTATCTACACCAGATGACCATCTGAAAATGAAGTGTATGAGTTTTTAAGGATTGTTTGCTGGAACAAGAAGAGTTCCAGATTAATGGACTTACAACAGAAAATACTGATAACAATAATTTGAAGCTCATATTTGGGGGATATTGAGGAGACCCAGGGCTGTAAAAAGCTCAACTCAACCAGGATAAGGCAGAAAGTGTAAATAATTTGAGAAATTATGTACTGTTATTTTTTATGCCGTTTCACCTACCGTAACAACTTGGTTCTCAAATGGTTGCATTAAATGAAAAAACCAGCCAAAGAACTCACATATAAATTCTGATACCGGATTGTTTTCCGTTGATGCCCTCAATGACCCCGTGATGTCTTCGCTGTTGATTAGTGGAAAAAACAGGTTGACAAATTCAGGCGTATACGGTGGAGCTATGACGTCAAGAACCTGAAAACAAGGTATGGTTGGAGTGTTGCACAGTGGCCATTCAGAAACAGTTTAACTGTTCTCAATTAATTCGTATATGCTACCAACGTACATCTGATTACAGGCAAGGGCACAGAATTTCTGTTGATAAATATCTATTCTGAAAATGCAGCTCCAGATAATATTTTGCCCATGCCAGTCTTTATCCATTGTTCTTTTGATAACCAGATAAGGTTCCCTTAATTAGAATTGTACAATTTCAACTCGTAATTAAATCTCGTCCTTCACTTTGCTGCTGTTTAAAAATTCAGCCATAACCACACGCTACAAGAGAATTCTAATGGACCAGACGAGTGAACCGACAGAACCAGCGTACTTCTGTGACAAAGTGTCGAATCAGTGAGATGTCTGTGTCGCGTTTTTCCCAGCTGGATCGGATATACGAGATGATGGCAAGAACGCACCCACAGCTCAGCAGATGGACCATTCGATCAAGCAAAGTCTTCTTCAGATTCAACTTAGGATTGTAAAATATTAGAACAATTCAGAAGAGACATCACGTCACTTTTAAATCATAATTAAATCTAATTAAGAAGTATAGAAATAATTTCTCAACAAACAAAAGATTAACAATAAAACAATTAATATTAGAAAAAACACTCAAAATAACAACAGAGTGAAACAGTTTTGTTTTTACTTAGGCACCGTTTGCTTGCTTAGTAACATACCCTCACGAGGTCATCAAGTTCATCAAATGGCGACTCAAAAAGCTGAATCAACATTGAAAGTATGTTTTTATGAAGAAGGACGTGATTGCTGCCAATCTGAAAATTTCAAAAGATATCTTCCTCTAAAGTATTCTGTCCAACCTTCCCTCAATGGTTGAAAGTCAAAACCAAATACTTCCTATCACTGCCATTATTAATAATAAACCAGGTATATTTTAAACTTAACCTTCATGATTTCTTCATTATAAGACCACACAATACTCTGATTAATGCAAATAAATGACAACAGTTGTCCATCTAGACTGCATACGTTGTCTCGAATTACGTTTGAAAAGTAGCCTGACTCACTTCGTCAAGCAGCACCAGATGCAGTGGGGTGTGGTCAGTGCTGAGCTGGAAATAGCTCGGCTCTGAAACGGTGTAATGAATCCACCGGAGAATCCCCATTGCCACCACCTGAATCCTGTGGTAACAACAATCAACTGGCCAAATACATTTGAAATTAAATGGATAAAAAAATATCTGCAATGACTAGTGAATAAATAGACAAAGTATATTTCGAGATCTTACTTGAGACATTGGAAGATTGTCCCAACTTCAGACAACAGCTCGTTGTAACCTTTGCTTTCAACGGAGAGACTGTGAGCCTTTTCAAGCGCCTGATTTGTAGTCTTCAGCTCGTCTCGATTAATTGTTTTACGAATTCCCTATTTAAAAGCGTTCAACTTTCCATCACAAACATAGTCAACACTGACGTGCCACATGCATCATCTGGCTAAAATGTATCTTAATCAACCACAATGTATCGACTACTATAAAGCATGCTAGAATTTTTAGATTTCAAAGCAAAACCAGTTTTAAGGAATAGGTCTTTTACCTTCTTCCAGACTTCAACAACACTAGCGGCATAACTGATGATGTAGAGATACTTTGGCTTATGCTCTGGATTCAGTTTTATGCCCGGCTTAAAGAGAGCATCAATCAGAAGATCTAGATGGTCACAAAAAAACGTTCAAGTACTTATTCAGACAACAACAGAAGTATATTCACTGAACAATGAGTCTATAATTATAATCGAGGATTCGTGTACGGGCAGATTGAAGATATTTCGCCATAAGAGTCTGAACTCCTTAAAAAATTGTCAACATTCTGTGTTTGCCTATTGTTTTAGAAAATTCCAGAAATCCTCATCCTCTGGGTCTTGAAAATGGTCTTATGGATATAAATGTTATGAAAAATGCTCTTTCCTTGAAGGAGGGGTCACTTACGACTACACCATCAATGGGAGAAAGAATCAATTAAAGTTACCCAACAACTCAGTCAAACGAGAAACAAAGAGTCGTTTACCAAGAAACTGAGGACTTCGAATGAGTTCAACTGGAGGAGGATCCTGTGAGGTGAACATCTTGAACAGCTAAATGAACAGAAATAACACAAGCAATCAAACACTGGCCAATTTATTAATATTATTATTATTATTATTATTATTATTATTATTATTACTACTACTACTATTATTATTATTGAAAGTTAAGATTTATGTGGTAAATTGTCCTAGGAGGACTGCTTGAACACATTACATATTAGACTATGCATAAGCATGGCAAATTTACATTTACACTAGAGGGCACTAAAGAAATTCTCAAAACACTAAATTCAGCATCAAGTGCAGATAAAACTAAGGTAAAAAAGATAATTCGATGTTAGTCAATCCAATCTGATCCAATAACCTTTTGTGGAATATGTAAGGCAGCATCCAAAATCTCAAACCAGAGTTTAAAACAGAAGAAAAGAATAATCATAATAAACCCAAAATGCTGATTCAATATATAATACTAAAAATAATATTCAATCACTGTAACGGAAATTTTGGATTTGCAATCAATAGAAACCAAGAAAATGAAATAATTTAGCTTGAGGCAGTTGTTCAGTAGTTTATAATAAGGCCCTATTTTACTACTCAAACACAAACACACACACACACACATCACAACCAAAGAAGATTTTAGGTCAGGTCAGGTCTTTGTCCTCTAGCTGTGTCCAGCAATTGACTTTTCCATGACATCTCTCCAAAGTTCTCTGTCTGTCCTTTGCTATTTCTTCCAAAGTCATTCGGTGTCTTCCGTTAGTTTTTCCATTGAGATTCAGCACTGCCATGTGCAGATCCTCTTCCAAGAAGATTTACAACAGTATAAATGGATCTACTCTCAAAAGCAAACATAGATACTTACAACAGTGATGTCGGCAGGATTAAGTTCATTTCGAGAAAGCATAGAAGACAGCGCCTGGCAAGCTCGAGGGTAAGTGGCCGCATTGCTCAGTGCCATTATAATTGGAGTTACTTCCATACCTCTTCAGAGCAAATGTAAAACACATAGCATTTATTAAACAGAAACCAAATGCATTCAAGTCAAGAAAAACTGCAAACCAATGACTATGGCTTATGCCATTAATCCAGAGTAGTTTGCCACTTATTCCTCCAAATCTCTGCTTATCTTTGCCACGCATTAGTCCACACCCAAGCGAAGAACACAGCTGAGATGATCCTAGAAAAGTCCCCCATCCAAGTAACAAGTGATGCTCAGCATCAGGCTCTGTATCAACATCTGTTATCCTCTGTCGTAAACTTCAAGAGGCAAATAATTGTAAAATAAAGTGAAATAGGAAGATTCAGAGACCGTTGTTTAGCCGACTGGTTGATCTCCTGACACAGACGCCGGATGTTAGAACCGCCCTTTTGCTCCTGACATAAAATGCTCATCATGACCTGAGTGTAGAGATAAGTGTGTTCACCGTGGCACACCATCTTCTGCAATTTCAATAGACAGACATTCAACAATTCAACTTCAGGTGCAATTCGGAACAAATATTTATTGCTAAATAAAAACAACAGAGCAAAAATAAAACTCATAAATAAATTGAAAGAAAAGAAACAGAGACACACGTACACACACACACACACACACACACACGCACACACATTTTACTTGCCACAATTTGTTCAATAATCAAAATACAGAGCAAACCGTAAATTCCGTAAGATTTTTCTCCATTGTCTCTTCGCCTCCTTCCAGAAATGAGCTAATGTACGTTCGCAGAACTCTGGAAAACACTTCAATCTGATGGCAAGCAGTTGACACAGAAGTTATTTCACCTTGGTAACCAGCATCTGAGATAATCTGTCAACAGTAAGTTGATAAAACAGTCATAAAAGTGAAATACTACTAATAAAAAATCCCTTTCCAAAAACAAAATTAGCCAATCTAAATTGACTAACAAGTCAAAAGTCATATGTTTGAAAATTGCTTTATGAATCTCAAAGTTCTGGAAAATACTTGGAATTTATCTTCCTGGATAATACTATTCTTATTCAGACATTTCCTTTGGTAAAAATACCAAACTAAAATTAACATAAATCAGTAATAAGAATATCAGATTCTACTTAACATGCCCAACAGTCAAACTTTGACCTTATGGCTTTGGAATCTATTAAAATTGACGAGTGAAAAGTTCAAAGCCAAACTGTAAAATTTTGGTCTAAAGCGAGACACAATGAAGATCTATTTATAGTCCAAAATGGCACATGAAAGCCATGCTAAGCCTATATAACAATTTCAGACTTTCAGCTTTAAAAATCAGAAAAATATAGCCACACAAAATAACCTATAAAAGATGTTAAATTTAAGCTAAAGCTTGAGACTCCTTCCCTTGGCATCAAAAAGTATTTAAAGGAAAATCCAGAAGATCTAAGACATAGCAGTTGGGTTATGCAGTTGCCATGGAATAACCCATTACATCATCCAACAGGCTCAACTATACATTTCTTAAGCCTTCAATAAGCCATCTGAGCTTAAGAGAGTTGCCTAAACATTACCTTGACTGTAAAGTTAAGCATAAGGCAATCAGGATACTCCTCGGCCAACCGATAAAATAAATTTCTCCATGTTGGAAATTCAATCATCTCATTGAGCCATGATGGAGTCTAAAACAAAGAACAAGAACAAGTTCCACAGCAAATTGTGAAAAGGCAATTCTTGAATATCACTGTAGATGACAAAAACAACGGATGAACAACTGAATGAATTACGGTAATGACACAAATTTTTCATATTTTCAAATAAATGAAGGCATAAATCAAATGGAAATAAAAAAGAGGAATGAATGAATAAATGAATGAATGAACGAAACAAGATATCAACCTCTCCACTGTCTGTAAATATGGAATCAGCTTTTTTTGCATCGAAATGCTTGAAGATCATCTCCTGTAGGTGGCGCTCAACTATCTCTTGAACCTCTTTGATGTCTACACCTAAAAACAAATAACAAATACTAACTGCACCAATGGTTGATCTATTGTCGTAGTAATTCTAAACTAAGTTCCAATCCAGCTGAAGATAAACCAGCCTGAGGATTAGGGGAGTGAGGGTAAAGTTGCCAGAAGATATTTATTTTAAAGTTTAGCCAAGAATTTATAAATAGGAAGCAAACACTCTTACCAGATTGAATCATTAACTCAGCCATCAGATTAACCATCTGAGCAACAGCCGTGTAGTTACTCGACAACAGCTGAACCACGTCATCTGCCGAACCAGCTGCACGGAAATATCTACAGCAGACGTTAAACAATTTGTAAATAATAGTCAGCTAATAATTATATTAATCTAGAACAATTGCATTATGATGGAATCTATTAAGGAGCCCATAGATTTTGTCCATCACCTGCAATTGAGTCAGTCTGAGGACTGACATTGTAAAAGAGCAACAGGCCTTGTTCATTACAGTTCGGTTCCAGTGCAGCTGTGCATGAGTTAAAACAAAATTCTACAAAATTAACTAAACTTAGCAAATTGTAAAGAGCTTGGCGCCAAGAGACATGGCAATGTGTTTGCAAGTGCTGATGATTCAAACCTTTTTAGTTGATTGCAAACATCTGGTTCCATAATGTAGTCACTTGTTGCAAAAGATCGGAGACATTCTTGAATAACAGTCTCGTCATCTTCATGGCTGTCATCTGCCTCACCGCCTGGCTCAGGTGACTGAAATGAAAATAAGGTGCTAATAAATTTCAATTTTACACAGCAAGACCATAATGTGCCGAGTGGAACATAGTTGTTCTCATACAGGGCAGACACTAATGAACCACTCTAAACCATGCTTATTATTATTCCTATGCAGCAAGCAAAGAGACAGGGCAGAGAGGAATGGAAAAAATGGAGCCCTTAACCTGTCTCAGGATACAGAATCTGATGATATCTTCGGTCCACAGCCCAGGGTCTCCTCAGTGTGCCCCAAGCACGAATCTCCTTGTTTCTGAAACGAGGTTTCGAGTCAGTTGGCCTTATCCTCGGGAATGCTCTTGATACCAGTATGGTCCTCTTTTTTGAACAGACTTAAAACTTATATCTTTGTCAATAAGCAGTAATCACAGCGGGAGCGCTTCTGAGCGATTCTTCAGAAGAGGCGCTATTAGGGTTACCATAATTGTCAGACGGAAAAAGAGGACACTTTCCGGGACCCTGGACAGAGTAGTCGCGGACTCGCGGTATCCATAGAAAGTCGTCAAATCGTAGCAATATTAGGTGCTGTACAAATACTAAGAAAATTACTAAAATTTACAAGGGGCTGTCCATTAATTATGTCAACAATTTTGGTTAATCTTTGACCCCCTTGTCAACAACTGTCAAATTTCAGTTACCCCCCAATAATAATTATGTCAAAAACTTTTGACCCCCCCCCAGATCAATGACAGGTCCCAATAACACGTTTATTACTTTTAGGGTGATGACCATTTTTACCATTTTTTGTTGATCGAGTGTCAAAATGTGGTGTTGGTGATCTTTTTTGCCATGCTTTTTTCCATTGTAATAAGTAGTATTCCATGAAATTTCCTTTTTTTATTATTTGTAAAAAGTGAAATTGTTAACGTCAACTTCTCTTGACCCCCTGTCAACAACTGTCAAACTTTTTCAACTCCCCCTAATATTGTTGACGTAATTAATGGACAGCCCCTAAGACGGTAGTGAAAGTATGCCTATCTCATTCTGAGTCATTATTATCAATAATTATAGTCAAATTGCGCATGGGCTGAGGCTTGGAGACGGACAAAAACGCCTGTTAATACAGTTAATATATAGTATTCCATACGCTAAATATCGGGAGGACCAAAACCCGGACAAACCCGGACTTTGTCTGAAAAGCCGCCCGGACGCCCGGACAGGGGTCCAAAAAGAGGACATGTCCGGGGAAACCCGGACGTATGGTAACCCTAGGCGCTATACGAATATTCTGTTACATCACATTACATTTCACAAATTTATTTACACGCAACAAAAATATACACGAAATACAAAGAAATGCTAGAGTGGTATTAGAGCAACGTCTACCCCGTCCCATCCGTATTCATAGCCACTCGGTTCGTCGTCCATGTACTCCATAATCTTCAAAGATTTCTCCGACAATTTATTTGTTTTTATTTGGAAATTCAACGAAAATCGTTCTCTGCTCCACTTCTTTGGACCGCCTTCAGCAGCACTGAGCGCAGCGGCTGGGTGGAGCGCAGCGGCTGAGTCAAGCACAGAGGCCAAGTCTGCTTTCTGATCGGTCGGCAGAACAGACGTAGAAGATGGCGACCGGGACGAACGGAGACGGAGGAAGCGGCGGAGTGGGGGTGACGGCCGAGACGGTCGAAGCGGCGGTGCCGACGGCTCTCCTTCTGCTCGTCGTTGGAGAGCCTTTCACTGAGGAACTGAAAGAAGCGATTGTTGAGCGCATCACTAAAGGTCCGCATTCCGCTGATCCCCTCCTCTGCCCCCCCCCACTCTTCTGTCGCAGGGTCTGACTGTAGACGCGGTCTGCCTAGTAGTACGTAGCCGAACTTCAATGGCGCCAGTTTGATGCACTAGGGTGACTGGGCTTCAGCCTACGGTCGCTTAGAAGTAGACTTGTGGCACAGGACTCATCGAGTCATGTGTCAAATTATGTACATACGCCGTCATTTAATAATTATGCACTTTTATAGCACCAATAAAATACACCAAGGCATCAATCCTCCACCATCCAAGAATGTGAAGATGGGGGGGGGGGGTAGGTCATTTACACAGGGAATCCTTTACTGTGGAATAGTCTGCCGGATAATGTGACGAGCACAGACTGCTGGACTTTTTACCAAGAACCTAAAAACTCACTTATTTGGATTGAGTTACCCGTAATTAGTATGTGTGAAGCGCTCTTGTCGTGGGCTATGGCCCTGCTACTGCGCTTAATAAATCGGCCTGAATAATTAAGTCGATAGTATTCCAGATCCAAACCGTAAATGGCCAGGTCAATCTAGGGGTGACAGCAAGGCAGGCTATGGAGGTAAAGCTATATGGAAGATATGAGTTTTGATTCTTGCTTTGAAAGTGCTCTGCATACATAACATTCAAAATGTTTACAATTCTTTCCCCTGGAAGTCTTTGCTCATTTGCATCTTCTTTGACTTGTTTATCTCTCTTGATGCCATTTCATTGTCTTTCATCTATATGCAGACTGTTGTTTGCAAGCAGAGGTTTAATATATTTACTTCTGTTATATGAAATGTACTAATTTGCACATTCACTTCAAGCCTTTTAGTTTGACTCTGCTTGTGGTAACTAGTCCACACAGGATATGACCACATCGGTTGACTTCTGTGCATGTTAGAAATGTTTTTCTTAATTATTTATTGACTAAATTGCCATTTTGCTAATCTCTTGATCAAATTATTGATTTAGAATTGTCATCATGGGACAATGAAGCAAGTGGTGTTGATCTGAATGAGGAGCTTCAGGTGGTGGCAGCCAAAGCCCCGGTTGGAGAAGATGGACAAAATGGTCTGTTACTAACTTACTAGATGATTAATGTTTCATAATGCTGAACTATTTTGTGTCTCTTTATTTAATATATGTTTGCTAATAGATTGTATTAAAGCCAGAGTGGAAACTACAGATCTATGAGCATGATGTTGCTGCTTTAAAATATAAAATCCTGCAGCTAGCTAGTTCTTTCTGAAATATGATGTTTGATTTGCATTTGTAGTTGTAATTTTAATGACTGGTTTGCTGAGCAGCTATTTTAGTTGTTTTTTGATGGATGTTTGTCTAAATAAACCTACCAATTACTATCATCAAAGTATAAATACTTGATAAGGGGTATATGGGGTGTTTAACTCATTTCATGTGTGAAGAAATGTTCTGTTGTCATTGGTTACTGGATCATTAGGTGTCTTTAATAATTGCAGGAGAGAAAATTGTGCAGCACATTTCGGAGAAGTTGCATGCCGAGTTCCTTATCAATCCTACTCTCAAGACATTGAGGAGCAGGCTGCACGATTTTCTAGTCACAAATGGAAATTACCGGCAGTTGATCTTCTCTGGCCAGGTGCTGCAGCATTCGGGATGCTGGCTCCTCCAAGACGGCGTCTTTACCCTCGGAAATCTCGCAGAAATTTTCCGAGCTTCAGCCGTGTCAAATGGTCAGAGGCAGAGGCAGGCAAAAGGTGTGCTGCAGTTGAATGTGTTTACAGAAGGTGATTGGACTGAATCTCACCTCGCTAACATTGCTCCACAACTTAAAGTTTGTGTAAACCCGCCGGTCCGAGCAGTCTTAGACTCTGCTGGGCTAATCCAGTTTGGTGCCTACCTGTGCTGCTCTCTTAAGGTCGTGGGCCTCAAGGATCTGCTTCAGTCGTCAAACGTTGTCGGAAACATTCGATTCAACCGCCCCACTCTCTACGTATTTCCAAGTTGTCAAGGAGACTCCGCTCTTTTCGGAATCAGTGGCTTCAACCTTCTCATTAACGGGGGTTTTGCTCGTAGGGCCTGCTTCTGGGATTTCACTCGTCATTTGGATCGCATTGATGCCGTGCTTTTGACCCATTTGGACATTGATAACCTGTTTGGAATTCAGGCTGTTGTTGCTCGAAAAGCCCAAGAAACTCTTCATCCAGAGTTTGGATACGTGTACATGAATGCCATCGAGAAAGGAAGATCATCTCCAGATTCTCAGGTTGCATCAGCATTGGAGGGAAAGAGGAGGAATTTGATTCTAAGTGTTGGTGATGAGGCAAGCTCTCTGGTTGAGGACATGAAAGCCTCTGGACTGTACTTTCCACGCCCCTGCACTGGTGTCGTGCTGGGTGCTAATCTTGCCCCAATCAATCTCTATCACAAAGTGGGACATGGAACTCTGGATATGTACATACTGAATCCAATGCAGGATAGCAAGACATTGAAGGAATTCTTCATCAGTTGGAGTAAAAGAGGAGAAGGATTCGCCTCAAAGGGAGGTGCTGTTCCTCTCTGCCATTCTGCTTCCGTGTGTGCTCTTCTCCTCTGGAAACCATCTTCCTCGTCTGATCCAGTCACTAGAATTCTTTTTCCTGGAAATGCAACACAGAGCATTATTTTTGAAGGTCTTGATAGATTAAAAAATGCAGCGGTGTTTCAACATTCTGCGGGAGTTGAAAAAGACTCGAAAGCTGCTCTTGCCAAGAAAGTAACGTCAGCAAAGCCTCAGGCTGCAAAGCCAGCTCCAGGTAAGACTCCTGCTCCAGCCAAACAGGAGCCAAAAAAAGCACTGCCACCAAAGAAAGAGTCACAGAAAGGCACTGGGGCTCCTGTTAAGAGTGAAAAGACCTCAGATGTTGAGAAGAAATCAACACCATCCTCTGAATCCAAGTCTCCAGTGGATTTGAAGCAACCGGCCACTTCTCCAGAAGCAACTAGTGTTGCCTCTGAAGGAGCTGTATCAGAAGGAGGAGGATTCACCCCAGATCAAGAGGACAATAAGGAAAATGAACGTGGAGGGGTTGATGCCGATCTGCTGGTTGACGTCCAGTCGGTGCCATCCCCTGTTGCCAAAACATATGAAGATGCAGCCAATGTCAAGCAAGAAAAGCCAGGTCCCGAAGAAAAGGATGTTGACACCAAAGAGGGAAACACAGGTGAGGGTGCTGAGCCACATGATGCAGGTGGATTTGATGATGTGTCACCTGAGGGCTTGCCATTACCAGCAGATGATGACGAAGCATCAGTCAGGTGCAGCCAACCAGATGAGAAGCACTCCAAATGTCATTCCACTGGATTTGATCCAGAAATGGAAACTGATGGATCTGTTGAACCGTTTGATCCTAAGAAGCACTGGGGCATTCCAATGGACCTTCCAGCTCCCAGTAAACCACCTGGAAAATCTAGTTCCTCTGCAAAAGGTGACGAGGCCGTTGGAAAGAAAACATCGTCGACAAAGCCACCAGTGTCTCAGCAGATGGGACACAGAAGGGAAACTGGAAAATCCGAAGAGCCGAAGGATGAAGATAAAGGAAAGGGAGGAGGAGGGGATACTACTCGAAAACCATCTGCGGCCGGCATGAAGAAATCTCGCCTGAGCGCCGCACCGAGTGAAATGAGTGCAAAGGTTGAGCCAAAGTCTGTACGGGCTTCTGCTGCTAAGAAACCAGCTGCTCCGAGCGCTGTTCCAGCATCAAAGCCTCTGCCACTGAAGCCAGTTGTTCCTTTTTACGTTGATTTGACATACATCCCTGGTCATGGAAGTTCCCACTATGCCGACATTGATTTCTTTAGAAGGATCCGTGCCCGTTATTACGTTCTATCTACAGTACATCCAGATGCCGGAGTCCTTACCGCGCTGCTCGAGGCAAAGCAGACGTGGGACGACCCGGAGCTCGAAACCACGCTCATCCCGACCTACGACGCAGACGTGTTGAGGTATTGGATGGCTGCTCATCGTGACCGATTGAATCAGCACAGAATTGATGTGGCGCCATCTGCCAACCGTTGCAGCATCCAGCTGCAGGACCACGAGACGAGCTGTGCAGCCTACCGACTGGAATTCTAGTTCTCTGCTAGTCGCCTGTGTGAGAGCATTTGTCGTTTCATCTGCTTGTTGGCCCTGACTAATTGCTCTGTATTTGCCTGGCATTCGTTCTTCAGTCTTTTTGCCTGCCTGACAGTGTTTCTGTTTTACTTGTCCCATCTGTGCTTATTGGTTGGCTGTGTGTATGCAGGTGATTTTGCTGGTCTTCATTATGCAGAGCATGACTTGGGTCATGTGACTTTTGTCTTGACCTGCTTATGAAGTGATAATGATGTTCTTTGTGTGGTCATGTGCCTCAATATGTTTATTGTGGATTGCATTTATTTTTATCGTGATTCTTGCTTTAATTTTGAATGTGTACAATTAGTTTTGAGCTTTGTTTGATTATTGAGGCAACAAAATGAACATTAAATCTATTAAGGCATCAAAATTTTTATTAGCAGTATTAATTTTTTCCATGCTCATTCATATCTTTCTAAAGAATATTGAAATTAAAATATTGATCTGGATATTTTTGGCATGTTGTGCAAGCCGCCAAACGGCATTGGCAAATCAGAGTGTTATTGATGATGATGTTCTTTGTGTGGTCATGTGTCTCATTATGTTGCAGTTGCATAGGGGCTTAATTTCTGCTAATTGTTTTCTTTGTGTTTGCAACAACATGGTTTTCAATGCATTGTAATTCAGTTTTTCTTCTGGACATCATTGTTTTGTGAAAATTCTAATATTTCTTATTGGACACTTGAATTGCTCATTCTTCTTAAGGTAAGTTCTTTATTTTGATTTCTTTAGCATGAAAGTGAAACAGGTGTATTTGTAGACTTTGTTCGCAATAAAACATGTTTGGTTGATCGTACCATTACCTTGATTTTGGTTCCAATTGTCATTAATTCTCGGCCTGTAATTATATGACGAACTTTGCTGTTTAACATTTTATAAAAATTGATTTTGCTACTAAGACTAAATTTTCCTCAGAATTATTTTAACCAAACATTTTTTCCATTTGTATTAGTAACTGCACTCTGCACAATCGATGCATGTTTCAGTGTAATGGTTAAAGAATATTGGATGACTATTAGCAGTGTTTTGTGTTGATTCAGGATCTTTGCCTGTTGTGTGAATTTTTGCTAATTGTTTCTACTTGATCTTTGCTTCTTTTAGTTGATCAAGTGGTGCTTTGTGTGTTTCTATTCTTGTTATTACCTTTTATAAGTTTTGCCATTAAATGATGTTTTGTAATGATTTATTTGTGTAGCTCAGTGATATTTGTGTTGCTCAGTGACTCACTGATGGTTGTATTAGCCATTTATTTAAGTGTGTTCGTGTTTTTTTTCTTCAAATTAATTGCAAGTAAATTTGTAGCACAGAGTGTTAACATGAAATATTGCATTTGTGAACAAAATACAAATACGTTGTGCTGCAAGGTGCATTGTGAGAAACAATGTTAACTTTTGAATAAGTCTCGTGTTTTACTAATGTTTGACTGAGCTTTGCATTTCTGCTTTTGATTAGAATTTTAGAAATATGTTGTTTTGCATCTTTGGATTTGTATGACGGCTTTGTATGTCTTGCTAAATTAACCAGCTTCAGATCTAGCATAATCTGGTTTCACTGTTGCATTCGTTGGTTTGTTCAAACAGTGTGACTGCTTTTGTAGATATTGGCATTTATTTGATTTAATGCTGAGTGAGGAGTTGCACTGTACACCGTAGTCGAGGGATGATGATTAGTGTTTCTCCTGAATATGTAGTGCTTTGTAGTATCTCTTAAGGTTGAAGGTTGTGTTGTTTTCAATGTTCAATGTGTTATTTTATTATCATAGATGCTTCAAGTAATATTTGTGTGAAGCTTTATCGCTTCTCTGCTGACCTCTTTCCTAACTGTCATTAGCACTCTTTGGCAATATTAAAAGTTAGTTGAAGTTGTTGATTAGTGATAAATTGGGTGGATTTAAAGGTGAAAATAAGCTTGTACTTGTTACTTTTGGATCTAATTGAACTTTGATGTTAAACTATAATTGCATTTGTCATTGCTTAGTTTGGGGTTTCAAATATTCAGATAGGCTTTCATTGTAAATGTGATATTGTTTTATAAGAGCATAATAAATGGGAAATAACATTTAATTGAAATGTGCAGGTATTGTACGTTATGTCTGAGGATTAAATTATTTTGACTCAACATACTGATACTTTGGACAGTTGAGCCACCTTGGCCATTATCTGAGTGTGCTTCATAAGCAAGTTTCTTATATTTATAAGTATTGTTTCAATGGCTTACCAACAATTGAAAGCTTTAAAATTTATTTTGGGTGGAAAATGTTGCAGTGACTAGAGATTTAAATCCAACTATGCTTGTTTTGGAGTCTGACAGTAAGCAACTTTACTTAAATTTAATACATATTTGCACAAAGGAAAAAGTATACAAAATAGAAGCAATCCTTCTGTTAATGGTTACAATAAAAATAAAGCTTGATATGAATTATAATTCAATCGGGTTTTTAATGAGTTCATAGAATCAGCAGCTAGGCTTGTACAGCTGTTGTGCTTATAACAGCTATTATCAACTCTAACAAACTGCAGCCTTTAAATTTTTGTTTGAATTTCTGTGGGGGAAAGCTTGGTATGAGAGCAGAGTACGTCCCTTAAAGTTCTCTACGCAGTACTCAGGTTATGGGATGAACTGTCGGAGGGGACTCCACTTGTTAAGCGCTCTTGTCGTGGACCTTGTCTTGTCTCTTGCGCTGAAGAAATTGTCTGGTAATAATAATAATAACAGGGGGACAATTTTATTTGCTTTGCCTGGAAAATTCTTGGTCGCAGGTTGGATTCACTCAAAAGTGGTCAACTGAATTAAACTTTGATAACACTTTATGGCTACTCTTATGAGAAAAGAACGAGTAAGGATGTGAGCCTTTAATTCAAAGGGAGCAATGAAACATGCCCTCGTTGCTATGATGCCTTCTAGGAATCCCATGCTATTAGGCTAGGTTTACAGTGTAGCCTACATGAACAGATGAATGGCTACAATTCATGGCCAAGAAACAAATTTATTTATAAAATTCTAATCAACTACTTGCAGCTAAGATTTTGCACCGTTTGTTCGATAGCAGAACCCTTTAACATCGAGGTATAGAATAAGGTAAAGTGATTTTGTTTGAGGAATTGCATCTTTCCCCGGTGACTTCGTAATCGTATCCGCATTCTACAACTGCATTAATTTTATTCCGGGGGCTACGGTGAATTTCTCCATAGAGCTATGAGAAATGAAGTGATGGGACGAGGAGTGGTCTGTTTGCGTAGTAATGGCGGATGTCTGTTGCTCGGAAGAAGAAGGATCGATCGGTCGATTGAACTTCTTCTCGACGTGAATTCGGCGAAAGACGATTGACGATCGGTCGAATGGTGAGCATTCCGCCGATCGACAGTATCGATCCTGACGCCCTTGGTCTCCTCTTTGACAATTTCCATCCAGAAGAGACCCAGAGTATGTCATTGATGAAGATGGCCTCCTGCCCCTATTACTGAAGGACTTTCCTCGGTATTAAGGAGATTGCTCTGACCGTAAACGCGTCAGAATAACTGAATTCAAGATTTATTTAAATCCAGAAATCTGTTGAGCATGACTTTTGCTTGTAAAGGAAGTAAGGAGAGCTTATGATTATGGTTGAAGGATAATTATGTTGTTAGTAAATAAAACCTCGTGAATTTATGTAGCGCTTTTAATAGTACCGTAGTAGCTGCGTCTTCTTAGGCGCTTATTCTATATTGAAATTGCTTTGGGCAAGCTGCAATGGTCGGCAAGGCAATAGTTCGTATATACATAGGGCAACGAGTCTGGATCATTGTGGCTATAATAATACTATAATATAATATAACAAGGTTTAAAGTGGTTTAGCAGGGACTGCCCTGTGTGAGAACCACTGTAACGGAGGAAATGACTTGAGACTAGACATTTTAAAGTTTAGTTCTAGAGACTCTAGACTCTAGAGGAGATAATGAAGAGACTGAATGAAAGGGGGATTCAGAACTTGTTTGACCATGTTGTAGGCTGTGAAGGAACGCTGGAATTGAGTTACAGAGCAGGGTGCGATTTGTGACCTGGAGCAGTGGGGGGGGGGGATATGTCGAGCTTGGGGGAATGTAGTTGTAGGAAAATGTAGCAGTGGGGAGATGTAGTGGTGGGGGATGTAGCAGTAGGGGGGATGCAGTTGGGCAGTGGGGGGGGGAGAGATTCCCCCTTCCCCCTACAAATCGTGCCCTGTTCCAGAGCACTGGTGCAGTGTATGAAAAAGCATGGTTGCAGATTTTGAGTGGACTGATTTCACAGATGTAAAAGAGTAAGATGAGTAAGATATGTGAGATGAATTATGAATTTAGTATACCGATAATTGATGTTGAAATATATTTTTGGAATGTTGATTGGTGTTTGTCATTATCTGGGAGTTTATTTTGATATGCCTGCTATTTTTTGTTCTATTTTTAGTAGTATGGAGCAGGCAAATTATGCTGATCAGTCTGTATCACAATTTTTTTCAACAGAGCTGAACATTTGTGCCGTATCTGAGCCATTAAAGTCTGATGGTTGTTCATGTGAAGATACCTTGACTAAAGCTGCCATGAATGTCAGTGGAGAGACTGCTGATAACATCAATAACAGATCAGTGAATGCTTCTGTTTCTGCAATTGATTTTGTGCCAGCATATTGTGATGCAGTAAAGTCTTCTGATTTGGACTGCATGCCATCTCAGCCTTCAAGCGAAGCAAGCTTTGCTTCAGAAATCTACATCTCTCCGCCTAGTTTTTCTCTGAGCCGTGCCTCACAATCAGAAAAGGATCAACTGACATCTGGCGGTTTTGACAGGATGGATTCTCGAGAAGCCAATGCGCCGTTGACTGATACAAAGGCGGTTCTTGCCGATCGTCGTAGCAACTTTTTCAACCAGGTGGTAACCTGCTGTCCGGTGCTGCTGCCTAATTCAGTGTCGCATTCCAGCGTCCTGAACTTTCAGCCAGCCTCCAACGTTACAGACCCAGCAAAACAGTCTCGGAAAGAAGCTGTCAGACAGCACAATGTCGCAATTAATGGCCATTCAGAGGCGGTGTCTGGCCTCATTCAGCCTTGTCCAGCAAGCAATTTGTCATTACGGGAAAGTCTGTCTGGTATAAATGAGCCAAAGAATGTTACGGCGATCCCGCCGCAGAGGACTGCTAATGAACCGGTCGTGATTGTCCATCAAGCGGCTCCACCGTCCGACACGCCAGAAATTATGCCACTCACTCTTCTGCCAACGGCCAATCAGGTTGTGCTGCAAGTCGACGAATACTTGCCTCAGTTTTGTGCTCGAATGGAACCATCGCCGGAGAGATTCTGGGGACCGTCAGTTGCACCGTTGCGATCAGCCTGTCACAGTCTGCAATTACATAATAGTGAGAGAGATGAGACAAGGCTAGGTGGCAGCACAGGTCAATTGGAGGCCTTAGGAGATGGGCGATCAGGTTAGAACAGCATTTGACATTTTCAGATGTAGATACGCCAAACATTACAAGTTAGTAGGAATAGCCAGCGTACTTACCATAAACAAACTCTTTGATAGGCTTGTGTTTTGTCCTGTAGCTGTGGTTCTTTATATTTTCTTTTGCATTTATTCATTTGAAATTCAGCCGAGTGTTTTTCTGTAAGTGAATGAGTTTTAAGTAACATTTGACTGCTTCAAGTGATGACCAGCTGCTGCTGCTGCTGCTGAACAGATGTTGAGAGACTTTCTAGACACATCTGCTGCTTCTGCGCCTCAAAAGGCACAATCACCTGTAGTTGATGCGATGCGTTAGTGGAACAGTTGGTACAGCAGTAGGTGCACGGTGTAGATGCTGTCTTCATAGAGGAGATAGTTTGTAGATTCAGGTGTCTTGTTTTGCAGGTGATTCCTACCACCTTGGGGCGTCTACATCGTCGTCTGCTGTGCCGTCGCCACAGGAAAGTCCTCTTTTGAAGAGTGTCTCAAAAGAACCTTCTAGTAGCACGAGTACAGGTCAGTTGTGGCAATATTTTGTTATAGTTCTGCAGGATTGACAAAATGACTGGGATGTGTGCTTGTGAGATGTATCTGGGTTTAGTGAGTACAGACTCCATCTCCAGTGACTTCTCCCATCGCCATTGACTTCATGGCCTGGTTTGGCAAATAATAGAATTTGTCGTGATTGGGCATTTCTCGAGGTGAACAGTTTCTAAGCAGCATAGCAGCTTCTTGATAGAGATTATGTTTGTTGTTTGTATTGAAGTTCTGTAGTGTTTTGTGGCAGTCGTGTCGCAGTGACCGTTTTCTGAATAGCATTTTTTTGATGATTGCATTAATTTTTCAGATTCTTTGTCATCAACTCCAAGTTCAGCAAATCTGTAAGAGATTGTAACAAAAGCTTCTCCATTGATTGCATAAAGAGTGAATTTCTTATTAAAATATTTTCTCTTTTTAAAGTATATTTCCATGTTAAAGTAAATTATTCAGGTATGAGGATCAGGGTCAATCTGGTGCTGCTACAATTGTTTTGTTGAGACTTGATTATTTGAGAAATGTTCTGATGAATGTTGCAGATCTTCACATTCTAAAGGTGGGAATTTGGACAAATTCAGAACTTTCTTTGGAGACAATGTAAGAATTATATTTTTGAAGCAAGTGAACCAGATTTTGGCATAGCATTGGAAACCCTTTTTCTTGGGTGGAAGTTGCTTTGATTAAACAAACAATACTTTGTCTAAATATTTGATTCCTTTTATTGATTTCCTTGTGAATGTGCTGTTATAACTTACACTGTTAAAACTTTATTTAATTAAAGCACTAAAATCTGCAAGTCAATCTAATACCAGATCCCTGTAGCAGTCTTATAAATTTGTGTTCATACTCATAGTCTGAAACAAATTGATTTTGTGGCCAATATTGACTTCTTTATTTTGTTTTTGTTGTATTAGACTCCAAAACTCTCTGATAACAAGTGTGAACAAATTTCTGCTGAACCTTCGCCTGAATCTTTGACAGAAGAATATATTTCGGAAACCAAGGTAATGGAATTTGTATTTTGATTTACGTTTACTGATATATTTGTCTTTATTTTCCTTTGACAATTTTTTTGGGATTCGGTGAAAGATTATAGCTGACCTAATGTAGAGCTGTTGCTGTAGTTTATTGCTTAGTAGTTGATGTTCTTGTAAAATAGAAAATTGACCTTCAAAAGATGCCTTCGATTTTTGACTCTGGTGGAAAATCTTCGTCTTCATCAGACAGGAGCTTCAAAAATAAGAAGGGTGGATGGACATTGGGTGGAAAAGCTCATGGCATGCGCTCGCCTGGAGCAAAGCCTAAGAAGACAATGGAAAGAAGCGGAGGTAACATTTCTGAAGAATCTTTAGCATGTGCCAAAGAATAAAATTACATTTAAATATTATGTTAGGGATATTACGTTAAATGTATTTTGACGTATTTGACATTCACAGACGATAGTGAACTTGGAGTGGGTGATTTTTGTTTTCTGTAGATACAGGAGACACGTTGAAACAGAAGCAGACGTGGAAAGGGAGAGTGGCAAGGGCAATCCTCAGCTATGGATCCGGACCGGCACTTGCCTGTGCTGACGTAGGCGTTCATGAGGAACCATTGGGTGTGATCGGAGTGCCTCTGGAAAACTGCTCTCCATCAATTTTCAATGAAGTACGAGAATTCAGTGCACATTAGCATTTCATTCCTGAGCACTCGTATAAGACGAGTGCCTTTAGACTTTTCCAGTCCTGACAAAAGCTTGTTTTTAGTATCCCGGGAGGGTGTTTTGCAACACGACCGGTGTTGCCGTTGGAAGCGGTAACACCTGTTGGCTGTGGGCGTCAATCGCATGGTGACTTAACCGAAACGAAGATGTTTCCTTGATCACTTGTGGCATTTTGATTTTTAATAGATATGGTTCATCGTTTCAATCATGCTCTAGCAGCAGAATGTGTAGCACTCCTTGATGATTGCAGTGTGGTATTTGGGAATCAGACCAACGGAGGGAAGCATTTTAAATTGTTGTTTATGCTAAATAAGGTACTTAAGAATTTGAGTCGGTTAAATAAGTTAACGACAGCATGAAGCTTCCCCTTTGCTAAGTTTAGCGTGGACAGGTGATGCATGCTGGATCGTTTTGCTGGGCAAATACTCTGGAATAAAGCACCTGCAATCAGCAGCTCTTGTTTTTATGGGATATGATAATTGATTGATGATTAATTTGTTTGCTGTTTTGTTGATTTATTTGCAGCTGAGTGAAGAGTGAAGCTGAGTGTATGTGGAGGATCTGTTTTTCTTGAACTATTGTTCTGTGTTTACATTGCTTTCAGTTTGTGCCTTTGATTGTGAGTGTCTGTACACAAATTGTTGAGGAGAAGGGAATTCTCAATCAGGGAATTTATCGAGTTCCTGGCAACACTGGAGCTATCAATCAACTTATAGAAGAAATGAACAAGGTTCTTCATTCATCATCCTTTTCCTTGTGCTTTGTACTCAAAGATCATCAATATGTGTTATTGAATCTCTTATAAATCATCTTTATTCGTGACAAGCACAGCATAAAAAAGTAGTACACAACCAGTAGTACACAACCAAGGAAAACACAAATCAACTTATGGCATGTTACTCTAGATTTCTATATTTGTCTAAGATTTATTGCAAAGAGAATATATTGATGCCGTAAAATGGAAGCGGAGACTCGGGCCGGGATTAAATTTACTGATAGTAGAGACAGTTCTGGCACTGGTGATGATGATGATGATGATGATGATGACTAAGTAACTTTTTTCTTTAAAGCTGTGCAGCAGAAACTGACTGACTCATGTCCTCTTTAATTCAATTGAGAAAGACTTTAGCGAATGAGACGCCTGTACAGTAGGTACATCGTCTTGTGTTGGTTCTTTTGATGTGCTTGGCTTCATGTATAGGTTGACTTTGCACTAACTGCTGCTGTTGTTGGTGGTGTATAGGACCCAGTGAGTCTTTGTTTGGAGAATGAGAAGTGGCTGGATGTTAATCTCGTGAGCAGTCTGCTTAAGTTGTTCTTCCGAAAGCTTCCAGACTCACTGATAACAGACGGTCTGTAAAAACAGCGGATGTTCGATATTTTCTTTACAGAATTCTAAGAATAACCAATTGTCATTGTGCATCTTGTTGTAATTTGATCAACTTTTTCTGTATTTATATATTTTTGTGGATCTTGGCATTGCAGTTGATTTGATTTGCATGAGAATTATTTTGCAACATTTCATGTTCAGAGCTTTAGAAATTGGGGGTCTATTCAACTACTGGGTGGGGCATTGTGACAATAGTTAGCTAAACGCTACCCCTCAATCTCTCTCCTTCTGTCTTTCTCCCTCCCTCTCTCTCTCCTTCCGTGAAATGTCCTCTTCCTAATCCACTACTTCATACTCGGCTCTTCAAATCTGCAGAATCTTGATCTCAAATAGTGATTCCTGTCTTGGCTTTGGTTCATCTTCTGGTGTTTGTGTGGTTTGTGACTGGTGTGTTGGATGACGTTGTAGATTTGTATGAGTCTGTGATTGATGCAAATCGAGTGGAAAATTCCACAAAGCGAATGCTCAAGTTGAAGAAGCTGCTGCACGAACTTCCCGAACACAACTTTGAAACTTTCCACTTTTTGGCTCAACATCTCAGTCGAGTGGCCAGCCACGAGGAAGTGAATAAGGTTGGCCAGTTGTTTGCTGCTTTTTGTGATGCTCATTTGTTTTGCTTTTCTGTTTTGGCGTTTATTTTAAATTATTTACTCATAATATTTAAATGTAATCGTTCACACGGAATATTCTGCTTTAATACGGAAATTTCTACTGCATGTTAATTCAGCTTAATCAGTTAAGAGTGAAGTCTATTACTGAATAGATATTCTGACTTAAATAGGTTGATATATTTGTATAAGTCAAATATATCTCCTGATTTCATTTAAACTAAAGTAGATGGCTACAATCATATTAGCATCAAGATTAAGTCCATCTAGAGTGTAATGTAAATTGACAACATCTATATGCAATTCTATGTAGCATTTCTATGCATTTTTGGAAGCAGATGAGATCATATTCTGTATTTGTGTTCATTTTGTGAATTCAGATGGACGCTCGAAACCTGGCGATAGTGTTTGGCCCAACGCTTGTCCGGCCTCAGGACAACAGCATGGTCAACATGGTCAAGGACATGACCGACCAGTGTCGAATTATCGAGAGCATAATTCTGCATGTATGCACCCGCAATAGATAATTGAGATTTTCTGTGTGGATTGTTGTATGGTGGGAATAGCTCGGTGTTATACTAATGGCTGTTGTGTTATGTCTCTGGGTTGTTGCAGTGTGACTGGTTTTTTGGTTCTTGGGATGAGGACGTGAATGTCCCGGTGGACGAAGAACCGGACGAACAGGCGCCGATATCTGGTATGAACGATGAGCTGCTGGCCAAGGCGGAGAGTTTGGGTGAGTTGTTGGATGCTCTCTGCCTCTGTATCTGATGCTGAGATTTGCTGAAAGGAAACAGAACTTTCATTGTTTTATTCATTTCTTATATTTAAATTTCTTACTGGTAGAATCCTTTTGGGTTTTTTTAAAATTTGGTTTTCATCCATTATATCTAATGTAGCAAGCCTCCTTTGACATTACTGTGCAGTGCGGAATCTTTTGAGTCTGGACTTGATCCACTGTGGCTGAGTTATGATTAAATCTGGAATCAATTGTATTAACTATGCACTAATTGTAGAGATGCTGTGCCTTTTATGTCTCATCGCAGAAGAGCATTGTAGTGTTATTGCTGTTTGATGTATGACTGGTATAAAGGCGATATGTTAGACTTCTAGAAGCAGAGTAGCTTCTGCATTAGAATGCTTTTCAAATTTTTGATTTTCTGTTTGAAATTATTGCTATGTTAGATGTATCATTTACTTTCTGCTATGTTGAAGAAGTTGCTCTGTAATTATGCCATTTCCTGATGGTACGGTAGTTTCAACTATATATAGAAGCAGTCACACCATTTGAAATCATTTGAAGCCATTCGTTGCTCAGTTTTATTGTCACGTGTTTACCTTCACTCGGTGAAATAGTATGAACACTCGCTGAGTATCTTGAAGTTTTTAATCGTCATTGAATATGAAATTAATTGTGTTTGACTGTAGAAAGCTTCTGATTTAGAATGGTGATTTCATAGAAGTAGATTCCTGTCTTGTTTTGCTTTCAATATCCACCTGTGCTCCACCTATGTCTTGCTTTTTGCTTGAACAGGGAAGAGGTCCAGCGTTACGTTTTAATGGTTTTTTCATACGAGGACTTTATGCAACAGTGATAGGTTGTCTCAAGTTTATCGTGGACTGCGTCTGTTTGGCTTGCTGTTGAGAAGTTGCTTTTGTCGAATAATGCCAATGTCATTATTATGTCGCTTTGTATTTCAAGTGATCCTTTCCCTTCCCCTCCTATACGTATGTTATTTTGCTGGACACTTTTTAAAATTTAAATGATTTTGATGTTTTGTGTTTGGCCTGATTGCATGCATGCAATGGTTGGTATTTTATTTGAGAATTCTGAATTGTTCTCTCATCCACAATCCATTTGCTGATACGTTGGGTTTGCATCGTTGCTAATGTCACTGTTACGTTAAATTGCACTGTGAACATTGCGCCATTTCAGCAGTCCCTTGAATATGGCTTTATCAAGACTTCATTACATTGATTACCATTATTTTTGCTCTATTTCAAATTTTATTTCACCCTGACTTGTTATTGCCAATGTCTGAGAGTGTTGTTTCAACGCAGTGTTGCATGTGTTTGATGTTGTCGTTGAACCATTTAGCCGTGTGGCCATTTGCATCGTAGCCATTCACTGCTACATGCTGCTTATGCTTCCGTTAAGTGATGTCTGCCTAATTAGAATTTTTCCAGTAGCTGTTATTTGTATTTTTAAAGTTATTATCAATTATTTACGGTAGAGTCTCTCGATTGTACAGATGGAGTTCAGCAAATGAGGCATAAAGTATTTCTACAGTCAGAAAAAAACAGTTAATCCATAATTGTGCTTAAAACAGAAACAGTTATTTGACTAACTATTATTGACTTAGTATATACTTATGTATAAGTATATACTTGTATACTTACTAAGTATATACTGATGGTTTTTCATTGCAAGTTGAGCAGCGATGAAATACTCTACGTTGTCATTGTTGTGCAGCTGTTATTACTGTAAAATGCTGATTTTAAAATATATTTTATCAGGTTTTAATATCTAAAAACAATTTCAGTAGAATATTTCTTATTTGGTTCTCTGTTGTCTCCATCTTAAATATGAAATTGTTATTTTTGAAAATTATCAAGACCTTCTACAATTGACAGATGACGTGATTCTAATTTTATGTTTAAATGTCTTTTTCAGCCGTAACTCATCATGATAGCAACCGAGATGTCATTCAAATGATCGTTAAAGCTGCCAATAGGAAACTACGAAGCCGAAGTAGGGCTAAGGCCTCCGGATCGATGGACAACTTGGACCTTGATCTTGGAAATAGCAGTCCTTTAGCCTCTCTGCCAAAAAACTCCATTAAGCTTTGCCTTGATTCTCTGCCGCTGTGCAATGTTCTTCCAGAGGAATTGCTTCTCGAAGTGAAGAAGTACCCAGCCTATCACTTTGAACAGACCTACTTCTTAAGTACAGAAAATGCCAAGCCTCGCTTTAGACGCGCTCACTCCAACGACTTCCTCTCCGATTCCCCGTCCGGTTTCTATGGAAACTCTTCACCGGTGCAACATACCAAGCAAAAGGTTTACTCGATGCCACGGAATTTTAGTGCAACTCTAAGGTCAACGTCAAGCGAAGAACTGGAAGAAGTGAATGGCGTTCTCAAATGCAAGCATCACCTTGAAAACAGAAGATTTGCTACGTGAACTGTCTGATGATGTGGCTTTTTAGTTTTAGCTTTTGATATAGGACATCTAGTTGCTTCCAAATGTCGGATTTGTTTTTGGTTATGCTACATAACTGAATTTTATGTAAGTATTGTAAAATTATCAAGTGAAATTAGTTTGGACCAGATTTTGGGGGCTAATTGTGGTAAAGTGAGCACATTAGTTGTGGAATTATGGGAAGGAATATTTTTCTTTGGACAGGGTGGCAAATCCAAGTTAGGGAATGCGAATGGATTAGTGGAGCATCACAATTTTCACCAATTTTTGTCACATACACTTGACATCATCATTACATTTAGACTTCAGTGTGTTTTATTTTAAACCCGTCTTAATAGATTTGGCAAATTTTAGAAGGTTCTGCTATGGGCCATAACTTTGACTCTTTATTGTGCCAGAAAATAATATTGCTGTACTGTTTTGCTTCATAGATCTGTTATCATCCTCTCCAGATTTAGCCAGTGAATATGTTGGCATACTCAATCAATCAGTGATGCACTGCTGTCAACAGTAGTTTGTAATATTTATTTAATTATTTGTATGAGTGTTTTTTCTGCTTACGGTTGCATTAACTTAAGTAGTTGTTGTGAATTATTTATGAACGAAATCAAATGGACACTTTTGACAGTTTTCGTTCACTGAGTCTTTATACTTCATTGGATCTGATTAGATGTCATATATTTATGCAGACTTGAATATTTTCATTGATGTGTTGTTTGTGGAATTTCTTCGGTGGAGCCAAAGGGAACGGGCTTTTAGCGGAATTAATTGGATTTTTGTAGGTGAGAAGATTAACTCTCACTGATGTTGATAAAATGTTGTTGCATGTTATCATTTTTATTTTTTTGAGATCTTGAAACGATTTATTGTTTATTATCAGCTGATTGTCTGTTTGTTCTGCTGTTAAGTAATTATTCACTGCTTGTTTTCAAATGTTATTTATGACATTAGTGACAGTTTGCTTCCACATGTGCCCGCTACAGAACCATTGCTAATGTCACATCTGTCACAAAACAACCTCTCTGCAAAGTTCTCAAAATCTCAGTAGATATGATCCATCATCATCATCAATGTCAATACTCTGTATTAATGGTTAATAATATGAATATGTAGGTACCGAGTTTATATGTATATTGTATAAATGCACATTGCTGTATAATCTGTTTGTGGTGTCAGCTCAGTAGATTTCTCATTATTTAAGGTCAAAGCTAAATCATTCGAAACGTCACTCAACAAGGTTTGCTGATTCATCATTACCCAGAACTAACACTGAAATTGGTAAGAGAGCTTTTTCTATTTCTGGGCCAAAGATCTGGAACTCTCTCCTTTATGTTGTGTGATCTTCCAATAAACTGAGGCTTAAAACACTTCTCTTTAAATTAGCATTTCCTCCATAGTCTATCTTGCTGTTTCCCTCTGACTGATCTCTGGGATGACCTGGTCTTTTGCAAATGGATTTGAAGCACCATCGATTAATACCCTTGTGTATTAGAAATGGTTCTATAGAAGTGCATTATTATTATTTTTATTTATTATTATTCATTATTTATTAGATTCATTGTGCCTGCAATCTACTTTGCAAATACTCAATTGTTTAATATTTTGCCTTGGATAACAATGTGTACATATTTGTGACTGTTGAGATTTTTGGCATTTGTTTTTGACCCTTCTTGCTCTTGTTAAACTGTTGAATGTTTATTTGCTGGAGTTTCACAGACAATAATAGCTACTTTTGATATATGGTATTTTGAAAAAGCTTTGCTGGACGTGTGGTTGAAATTGTGAATGGCTGCAAAAGTCCCATGTTGTTAATGAATGTAATTTTGAATGAATGTCAAGAAATGAATGTAATTTTGAATGAATGTCAAGAAACCAGCAGCGTTAGATTGCCTGCTTTGTAAAGGCAATTTTTTAGTGTTACTGTTTAGCATTTGAAGTTATTTGCCATGACTTTGCTGATTTTGTTTTGACTGTTGCAAACAACACACCATTTTATTGACTACTAGTTGCTGAGATTGCCTTTAAAACATTTGTACAGTGAAGCCTCATTATCTCACCACTTTTTGTACGGGTGCCTGGTGCATTTTGTGGCAATCGGTAAGGTTGGCGGCTGAGTGGGTCAACGGGGAAACAAAGACAAGACCTCTTGCTGATACTTCTACAGCTGTGTCAGCACAAGTCCTGCACTTTGCTATTGTTGATTTTGAATTCTTTGTTTTTAAACAAACTACAGATAAATGGTCATATATTGGCCCATTTCTACCTACCCTCTCAGATAAGTAATTTCAACAAAGCAGTTGAATTGCAGTCAAGTTGCTTTGTCGCCTGTTATAGAAGCCAATTTCATTAATAATCTTGACTGTAGTTTTATTGCTGCACAGTTCATAGTATGAAGCGATGAAGGCCGTGGCAATAGAATGGTTGTCTGGCCAAAGGTCACTTCACAACTCAGTGAGTTGGTGGCAGGGGCACGAGGCAAGGATGGCAGCTTTTTGATGTAAAATACAGAGCATGAAATCCATTCCTGGTTTATGCATGGTGGTAAGAGGCACGTTTGGTGGCTTAAGGGGGTGAAATAATGAGGTTTCACTGTATATTTGCTTTGACATGAAACTGTTTCCGGTTTGTTTACTCTGCAATTTTTAAAATCATCGGATTTATTTGCGCTCCCTCTCGTGCAAAAATCTCGACACCTTTTCTTTGCTTTTCTGCATTTGTTTTGACCGCAGCTTTTAAATATCAGGTTTTAATTTACTCAATCTCTTATTTTTAAATGCTTGTTTTTAAGGCTTGCTGCTGTAAATCTGTCGTCTGTTTAGCTGACGCCTTTATTGTAGATTAGATTTCTACCTCATTAGCATCATAGGCGGAAAATAAATTCTTTGGATGTTTTGTTATCAATTGGCTCCTTCTTCTGGAGGGTACAGTTGGACTTTGATACGCTTTTAATATGTGTATTGATTTTTGCCTTGTTTGTGAATGCTTTGATGCTTTGGATTTCAGGGTTTTTTGCCTTTAATTAGATTCTTGTAGCTTGGATATAGGAGTTCATAGTTGTTGAAAATTGCTTTGAAGGGTTTTCTGTCTAACTTGGATTTTGGTTTCATTTGATCAGCAGTATTAGAACAGATAATCAAAGTGTTAAGAGTTCACTGGATATATATTTTGCACTTTATGCATACAAAGTTATCAACAAGACTTTTGAAGACTGTTATTATACTTTAACTTGTTAGCAAATAATGTTGATTTTGGCCAAATTCTCGGTTCGCACAAAAGCTGACTTTCCGTGTAAAATTTTGCTCATAAGAAATTTCATGCACACACAGTCAAAAAGAGGCCTTGGATGCAATATTGTTATAATAGCAACAAAATTGTACAGGATAAATTCAAGATTTAACCAGTTTCATTGTTGAGAGACAGAAACAGACCCACTGTTTGATAATATAATTTATATATGCTAGTACATTTGACATATACAGAAAATTCTTGTAATTTCCCCAAACTATTTACCAAATTATAATGTATCCACTTTTGAGTCTACCCTTTGCCTCCTATTCCTTGTGTAGATTACATAATGAGTACATATTGCCTAATCGCCTACTGAAACATGTGCCAACTGGCTTCTTATGGCAGAGTAAAAGTATTTTCTAAGTGAACAGGTGAAATGCCATCCAACGATGAAATACAGGTACATATTTTAAAATGAACACAAAGAAATTGTTTATACATCAAGTCTATTTCAGCTGTTGACAGCAAGTTTCCAAAAGAAAGGCAAGAAGATGGAAGTCGCCGCTTGTATAAACTTGGATTCTGGCTCCAGTAGAACCCGGTGCTAAGTTCTAAGCAGAAGGAAGTTTGGAATGCAAAATCTCGTTTTTACGACATTCCTACAAAAATATGCACAAAATTTAGGCTAGTTTTATATAAAGTAACCAGAATCAATTGAAGTGCAAAACTTTGTATTAAAGTACTCCGATGTAAAATGGTTATAGCAAAGTTCTCAATTCTATGTAAATAACAAAAAATGGAGCCAACAACCCCAGCAGCCTAATCCAACCGCTCTGCAGGGCAGCAATGCCAATGTCTTTTATGCTGAAACAAAACCAGCTTCAACCTAATCATTAACTGTAATGGAATTAATAAATATAGCATGTATATTGAATGAGATATAATAAAGACTAAATGTGGGTTGACCTCCTGGAAATCTTTAACTGTCTTAAAGTAAACGCGCTGCTTTTCGAGGTATTCCAGTAATTTGTCATTTAATTCATCTCGCTTCATCTTCTCTTCCTGCTTACGGCGGTCCACCTAACAGTCAACAAATGATGAATGTAAATAAGTATGTAAAATCTCATAAATTTTCTACAGCGCCTTGGAAAGCAGCACAACAGCAGCTGCTTATTCTTAGGTGCTCAGCCTTTCTTAAAATAGCTATGGGAAAGATATATGATCAGACAGGCAATAGTCAGACATACAGTAGGGTTGACATTCAAATTGACAATAACTGGATTTGACTGTACTATAACATTTCTGATTCAACAGACGTAAATAGACGAAGGAGAAGGCAGAAGTTGAATTTGTTCTTAAAGTTTTTGTATACTGTACTTTAGAACGATTCTGCTTCACTCCATCGACAATTTGTTCAAACTGCTTAAGGAACTGGTCGCGGTTGGACTGCGAAGACATCGCCCTGTGAAGGAAGCAAAGATATCAGCCTCCGTAGTGTCACACAGCAGAGAAATAAATTCAGCACAAACAGTTCAGAAGTAGCCACCATCTCCAGAGTACATTTGATTAAAATGGCAGAATATTCAACCCAACAACCCCAGCTGCCTAATGTAACTGATGCTCACGATTAATTAGAGAGACTAAATGGAAGCTCAGTTGCACACAGCACCTCCAGGATAGCTTTGCCATTGCCATAGATGGCCAGAGTCAGATTTTTACTGGTAACTCTTTAAAAGAGCCATGATATGAACCATTACATGGTACTCTATTACTGTAGGCAGTCACAGCTGAATAACTTTAACATTGGTAGGTTGAATTTGGGAAAATGCAAAGGGTTTTATAAGATGACAAGCAAATATCCAATTTTCCCCTACTTTTGGTTTACAGCTACCAAAAAGCTCTGGGTCAAGAAGTACAGGCTTAACCGTTACTTCCTTCCATGGTCACACCCATAAATGTATTTATACTTCGCTTTCACCAAGAGTTCCAAAATGACGTACTGCTCAAAGTTATCATTAATGGAATTCAGTAGGTTGACTTCTTTGTTGAGGTACATTCTTGTGTCGTCAAGCGTATTGTACAAAGTGAAGAACTGCTTCGTTTCTTTGTGCTTTGCTCCAACTGCAAAACATCAATAAATGCAGCCTCTGATTCAGTGCAAAAACATACACACAGATTACAGTCAAAGTGCAATCAGTGCCTCTCTGTACAATTCATTACTGTTTAATATTGTTATTGTTACGTGCCCTTGCAGTCGTTAGACATTATGTCACGATAATCTTGTCGTTGTATAATAATAATAATAATAAAAGTGAATTCATCCACATCTGCACTAATTAAATCAACACTTGCTAAGTCCTGTAAACCAGGGGCACAAAATAGACAATGATCTAGTTTCCTGATGGTCTCTTTCTTCGATTCATTAAAATCAAGGTTAAGCGGTTGAAATCAGATTAGAACCTAAAAATGTCATCAACTGGTCAGATGGCAAGGTCGTCATGCCGCCAACATTTCCCAAAACTCTGACCAGGTGAGAGCAAATCAAAATCCTCAAAACAACCAAGCCCAGCTTTTCAGCCTCTTACCTTGGTTGTAAAGCTCAATGAAGCGACACTGGTACTGACTGAGTTCGGCTCTTGTCGGAACTTCGTCGATGCGTCTCTGCAGAGCAGCAATTTCGCGATTTCTTTTGCCCTGAAGCAAGAAATATGCTAATAACTGCTTGCTAATAGGAAATCACTTCCAAAGACGAAATAACGGCACACGAAGCAGCAGACAAAGATCAACGGAATGAATAAAACAGAGCTCTAGAAAGTGATTTTCAAAATGCTGATCGATTATTTAAGTTACCAGCAGACGTCTTATGTTTTGCAGTTTTTCTCGGTTTGACTGAAACTGCTGTTCAATAAGCTTCAAATGCTCCTGAAATACACAGACAAAATTCTGACATCATCCCCTGAATAAATACATTTTGTCTAAAATAATGGAAACACAGCAGCCCAGTGACAACAACCTTGATTTGTATTCTAAGTGTCTGGGTTCAGTTCCTGGTTAGCAGTCACTAGTCTGTCTTTCATCACACTGAGATTGGTCAACCATTTTCCACTTAAGCCGGAAAGTCAACTGTGGATGTGATAGAAATGCTGTGGATGATTTAGCTTGGGGTAAACCATAGAAGGCTTTAAGTTCCTAGGTTGCTGAGGTCGTGGGCATAACATTGCAGCACCACACAAACACACAAAGGTCCACAAGACTACTATCATCTAAAAATCTAATAAATACAGAACCTAGACGCTGTTTAACCTCATCTTGTGAGCCATCTGCCTCTGCCCCTCCCTTCTTCAGCTGCTCAATGCTCTGCTGGAGTTTTTCCATTTCTTCCTAAAAACAAAAGAATGGAAAACACTTACCGTACACAAAATCAAATGCAAAACAAGACACTCCAAGACTTCAGATAATGCAAAAATTCTTACACAGAAAATCTTCTAAATAAATAATAATTATACGGCAGATGCAGAGAGCCGAATACAATCTCACTTTGCAGCTTTCACGAAACTCTGCTTCCTGCTTCTTTAATTTTTCATTGAGAGTCACCAGATGGCGAAGCCTGTCGAGAAGTCTATGAATTGAAAAACACCAAAACATCGTCACCCACTCCACTAACAAGATTTTCCCAGTGTATCTATACCAATTCACAGATACCTATTACCTGTGCAAGCAAATAACATCCATGACTTAACCATAATAACTATGATGCCTTCATGCACAAAGCCTCTAAGCTATATACTGATTGCAAATCAAATACAGCCTCTATTGCTGTAGTTATGATACACATTGTCACACGTCAAACGTGACTGTGTCCTGTAACGAGCGCTATACGAAAGTACATTAAATACTGCAAAAACATTTTGAAACAGCAATTGTCATACATCAAGCCATCAAGACACAGTAAACCAAAACTCATTTATAATCACTTCATCTACATACTGAATTTCAATCAATGTGTTCAAATGTGAAACTCAATGTAATAACGTGGACTCCCTCCTCCCTATCAGGTACCATAGCTAACCAACAACAACACACTTACTACAGAGCAGTGAACTAAATAAACCAAAGGCCACGTACACTTTCTGCTCCAACTGCTCTTCAAGTTCGGCCATTTTCTCCAATTCTCTGTCAAGTTTGTTACCAACATCTAAGACCTGAAGCATCAAATGATCATTGGTTGCAATATTATCAAAGCGTCAAGATAAGTTTTTATGCCAACAACAGGAGAATTCCAAGATTAAAAATATGCAGGAACCACAATCAAGTGAACGAATGTAAACAGAACACGCAAAAATACCGATAAATAATAATAATAATAATAATATATACACCTGCTGAAGTTTAAGCTTCAGTTCATCATATGCCTGTCTTGCATCCTCCTTTCTCTGTCTGATCTAGAACAAGTCAAATTCAAAATCAATTAATGAAACATATCTAATTGCATTTCAATCATGCACAAAATGCAAAATTATTGCACAGCTGAAAAGTAAAGCTGCACGATTAAAAATGAAATGGAATTAAAGAGTTAAAAATGCCCGCTGACTCCCCCTCACCTCCTTCAAGCCACCCTCCTGCTGGTCAATCTGCCTTTGAAGGGCAGTCGACATTCGATTGTGAAACTGTGCTCCACCAGCGCCCTTCTCCACCTGCTTTGGCTGCTGAAATCACAAAAGAAGCCTCAAATTATTTTATTATTCACCACATATAACCGTGCAAACTCTCTTATTATGGCAAAAAATGAATGCATATACAATCAGTTTATCACTAAATAAAATCAAGCATTCTGTGGCTGATCAAAAAGTCAGAAAATGATGACGATCGTGACTTAACCCTTTACCCGTTCATTTATTTTTAACACAATGTAAAATGGACGAGTGCTCTCGGGGCAAACAGGAAAAGGGTTAATAGCAGCAGATCAATTAAGGAAGAATGTCCGCTTTATTAATCAGAAATTAAGCAACAGCTGAGCATTTTAAACAATATTTTAAATCATAAAAGCAGAATACTTTCAGACTATTCAGTCGCTCAGCAATTAAGAGAATTACTTCTTGGAAAAAGAAATTCAAAAATAACAATTATCACTCACTTTCCCTGCATACTCAGCGGCAAACTGTTGAATCTCGGTCGACTGAAGGTTGACAATGGAGCTGACGGAATGAGCCGAGAGCTTATTCTGAAATAGAAAACCAAAATAACATCTGCTCCATAATTACTATAGTTGTGTCAAGAAGCAATCATCACACTGCAAACATATTTCAATCACGAAATGATTGACCGATCTAATGAACCAATCAACCCTATAATGACGATATTCTAGGCATCCGATTGTGGAGATTACAGAGAGTTAGATTAGATTTAATTCTATTGCATAAAAATTCATAAGAGATTTCCTGAACCAGAATATGACTGGATGAGATCTGGTTGTTTCTTTGTTTCAGATATTAAAAATCAACTCCAGACAGCATCTCTCTCTCTCTCCCTCTCTCTCCTCTCTCATTTTCTGCAATCCGTTGTGGCTGTAGTAGTGCCAAGCTGAAATTCTTTTGCATGCCATCTCTTCATCCATCCCATTCTCTGGTCACATTTTCCCACTGGTTCATATCTGTTAATTTGCTTTTGGCAGTGTTTGTACGCGTTAAAGGACGAGCCCCAAACGCTTCACTCTTCATTCCAAATTGTCTGACTGACAAAAGCATTGCTTTCTCAGAGCATAATCAATGCATACAATAAGCGTTCAAAATGGCCGGTCAAAAAAAAAACCCGCTGACCTCATTTCTCCCGGTCACTGACATTCCTTTCATAAGTGCATCAATGTATTTCTGAAAAACAGAACATCTGACAAATAGGACAAAGAAAAAGACAACAAGGATATAGACAACAAAAGAGTTTATGCACAATATGCAATCAAGTGATTTTTCCCTAAACAGAATCAAGTGTACGCTCTTTATAGTAAAACTTAGCAGCACACTCTTTGAAATAATGTTTTCTTAATTACAATACAATTGCCTGTGAATGGCGTCTAAGACACTTGTCGTGCATAACAGCTCAGTTGAGCATAAAGCTCACTGGATATAATAACATTCAATTCTGTGTGGTCCTCTGAGAAATGCACCTAAATGAACTTCAACTGTAGGTGATATGCAACGATAGACACCAAAACAGGGCCTGAAAACTGCAATTTTTGTTCAGAGAAAAGAAACTAAACAAAGCAAATATTGCAGTAAATGTTATAAATTCCAGAAATCTTAAACCCTGAAAAGCACTTCTAATAATTTTCAAAAATCTCAGTTGAAGGTAAGAGAGAGAGAGAACCTCCTCTTCTTCCAGACTTCTTTCTTCTTTCTCCAGTTCAGCTTCTGTCAATTTCTTCGATGAATTCAGATCTCCCGCAGCCATCCGACTGATGCCATATTTCCTAAAATATTAAAAATACCCTTAATTATGTCTCTAATGACAACCAAGTAAATTCTTTGTTTTTAATCAGTAAGGCTTAAATTGACAGAAATTCTACATGGCTCTGGCATTCTTCACACATTCAATAACACAACAATTTATGAATTTACACTAAATCACAAAGACAAAGCAAACAATTTAAGCGTAATTTAAGCTACAACATTACAACACCCTGTTTAAAGCTGAAATTGTATTTATTTGCAAAAGTGATCACATGGAACCTTCCATATTCAAGCAGCGTTGACTGGACTCTACTCTCTTCATCTTTGATCTGCTCAATGTCTTGGCGCCGATATTTACGCTGGGGCCGATAAGCAATCTAACAGCAAAAGAACACAACAAAACTACACAAAGATGGCCTCTTGTTCATAACCACAGTTTTCCATTAACAAAAGATTATAATCAGATAATAATTCAGAGAGCAGCTTATAAGGATGGACTCAGGAGTGTAAAATCTGAAGCAAGATGTGATTCAATGACAGAGGCAGAGTATAAAAACATGTTGAAGTAGGAGGAATAATTGTGCATCACATCTACAGTTTCCTATTAAAAATCTGATACAAAATTGAAAATTAAAATATTCTGAGAAGTATTTAAAACATTTGCACAACAACAACAACAACAACAACAACAAAACTGCATCATATAACCTAAACGTGTTAAAGAATGATTGGTTCTGCCTACCTTGACCAAATTTATAGTAGCAATCTTCTTGTCATTATTGCTCTCATCCTAAAATTAACAAAAATGACACACATAAATTTAAAGCCTCTAAAAACTGTCTTCATTTAACATCTATTGCCAAAAGCCTCAATAAACCTATTATTATATAAAGGTTGATAACATACGTTTAAGAAGGATATAATTTTCAATATAATATTAAATAATAGTAATAATAAAAATAATAACAATTATTCAGATTGAAAGTCATTTAGGATAGTATGGAGCACTGCTACGAAAGGTTGGAGCACTGCGCTGTAAGTACCACCACCACCACCACCACTACTACTCTTACTACTACCACTGTCAATTTTATCAAACAAATTGTAACAACAGTAAAGGTCTCCAAACATGCATGGAATAAAGCAGGGAAACTGGACCTGATACAGGGAATGATGTTTGTTGAACTGTGAAATTGAGAACGCTCTGACGTAATCGCCCGTCTCTTGTCTTGTTTCGAGTGCTTTCTTCACCAGCCACTGAATTTTAGGAAAAGAGGACAAATTTACAAAACATCAATTAATGAAAGATCACATAATTTCAAGATTTCTATTTCATTGGGTAAAAATCAAACTAAGAAGTCTTAGACTTCATAAATTTTCTCAAAACATCTAACAGCTGAAGCCCTCGTCACCTGAACAACTGGAAAAATGTGAATGAAGTCGAGTCCTTGAATCTGATGCGGCTCAATGCGATGAGGACACTTCATCCGCTTCAAAGCTCCAACAATCTTCTCCGTCAGAGCACTAGAAAAACACACAGACTTTTGGTTTAAATACCTGGAGAATACAGTAGCAGTGGCAATGCTAAGAGGCTACTTCTAAATCAGGTGATCCAACTGAAACCCTACAATGCAAAACTCAATGACAATGTAATTATTACAGCAGAACTTGCCTCCAAAGACTATTACACAAAGCAGAGTCATAATACATGGATAGCCTTTGTGATCATTCAGAGGCGATCTATCTCTATTTATGAAGCAACAGATCATTTACAGTCCCTGGAAGAGAAGACATGAAAACACACTTAATGTTGGTTCAGTGAACATGTTGATGATCTTACATCTTCTGACCAATGCTGGAGTTTTCCTGAAACAGGAGGTCAACGTCAATATCGTAGCTACACGTAGATATGCACCAAGTCATACCTCCTACCACCTGTAACAGAAAACACAATCTCACCTGTTAACAATACCTTGGAAATGCTTTGAAATAGAAAGAGATGTATGACAAAATCCAATTACTAAGAGAGAGCAGCTGCACTGCAAACATAAGAACTTCAGTAAGATAATAACTAAGACAATGTTTATAGCTACATGCATAGAGGCCCATATCAAACTAGTGAGCACTTCACAATCGAATTAGCTATGTGATAATAATAATAATAATAACAATAATAATAATAATAATAATAATAATAATAATAATAAAGACATTAAATTATGAACTAGTGCTCATGATTCAACTCTATTATTACTCGAAAGCTTCTGCATCTGAGGTTCTGCCCCAGACCCTAAGGAGCTCATGACACTACTCCTACTCGGGCTAAATGAGATGTGCATGTCTATCTTGATGCCACTCCCTATTCTGGAACTCTGGCTATGCCAATGATTTATAGCATGGGGAAATACAGGAGGCCAGCCCTCCAGTCAGGCAAAGACTAATTGTGAAATTTGCGTAAAACCGATGAGAAGTTTTTCCACTGGGGAGCGGGGAATTGCTGATAAGCTTTTACATAGTCTGCAAAATTGCTCTAAAGCTAAAGATTTTAATTTGATATTTCCCTGTTTTTCTGGGCCTCGGCTATGCCCCAGACCCAGATGGAGAAACTCACGAAGCCCTCCAAATTCCCTATTCAGATCAGACCAACTCTGGCTTCATAAGCGATGGTGACCCTCTATTCTGGAACCACGGCTATTCCACAGCATGTCTTTCACAAAATGATATTCAGTTGATAATCATCATCTTGTAAACCAAGAACTGATTTCAAACAAGAAGATTTTTTAATAAAAGGAAGTCATAGGAAAATGACCTTATCAAATGGTGACAGGCCTTTGATTCTTGCCCTGAAATACCCGGCTGCTAGCAACAGCTCAATCGTCTGTGTCAACTTCACTTTCTGCTCTTCATCGTCTCGAACCTCAAACTGGATAAATTCAAAAGATACATGAAACACATTTAGTTGAGTATCACTTTATGATATTGAAAACTAAATGAATAGTTGTATGAAAATGAAATGTAGCCCGTAGCAAAGGCAGCAATAAGGTTTATGTCTGAAGGCAAAGCAATACAACATTTCTAAGCTTTTATGGCAACACCATTGAGCACAGATAAGTTGTGACAAGAAAAATATAAAAACCCTCACTATAGCAGGTTCCTGTAAGTAAAGAGTGCACTAATTATATATTTGAGAGGCAAAATAGTAAGACATTACTTTTTTGTTTTTTTAATTTTTTATGTTGTCTGCGTTTGCGAATAAAGAATATATATATATATATATTACATTCAGATACGAATAGGAAAACGATTTAATATTAGTCATTAGACTTCTACGTGCCATACGACTCTCATCCTCAACTCTTGGACAACGCCCCTTACAAATCTGCATCCAATTAAACATAAAGTTTCTTCGACATTATTTATATGAACTATTATTAGCTCTATCCGTGGTTTTTAATAGCATTACATCGCAGATAACACAGTCGATCATCAATTTTAGAGCTATTCGCGGGTTCTACCTCGGCCGAATCTTCCTGTGAGACGGGGGCCTTGTCAGCGGCGCGAGACATCACTCATCTAACAATATACAACCAAAAGATCCGATCGTTAACTGACTAAAAGCGATCGAGAGCAAGAATTAAATCGAGAAAACGGATTCTGAAACTTTTTGATGAAAATAAACCGTTCATCATAAAGTCTACGCTTTTCATGCCTCCATGTTGTCATCACATGAGCAACTAGTGCCGTAGATACGGCACATCGTCGTTCGCAAAGTGGATCTCTATGGTATAGTAATTTACACCTAGACAATACTACTGTCATCCTGATAAAGCATTTTACATTACCATAACAGGAGGGTATGACGTAACAACGGGCCGACCCCCATTTTCGTCTTCCGAAAAGTCTTGACAAGCAAAAAAGGTCATTCATCCTTCTATTTTTTCCCTCTCCAAACATACTGACAAGCAAAAAAGGTCATTCTTGTATTTTGCCTCCAAATACACTATCAAGCCAAATAAAGAAAAAAGGTCTTCACTTCAGAACAAATGTCCGGACCCACTCCCCCCATAGGCGCGTTACGTCAGTTGTGGACGACCCCTGAGCACTTTTAAGCATAGACAGTAATTTCTAAAGAACGTTATTCTATATGGAAATGAAACGGCTTTAAAATAAAATGTCATACTAAAATTTACTGTGCATCATGGATTGATCAAATTCCAGAATATGTCACTAGTGATCAGATAAGATCAAATACTGTATTGAGTGTATTCTAATGAGTACCGGTAACAAAAAAGAATGCAGCACATAGACAGACTCTTTAACTTTATTAAAAGACTTTAAACAAACTGAATGCAATCGGATACAGTTTGAGTAAGCTTTCTACCAACTGTTCCAACCTAATGGCCAACAAAGATCATCCAGTGCAAATAGTCCACTTTGACAAACATTTCTATGCTATGAAAATATGAACTGCGATTTAAGAATCAGTCGAGTAGACAAAGAATGAAACCTTGCTGAGGTATCATAAATAACAAATGATCAAAAGGAGAGACTGTATTCTAGAAACAAACTGGTCCCAACATTCTAAATGGATTCAATCACTTTAAAATTAACAACATAATCAAGAGATTGTTTGAAATTTAATAACATACACAGTGTACTTTCTCTTGGCAGATTTTACTGCAATGAGCACCTGCATTCTATCAAGATCAAGATTGCATCAAATAATTTAACAATTTGATCAGTAAAACAAATTCCTGTGCAAAGCCTAACATAAAACTGTTCTCAAAAATCAATTAACTGCCTGAACACTGAAAATCCTGTGCGATTCACTTTTCTGATTCTGACGCGCAGCAAGAAGCACTGACATGTAAACCAAAACTGAGTATTGTACTCAATGAATAAAAAAGAACTTTAAATACTGTAGTATATTATGCAATACTCGACTAAATACAGACTCCAGATCTAATCATGTTCTGATGAGGCAAAAAGTGGCAATCTCCTAAACATTTTGCACAAATTGCAGAAGTCAACTCTTCAAGCAATATTTAAAGACAAGATATTTGGCACAAGGAACACTTGTAAACAAAGCAGATAATGCAAAAATATAATGTACAAGTTACTATGACAAGAAACTGCAGAATTTAAGATTATAAATGACCATATAGGAACTGCAATGCATTGTATATCTCTCATGAAAAGACCTCAACCCTAAGAATCATATTTTCAAAAGCTGATACTAAAGAAGATCTTGAAAATGTTCATTTATTTATCCAGACTTTAAGCCAGACTACAAATCTCACCATTAGCCAATTATTTGAAACCAAAATACACAATCACTGGTTGCTTTCAAGTCAGGACATCAATAGCATCTGTTCCACTTGGTTTCTCCTCCACAGTTTTCCACTTTTGTACTCGACCTGATCATATTCAAATGGATTTGTAGTATCAGAGACAAATACAGATACTTATTTGGGTTAGACCATGTGCTATTAAAGAACATAAATATTAAATCGAAAACATAGGACTTATCAGACTCATTTGAACAATATGAAACAATACTAC
[truncated: 96,813,714 more chars]
